# Supplementary material for: LncRNA Tuna is activated in cadmium-induced placental insufficiency and drives the NRF2-mediated oxidative stress response
Source: Front Cell Dev Biol. 2023 Jun 1;11:1151108. doi: 10.3389/fcell.2023.1151108 (PMC10267411; doi:10.3389/fcell.2023.1151108)
Supplement: Supplementary file 1 [file Table2.XLSX]

## Sheet: Supp Table 2.1 qRT-PCR Mouse
Sex	Timepoint	Number of samples (n) representing number of litters (l)
		0 ppm	50 ppm
Female	e18.5	n=8, l=4	n=8, l=4

## Sheet: Supp Table 2.2 qRT-PCR Jeg-3
Cell type	Timepoint	Number of samples (n) per treatment group, Number of replicates (r)
Jeg-3	24 Hours	n=3, r=3

## Sheet: Supp Table 2.3 ISH
Sex	Timepoint	Number of samples (n) representing number of litters (l)
		0 ppm	50 ppm
Female	e18.5	n=4, l=4	n=4, l=4

## Sheet: Supp Table 2.4 Viability Jeg-3
Cell type	Timepoint	Number of samples (n) per treatment group, Number of replicates (r)
Jeg-3	24, 48, 72 Hours	n=3, r=3

## Sheet: Supp Table 2.5 ROSglo Jeg-3
Cell type	Timepoint	Number of samples (n) per treatment group, Number of replicates (r)
Jeg-3	24 Hours	n=3, r=3

## Sheet: Supp Table 2.6 RNAseq Mouse
Sex	Timepoint	Number of samples (n) representing number of litters (l)
		0 ppm	50 ppm
Female	e18.5	n=4, l=4	n=4, l=4

## Sheet: Supp Table 2.7 RNAseq Jeg-3 (Cd
Cell type	Timepoint	Number of samples (n)
		0 µM CdCl2	5 µM CdCl2
Jeg-3	24 hours	n=4	n=4

## Sheet: Supp Table 2.8 RNAseq Jeg-3 (Tu
Cell type	Timepoint	Number of samples (n)
		pcopGFP	pcopGFP-mTuna
Jeg-3	24 hours	n=4	n=4

## Sheet: Supp Table 2.9 Western Jeg-3
Cell type	Timepoint	Number of samples (n) per treatment group, Number of replicates (r)
Jeg-3	24 Hours	n=3, r=3
Antibody dilution
NRF2	TXNRD1	GAPDH	Goat anti-rabbit IgG
1:1000	1:1000	1:1000	1:2500
