# Supplementary material for: LncRNA Tuna is activated in cadmium-induced placental insufficiency and drives the NRF2-mediated oxidative stress response
Source: Front Cell Dev Biol. 2023 Jun 1;11:1151108. doi: 10.3389/fcell.2023.1151108 (PMC10267411; doi:10.3389/fcell.2023.1151108)
Supplement: Supplementary file 2 [file Table3.XLSX]

## Sheet: Sheet1
	gene	baseMean	log2FoldChange	lfcSE	stat	pvalue	padj	R0.206_S2_L001	R0.231_S3_L001	R0.360_S4_L001	R0.371_S1_L001	R50.217_S6_L001	R50.242_S5_L001	R50.329_S8_L001	R50.354_S7_L001	external_gene_name	entrezgene	description
1	ENSMUSG00000097929	291.537	4.68764	0.480816	9.74935	1.85656e-22	2.62833e-18	4.58919	5.45205	4.35104	1.63729	8.9525	8.10935	9.40694	9.64116	Tunar	NA	Tcl1 upstream neural differentiation associated RNA [Source:MGI Symbol;Acc:MGI:1917202]
2	ENSMUSG00000037266	15174.2	-1.04849	0.126463	-8.29091	1.12386e-16	7.95521e-13	14.1669	14.6365	14.049	14.3595	13.0622	13.1897	13.4318	13.3748	Rsrp1	27981	arginine/serine rich protein 1 [Source:MGI Symbol;Acc:MGI:106498]
3	ENSMUSG00000023764	25729.3	-0.886676	0.112984	-7.84778	4.2346e-15	1.49873e-11	14.6726	15.2902	15.0079	15.0725	14.0746	14.181	14.1608	14.1443	Sfi1	78887	Sfi1 homolog, spindle assembly associated (yeast) [Source:MGI Symbol;Acc:MGI:1926137]
4	ENSMUSG00000035783	5417.22	-1.18624	0.150963	-7.85782	3.90873e-15	1.49873e-11	13.2327	12.7167	12.7713	12.7232	12.005	11.5699	11.7751	11.3332	Acta2	11475	actin, alpha 2, smooth muscle, aorta [Source:MGI Symbol;Acc:MGI:87909]
5	ENSMUSG00000027568	519.663	-2.11337	0.275408	-7.67359	1.67251e-14	4.73553e-11	9.66998	9.96827	9.73967	9.47215	7.62982	8.19152	7.55702	6.71517	Ntsr1	18216	neurotensin receptor 1 [Source:MGI Symbol;Acc:MGI:97386]
6	ENSMUSG00000019539	2738.85	-1.06982	0.143892	-7.43486	1.04679e-13	2.4699e-10	11.6275	11.733	12.0555	11.973	10.6291	10.6157	10.7677	11.0889	Rcn3	52377	reticulocalbin 3, EF-hand calcium binding domain [Source:MGI Symbol;Acc:MGI:1277122]
7	ENSMUSG00000022512	3227.33	1.44117	0.19942	7.22678	4.94585e-13	1.00026e-09	10.5682	10.6063	11.3085	10.3872	12.3985	11.9292	11.7482	12.5828	Cldn1	12737	claudin 1 [Source:MGI Symbol;Acc:MGI:1276109]
8	ENSMUSG00000064367	47322.1	0.708619	0.0990677	7.15288	8.49743e-13	1.50373e-09	15.3442	15.1928	14.9873	14.9739	15.7233	15.8623	15.9448	15.8269	mt-Nd5	17721	mitochondrially encoded NADH dehydrogenase 5 [Source:MGI Symbol;Acc:MGI:102496]
9	ENSMUSG00000018474	7010.27	-0.693145	0.0996942	-6.95272	3.58316e-12	5.63631e-09	13.0534	13.0377	12.9815	13.2377	12.3662	12.5453	12.3361	12.2896	Chd3	216848	chromodomain helicase DNA binding protein 3 [Source:MGI Symbol;Acc:MGI:1344395]
10	ENSMUSG00000021384	1938.85	1.10811	0.162847	6.80459	1.0134e-11	1.43466e-08	10.1321	10.0563	10.014	10.7306	11.2788	11.3747	11.4407	11.3874	Susd3	66329	sushi domain containing 3 [Source:MGI Symbol;Acc:MGI:1913579]
11	ENSMUSG00000021573	1367.07	-1.52311	0.225678	-6.74905	1.48821e-11	1.91533e-08	11.4989	10.8694	10.6639	10.7572	9.72076	9.7669	9.40694	8.7573	Tppp	72948	tubulin polymerization promoting protein [Source:MGI Symbol;Acc:MGI:1920198]
12	ENSMUSG00000053897	1465.14	0.817476	0.126198	6.47772	9.31173e-11	1.09855e-07	10.1232	10.0548	10.0849	9.9388	10.9146	10.9115	10.8967	10.7479	Slc39a8	67547	solute carrier family 39 (metal ion transporter), member 8 [Source:MGI Symbol;Acc:MGI:1914797]
13	ENSMUSG00000037428	1499.13	1.38155	0.216728	6.37459	1.83459e-10	1.715e-07	9.29227	9.12175	10.1333	9.99807	11.1281	10.6529	11.244	11.2274	Vgf	381677	VGF nerve growth factor inducible [Source:MGI Symbol;Acc:MGI:1343180]
14	ENSMUSG00000003555	10383.9	0.716657	0.112497	6.37047	1.88447e-10	1.715e-07	12.9044	13.0818	13.0843	12.646	13.8265	13.5716	13.6236	13.5893	Cyp17a1	13074	cytochrome P450, family 17, subfamily a, polypeptide 1 [Source:MGI Symbol;Acc:MGI:88586]
15	ENSMUSG00000069833	74171.1	-0.5227	0.0821061	-6.36615	1.93826e-10	1.715e-07	16.3495	16.5185	16.4078	16.3841	15.8435	15.8153	16.0352	15.8705	Ahnak	66395	AHNAK nucleoprotein (desmoyokin) [Source:MGI Symbol;Acc:MGI:1316648]
16	ENSMUSG00000022836	3888.64	-0.778759	0.122284	-6.36846	1.90936e-10	1.715e-07	12.3248	12.1997	12.1568	12.36	11.7059	11.3747	11.5768	11.2342	Mylk	107589	myosin, light polypeptide kinase [Source:MGI Symbol;Acc:MGI:894806]
17	ENSMUSG00000036466	1932.28	-1.16359	0.183655	-6.33574	2.36212e-10	1.96709e-07	10.8344	11.1358	11.8304	11.5382	10.1518	10.2879	10.1613	10.2779	Megf11	214058	multiple EGF-like-domains 11 [Source:MGI Symbol;Acc:MGI:1920951]
18	ENSMUSG00000027239	2456.95	-1.13791	0.183394	-6.20476	5.47802e-10	4.30846e-07	11.4698	11.5912	12.2085	11.484	10.3051	10.9668	10.39	10.5852	Mdk	17242	midkine [Source:MGI Symbol;Acc:MGI:96949]
19	ENSMUSG00000041323	1093.68	-0.906515	0.147064	-6.1641	7.08842e-10	5.28162e-07	10.5327	10.4398	10.6489	10.2676	9.5054	9.59462	9.60967	9.5842	Ak7	78801	adenylate kinase 7 [Source:MGI Symbol;Acc:MGI:1926051]
20	ENSMUSG00000050138	565.986	2.08603	0.343591	6.07125	1.26921e-09	8.69166e-07	7.04987	7.35951	8.73241	7.17528	9.41719	9.51613	9.754	10.4408	Kcnk12	210741	potassium channel, subfamily K, member 12 [Source:MGI Symbol;Acc:MGI:2684043]
21	ENSMUSG00000023328	2720.04	-1.15305	0.189999	-6.06873	1.28929e-09	8.69166e-07	11.2705	11.8015	11.9491	12.2942	10.469	11.0384	10.4357	10.8505	Ache	11423	acetylcholinesterase [Source:MGI Symbol;Acc:MGI:87876]
22	ENSMUSG00000035545	8091.57	-0.835881	0.139821	-5.97824	2.25567e-09	1.45153e-06	13.2649	13.6548	13.0534	13.3232	12.2677	12.4085	12.8331	12.4475	Leng8	232798	leukocyte receptor cluster (LRC) member 8 [Source:MGI Symbol;Acc:MGI:2142195]
23	ENSMUSG00000017922	4437.45	0.845196	0.141809	5.96009	2.52102e-09	1.55174e-06	11.4374	11.7845	11.6386	11.6476	12.2506	12.1565	12.7735	12.637	Prl3c1	27372	prolactin family 3, subfamily c, member 1 [Source:MGI Symbol;Acc:MGI:1351649]
24	ENSMUSG00000042010	3631.34	-0.894516	0.151164	-5.91752	3.26829e-09	1.88273e-06	11.7215	12.1686	12.2224	12.5829	11.2436	11.4034	11.3212	11.2714	Acacb	100705	acetyl-Coenzyme A carboxylase beta [Source:MGI Symbol;Acc:MGI:2140940]
25	ENSMUSG00000080316	1757.61	-1.03025	0.174185	-5.9147	3.32474e-09	1.88273e-06	10.8404	11.6656	10.9588	11.2115	10.1214	10.2158	10.2988	10.0529	Spaca6	75202	sperm acrosome associated 6 [Source:MGI Symbol;Acc:MGI:1922452]
26	ENSMUSG00000073542	869.945	1.03137	0.176436	5.84556	5.04859e-09	2.74896e-06	8.86021	9.26852	9.22455	9.25509	10.1651	9.95163	10.4286	10.1801	Cep76	225659	centrosomal protein 76 [Source:MGI Symbol;Acc:MGI:1923401]
27	ENSMUSG00000026387	1570.27	-1.05624	0.181269	-5.82695	5.64512e-09	2.95992e-06	10.7824	11.1693	11.0772	11.1452	9.89616	10.4141	9.5092	10.0147	Sctr	319229	secretin receptor [Source:MGI Symbol;Acc:MGI:2441720]
28	ENSMUSG00000045193	4682.02	0.818594	0.142003	5.76463	8.18378e-09	4.13778e-06	11.5877	11.4659	11.9825	11.8146	12.4274	12.235	12.7038	12.7542	Cirbp	12696	cold inducible RNA binding protein [Source:MGI Symbol;Acc:MGI:893588]
29	ENSMUSG00000092274	30217.6	-0.821278	0.143894	-5.70752	1.14634e-08	5.59609e-06	15.3854	15.5469	15.0969	14.8067	14.0871	14.3392	14.5535	14.6209	Neat1	NA	nuclear paraspeckle assembly transcript 1 (non-protein coding) [Source:MGI Symbol;Acc:MGI:1914211]
30	ENSMUSG00000032085	2666.64	-1.069	0.187558	-5.69957	1.20107e-08	5.66784e-06	12.2507	11.4025	11.5467	11.9217	11.0026	10.9784	10.5658	10.3492	Tagln	21345	transgelin [Source:MGI Symbol;Acc:MGI:106012]
31	ENSMUSG00000052889	1864.84	1.0052	0.178015	5.64673	1.63524e-08	7.46778e-06	9.96904	10.5885	10.3652	10.1084	11.0685	10.9551	11.6427	11.3617	Prkcb	18751	protein kinase C, beta [Source:MGI Symbol;Acc:MGI:97596]
32	ENSMUSG00000021665	23666	0.693026	0.123572	5.60829	2.04334e-08	9.03986e-06	14.1678	13.9808	14.3485	14.0467	14.8261	14.4705	14.8787	15.0995	Hexb	15212	hexosaminidase B [Source:MGI Symbol;Acc:MGI:96074]
33	ENSMUSG00000064351	267498	0.513185	0.0918687	5.58607	2.32265e-08	9.96418e-06	17.9568	17.7866	17.6078	17.6198	18.2229	18.3403	18.2464	18.2397	mt-Co1	17708	mitochondrially encoded cytochrome c oxidase I [Source:MGI Symbol;Acc:MGI:102504]
34	ENSMUSG00000052949	3436.62	0.723439	0.130499	5.54365	2.96234e-08	1.19822e-05	11.5516	11.3568	11.3314	11.0834	11.9583	11.8699	12.2576	12.1392	Rnf157	217340	ring finger protein 157 [Source:MGI Symbol;Acc:MGI:2442484]
35	ENSMUSG00000031167	8225.25	0.660153	0.119074	5.54405	2.95553e-08	1.19822e-05	12.5669	12.5311	12.8958	12.5256	13.2226	13.0729	13.3694	13.4954	Rbm3	19652	RNA binding motif protein 3 [Source:MGI Symbol;Acc:MGI:1099460]
36	ENSMUSG00000003477	795.029	1.69524	0.306886	5.524	3.31372e-08	1.30312e-05	9.07908	7.35951	8.46706	8.79529	9.69342	9.93067	10.213	10.8721	Inmt	21743	indolethylamine N-methyltransferase [Source:MGI Symbol;Acc:MGI:102963]
37	ENSMUSG00000064339	66088	0.638243	0.115862	5.50868	3.61544e-08	1.38334e-05	15.9484	15.7022	15.53	15.3904	16.1196	16.2707	16.4577	16.3169	mt-Rnr2	NA	mitochondrially encoded 16S rRNA [Source:MGI Symbol;Acc:MGI:102492]
38	ENSMUSG00000062201	405.847	-1.91853	0.348916	-5.49853	3.82971e-08	1.42677e-05	9.57281	9.54341	9.60234	8.16498	7.70474	6.69804	6.91811	7.96185	Prl3d3	215029	prolactin family 3, subfamily d, member 3 [Source:MGI Symbol;Acc:MGI:2660938]
39	ENSMUSG00000047446	1955.27	1.01655	0.185183	5.48942	4.03266e-08	1.46386e-05	10.5476	9.95032	10.2116	10.5565	11.672	10.8842	11.1901	11.5425	Arl4a	11861	ADP-ribosylation factor-like 4A [Source:MGI Symbol;Acc:MGI:99437]
40	ENSMUSG00000023079	1129.09	-1.023	0.186792	-5.47667	4.33403e-08	1.53392e-05	10.2452	10.6854	10.9323	10.2811	9.58523	9.76058	9.38676	9.40284	Gtf2ird1	57080	general transcription factor II I repeat domain-containing 1 [Source:MGI Symbol;Acc:MGI:1861942]
41	ENSMUSG00000027297	388.332	-1.53409	0.28055	-5.46816	4.5473e-08	1.57015e-05	8.99895	9.47431	8.43432	9.54121	7.84382	7.37255	7.57753	7.74339	Ltk	17005	leukocyte tyrosine kinase [Source:MGI Symbol;Acc:MGI:96840]
42	ENSMUSG00000026726	1798.41	1.22409	0.224971	5.44109	5.29563e-08	1.76616e-05	10.3467	10.4007	9.99795	9.32085	11.6326	10.64	11.4295	11.3164	Cubn	65969	cubilin (intrinsic factor-cobalamin receptor) [Source:MGI Symbol;Acc:MGI:1931256]
43	ENSMUSG00000099707	397.917	-1.47089	0.270444	-5.43879	5.36447e-08	1.76616e-05	8.92783	9.3628	9.30321	9.14643	7.12929	8.2332	7.48288	7.83087	Gm8883	NA	predicted gene 8883 [Source:MGI Symbol;Acc:MGI:3649116]
44	ENSMUSG00000067071	1113.67	-0.777661	0.143621	-5.41467	6.14031e-08	1.97565e-05	10.4198	10.6464	10.4145	10.3387	9.74166	9.72693	9.58203	9.67064	Hes6	55927	hairy and enhancer of split 6 [Source:MGI Symbol;Acc:MGI:1859852]
45	ENSMUSG00000049556	431.965	1.44182	0.267429	5.39143	6.99007e-08	2.19908e-05	7.75191	7.97742	8.15511	7.50362	9.60166	8.93776	8.82161	9.66149	Lingo1	235402	leucine rich repeat and Ig domain containing 1 [Source:MGI Symbol;Acc:MGI:1915522]
46	ENSMUSG00000040723	3520.5	-0.770656	0.143188	-5.38214	7.36073e-08	2.26535e-05	11.7139	12.17	12.2714	12.2439	11.1859	11.6056	11.2173	11.3349	Rcsd1	226594	RCSD domain containing 1 [Source:MGI Symbol;Acc:MGI:2676394]
47	ENSMUSG00000057195	176304	0.677423	0.126262	5.3652	8.08612e-08	2.3849e-05	16.943	17.0066	17.3444	16.8552	17.6474	17.3826	17.8895	17.9248	Ceacam13	69785	carcinoembryonic antigen-related cell adhesion molecule 13 [Source:MGI Symbol;Acc:MGI:1917035]
48	ENSMUSG00000037434	13718.6	0.51208	0.0953991	5.36777	7.97154e-08	2.3849e-05	13.6569	13.4098	13.4392	13.3346	13.9668	13.9542	14.0933	13.8879	Slc30a1	22782	solute carrier family 30 (zinc transporter), member 1 [Source:MGI Symbol;Acc:MGI:1345281]
49	ENSMUSG00000021097	1598.97	-0.923421	0.173053	-5.33604	9.49961e-08	2.74461e-05	11.4927	10.7706	10.8276	10.917	10.289	10.1191	9.99215	10.0204	Clmn	94040	calmin [Source:MGI Symbol;Acc:MGI:2136957]
50	ENSMUSG00000044903	81851	0.692299	0.130657	5.29861	1.16687e-07	3.27529e-05	15.5509	15.9317	16.1896	15.9898	16.4806	16.4108	16.6399	16.9176	Psg22	243862	pregnancy-specific glycoprotein 22 [Source:MGI Symbol;Acc:MGI:1891354]
51	ENSMUSG00000021439	1.5733e+06	0.575218	0.108618	5.29577	1.18516e-07	3.27529e-05	20.3641	20.4052	20.2886	19.9825	20.9734	20.7936	20.9653	20.6166	Ctsq	104002	cathepsin Q [Source:MGI Symbol;Acc:MGI:2137385]
52	ENSMUSG00000073940	14737.2	-0.807195	0.152501	-5.29303	1.20304e-07	3.27529e-05	14.2697	14.2242	13.9822	14.2843	13.017	13.1512	13.3028	13.9095	Hbb-bt	15130	hemoglobin, beta adult t chain [Source:MGI Symbol;Acc:MGI:5474850]
53	ENSMUSG00000040699	4973.49	0.553278	0.104815	5.27859	1.3018e-07	3.47728e-05	12.0474	12.058	11.9972	11.7912	12.5052	12.6715	12.5244	12.4089	Limd2	67803	LIM domain containing 2 [Source:MGI Symbol;Acc:MGI:1915053]
54	ENSMUSG00000081769	239.01	-2.093	0.397287	-5.26823	1.37742e-07	3.61114e-05	8.33292	9.15915	8.88557	7.5368	6.00769	6.07996	6.42458	7.22277	Gm12216	NA	predicted gene 12216 [Source:MGI Symbol;Acc:MGI:3650088]
55	ENSMUSG00000026825	664.671	1.18744	0.226038	5.25327	1.49419e-07	3.84603e-05	8.64982	8.46029	8.65559	8.87204	9.96381	9.20077	10.2048	9.86489	Dnm1	13429	dynamin 1 [Source:MGI Symbol;Acc:MGI:107384]
56	ENSMUSG00000016028	1002.12	1.04229	0.198686	5.2459	1.5552e-07	3.93159e-05	9.0893	9.42319	9.26234	9.60713	10.5793	9.8256	10.4975	10.5667	Celsr1	12614	cadherin, EGF LAG seven-pass G-type receptor 1 [Source:MGI Symbol;Acc:MGI:1100883]
57	ENSMUSG00000027330	1026.52	-0.904436	0.173086	-5.22536	1.73817e-07	4.31707e-05	10.2607	10.1579	10.5455	10.5453	9.69649	9.62102	9.28447	9.2791	Cdc25b	12531	cell division cycle 25B [Source:MGI Symbol;Acc:MGI:99701]
58	ENSMUSG00000038393	29976.5	0.569181	0.109708	5.18813	2.12416e-07	5.18479e-05	14.4868	14.4409	14.7662	14.52	15.314	14.8879	15.0283	15.2434	Txnip	56338	thioredoxin interacting protein [Source:MGI Symbol;Acc:MGI:1889549]
59	ENSMUSG00000095079	244.553	-2.13896	0.41399	-5.16668	2.38287e-07	5.71768e-05	7.85135	8.26295	8.96921	9.13022	6.59831	6.94098	4.93769	6.83719	Igha	NA	immunoglobulin heavy constant alpha [Source:MGI Symbol;Acc:MGI:96444]
60	ENSMUSG00000090877	1832.51	-0.868366	0.168265	-5.16071	2.46014e-07	5.8047e-05	11.3546	11.1205	10.7625	11.4993	10.2849	10.4905	10.0846	10.4704	Hspa1b	15511	heat shock protein 1B [Source:MGI Symbol;Acc:MGI:99517]
61	ENSMUSG00000035831	706.777	-1.40009	0.272212	-5.14337	2.69849e-07	6.2627e-05	10.7213	9.42319	9.91864	9.57155	8.82397	8.11432	8.71923	8.66876	Krt25	70810	keratin 25 [Source:MGI Symbol;Acc:MGI:1918060]
62	ENSMUSG00000037904	1448.32	0.834925	0.162453	5.1395	2.75472e-07	6.29009e-05	9.98336	10.0394	10.3379	9.65513	10.6864	11.01	10.8844	10.8367	Ankrd9	74251	ankyrin repeat domain 9 [Source:MGI Symbol;Acc:MGI:1921501]
63	ENSMUSG00000003153	1597.01	0.725267	0.141407	5.12893	2.91399e-07	6.49021e-05	10.1625	10.1999	10.1081	10.4462	11.1744	10.9537	10.8427	10.8392	Slc2a3	20527	solute carrier family 2 (facilitated glucose transporter), member 3 [Source:MGI Symbol;Acc:MGI:95757]
64	ENSMUSG00000062737	442.705	-1.66279	0.32428	-5.12763	2.93405e-07	6.49021e-05	9.6201	9.4513	9.73818	8.47418	8.4667	7.48417	7.26002	7.38275	Prl3d2	215028	prolactin family 3, subfamily d, member 1 [Source:MGI Symbol;Acc:MGI:2660935]
65	ENSMUSG00000036632	7234.24	0.458004	0.0898144	5.09945	3.40641e-07	7.41916e-05	12.5975	12.6639	12.4662	12.5606	12.9297	13.0796	13.0235	13.0884	Alg5	66248	asparagine-linked glycosylation 5 (dolichyl-phosphate beta-glucosyltransferase) [Source:MGI Symbol;Acc:MGI:1913498]
66	ENSMUSG00000057722	247049	0.581643	0.11533	5.0433	4.57562e-07	9.81471e-05	17.7319	17.6393	17.5977	17.3876	18.2974	18.0028	18.427	17.9171	Lepr	16847	leptin receptor [Source:MGI Symbol;Acc:MGI:104993]
67	ENSMUSG00000021441	392338	0.530522	0.10548	5.02959	4.91525e-07	0.000103859	18.2988	18.3916	18.3291	18.1374	18.9571	18.8531	18.9395	18.4952	Cts6	58518	cathepsin 6 [Source:MGI Symbol;Acc:MGI:1889619]
68	ENSMUSG00000056222	553.333	-1.21414	0.242479	-5.00719	5.52313e-07	0.000114987	9.48419	9.15915	10.0861	9.49765	8.27925	8.49163	8.03582	8.65776	Spock1	20745	sparc/osteonectin, cwcv and kazal-like domains proteoglycan 1 [Source:MGI Symbol;Acc:MGI:105371]
69	ENSMUSG00000073012	84561.6	0.614043	0.123946	4.95413	7.26553e-07	0.00014907	16.1746	16.0519	16.2174	15.5874	16.7748	16.4712	16.7483	16.5523	Fnd3c2	331491	fibronectin type III domain containing 3C2 [Source:MGI Symbol;Acc:MGI:2685621]
70	ENSMUSG00000033022	3059.17	0.896681	0.181144	4.95011	7.41716e-07	0.000150007	11.0407	10.5769	11.2142	11.3138	11.9795	11.5581	11.7634	12.3977	Cdo1	12583	cysteine dioxygenase 1, cytosolic [Source:MGI Symbol;Acc:MGI:105925]
71	ENSMUSG00000042109	825.449	-1.13668	0.23114	-4.91773	8.75514e-07	0.000174573	10.004	9.78713	10.4996	10.2109	8.60351	9.56228	8.87642	8.82442	Csdc2	105859	cold shock domain containing C2, RNA binding [Source:MGI Symbol;Acc:MGI:2146027]
72	ENSMUSG00000037016	1178.99	-0.889008	0.181655	-4.89393	9.88445e-07	0.000194353	10.0159	10.6805	10.8051	10.7007	9.80971	9.72206	9.65378	9.57448	Frem2	242022	Fras1 related extracellular matrix protein 2 [Source:MGI Symbol;Acc:MGI:2444465]
73	ENSMUSG00000030214	16115.2	-0.588878	0.120423	-4.89006	1.00806e-06	0.000195496	14.5413	14.0215	14.1013	14.243	13.7655	13.7061	13.7084	13.4006	Plbd1	66857	phospholipase B domain containing 1 [Source:MGI Symbol;Acc:MGI:1914107]
74	ENSMUSG00000053411	30045.1	-0.368622	0.0755266	-4.88069	1.05713e-06	0.000202241	15.0421	15.1149	14.9463	15.0812	14.7084	14.6985	14.667	14.6403	Cbx7	52609	chromobox 7 [Source:MGI Symbol;Acc:MGI:1196439]
75	ENSMUSG00000049265	217.798	-1.9125	0.392143	-4.87704	1.07692e-06	0.000203279	9.33068	8.17578	7.88054	7.72847	6.64978	6.40574	6.15128	6.82413	Kcnk3	16527	potassium channel, subfamily K, member 3 [Source:MGI Symbol;Acc:MGI:1100509]
76	ENSMUSG00000063011	3267.42	0.949906	0.194876	4.8744	1.09137e-06	0.000203296	10.8704	10.704	11.2312	11.5398	12.5784	11.8003	11.6906	12.0491	Msln	56047	mesothelin [Source:MGI Symbol;Acc:MGI:1888992]
77	ENSMUSG00000002980	1429.85	-0.765582	0.157234	-4.86906	1.12131e-06	0.00020616	11.1285	10.6484	10.633	10.7929	10.1485	10.1689	10.0205	9.83915	Bcam	57278	basal cell adhesion molecule [Source:MGI Symbol;Acc:MGI:1929940]
78	ENSMUSG00000028836	15329.5	0.538797	0.111495	4.8325	1.34831e-06	0.000244718	13.7164	13.6581	13.7665	13.2405	14.1998	14.0958	14.1987	14.0962	Slc30a2	230810	solute carrier family 30 (zinc transporter), member 2 [Source:MGI Symbol;Acc:MGI:106637]
79	ENSMUSG00000028098	5335.05	0.410619	0.0852184	4.81844	1.44685e-06	0.00025928	12.1445	12.1577	12.2039	12.1398	12.5312	12.6216	12.5848	12.55	Rnf115	67845	ring finger protein 115 [Source:MGI Symbol;Acc:MGI:1915095]
80	ENSMUSG00000034807	10121.3	-0.459498	0.0954124	-4.81592	1.46525e-06	0.000259295	13.5148	13.4957	13.5862	13.4681	13.2346	13.1023	12.9229	12.9467	Colgalt1	234407	collagen beta(1-O)galactosyltransferase 1 [Source:MGI Symbol;Acc:MGI:1924348]
81	ENSMUSG00000024222	4825.87	0.56861	0.118651	4.7923	1.64881e-06	0.000288176	12.0667	11.8303	11.9711	11.815	12.5217	12.1942	12.5915	12.6274	Fkbp5	14229	FK506 binding protein 5 [Source:MGI Symbol;Acc:MGI:104670]
82	ENSMUSG00000036327	1951.71	0.666429	0.13938	4.78137	1.74109e-06	0.000297041	10.4157	10.5271	10.8416	10.412	11.3983	11.1178	11.2042	11.1686	Qsox2	227638	quiescin Q6 sulfhydryl oxidase 2 [Source:MGI Symbol;Acc:MGI:2387194]
83	ENSMUSG00000022199	1037.87	-1.01368	0.212009	-4.78132	1.7415e-06	0.000297041	10.087	10.9821	10.2455	10.2676	9.31528	9.12407	9.52512	9.68335	Slc22a17	59049	solute carrier family 22 (organic cation transporter), member 17 [Source:MGI Symbol;Acc:MGI:1926225]
84	ENSMUSG00000034911	412.423	-1.20258	0.251966	-4.77278	1.81704e-06	0.000306237	9.45445	8.88808	9.13231	9.14375	7.8603	7.49182	8.3714	8.03168	Ushbp1	234395	Usher syndrome 1C binding protein 1 [Source:MGI Symbol;Acc:MGI:1922920]
85	ENSMUSG00000067219	1140.02	1.01215	0.212774	4.75691	1.96582e-06	0.000319886	9.43374	9.20665	9.68506	9.84755	10.6331	9.98996	10.4853	11.0104	Nipal1	70701	NIPA-like domain containing 1 [Source:MGI Symbol;Acc:MGI:1917951]
86	ENSMUSG00000058486	2260.07	-0.604174	0.126991	-4.75762	1.95893e-06	0.000319886	11.2492	11.4527	11.2637	11.6509	10.8251	10.8548	10.816	10.7384	Wdr91	101240	WD repeat domain 91 [Source:MGI Symbol;Acc:MGI:2141558]
87	ENSMUSG00000019487	1075.84	-0.765911	0.160956	-4.75852	1.95014e-06	0.000319886	10.2964	10.5457	10.1724	10.5686	9.63076	9.83616	9.57695	9.49018	Trip10	106628	thyroid hormone receptor interactor 10 [Source:MGI Symbol;Acc:MGI:2146901]
88	ENSMUSG00000052837	3435.13	-0.741223	0.156024	-4.7507	2.02713e-06	0.000326114	11.9289	11.7882	12.3973	12.0935	11.3988	11.5608	10.917	11.3628	Junb	16477	jun B proto-oncogene [Source:MGI Symbol;Acc:MGI:96647]
89	ENSMUSG00000027408	7319.84	-0.693977	0.146179	-4.74744	2.06011e-06	0.000327697	12.6497	13.1213	13.2297	13.4578	12.247	12.634	12.3488	12.536	Cpxm1	56264	carboxypeptidase X 1 (M14 family) [Source:MGI Symbol;Acc:MGI:1934569]
90	ENSMUSG00000042102	382.194	-1.2385	0.261147	-4.74253	2.11068e-06	0.000332009	8.90487	8.6821	9.06974	9.50185	7.95029	7.81214	7.42749	8.0709	Dmgdh	74129	dimethylglycine dehydrogenase precursor [Source:MGI Symbol;Acc:MGI:1921379]
91	ENSMUSG00000069919	62268.5	-0.669299	0.14197	-4.71436	2.42475e-06	0.000377222	16.2188	16.0872	16.4437	16.1117	15.3327	15.3602	15.3395	16.0432	Hba-a1	15122	hemoglobin alpha, adult chain 1 [Source:MGI Symbol;Acc:MGI:96015]
92	ENSMUSG00000027698	2847.01	0.723091	0.15348	4.71131	2.46131e-06	0.000378747	11.1935	10.6765	11.2969	11.0363	11.7914	11.5812	11.6567	12.0875	Nceh1	320024	neutral cholesterol ester hydrolase 1 [Source:MGI Symbol;Acc:MGI:2443191]
93	ENSMUSG00000063511	9101.48	-0.537813	0.11427	-4.7065	2.52012e-06	0.000382268	13.3351	13.4916	13.1882	13.5425	12.726	12.9244	13.0656	12.6841	Snrnp70	20637	small nuclear ribonucleoprotein 70 (U1) [Source:MGI Symbol;Acc:MGI:98341]
94	ENSMUSG00000002083	806.949	-0.805937	0.171292	-4.70504	2.53819e-06	0.000382268	10.0695	9.84301	9.95243	10.1384	9.22272	9.02736	9.07693	9.43756	Bbc3	170770	BCL2 binding component 3 [Source:MGI Symbol;Acc:MGI:2181667]
95	ENSMUSG00000111867	261.766	-1.36722	0.291101	-4.69672	2.64369e-06	0.000393965	8.42941	9.02219	8.51307	8.1436	7.20865	7.14885	7.4499	6.96167	RP23-269K2.1	NA
96	ENSMUSG00000042817	6877.64	-0.533509	0.113658	-4.69401	2.67905e-06	0.000395076	13.2576	12.9859	12.775	12.8972	12.5772	12.3832	12.4377	12.4212	Flt3	14255	FMS-like tyrosine kinase 3 [Source:MGI Symbol;Acc:MGI:95559]
97	ENSMUSG00000033722	1975.03	-0.657016	0.140227	-4.68538	2.79445e-06	0.000407846	11.3143	11.3039	11.0311	11.2909	10.6218	10.743	10.6589	10.2635	BC034090	207792	cDNA sequence BC034090 [Source:MGI Symbol;Acc:MGI:2672904]
98	ENSMUSG00000000938	1640.17	0.912883	0.195004	4.68137	2.8497e-06	0.000411665	9.84303	9.85358	10.4459	10.3643	11.526	10.8042	10.8019	11.0017	Hoxa10	15395	homeobox A10 [Source:MGI Symbol;Acc:MGI:96171]
99	ENSMUSG00000030787	3276.31	0.803059	0.172037	4.66795	3.04223e-06	0.000435039	11.5073	11.0948	11.4734	10.6523	12.2607	11.7653	12.1181	11.9046	Lyve1	114332	lymphatic vessel endothelial hyaluronan receptor 1 [Source:MGI Symbol;Acc:MGI:2136348]
100	ENSMUSG00000072596	411.387	1.71672	0.368328	4.66085	3.14914e-06	0.000441409	7.13915	7.06425	7.83109	8.07185	7.71081	9.66737	9.61216	9.49637	Ear2	13587	eosinophil-associated, ribonuclease A family, member 2 [Source:MGI Symbol;Acc:MGI:108020]
101	ENSMUSG00000032091	233.782	1.67484	0.359205	4.66264	3.12177e-06	0.000441409	6.22546	6.73894	6.69113	7.37194	8.52299	7.61604	8.5635	8.92265	Tmprss4	214523	transmembrane protease, serine 4 [Source:MGI Symbol;Acc:MGI:2384877]
102	ENSMUSG00000025915	8771.82	0.536028	0.115219	4.65224	3.28352e-06	0.000454484	12.9273	12.9447	12.5528	12.7658	13.3565	13.4274	13.4605	13.0964	Sgk3	170755	serum/glucocorticoid regulated kinase 3 [Source:MGI Symbol;Acc:MGI:2182368]
103	ENSMUSG00000029714	3376.98	-0.56725	0.121968	-4.65079	3.30662e-06	0.000454484	11.8679	11.9869	11.9063	12.1351	11.2649	11.2495	11.465	11.6295	Gigyf1	57330	GRB10 interacting GYF protein 1 [Source:MGI Symbol;Acc:MGI:1888677]
104	ENSMUSG00000028011	209.6	1.81732	0.392445	4.63078	3.64292e-06	0.00049117	6.16489	6.92418	5.46683	7.11064	8.4916	7.86023	8.10807	8.78453	Tdo2	56720	tryptophan 2,3-dioxygenase [Source:MGI Symbol;Acc:MGI:1928486]
105	ENSMUSG00000006369	47042	-0.610909	0.131909	-4.63129	3.63402e-06	0.00049117	15.3076	15.7979	15.9271	16.0446	15.0965	15.3879	15.0418	15.1858	Fbln1	14114	fibulin 1 [Source:MGI Symbol;Acc:MGI:95487]
106	ENSMUSG00000024948	1345.26	-0.667111	0.144223	-4.62556	3.73584e-06	0.000498946	10.7704	10.7108	10.6006	10.6739	10.0223	10.2646	9.80488	9.96049	Map4k2	26412	mitogen-activated protein kinase kinase kinase kinase 2 [Source:MGI Symbol;Acc:MGI:1346883]
107	ENSMUSG00000097391	502.798	-0.979741	0.211931	-4.62293	3.78359e-06	0.000500601	9.47486	9.39693	9.27267	9.38146	8.04944	8.397	8.74665	8.35591	Mirg	NA	miRNA containing gene [Source:MGI Symbol;Acc:MGI:3781106]
108	ENSMUSG00000049676	521.651	-0.951871	0.206173	-4.61686	3.89594e-06	0.000510693	9.39636	9.74422	9.28087	9.23248	8.56716	8.26927	8.55319	8.50247	Catsperg1	320225	catsper channel auxiliary subunit gamma 1 [Source:MGI Symbol;Acc:MGI:2443617]
109	ENSMUSG00000060461	112.82	-2.17759	0.471937	-4.61415	3.94703e-06	0.000512643	8.24057	6.79851	7.51354	7.19619	4.86552	5.48532	4.93769	5.9732	Dppa5a	434423	developmental pluripotency associated 5A [Source:MGI Symbol;Acc:MGI:101800]
110	ENSMUSG00000001138	3171.44	-0.519734	0.113021	-4.59854	4.25456e-06	0.000547562	11.9218	11.8024	11.9571	11.7821	11.3841	11.155	11.3341	11.4995	Cnnm3	94218	cyclin M3 [Source:MGI Symbol;Acc:MGI:2151055]
111	ENSMUSG00000087365	5830.49	-0.534552	0.116528	-4.58732	4.48976e-06	0.000572626	12.8999	12.8805	12.5989	12.6001	11.976	12.3042	12.3141	12.252	C430049B03Rik	NA	RIKEN cDNA C430049B03 gene [Source:MGI Symbol;Acc:MGI:1924903]
112	ENSMUSG00000018830	1760.54	-0.747547	0.163113	-4.583	4.58344e-06	0.000579355	11.3491	10.6962	11.1406	11.1699	10.544	10.2077	10.5069	10.1451	Myh11	17880	myosin, heavy polypeptide 11, smooth muscle [Source:MGI Symbol;Acc:MGI:102643]
113	ENSMUSG00000006345	7928.61	-0.655519	0.143358	-4.57259	4.81743e-06	0.000603543	12.7901	13.1978	13.465	13.4276	12.5431	12.6932	12.2964	12.7753	Ggt1	14598	gamma-glutamyltransferase 1 [Source:MGI Symbol;Acc:MGI:95706]
114	ENSMUSG00000023046	1939.88	-0.784716	0.171718	-4.5698	4.88193e-06	0.000606259	11.5442	10.9463	11.2056	11.2897	10.5252	10.8339	10.1129	10.34	Igfbp6	16012	insulin-like growth factor binding protein 6 [Source:MGI Symbol;Acc:MGI:96441]
115	ENSMUSG00000092564	463.77	-1.04615	0.229123	-4.5659	4.97345e-06	0.000612253	9.4257	9.3824	9.05066	9.26996	8.05899	7.86613	8.38891	8.57052	BC051226	NA	cDNA sequence BC051226 [Source:MGI Symbol;Acc:MGI:3039585]
116	ENSMUSG00000029657	8468.26	-0.604376	0.132679	-4.55519	5.23393e-06	0.000638764	13.0024	13.4723	13.3247	13.4308	12.4803	13.0239	12.5606	12.7307	Hsph1	15505	heat shock 105kDa/110kDa protein 1 [Source:MGI Symbol;Acc:MGI:105053]
117	ENSMUSG00000100301	393.601	-1.58768	0.349998	-4.53625	5.72624e-06	0.000692875	8.19965	9.52369	9.44872	9.31369	7.1473	6.88397	8.36552	7.65765	6030407O03Rik	NA	RIKEN cDNA 6030407O03 gene [Source:MGI Symbol;Acc:MGI:1924410]
118	ENSMUSG00000033931	3735.34	0.525025	0.116049	4.52418	6.06296e-06	0.000727401	11.6095	11.4498	11.6257	11.6319	12.1728	12.2244	12.1654	11.8294	Rbm34	52202	RNA binding motif protein 34 [Source:MGI Symbol;Acc:MGI:1098653]
119	ENSMUSG00000054226	2109.33	0.583921	0.12937	4.51357	6.37459e-06	0.000758362	10.6086	10.8763	10.8008	10.5816	11.3176	11.119	11.3036	11.462	Tprkb	69786	Tp53rk binding protein [Source:MGI Symbol;Acc:MGI:1917036]
120	ENSMUSG00000084803	788.741	-1.04659	0.23213	-4.50865	6.52429e-06	0.000767013	9.62573	10.4019	10.2736	9.77467	9.08694	9.37638	8.93717	8.50247	5830444B04Rik	NA	RIKEN cDNA 5830444B04 gene [Source:MGI Symbol;Acc:MGI:3603170]
121	ENSMUSG00000025496	383.208	-1.23506	0.273992	-4.50763	6.55566e-06	0.000767013	9.27983	8.66219	9.5041	8.65503	7.93481	7.88948	7.42749	8.04299	Drd4	13491	dopamine receptor D4 [Source:MGI Symbol;Acc:MGI:94926]
122	ENSMUSG00000037071	4306.75	0.718939	0.159707	4.50162	6.74368e-06	0.000782543	11.856	11.3747	11.9928	11.3357	12.325	12.1048	12.3809	12.6818	Scd1	20249	stearoyl-Coenzyme A desaturase 1 [Source:MGI Symbol;Acc:MGI:98239]
123	ENSMUSG00000033184	12877.8	0.395006	0.0879093	4.49334	7.01153e-06	0.00080701	13.4212	13.513	13.4552	13.3738	13.8381	13.6768	13.9368	13.8825	Tmed7	66676	transmembrane p24 trafficking protein 7 [Source:MGI Symbol;Acc:MGI:1913926]
124	ENSMUSG00000044408	4793.16	0.61195	0.136569	4.4809	7.43298e-06	0.000841829	11.9146	11.6731	12.0477	11.8952	12.4839	12.1387	12.5038	12.8016	Sptssa	104725	serine palmitoyltransferase, small subunit A [Source:MGI Symbol;Acc:MGI:1913399]
125	ENSMUSG00000029605	921.159	-0.824842	0.184049	-4.48164	7.40709e-06	0.000841829	10.4901	10.3204	9.91073	10.0129	9.11926	9.43312	9.55386	9.37848	Oas1b	23961	2'-5' oligoadenylate synthetase 1B [Source:MGI Symbol;Acc:MGI:97430]
126	ENSMUSG00000027014	3510.62	0.46968	0.105254	4.46237	8.10598e-06	0.000906458	11.3989	11.6581	11.5547	11.4722	12.0161	11.965	12.0858	11.9011	Cwc22	80744	CWC22 spliceosome-associated protein [Source:MGI Symbol;Acc:MGI:2136773]
127	ENSMUSG00000020923	6896.32	-0.426021	0.0954842	-4.46169	8.13168e-06	0.000906458	12.9165	12.9137	12.9015	13.0586	12.3736	12.5425	12.6543	12.509	Ubtf	21429	upstream binding transcription factor, RNA polymerase I [Source:MGI Symbol;Acc:MGI:98512]
128	ENSMUSG00000059498	503.854	0.900375	0.2021	4.4551	8.38537e-06	0.000927435	8.66083	8.35511	8.3075	8.49543	9.19916	9.55682	9.22072	9.43326	Fcgr3	14131	Fc receptor, IgG, low affinity III [Source:MGI Symbol;Acc:MGI:95500]
129	ENSMUSG00000029659	1027.59	0.927322	0.208359	4.4506	8.56287e-06	0.000939726	8.92783	9.60935	9.72771	9.49765	10.4824	10.4518	9.90155	10.6458	Medag	70717	mesenteric estrogen dependent adipogenesis [Source:MGI Symbol;Acc:MGI:1917967]
130	ENSMUSG00000026837	4227.11	-0.673539	0.151744	-4.43867	9.05176e-06	0.000985737	12.6666	12.038	12.4186	12.1692	11.9237	11.531	11.7862	11.378	Col5a1	12831	collagen, type V, alpha 1 [Source:MGI Symbol;Acc:MGI:88457]
131	ENSMUSG00000035049	2804.04	0.492759	0.111494	4.4196	9.88845e-06	0.00106352	11.3555	11.1234	11.1833	11.0664	11.7448	11.677	11.7093	11.5813	Rrp12	107094	ribosomal RNA processing 12 homolog (S. cerevisiae) [Source:MGI Symbol;Acc:MGI:2147437]
132	ENSMUSG00000063406	6088.58	0.466772	0.105629	4.41899	9.9163e-06	0.00106352	12.2162	12.5106	12.3869	12.1368	12.7119	12.7617	12.8696	12.7989	Tmed5	73130	transmembrane p24 trafficking protein 5 [Source:MGI Symbol;Acc:MGI:1921586]
133	ENSMUSG00000023087	6934.25	-1.35401	0.306815	-4.41311	1.01898e-05	0.00108464	13.5245	12.7903	13.6964	12.9176	12.2889	12.2261	11.4253	11.5779	Noct	12457	nocturnin [Source:MGI Symbol;Acc:MGI:109382]
134	ENSMUSG00000033096	9739.62	0.74003	0.167809	4.40996	1.0339e-05	0.00109231	12.7801	12.3717	12.8082	13.2407	13.7256	13.139	13.4082	13.9015	Apmap	71881	adipocyte plasma membrane associated protein [Source:MGI Symbol;Acc:MGI:1919131]
135	ENSMUSG00000021346	407445	0.603969	0.137103	4.40522	1.05679e-05	0.00110822	17.9332	18.5274	18.3725	18.3147	18.5824	18.6893	19.1403	19.1281	Prl8a8	74188	prolactin family 8, subfamily a, member 81 [Source:MGI Symbol;Acc:MGI:1921438]
136	ENSMUSG00000020650	1678.02	0.629897	0.143052	4.40328	1.06628e-05	0.00110995	10.387	10.4198	10.5171	10.1029	11.1816	11.0508	10.8783	10.8392	Bcap29	12033	B cell receptor associated protein 29 [Source:MGI Symbol;Acc:MGI:101917]
137	ENSMUSG00000024388	1083.16	0.783616	0.178124	4.39928	1.0861e-05	0.00112233	9.80757	9.69413	9.67731	9.3327	10.7839	10.2956	10.2942	10.2403	Myo7b	17922	myosin VIIB [Source:MGI Symbol;Acc:MGI:107709]
138	ENSMUSG00000020704	186.624	1.47417	0.33554	4.39343	1.11576e-05	0.00114462	6.22546	6.57828	6.42102	7.1647	7.80462	8.02749	8.35961	8.17229	Asic2	11418	acid-sensing (proton-gated) ion channel 2 [Source:MGI Symbol;Acc:MGI:1100867]
139	ENSMUSG00000004031	162.447	1.65625	0.37887	4.37155	1.23366e-05	0.00125046	5.51105	6.62839	6.34478	6.51987	7.61695	7.56618	8.12209	8.3468	Brinp2	240843	bone morphogenic protein/retinoic acid inducible neural-specific 2 [Source:MGI Symbol;Acc:MGI:2443333]
140	ENSMUSG00000051510	10198.7	-0.412437	0.09437	-4.37042	1.24006e-05	0.00125046	13.4499	13.4122	13.4333	13.7141	13.0469	13.1358	13.1182	13.079	Mafg	17134	v-maf musculoaponeurotic fibrosarcoma oncogene family, protein G (avian) [Source:MGI Symbol;Acc:MGI:96911]
141	ENSMUSG00000024299	583.298	-0.937717	0.214606	-4.36948	1.24543e-05	0.00125046	9.43214	9.55425	9.55913	9.76945	8.96779	8.34726	8.8387	8.32379	Adamts10	224697	a disintegrin-like and metallopeptidase (reprolysin type) with thrombospondin type 1 motif, 10 [Source:MGI Symbol;Acc:MGI:2449112]
142	ENSMUSG00000064105	3400.22	-0.58447	0.133841	-4.36688	1.26031e-05	0.0012565	11.9218	11.8204	11.9838	12.2221	11.6493	11.4547	11.3521	11.1372	Cnnm2	94219	cyclin M2 [Source:MGI Symbol;Acc:MGI:2151054]
143	ENSMUSG00000030093	543.144	-1.62679	0.372831	-4.36333	1.28096e-05	0.00126815	10.5409	9.17329	9.06499	9.41753	7.25093	8.98461	7.4499	7.86315	Wnt7a	22421	wingless-type MMTV integration site family, member 7A [Source:MGI Symbol;Acc:MGI:98961]
144	ENSMUSG00000001506	6373.33	-0.681278	0.156957	-4.34054	1.42132e-05	0.00139733	13.2101	12.5151	13.1292	12.797	12.5329	11.8714	12.351	12.1961	Col1a1	12842	collagen, type I, alpha 1 [Source:MGI Symbol;Acc:MGI:88467]
145	ENSMUSG00000024193	2471.79	-0.527884	0.121752	-4.33573	1.45279e-05	0.00141842	11.624	11.6106	11.3442	11.4506	10.9952	11.1066	10.8052	11.0118	Phf1	21652	PHD finger protein 1 [Source:MGI Symbol;Acc:MGI:98647]
146	ENSMUSG00000042367	12712.8	0.402484	0.0929761	4.3289	1.49855e-05	0.00145308	13.386	13.555	13.4347	13.2872	13.8358	13.953	13.7602	13.7256	Gjb3	14620	gap junction protein, beta 3 [Source:MGI Symbol;Acc:MGI:95721]
147	ENSMUSG00000039701	5661.58	0.761666	0.176202	4.32268	1.54148e-05	0.00148454	11.9512	11.8272	12.1212	12.2167	13.2883	12.1804	12.5689	12.9239	Usp53	99526	ubiquitin specific peptidase 53 [Source:MGI Symbol;Acc:MGI:2139607]
148	ENSMUSG00000100862	1029.46	0.696138	0.161226	4.31778	1.57608e-05	0.0014875	9.70363	9.85358	9.51806	9.35613	10.33	10.4341	10.2911	10.1954	Gm10925	NA	predicted gene 10925 [Source:MGI Symbol;Acc:MGI:3809095]
149	ENSMUSG00000020325	13592.4	0.361562	0.0837103	4.31921	1.56588e-05	0.0014875	13.6322	13.4765	13.5663	13.4729	13.9184	13.9855	13.8764	13.8149	Fstl3	83554	follistatin-like 3 [Source:MGI Symbol;Acc:MGI:1890391]
150	ENSMUSG00000029608	1400.56	-0.720564	0.166817	-4.31948	1.56397e-05	0.0014875	10.4613	10.9256	10.9172	10.7225	9.83633	10.2065	9.81355	10.2743	Rph3a	19894	rabphilin 3A [Source:MGI Symbol;Acc:MGI:102788]
151	ENSMUSG00000063531	6038.04	0.594434	0.137832	4.31274	1.61246e-05	0.00151176	12.1796	11.955	12.3973	12.3574	13.131	12.75	12.4974	12.8571	Sema3e	20349	sema domain, immunoglobulin domain (Ig), short basic domain, secreted, (semaphorin) 3E [Source:MGI Symbol;Acc:MGI:1340034]
152	ENSMUSG00000040841	838.267	-0.860056	0.199557	-4.30983	1.63376e-05	0.00152166	9.73782	9.99238	10.3477	10.1718	9.28101	9.53846	9.09126	8.88856	Six5	20475	sine oculis-related homeobox 5 [Source:MGI Symbol;Acc:MGI:106220]
153	ENSMUSG00000029060	3776.9	-0.443845	0.103133	-4.3036	1.68045e-05	0.00155327	12.1664	12.1809	11.9076	12.0824	11.6871	11.6719	11.6151	11.6016	Mib2	76580	mindbomb E3 ubiquitin protein ligase 2 [Source:MGI Symbol;Acc:MGI:2679684]
154	ENSMUSG00000038453	182.092	-1.66941	0.388018	-4.30239	1.68965e-05	0.00155327	7.93985	8.20909	7.64015	8.53701	5.62603	6.51491	6.17838	7.11966	Srcin1	56013	SRC kinase signaling inhibitor 1 [Source:MGI Symbol;Acc:MGI:1933179]
155	ENSMUSG00000034771	172.092	-1.5349	0.357115	-4.29807	1.72295e-05	0.00157367	7.64512	8.46948	8.21201	7.46105	6.32512	6.6578	6.67342	6.21249	Tle2	21886	transducin-like enhancer of split 2 [Source:MGI Symbol;Acc:MGI:104635]
156	ENSMUSG00000028886	6401.97	-0.408545	0.0951439	-4.29397	1.75507e-05	0.00159273	12.8228	12.8033	12.7894	12.9186	12.579	12.2966	12.4076	12.4056	Eya3	14050	EYA transcriptional coactivator and phosphatase 3 [Source:MGI Symbol;Acc:MGI:109339]
157	ENSMUSG00000040957	3208.38	-0.556093	0.129622	-4.2901	1.78591e-05	0.00161039	12.1351	11.7651	11.654	11.9944	11.3898	11.4785	11.2091	11.2815	Cables1	63955	CDK5 and Abl enzyme substrate 1 [Source:MGI Symbol;Acc:MGI:1927065]
158	ENSMUSG00000051747	273.347	-1.41168	0.329405	-4.28554	1.82292e-05	0.00163336	8.22211	8.43236	9.25194	8.40399	6.82792	7.49182	7.61768	6.81095	Ttn	22138	titin [Source:MGI Symbol;Acc:MGI:98864]
159	ENSMUSG00000003420	1688.21	0.50704	0.118475	4.27974	1.87114e-05	0.00166602	10.5017	10.3381	10.4881	10.4528	11.0271	10.9474	10.8824	10.953	Fcgrt	14132	Fc receptor, IgG, alpha chain transporter [Source:MGI Symbol;Acc:MGI:103017]
160	ENSMUSG00000033831	662.25	1.42445	0.334451	4.25907	2.05279e-05	0.00177697	9.11953	9.08034	7.59479	7.23714	9.80262	9.77476	9.9357	10.1239	Fgb	110135	fibrinogen beta chain [Source:MGI Symbol;Acc:MGI:99501]
161	ENSMUSG00000027206	8333.88	0.386398	0.0906969	4.26033	2.04126e-05	0.00177697	12.9635	12.7642	12.8458	12.6867	13.1834	13.2005	13.2493	13.1872	Cops2	12848	COP9 signalosome subunit 2 [Source:MGI Symbol;Acc:MGI:1330276]
162	ENSMUSG00000018171	12872.8	0.341641	0.0802519	4.25711	2.0709e-05	0.00177697	13.3791	13.5573	13.461	13.4823	13.843	13.7582	13.8419	13.8066	Vmp1	75909	vacuole membrane protein 1 [Source:MGI Symbol;Acc:MGI:1923159]
163	ENSMUSG00000000126	1993.2	-0.577608	0.135663	-4.25767	2.06565e-05	0.00177697	11.1768	10.9578	11.3661	11.3492	10.5735	10.7763	10.5042	10.7067	Wnt9a	216795	wingless-type MMTV integration site family, member 9A [Source:MGI Symbol;Acc:MGI:2446084]
164	ENSMUSG00000021495	4197.82	-0.583562	0.136968	-4.26058	2.03896e-05	0.00177697	11.9146	12.4378	12.3274	12.4504	11.4469	11.7163	11.855	11.8076	Fam193b	212483	family with sequence similarity 193, member B [Source:MGI Symbol;Acc:MGI:2385851]
165	ENSMUSG00000030409	425.244	-1.37772	0.323629	-4.25709	2.07106e-05	0.00177697	9.30461	9.27902	8.58112	9.68688	6.92512	8.49924	7.69477	8.01453	Dmpk	13400	dystrophia myotonica-protein kinase [Source:MGI Symbol;Acc:MGI:94906]
166	ENSMUSG00000074871	88380.4	0.5596	0.131536	4.25434	2.09664e-05	0.00178808	15.8995	16.1356	16.1838	16.2558	16.5138	16.2791	16.9763	16.8632	Ctsm	64139	cathepsin M [Source:MGI Symbol;Acc:MGI:1927229]
167	ENSMUSG00000029102	324.6	1.0333	0.243014	4.25204	2.11832e-05	0.00179389	7.73639	7.93159	7.77409	7.49521	9.03949	8.75272	8.6771	8.57443	Hgfac	54426	hepatocyte growth factor activator [Source:MGI Symbol;Acc:MGI:1859281]
168	ENSMUSG00000067818	1650.3	-0.753608	0.17728	-4.25094	2.12879e-05	0.00179389	11.2193	10.8163	11.2206	10.7457	10.4373	10.4723	10.2613	9.78962	Myl9	98932	myosin, light polypeptide 9, regulatory [Source:MGI Symbol;Acc:MGI:2138915]
169	ENSMUSG00000061136	7978.85	0.409074	0.0963544	4.24552	2.18091e-05	0.00182066	12.8682	12.7237	12.7281	12.6431	13.2194	12.9753	13.2217	13.1789	Prpf40a	56194	pre-mRNA processing factor 40A [Source:MGI Symbol;Acc:MGI:1860512]
170	ENSMUSG00000059674	2446.83	-0.590623	0.139135	-4.24496	2.18629e-05	0.00182066	11.6873	11.542	11.119	11.6726	10.9908	10.9729	10.8947	10.8657	Cdh24	239096	cadherin-like 24 [Source:MGI Symbol;Acc:MGI:1928330]
171	ENSMUSG00000006490	889773	0.541578	0.127888	4.2348	2.28753e-05	0.00189383	19.0857	19.6256	19.5337	19.563	19.7569	19.8204	20.1673	20.2303	Prl8a9	67310	prolactin family8, subfamily a, member 9 [Source:MGI Symbol;Acc:MGI:1914560]
172	ENSMUSG00000029050	11234.8	-0.413794	0.0977997	-4.23103	2.32623e-05	0.00191199	13.5509	13.5913	13.8315	13.6006	13.2907	13.0652	13.2644	13.3038	Ski	20481	ski sarcoma viral oncogene homolog (avian) [Source:MGI Symbol;Acc:MGI:98310]
173	ENSMUSG00000053835	587.302	-1.08891	0.257423	-4.23004	2.33647e-05	0.00191199	10.1142	9.59262	9.46682	9.25509	8.87623	7.87785	8.74211	8.54687	H2-T24	15042	histocompatibility 2, T region locus 24 [Source:MGI Symbol;Acc:MGI:95958]
174	ENSMUSG00000083282	3276.46	-0.598195	0.141531	-4.22659	2.37255e-05	0.00193036	11.9638	11.733	12.2724	11.7493	11.2145	11.4722	11.1784	11.5	Ctsf	56464	cathepsin F [Source:MGI Symbol;Acc:MGI:1861434]
175	ENSMUSG00000028967	15001.4	0.570787	0.135163	4.22295	2.4113e-05	0.00194612	13.5807	13.2527	13.6339	13.7278	14.3827	13.7254	14.0582	14.2705	Errfi1	74155	ERBB receptor feedback inhibitor 1 [Source:MGI Symbol;Acc:MGI:1921405]
176	ENSMUSG00000035305	2092.48	0.506299	0.119952	4.22083	2.43402e-05	0.00194612	10.6974	10.7585	10.908	10.6495	11.3775	11.1748	11.1859	11.3023	Ror1	26563	receptor tyrosine kinase-like orphan receptor 1 [Source:MGI Symbol;Acc:MGI:1347520]
177	ENSMUSG00000038178	9682.79	0.382611	0.0906824	4.21925	2.45121e-05	0.00194612	13.114	12.9458	13.078	13.0059	13.346	13.4275	13.334	13.5611	Slc43a2	215113	solute carrier family 43, member 2 [Source:MGI Symbol;Acc:MGI:2442746]
178	ENSMUSG00000047115	785.025	-0.730012	0.172911	-4.22189	2.42266e-05	0.00194612	9.98555	10.0363	10.0648	9.61879	9.05866	9.26246	9.26879	9.23538	Fam221a	231946	family with sequence similarity 221, member A [Source:MGI Symbol;Acc:MGI:2442161]
179	ENSMUSG00000108017	566.331	-1.02981	0.244124	-4.21838	2.46065e-05	0.00194612	9.16663	9.30493	9.49884	10.1235	8.64532	8.7811	8.40046	8.29568	Gm18539	NA	predicted gene, 18539 [Source:MGI Symbol;Acc:MGI:5010724]
180	ENSMUSG00000027088	2116	0.598849	0.142013	4.21686	2.47723e-05	0.00194834	10.783	10.6043	10.8206	10.6504	11.464	10.9313	11.4246	11.3852	Phospho2	73373	phosphatase, orphan 2 [Source:MGI Symbol;Acc:MGI:1920623]
181	ENSMUSG00000022185	8495.58	-0.444231	0.105562	-4.20824	2.57372e-05	0.00201305	13.2599	13.2887	13.0969	13.3715	12.6677	12.8971	12.9859	12.6773	Acin1	56215	apoptotic chromatin condensation inducer 1 [Source:MGI Symbol;Acc:MGI:1891824]
182	ENSMUSG00000051457	1006.68	0.751116	0.178872	4.19918	2.6788e-05	0.00207748	9.95681	9.47431	9.24357	9.43743	10.3251	10.3291	10.1832	10.3718	Spn	20737	sialophorin [Source:MGI Symbol;Acc:MGI:98384]
183	ENSMUSG00000066036	24920.9	-0.365451	0.0870408	-4.19862	2.68545e-05	0.00207748	14.8397	14.8118	14.6276	14.8162	14.4327	14.413	14.5104	14.2777	Ubr4	69116	ubiquitin protein ligase E3 component n-recognin 4 [Source:MGI Symbol;Acc:MGI:1916366]
184	ENSMUSG00000055065	26650.9	-0.395327	0.0941933	-4.19697	2.70508e-05	0.00208129	14.7368	15.006	14.7546	15.022	14.4603	14.4126	14.5863	14.4983	Ddx17	67040	DEAD (Asp-Glu-Ala-Asp) box polypeptide 17 [Source:MGI Symbol;Acc:MGI:1914290]
185	ENSMUSG00000044258	179233	0.618352	0.147491	4.19247	2.75938e-05	0.00210024	16.7777	16.8762	17.3318	17.358	17.8253	17.5492	17.3743	18.0655	Ctla2a	13024	cytotoxic T lymphocyte-associated protein 2 alpha [Source:MGI Symbol;Acc:MGI:88554]
186	ENSMUSG00000029401	3801.24	-0.448682	0.107009	-4.19295	2.75346e-05	0.00210024	12.1346	12.1155	12.1215	12.024	11.6185	11.8297	11.6561	11.4778	Rilpl2	80291	Rab interacting lysosomal protein-like 2 [Source:MGI Symbol;Acc:MGI:1933112]
187	ENSMUSG00000024391	498.857	1.21276	0.289733	4.18579	2.84181e-05	0.00215142	8.69067	8.49671	8.08653	7.32523	9.35265	9.72855	8.92922	9.64858	Apom	55938	apolipoprotein M [Source:MGI Symbol;Acc:MGI:1930124]
188	ENSMUSG00000038497	1724.26	-0.543219	0.129898	-4.18189	2.89091e-05	0.00217695	10.9014	10.8875	11.073	11.1181	10.4965	10.2691	10.4785	10.5628	Tmco3	234076	transmembrane and coiled-coil domains 3 [Source:MGI Symbol;Acc:MGI:2444946]
189	ENSMUSG00000028019	596.809	-1.0981	0.262873	-4.17729	2.95001e-05	0.0022097	9.80881	10.0301	9.70502	8.91368	8.94222	8.35147	8.10807	8.7435	Pdgfc	54635	platelet-derived growth factor, C polypeptide [Source:MGI Symbol;Acc:MGI:1859631]
190	ENSMUSG00000073535	2138.82	0.718709	0.17215	4.17491	2.98103e-05	0.00221074	10.2259	10.7195	10.5632	11.0203	11.4708	11.1514	11.1859	11.6449	Gm5532	NA	predicted gene 5532 [Source:MGI Symbol;Acc:MGI:3646828]
191	ENSMUSG00000024940	12754.1	-0.562786	0.134806	-4.17479	2.98264e-05	0.00221074	14.0803	13.7947	13.5662	14.0688	13.462	12.9673	13.5183	13.3121	Ltbp3	16998	latent transforming growth factor beta binding protein 3 [Source:MGI Symbol;Acc:MGI:1101355]
192	ENSMUSG00000021226	1394.07	0.570508	0.136803	4.1703	3.04204e-05	0.00223574	10.2063	10.0669	9.93694	10.2969	10.6655	10.7301	10.6347	10.7778	Acot2	171210	acyl-CoA thioesterase 2 [Source:MGI Symbol;Acc:MGI:2159605]
193	ENSMUSG00000029661	8295.9	-0.649836	0.155841	-4.16985	3.04795e-05	0.00223574	13.6792	12.8826	13.4485	13.0846	12.9168	12.3763	12.7304	12.5495	Col1a2	12843	collagen, type I, alpha 2 [Source:MGI Symbol;Acc:MGI:88468]
194	ENSMUSG00000004347	199.21	-1.59584	0.38299	-4.1668	3.0891e-05	0.00225425	7.80249	8.67417	8.42694	7.81891	6.27683	7.3305	6.65425	5.92508	Pde1c	18575	phosphodiesterase 1C [Source:MGI Symbol;Acc:MGI:108413]
195	ENSMUSG00000026433	781.358	-0.812782	0.195416	-4.15924	3.19302e-05	0.00231813	10.0747	9.69217	9.6742	10.3054	9.12836	9.30651	8.95687	9.18263	Rab29	226422	RAB29, member RAS oncogene family [Source:MGI Symbol;Acc:MGI:2385107]
196	ENSMUSG00000032580	6870.62	-0.363607	0.0874617	-4.15733	3.2199e-05	0.00232572	12.8243	12.9803	12.974	12.8825	12.5065	12.5102	12.6167	12.5767	Rbm5	83486	RNA binding motif protein 5 [Source:MGI Symbol;Acc:MGI:1933204]
197	ENSMUSG00000039046	6977.27	0.342477	0.0825495	4.14874	3.34306e-05	0.00239752	12.6459	12.573	12.6009	12.5267	12.9752	12.9124	12.9023	12.9281	Usp6nl	98910	USP6 N-terminal like [Source:MGI Symbol;Acc:MGI:2138893]
198	ENSMUSG00000046027	3687.1	-0.558816	0.134718	-4.14805	3.35318e-05	0.00239752	12.3695	11.8529	12.0689	12.0643	11.5273	11.4355	11.7949	11.3774	Stard5	170460	StAR-related lipid transfer (START) domain containing 5 [Source:MGI Symbol;Acc:MGI:2156765]
199	ENSMUSG00000001827	12408.9	-0.531734	0.128327	-4.14358	3.41926e-05	0.00243248	14.2309	13.6653	13.5208	13.8446	13.2923	13.3334	13.3231	13.2869	Folr1	14275	folate receptor 1 (adult) [Source:MGI Symbol;Acc:MGI:95568]
200	ENSMUSG00000022967	8707.34	-0.376632	0.0909404	-4.14152	3.45006e-05	0.00244212	13.3544	13.2296	13.3081	13.1563	12.835	12.8892	13.0113	12.8072	Ifnar1	15975	interferon (alpha and beta) receptor 1 [Source:MGI Symbol;Acc:MGI:107658]
201	ENSMUSG00000022763	953.949	-1.05556	0.25528	-4.13491	3.5509e-05	0.002501	10.9555	10.0594	9.62347	10.3585	9.13514	8.96825	9.74723	9.13584	Aifm3	72168	apoptosis-inducing factor, mitochondrion-associated 3 [Source:MGI Symbol;Acc:MGI:1919418]
202	ENSMUSG00000066861	816.948	-0.837362	0.202602	-4.13303	3.58005e-05	0.00250905	9.88353	9.70195	10.5084	9.90744	9.14414	9.25123	9.03307	9.34459	Oas1g	23960	2'-5' oligoadenylate synthetase 1G [Source:MGI Symbol;Acc:MGI:97429]
203	ENSMUSG00000037321	3790.83	-0.546772	0.132375	-4.13048	3.62007e-05	0.0025246	11.9425	12.1921	12.3483	12.0291	11.7625	11.4625	11.3409	11.7462	Tap1	21354	transporter 1, ATP-binding cassette, sub-family B (MDR/TAP) [Source:MGI Symbol;Acc:MGI:98483]
204	ENSMUSG00000026211	19906.9	-0.345924	0.083815	-4.12723	3.67162e-05	0.002548	14.4657	14.4587	14.3189	14.5238	14.1783	14.1445	14.048	14.0137	Obsl1	98733	obscurin-like 1 [Source:MGI Symbol;Acc:MGI:2138628]
205	ENSMUSG00000024799	234.252	-1.24681	0.302188	-4.12593	3.69237e-05	0.0025499	7.85614	8.67417	8.5475	8.26736	7.19139	6.76272	7.22146	7.28128	Tm7sf2	73166	transmembrane 7 superfamily member 2 [Source:MGI Symbol;Acc:MGI:1920416]
206	ENSMUSG00000062151	150.108	-1.64577	0.399708	-4.11742	3.83132e-05	0.00263301	7.6834	8.26295	7.74473	7.55311	6.26037	6.43778	5.11646	6.58186	Unc13c	208898	unc-13 homolog C (C. elegans) [Source:MGI Symbol;Acc:MGI:2149021]
207	ENSMUSG00000046694	455.44	-1.08379	0.263476	-4.11344	3.89802e-05	0.00266591	9.70496	9.37997	9.22879	8.56543	8.50214	8.11926	8.0796	8.02598	Fam46b	100342	family with sequence similarity 46, member B [Source:MGI Symbol;Acc:MGI:2140500]
208	ENSMUSG00000038210	1581.16	0.735971	0.179083	4.10966	3.96236e-05	0.00269688	10.0073	10.135	10.5049	10.1599	11.0392	10.9079	10.4593	11.272	Hoxa11	15396	homeobox A11 [Source:MGI Symbol;Acc:MGI:96172]
209	ENSMUSG00000048154	8115.18	-0.500832	0.121953	-4.10676	4.01247e-05	0.00271792	13.1447	13.3173	13.0119	13.3607	12.7179	12.7806	12.9164	12.3941	Kmt2d	381022	lysine (K)-specific methyltransferase 2D [Source:MGI Symbol;Acc:MGI:2682319]
210	ENSMUSG00000020311	7333.41	0.411876	0.100359	4.10401	4.06046e-05	0.00273733	12.4709	12.6531	12.7176	12.6268	12.9268	12.9218	13.0758	13.1856	Erlec1	66753	endoplasmic reticulum lectin 1 [Source:MGI Symbol;Acc:MGI:1914003]
211	ENSMUSG00000063430	1603.32	0.550179	0.134288	4.09699	4.18551e-05	0.00279501	10.3737	10.4257	10.1231	10.4441	11.0441	10.8065	10.8171	10.905	Wscd2	320916	WSC domain containing 2 [Source:MGI Symbol;Acc:MGI:2445030]
212	ENSMUSG00000053460	2474.06	-0.428632	0.104621	-4.097	4.18539e-05	0.00279501	11.4148	11.4847	11.4458	11.5387	11.1093	11.0514	11.0384	10.9694	Ggcx	56316	gamma-glutamyl carboxylase [Source:MGI Symbol;Acc:MGI:1927655]
213	ENSMUSG00000040276	346.644	1.15791	0.282802	4.09444	4.23196e-05	0.00281277	7.12332	8.32504	7.81987	7.46966	8.87082	8.9981	8.93717	8.80793	Pacsin1	23969	protein kinase C and casein kinase substrate in neurons 1 [Source:MGI Symbol;Acc:MGI:1345181]
214	ENSMUSG00000004562	1257.96	-0.643323	0.157266	-4.09066	4.30141e-05	0.00284557	10.345	10.5854	10.89	10.4571	10.0501	9.95993	9.83073	9.91348	Arhgef40	268739	Rho guanine nucleotide exchange factor (GEF) 40 [Source:MGI Symbol;Acc:MGI:2685515]
215	ENSMUSG00000050276	1327.5	1.01071	0.247184	4.0889	4.33414e-05	0.00285388	9.57717	8.96159	9.69431	10.4882	10.7563	11.0488	10.3828	10.905	Mrgprg	381974	MAS-related GPR, member G [Source:MGI Symbol;Acc:MGI:3033145]
216	ENSMUSG00000031805	1783.26	-0.56663	0.138747	-4.08391	4.4284e-05	0.00290245	10.9055	11.3109	11.0877	10.8819	10.5287	10.5919	10.3593	10.4694	Jak3	16453	Janus kinase 3 [Source:MGI Symbol;Acc:MGI:99928]
217	ENSMUSG00000039117	3611.15	-0.453989	0.111244	-4.081	4.48414e-05	0.00292544	12.0414	12.0739	12.0025	11.9922	11.5243	11.7864	11.5685	11.3874	Taf4	228980	TATA-box binding protein associated factor 4 [Source:MGI Symbol;Acc:MGI:2152346]
218	ENSMUSG00000029614	33436.2	0.358527	0.087989	4.07469	4.60764e-05	0.00299222	14.8768	14.8487	14.8561	14.7716	15.3463	15.262	15.0374	15.1237	Rpl6	19988	ribosomal protein L6 [Source:MGI Symbol;Acc:MGI:108057]
219	ENSMUSG00000025432	2124.02	-0.730801	0.179619	-4.06861	4.72945e-05	0.0030573	10.9032	11.1523	11.8022	11.4744	10.4815	10.9129	10.576	10.5588	Avil	11567	advillin [Source:MGI Symbol;Acc:MGI:1333798]
220	ENSMUSG00000029840	19773.5	0.355862	0.0874961	4.06718	4.75849e-05	0.00306209	13.978	14.1621	14.2138	13.9587	14.4047	14.4026	14.4749	14.4695	Mtpn	14489	myotrophin [Source:MGI Symbol;Acc:MGI:99445]
221	ENSMUSG00000064341	98107.7	0.441725	0.108764	4.06131	4.87978e-05	0.00312593	16.5979	16.3956	16.2968	16.03	16.7291	16.889	16.8096	16.7097	mt-Nd1	17716	mitochondrially encoded NADH dehydrogenase 1 [Source:MGI Symbol;Acc:MGI:101787]
222	ENSMUSG00000049295	2541.47	-0.503155	0.124018	-4.05711	4.96831e-05	0.0031683	11.5725	11.6691	11.3876	11.5243	11.0198	11.2585	10.913	10.9357	Zfp219	69890	zinc finger protein 219 [Source:MGI Symbol;Acc:MGI:1917140]
223	ENSMUSG00000038335	5251.01	0.391112	0.0967635	4.04194	5.30107e-05	0.00335032	12.1175	12.2566	12.1138	12.1064	12.6108	12.4133	12.6346	12.4941	Tsr1	104662	TSR1 20S rRNA accumulation [Source:MGI Symbol;Acc:MGI:2144566]
224	ENSMUSG00000097327	580.779	-0.83073	0.205477	-4.04293	5.27863e-05	0.00335032	9.53741	9.80721	9.18355	9.56553	8.80139	8.43719	8.7956	8.77777	E030030I06Rik	319887	RIKEN cDNA E030030I06 gene [Source:MGI Symbol;Acc:MGI:2442914]
225	ENSMUSG00000063018	10641.2	-0.517951	0.128719	-4.02388	5.72473e-05	0.003602	13.9627	13.6222	13.3819	13.4093	13.169	13.2551	12.9978	12.9372	2010204K13Rik	NA	RIKEN cDNA 2010204K13 gene [Source:MGI Symbol;Acc:MGI:1922859]
226	ENSMUSG00000091306	88.9701	-1.91452	0.477218	-4.01183	6.02502e-05	0.00377417	6.49515	7.42712	7.30401	7.18577	5.17752	4.88573	5.91396	4.79647	Gm17606	NA	predicted gene, 17606 [Source:MGI Symbol;Acc:MGI:4937240]
227	ENSMUSG00000025880	11252.2	-0.384989	0.0962763	-3.99879	6.36662e-05	0.00397058	13.5499	13.5063	13.7244	13.7543	13.1295	13.3852	13.2501	13.2348	Smad7	17131	SMAD family member 7 [Source:MGI Symbol;Acc:MGI:1100518]
228	ENSMUSG00000030287	7569.03	-0.355474	0.0889298	-3.99724	6.40861e-05	0.00397924	13.0342	13.1949	12.9933	12.9788	12.699	12.7252	12.7226	12.6412	Itpr2	16439	inositol 1,4,5-triphosphate receptor 2 [Source:MGI Symbol;Acc:MGI:99418]
229	ENSMUSG00000024064	121.276	1.53743	0.385277	3.99045	6.59483e-05	0.00398987	6.08543	5.48868	6.01158	6.22648	7.55755	7.1096	7.8032	7.46076	Galnt14	71685	UDP-N-acetyl-alpha-D-galactosamine:polypeptide N-acetylgalactosaminyltransferase 14 [Source:MGI Symbol;Acc:MGI:1918935]
230	ENSMUSG00000016024	2557.38	0.826417	0.206915	3.99399	6.49714e-05	0.00398987	10.8441	10.2013	11.0701	11.1132	11.893	11.0809	11.4929	12.0481	Lbp	16803	lipopolysaccharide binding protein [Source:MGI Symbol;Acc:MGI:1098776]
231	ENSMUSG00000045679	1311.12	0.698017	0.174889	3.99119	6.57424e-05	0.00398987	10.0019	9.56071	10.1976	10.0348	10.9612	10.565	10.4244	10.6532	Pqlc3	217430	PQ loop repeat containing [Source:MGI Symbol;Acc:MGI:2444067]
232	ENSMUSG00000033863	4131.45	0.503458	0.126132	3.99151	6.56527e-05	0.00398987	11.8064	11.5283	11.5964	11.9809	12.1951	12.0469	12.3566	12.3501	Klf9	16601	Kruppel-like factor 9 [Source:MGI Symbol;Acc:MGI:1333856]
233	ENSMUSG00000042099	7120.18	-0.462626	0.115793	-3.99528	6.4617e-05	0.00398987	13.0146	12.9211	12.851	13.2279	12.7562	12.3646	12.5766	12.4655	Kank3	80880	KN motif and ankyrin repeat domains 3 [Source:MGI Symbol;Acc:MGI:1098615]
234	ENSMUSG00000011158	4488.93	-0.488386	0.122299	-3.99338	6.51377e-05	0.00398987	12.5224	12.5374	12.1121	12.2032	11.9754	11.741	11.9146	11.8294	Brf1	72308	BRF1, RNA polymerase III transcription initiation factor 90 kDa subunit [Source:MGI Symbol;Acc:MGI:1919558]
235	ENSMUSG00000019467	3776.49	-0.411736	0.10339	-3.98236	6.82351e-05	0.00411066	12.1508	12.0937	11.9689	12.0774	11.6218	11.5273	11.7829	11.7076	Arhgef25	52666	Rho guanine nucleotide exchange factor (GEF) 25 [Source:MGI Symbol;Acc:MGI:1277173]
236	ENSMUSG00000111556	84.1541	-1.83553	0.461045	-3.98123	6.85593e-05	0.00411269	6.77388	7.32953	6.73958	7.25718	5.06827	5.06055	4.93769	5.74278	RP23-225C11.1	NA
237	ENSMUSG00000046546	3872.65	-0.486675	0.122343	-3.97796	6.95086e-05	0.00415204	12.1125	12.0256	12.2974	12.1208	11.6576	11.8714	11.3793	11.672	Fam43a	224093	family with sequence similarity 43, member A [Source:MGI Symbol;Acc:MGI:2676309]
238	ENSMUSG00000021774	4882.53	0.371433	0.0934978	3.97264	7.10801e-05	0.00421038	12.1035	12.1231	12.0078	11.9858	12.4761	12.4869	12.3225	12.4182	Ube2e1	22194	ubiquitin-conjugating enzyme E2E 1 [Source:MGI Symbol;Acc:MGI:107411]
239	ENSMUSG00000049502	2932.39	-0.56822	0.143011	-3.97327	7.08912e-05	0.00421038	11.6251	11.7753	12.1391	11.4717	11.2566	11.2966	11.1254	11.1399	Dtx3l	209200	deltex 3-like, E3 ubiquitin ligase [Source:MGI Symbol;Acc:MGI:2656973]
240	ENSMUSG00000033834	1.47909e+06	0.498445	0.125557	3.96988	7.19087e-05	0.00424172	19.7956	20.441	20.3759	20.2068	20.4945	20.7385	20.7315	20.9029	Tpbpa	21984	trophoblast specific protein alpha [Source:MGI Symbol;Acc:MGI:98795]
241	ENSMUSG00000014846	448.621	-1.26656	0.319359	-3.96594	7.31074e-05	0.00429453	9.52843	9.33792	9.53016	8.69966	8.67046	8.3001	7.08492	7.6279	Tppp3	67971	tubulin polymerization-promoting protein family member 3 [Source:MGI Symbol;Acc:MGI:1915221]
242	ENSMUSG00000036875	2615.98	-0.842694	0.212859	-3.95893	7.52871e-05	0.0044043	10.8875	11.9761	11.4288	12.2173	10.6949	11.1313	10.7097	10.9058	Dna2	327762	DNA replication helicase/nuclease 2 [Source:MGI Symbol;Acc:MGI:2443732]
243	ENSMUSG00000032549	8169.87	-0.370775	0.0937065	-3.95677	7.59711e-05	0.00442602	13.1944	13.2235	13.0528	13.2019	12.769	12.6465	12.8997	12.8679	Rab6b	270192	RAB6B, member RAS oncogene family [Source:MGI Symbol;Acc:MGI:107283]
244	ENSMUSG00000021474	1598.82	0.500528	0.12655	3.95518	7.64774e-05	0.00443726	10.372	10.4664	10.4219	10.2147	10.8576	10.9044	10.9615	10.7582	Sfxn1	14057	sideroflexin 1 [Source:MGI Symbol;Acc:MGI:2137677]
245	ENSMUSG00000016559	54181.2	0.326135	0.0825	3.95315	7.71292e-05	0.00444337	15.5281	15.5249	15.6741	15.4783	15.9271	15.7687	15.844	15.9696	H3f3b	15081	H3 histone, family 3B [Source:MGI Symbol;Acc:MGI:1101768]
246	ENSMUSG00000018340	9197.11	-0.495321	0.125306	-3.9529	7.72105e-05	0.00444337	13.6916	13.2703	13.1083	13.4389	13.0849	12.8138	12.9172	12.7557	Anxa6	11749	annexin A6 [Source:MGI Symbol;Acc:MGI:88255]
247	ENSMUSG00000046814	2685.73	0.558615	0.14173	3.94139	8.10092e-05	0.00464311	10.7653	11.135	11.2699	11.1262	11.6528	11.4498	11.5368	11.8961	Gchfr	320415	GTP cyclohydrolase I feedback regulator [Source:MGI Symbol;Acc:MGI:2443977]
248	ENSMUSG00000006342	1558.3	-0.823632	0.20938	-3.93368	8.36562e-05	0.00477549	10.6961	10.6824	11.5226	10.7537	10.2737	10.4331	9.6586	10.0696	Susd2	71733	sushi domain containing 2 [Source:MGI Symbol;Acc:MGI:1918983]
249	ENSMUSG00000024966	9840.04	-0.425041	0.108306	-3.92446	8.69257e-05	0.00492243	13.5907	13.4899	13.271	13.4763	13.023	13.2624	12.9532	12.8778	Stip1	20867	stress-induced phosphoprotein 1 [Source:MGI Symbol;Acc:MGI:109130]
250	ENSMUSG00000086782	193.859	-1.3089	0.333522	-3.92447	8.69198e-05	0.00492243	8.0402	8.39425	7.95936	8.02	6.06568	6.90705	7.1411	6.93762	E130102H24Rik	NA	RIKEN cDNA E130102H24 gene [Source:MGI Symbol;Acc:MGI:1925116]
251	ENSMUSG00000064061	1107.59	-0.632088	0.161211	-3.92088	8.82253e-05	0.00497612	10.3854	10.5348	10.1012	10.5238	9.96254	9.76058	9.59466	9.71199	Dzip3	224170	DAZ interacting protein 3, zinc finger [Source:MGI Symbol;Acc:MGI:1917433]
252	ENSMUSG00000032637	9744.16	-0.44504	0.11365	-3.91586	9.00809e-05	0.00506062	13.3763	13.3237	13.3893	13.7021	13.0551	12.8605	13.2103	12.8904	Atxn2l	233871	ataxin 2-like [Source:MGI Symbol;Acc:MGI:2446242]
253	ENSMUSG00000026630	1352.43	-0.854969	0.218452	-3.91377	9.08675e-05	0.00508463	11.2085	10.4881	10.179	10.9726	9.88681	10.2901	9.83499	9.53895	Batf3	381319	basic leucine zipper transcription factor, ATF-like 3 [Source:MGI Symbol;Acc:MGI:1925491]
254	ENSMUSG00000016179	299.519	-1.16239	0.297314	-3.90964	9.24328e-05	0.00515185	9.19341	8.66219	8.66189	8.04904	7.84382	7.54427	7.29758	7.40922	Camk1g	215303	calcium/calmodulin-dependent protein kinase I gamma [Source:MGI Symbol;Acc:MGI:2388073]
255	ENSMUSG00000010721	2412.25	0.414232	0.106012	3.90742	9.32878e-05	0.00515933	11.0501	10.9813	11.0713	10.9527	11.4295	11.4276	11.5057	11.3498	Lmbr1	56873	limb region 1 [Source:MGI Symbol;Acc:MGI:1861746]
256	ENSMUSG00000039110	1630.03	-0.740263	0.189452	-3.9074	9.32959e-05	0.00515933	11.3427	11.1763	10.5075	10.8099	10.3832	10.5226	10.0205	10.0233	Mycbpap	104601	MYCBP associated protein [Source:MGI Symbol;Acc:MGI:2388726]
257	ENSMUSG00000039176	21461.5	-0.410732	0.105231	-3.90314	9.49514e-05	0.00523046	14.6534	14.6722	14.2992	14.6634	14.2011	14.2702	14.2139	13.9761	Polg	18975	polymerase (DNA directed), gamma [Source:MGI Symbol;Acc:MGI:1196389]
258	ENSMUSG00000064370	127936	0.416993	0.10691	3.90041	9.60307e-05	0.00526941	16.954	16.8293	16.6568	16.4827	17.0561	17.3356	17.1434	17.0822	mt-Cytb	17711	mitochondrially encoded cytochrome b [Source:MGI Symbol;Acc:MGI:102501]
259	ENSMUSG00000049232	1010.63	0.641136	0.164554	3.89621	9.7708e-05	0.00534074	9.3748	9.52589	9.77642	9.78851	10.1293	10.1424	10.423	10.3526	Tigd2	68140	tigger transposable element derived 2 [Source:MGI Symbol;Acc:MGI:1915390]
260	ENSMUSG00000031891	222.797	1.27832	0.328502	3.89135	9.96871e-05	0.00538653	6.50739	7.00226	7.59479	6.805	8.52644	7.87785	8.3947	8.3468	Hsd11b2	15484	hydroxysteroid 11-beta dehydrogenase 2 [Source:MGI Symbol;Acc:MGI:104720]
261	ENSMUSG00000026234	29976.9	0.278013	0.0714403	3.89155	9.96069e-05	0.00538653	14.7576	14.7451	14.7314	14.6679	15.0141	14.9914	15.0424	14.9667	Ncl	17975	nucleolin [Source:MGI Symbol;Acc:MGI:97286]
262	ENSMUSG00000026858	1324.63	-0.61031	0.15682	-3.89179	9.95071e-05	0.00538653	10.6171	10.4055	10.6242	10.8923	9.93038	10.1724	10.1782	9.83101	Miga2	108958	mitoguardin 2 [Source:MGI Symbol;Acc:MGI:1922035]
263	ENSMUSG00000037411	129911	0.413471	0.106314	3.88913	0.000100603	0.00540216	16.6775	16.8313	16.9623	16.5595	17.2918	17.1689	16.9433	17.2857	Serpine1	18787	serine (or cysteine) peptidase inhibitor, clade E, member 1 [Source:MGI Symbol;Acc:MGI:97608]
264	ENSMUSG00000030050	1205.22	-0.564221	0.145089	-3.8888	0.00010074	0.00540216	10.5176	10.5576	10.3261	10.5504	9.84326	9.88782	9.81571	10.1372	Gkn1	66283	gastrokine 1 [Source:MGI Symbol;Acc:MGI:1913533]
265	ENSMUSG00000028747	133.628	-1.8493	0.475854	-3.88627	0.000101795	0.00543817	7.54768	7.36936	8.09587	7.74985	4.90841	6.7878	4.87282	6.04249	Htr6	15565	5-hydroxytryptamine (serotonin) receptor 6 [Source:MGI Symbol;Acc:MGI:1196627]
266	ENSMUSG00000027520	5654.35	-0.589761	0.151852	-3.8838	0.000102838	0.0054732	12.849	12.9019	12.3022	12.7933	12.3879	11.8525	12.3424	11.8961	Zdbf2	73884	zinc finger, DBF-type containing 2 [Source:MGI Symbol;Acc:MGI:1921134]
267	ENSMUSG00000046718	12942	-0.467048	0.120315	-3.88187	0.000103656	0.00549612	14.0426	13.8399	13.8665	13.7319	13.1364	13.7011	13.2739	13.4561	Bst2	69550	bone marrow stromal cell antigen 2 [Source:MGI Symbol;Acc:MGI:1916800]
268	ENSMUSG00000020844	376.846	-0.888237	0.229062	-3.87771	0.000105442	0.00556995	8.71991	9.07734	8.85566	9.06917	8.1645	7.88368	7.8545	8.25733	Nxn	18230	nucleoredoxin [Source:MGI Symbol;Acc:MGI:109331]
269	ENSMUSG00000030105	10974.8	0.306724	0.0793664	3.86466	0.000111245	0.00585462	13.2274	13.3005	13.2983	13.2138	13.5222	13.5403	13.5624	13.6412	Arl8b	67166	ADP-ribosylation factor-like 8B [Source:MGI Symbol;Acc:MGI:1914416]
270	ENSMUSG00000054321	1486.42	0.637758	0.165072	3.86351	0.000111771	0.00586055	10.3594	10.186	10.191	9.97708	11.123	10.5595	10.9547	10.5696	Taf4b	72504	TATA-box binding protein associated factor 4b [Source:MGI Symbol;Acc:MGI:2152345]
271	ENSMUSG00000064363	47659.9	0.377967	0.0980128	3.85631	0.000115113	0.00601349	15.4844	15.3813	15.3357	15.1331	15.6634	15.904	15.646	15.6378	mt-Nd4	17719	mitochondrially encoded NADH dehydrogenase 4 [Source:MGI Symbol;Acc:MGI:102498]
272	ENSMUSG00000031701	13336.2	0.305654	0.0793681	3.8511	0.000117591	0.00612034	13.5987	13.566	13.5514	13.4486	13.9102	13.7998	13.8451	13.8345	Dnaja2	56445	DnaJ heat shock protein family (Hsp40) member A2 [Source:MGI Symbol;Acc:MGI:1931882]
273	ENSMUSG00000099429	358.795	-1.2662	0.328873	-3.85011	0.000118064	0.00612247	8.67989	8.38941	8.89094	9.66641	8.00566	7.83638	6.86906	7.92562	1600019K03Rik	NA	RIKEN cDNA 1600019K03 gene [Source:MGI Symbol;Acc:MGI:1917018]
274	ENSMUSG00000074797	2532.9	0.438229	0.114001	3.84409	0.000121001	0.00625186	10.9222	11.1444	11.1144	11.0953	11.349	11.5379	11.5653	11.5745	Itpa	16434	inosine triphosphatase (nucleoside triphosphate pyrophosphatase) [Source:MGI Symbol;Acc:MGI:96622]
275	ENSMUSG00000039239	5530.71	0.584299	0.152118	3.84108	0.000122494	0.00627845	12.022	11.8837	12.095	12.3977	12.9873	12.3858	12.3954	12.9079	Tgfb2	21808	transforming growth factor, beta 2 [Source:MGI Symbol;Acc:MGI:98726]
276	ENSMUSG00000028081	32059.9	0.346562	0.0902294	3.8409	0.000122586	0.00627845	14.6924	14.8275	14.7153	14.895	15.2815	15.1138	14.9817	15.1328	Rps3a1	20091	ribosomal protein S3A1 [Source:MGI Symbol;Acc:MGI:1202063]
277	ENSMUSG00000089726	981.324	-0.801246	0.208637	-3.84038	0.000122846	0.00627845	10.6526	10.496	9.69891	10.1125	9.49136	9.28905	9.42119	9.70666	Mir17hg	NA	Mir17 host gene (non-protein coding) [Source:MGI Symbol;Acc:MGI:1923207]
278	ENSMUSG00000021268	12449	-0.947912	0.247616	-3.82815	0.000129112	0.00657494	14.3825	14.05	13.7147	13.7555	13.313	12.7007	13.3785	12.6711	Meg3	NA	maternally expressed 3 [Source:MGI Symbol;Acc:MGI:1202886]
279	ENSMUSG00000073563	8285.78	0.405496	0.10609	3.82218	0.000132275	0.00671187	12.7385	12.7981	12.8995	12.7568	13.2076	12.9448	13.3916	13.2416	Csnk1g3	70425	casein kinase 1, gamma 3 [Source:MGI Symbol;Acc:MGI:1917675]
280	ENSMUSG00000023992	1552.83	0.727274	0.190569	3.81634	0.000135447	0.00684831	10.4777	9.52589	10.1276	10.4506	11.0118	11.0332	10.6934	10.9166	Trem2	83433	triggering receptor expressed on myeloid cells 2 [Source:MGI Symbol;Acc:MGI:1913150]
281	ENSMUSG00000037946	3140.71	-0.513572	0.134637	-3.8145	0.00013646	0.00687498	11.8548	11.5501	12.0877	11.8624	11.1495	11.531	11.2936	11.352	Fgd3	30938	FYVE, RhoGEF and PH domain containing 3 [Source:MGI Symbol;Acc:MGI:1353657]
282	ENSMUSG00000028760	9546.27	-0.36869	0.0967109	-3.81229	0.000137683	0.006891	13.2642	13.3235	13.3988	13.5691	13.0705	12.955	12.9458	13.1198	Eif4g3	230861	eukaryotic translation initiation factor 4 gamma, 3 [Source:MGI Symbol;Acc:MGI:1923935]
283	ENSMUSG00000026639	2254.4	-0.691278	0.181335	-3.81217	0.000137752	0.006891	11.6487	11.4181	11.185	11.4845	10.8941	10.0714	10.8342	11.0347	Lamb3	16780	laminin, beta 3 [Source:MGI Symbol;Acc:MGI:99915]
284	ENSMUSG00000022565	26206.8	-0.307429	0.0807421	-3.80754	0.000140356	0.00699536	14.9261	14.798	14.8002	14.763	14.4755	14.5388	14.6102	14.4328	Plec	18810	plectin [Source:MGI Symbol;Acc:MGI:1277961]
285	ENSMUSG00000039959	2102.64	-0.461691	0.121283	-3.80671	0.000140826	0.00699536	11.2118	11.1103	11.2786	11.3884	10.637	10.8376	10.8834	10.7896	Hip1	215114	huntingtin interacting protein 1 [Source:MGI Symbol;Acc:MGI:1099804]
286	ENSMUSG00000032459	1820.68	0.596372	0.156765	3.80424	0.000142242	0.00704096	10.5394	10.6864	10.6842	9.99509	11.0995	11.1172	11.1008	11.0766	Mrps22	64655	mitochondrial ribosomal protein S22 [Source:MGI Symbol;Acc:MGI:1928137]
287	ENSMUSG00000033434	1794.44	-0.539345	0.142027	-3.79749	0.000146169	0.00721016	11.0407	11.0287	10.9835	11.1606	10.3359	10.8027	10.3142	10.5529	Gtpbp6	107999	GTP binding protein 6 (putative) [Source:MGI Symbol;Acc:MGI:1306825]
288	ENSMUSG00000040987	1175.89	-0.695559	0.183236	-3.79598	0.000147064	0.00722912	10.0726	10.5337	10.9277	10.3585	9.78977	9.88637	9.84982	9.71553	Mill2	243864	MHC I like leukocyte 2 [Source:MGI Symbol;Acc:MGI:2179989]
289	ENSMUSG00000020638	1797.78	-0.62729	0.165369	-3.79327	0.000148675	0.007283	11.2336	10.8	11.4403	10.7842	10.5114	10.3471	10.3667	10.6206	Cmpk2	22169	cytidine monophosphate (UMP-CMP) kinase 2, mitochondrial [Source:MGI Symbol;Acc:MGI:99830]
290	ENSMUSG00000047281	7538.81	-0.387537	0.102243	-3.79037	0.000150423	0.00734324	13.0542	12.9323	13.021	13.2218	12.6579	12.7418	12.4944	12.7831	Sfn	55948	stratifin [Source:MGI Symbol;Acc:MGI:1891831]
291	ENSMUSG00000025409	5426.24	-0.370978	0.097903	-3.78924	0.000151107	0.00735126	12.5213	12.6483	12.5834	12.5621	12.0758	12.298	12.3236	12.1216	Mbd6	110962	methyl-CpG binding domain protein 6 [Source:MGI Symbol;Acc:MGI:106378]
292	ENSMUSG00000038619	9406.02	-0.316697	0.0838171	-3.77843	0.000157823	0.00763137	13.3379	13.2947	13.3549	13.4066	12.9359	13.0545	13.121	13.0129	Ensa	56205	endosulfine alpha [Source:MGI Symbol;Acc:MGI:1891189]
293	ENSMUSG00000047153	10832.3	-0.440271	0.116528	-3.77824	0.000157942	0.00763137	13.6675	13.5957	13.2815	13.8283	13.2589	13.0335	13.2668	13.0918	Khnyn	219094	KH and NYN domain containing [Source:MGI Symbol;Acc:MGI:2451333]
294	ENSMUSG00000024620	23485	0.363324	0.0961928	3.77704	0.000158704	0.00764208	14.4213	14.2998	14.4192	14.1482	14.7916	14.601	14.7951	14.5552	Pdgfrb	18596	platelet derived growth factor receptor, beta polypeptide [Source:MGI Symbol;Acc:MGI:97531]
295	ENSMUSG00000030368	662024	0.435094	0.115245	3.77537	0.000159769	0.00766728	18.7703	19.1775	19.2165	19.2008	19.3816	19.3516	19.7097	19.6713	Ceacam11	66996	carcinoembryonic antigen-related cell adhesion molecule 11 [Source:MGI Symbol;Acc:MGI:1914246]
296	ENSMUSG00000032454	202.22	1.72742	0.458043	3.77131	0.000162396	0.00776701	6.9	7.40812	5.49532	5.5023	8.55372	8.21483	7.32209	8.69051	Rbp2	19660	retinol binding protein 2, cellular [Source:MGI Symbol;Acc:MGI:97877]
297	ENSMUSG00000028238	1064.64	1.01869	0.270294	3.76882	0.000164022	0.00778099	9.24002	8.59658	9.6538	9.99658	10.707	10.0417	9.96906	10.95	Atp6v0d2	242341	ATPase, H+ transporting, lysosomal V0 subunit D2 [Source:MGI Symbol;Acc:MGI:1924415]
298	ENSMUSG00000040859	9921.13	-0.374034	0.0992692	-3.76787	0.000164645	0.00778099	13.5638	13.3366	13.3277	13.5592	13.1829	13.1524	13.0052	12.956	Bsdc1	100383	BSD domain containing 1 [Source:MGI Symbol;Acc:MGI:1913466]
299	ENSMUSG00000044783	2496.22	-0.456387	0.121126	-3.76788	0.000164641	0.00778099	11.2919	11.6943	11.4288	11.5403	11.0386	11.0462	11.1061	10.965	Hjurp	212427	Holliday junction recognition protein [Source:MGI Symbol;Acc:MGI:2685821]
300	ENSMUSG00000047330	528.64	-1.25746	0.333764	-3.76751	0.000164886	0.00778099	10.2176	9.02219	8.92013	9.62844	9.0916	7.79987	7.94407	7.88218	Kcne4	57814	potassium voltage-gated channel, Isk-related subfamily, gene 4 [Source:MGI Symbol;Acc:MGI:1891125]
301	ENSMUSG00000033793	6741.91	0.335698	0.0891274	3.76649	0.000165556	0.00778665	12.6283	12.5716	12.4578	12.5025	12.9419	12.7988	12.9227	12.841	Atp6v1h	108664	ATPase, H+ transporting, lysosomal V1 subunit H [Source:MGI Symbol;Acc:MGI:1914864]
302	ENSMUSG00000025986	8948.19	0.455672	0.121049	3.76436	0.000166977	0.00782747	13.0046	12.9404	12.6111	12.9393	13.3546	13.0598	13.5645	13.3271	Slc39a10	227059	solute carrier family 39 (zinc transporter), member 10 [Source:MGI Symbol;Acc:MGI:1914515]
303	ENSMUSG00000024426	1676.64	-0.547716	0.145562	-3.76275	0.000168053	0.00785189	10.8543	11.0955	10.7223	11.129	10.2119	10.5264	10.5386	10.3492	Atat1	73242	alpha tubulin acetyltransferase 1 [Source:MGI Symbol;Acc:MGI:1913869]
304	ENSMUSG00000014592	3375.45	-0.47267	0.125689	-3.76065	0.000169475	0.00789229	11.6893	11.869	12.0213	12.1351	11.2659	11.491	11.5097	11.5779	Camta1	100072	calmodulin binding transcription activator 1 [Source:MGI Symbol;Acc:MGI:2140230]
305	ENSMUSG00000024248	8856.52	0.326634	0.0870823	3.75087	0.000176222	0.00809991	12.9729	12.8614	12.9335	12.9897	13.3267	13.3027	13.1301	13.2989	Cox7a2l	20463	cytochrome c oxidase subunit VIIa polypeptide 2-like [Source:MGI Symbol;Acc:MGI:106015]
306	ENSMUSG00000092341	42122.4	-0.476623	0.127047	-3.75155	0.000175743	0.00809991	15.7453	15.8366	15.2035	15.4542	15.0448	14.9244	15.3046	15.1174	Malat1	NA	metastasis associated lung adenocarcinoma transcript 1 (non-coding RNA) [Source:MGI Symbol;Acc:MGI:1919539]
307	ENSMUSG00000078915	2347.44	-0.491506	0.13098	-3.75253	0.000175061	0.00809991	11.6785	11.3537	11.2407	11.3787	10.8834	10.9022	10.8321	11.093	Hsp25-ps1	NA	heat shock protein 25, pseudogene 1 [Source:MGI Symbol;Acc:MGI:96241]
308	ENSMUSG00000028270	1333.5	-0.826847	0.220432	-3.75103	0.000176111	0.00809991	10.8012	10.6043	11.2776	9.9695	9.94462	10.1079	9.6634	9.89174	Gbp2	14469	guanylate binding protein 2 [Source:MGI Symbol;Acc:MGI:102772]
309	ENSMUSG00000019944	2330.54	-0.488594	0.130379	-3.7475	0.000178607	0.00818296	11.712	11.2935	11.2496	11.3381	10.9251	10.9405	10.9109	10.9135	Rhobtb1	69288	Rho-related BTB domain containing 1 [Source:MGI Symbol;Acc:MGI:1916538]
310	ENSMUSG00000036832	1796.06	0.736714	0.196769	3.74406	0.000181072	0.00824256	9.91145	10.2528	10.6811	10.615	11.119	10.6622	11.0911	11.53	Lpar3	65086	lysophosphatidic acid receptor 3 [Source:MGI Symbol;Acc:MGI:1929469]
311	ENSMUSG00000001348	1662.41	-0.539633	0.144109	-3.74462	0.000180669	0.00824256	11.127	10.6844	10.9683	10.9635	10.2991	10.6279	10.3279	10.3412	Acp5	11433	acid phosphatase 5, tartrate resistant [Source:MGI Symbol;Acc:MGI:87883]
312	ENSMUSG00000026113	3112.54	-0.475792	0.127109	-3.74318	0.000181702	0.00824475	11.696	11.897	11.6253	12.0356	11.3969	11.2994	11.4997	11.1718	Inpp4a	269180	inositol polyphosphate-4-phosphatase, type I [Source:MGI Symbol;Acc:MGI:1931123]
313	ENSMUSG00000066900	6627.42	-0.375577	0.100384	-3.74141	0.000182991	0.00827671	12.6723	12.9256	12.9155	12.9501	12.4402	12.6244	12.4104	12.4928	Suds3	71954	suppressor of defective silencing 3 homolog (S. cerevisiae) [Source:MGI Symbol;Acc:MGI:1919204]
314	ENSMUSG00000032519	1583.37	-0.551373	0.147514	-3.73776	0.000185668	0.00837101	10.9925	10.9651	10.7321	10.8091	9.98651	10.3846	10.4662	10.4279	Slc25a38	208638	solute carrier family 25, member 38 [Source:MGI Symbol;Acc:MGI:2384782]
315	ENSMUSG00000000392	175.533	-1.57868	0.422703	-3.73472	0.000187928	0.008446	7.40441	8.52344	8.17726	7.839	5.92654	7.09962	6.83541	5.46843	Fap	14089	fibroblast activation protein [Source:MGI Symbol;Acc:MGI:109608]
316	ENSMUSG00000078490	130.873	-2.24044	0.60013	-3.73326	0.000189021	0.00846826	6.26927	8.65415	6.908	8.06618	4.82131	4.02092	5.37254	6.65743	Cfap74	544678	cilia and flagella associated protein 74 [Source:MGI Symbol;Acc:MGI:1917130]
317	ENSMUSG00000031169	1197.84	0.739487	0.198363	3.72795	0.00019304	0.00862105	10.1052	9.57569	9.40996	10.0348	10.4859	10.6757	10.1356	10.8154	Porcn	53627	porcupine homolog (Drosophila) [Source:MGI Symbol;Acc:MGI:1890212]
318	ENSMUSG00000025290	31611	0.275828	0.0740887	3.72294	0.000196913	0.00876634	14.7942	14.8097	14.7988	14.812	14.9849	15.1347	15.0619	15.1314	Rps24	20088	ribosomal protein S24 [Source:MGI Symbol;Acc:MGI:98147]
319	ENSMUSG00000030357	4341.02	-0.423807	0.113876	-3.72166	0.000197916	0.00878336	12.1969	12.386	12.1635	12.3632	11.9208	12.0433	11.7477	11.6866	Fkbp4	14228	FK506 binding protein 4 [Source:MGI Symbol;Acc:MGI:95543]
320	ENSMUSG00000091971	843.221	-0.822745	0.221184	-3.71972	0.00019944	0.00882335	10.0265	10.3076	9.83193	10.0945	9.06815	9.81801	8.81731	9.09836	Hspa1a	193740	heat shock protein 1A [Source:MGI Symbol;Acc:MGI:96244]
321	ENSMUSG00000042500	2294.51	-0.505824	0.136195	-3.71397	0.000204032	0.00899838	11.702	11.2994	11.3452	11.1791	10.8439	10.89	11.0066	10.813	Ago4	76850	argonaute RISC catalytic subunit 4 [Source:MGI Symbol;Acc:MGI:1924100]
322	ENSMUSG00000065503	208.23	-1.20249	0.324177	-3.70936	0.000207783	0.00913536	7.96671	8.41818	7.6144	8.5614	6.95611	7.26056	6.76565	6.92544	Mir351	NA	microRNA 351 [Source:MGI Symbol;Acc:MGI:3619367]
323	ENSMUSG00000037236	8140.5	0.350312	0.0944718	3.70811	0.000208808	0.009152	12.9285	12.8983	12.7427	12.6319	13.1542	13.158	13.1896	13.12	Matr3	17184	matrin 3 [Source:MGI Symbol;Acc:MGI:1298379]
324	ENSMUSG00000038056	10831.6	-0.434562	0.117347	-3.70321	0.000212891	0.00928429	13.5824	13.6689	13.4787	13.6772	13.2974	12.8516	13.3996	13.0686	Kmt2c	231051	lysine (K)-specific methyltransferase 2C [Source:MGI Symbol;Acc:MGI:2444959]
325	ENSMUSG00000051527	8550.17	-0.533822	0.144195	-3.70208	0.000213838	0.00928429	13.7402	13.0709	13.0559	13.2367	12.6689	12.6816	13.0223	12.6775	Usp29	57775	ubiquitin specific peptidase 29 [Source:MGI Symbol;Acc:MGI:1888998]
326	ENSMUSG00000004891	1379.07	-0.633994	0.171316	-3.70074	0.000214975	0.00928429	10.7981	10.6952	10.9381	10.3573	10.3261	9.77005	10.1782	9.98416	Nes	18008	nestin [Source:MGI Symbol;Acc:MGI:101784]
327	ENSMUSG00000065037	651	-0.96425	0.260567	-3.70058	0.000215106	0.00928429	9.87883	10.0019	8.88826	9.97556	8.31953	9.14363	8.70998	8.86005	Rn7sk	NA	RNA, 7SK, nuclear [Source:MGI Symbol;Acc:MGI:103186]
328	ENSMUSG00000069917	10155.5	-0.982	0.265235	-3.70238	0.000213587	0.00928429	13.7067	13.6695	13.542	13.9305	12.3931	12.5432	12.445	13.3425	Hba-a2	110257	hemoglobin alpha, adult chain 2 [Source:MGI Symbol;Acc:MGI:96016]
329	ENSMUSG00000044982	743.116	0.67854	0.183433	3.69912	0.000216345	0.0093094	9.25281	9.13913	8.88288	9.33034	9.68728	9.6589	9.92973	10.0431	Sft2d3	67158	SFT2 domain containing 3 [Source:MGI Symbol;Acc:MGI:1914408]
330	ENSMUSG00000066232	11545.8	0.337218	0.0911929	3.69785	0.00021743	0.00932774	13.4287	13.2865	13.165	13.3731	13.6482	13.5692	13.7572	13.6351	Ipo7	233726	importin 7 [Source:MGI Symbol;Acc:MGI:2152414]
331	ENSMUSG00000005958	761.014	-0.730999	0.197743	-3.69672	0.000218407	0.00934133	9.99428	9.68627	9.64747	10.1771	9.00779	9.14606	8.96078	9.47773	Ephb3	13845	Eph receptor B3 [Source:MGI Symbol;Acc:MGI:104770]
332	ENSMUSG00000053166	161.379	1.4262	0.38605	3.69434	0.00022046	0.00937252	6.45777	6.43548	6.12534	6.77751	7.292	7.27836	8.27427	8.33764	Cdh22	104010	cadherin 22 [Source:MGI Symbol;Acc:MGI:1341843]
333	ENSMUSG00000025757	1569.6	-0.507004	0.137223	-3.69474	0.000220116	0.00937252	10.9049	10.9512	10.559	10.9435	10.3161	10.4311	10.3081	10.3064	Hspa4l	18415	heat shock protein 4 like [Source:MGI Symbol;Acc:MGI:107422]
334	ENSMUSG00000027170	6248.37	0.342676	0.0928373	3.69114	0.000223249	0.00943758	12.3569	12.3908	12.5394	12.4185	12.7024	12.8921	12.7287	12.7518	Eif3m	98221	eukaryotic translation initiation factor 3, subunit M [Source:MGI Symbol;Acc:MGI:1351744]
335	ENSMUSG00000002625	1612.93	-0.543403	0.147222	-3.69106	0.000223323	0.00943758	10.8727	10.9996	10.5741	11.1098	10.2076	10.3928	10.3799	10.4461	Akap8l	54194	A kinase (PRKA) anchor protein 8-like [Source:MGI Symbol;Acc:MGI:1860606]
336	ENSMUSG00000027082	140136	0.377903	0.102414	3.68994	0.000224304	0.0094508	16.9087	16.8044	16.9965	16.8644	17.128	17.4852	17.0519	17.3834	Tfpi	21788	tissue factor pathway inhibitor [Source:MGI Symbol;Acc:MGI:1095418]
337	ENSMUSG00000044948	5045.15	-0.395228	0.107177	-3.6876	0.000226378	0.00950988	12.5986	12.316	12.4537	12.5558	12.0785	12.1094	11.9246	12.2305	Cfap43	414801	cilia and flagella associated protein 43 [Source:MGI Symbol;Acc:MGI:1289258]
338	ENSMUSG00000027967	1739.71	-0.887654	0.240928	-3.68431	0.000229324	0.00960516	10.3017	11.2582	10.6934	11.8426	10.3447	10.1557	10.0465	10.4376	Neurog2	11924	neurogenin 2 [Source:MGI Symbol;Acc:MGI:109619]
339	ENSMUSG00000005686	2545.2	0.79722	0.21654	3.68164	0.000231743	0.00967782	10.6609	10.2205	11.0813	11.2664	11.9126	11.3732	11.1097	12.0396	Ampd3	11717	adenosine monophosphate deaminase 3 [Source:MGI Symbol;Acc:MGI:1096344]
340	ENSMUSG00000058558	39318.9	0.276889	0.0752661	3.67881	0.000234327	0.00975697	15.1059	15.1521	15.0224	15.186	15.371	15.4465	15.3532	15.4066	Rpl5	100503670	ribosomal protein L5 [Source:MGI Symbol;Acc:MGI:102854]
341	ENSMUSG00000024302	1444.63	0.884114	0.240493	3.67626	0.000236682	0.00977051	9.59162	9.60935	10.2255	10.362	11.2813	10.0495	10.7086	11.153	Dtna	13527	dystrobrevin alpha [Source:MGI Symbol;Acc:MGI:106039]
342	ENSMUSG00000055298	1.3971e+06	0.393346	0.106998	3.67621	0.000236723	0.00977051	20.3554	20.2778	20.247	19.8938	20.7109	20.6502	20.6189	20.3891	Ctsj	26898	cathepsin J [Source:MGI Symbol;Acc:MGI:1349426]
343	ENSMUSG00000035967	397.427	-0.873791	0.237646	-3.67687	0.000236117	0.00977051	9.29227	8.68998	8.92013	9.06633	8.38933	7.97386	8.22963	7.90716	Ints6l	236790	integrator complex subunit 6 like [Source:MGI Symbol;Acc:MGI:2442593]
344	ENSMUSG00000071234	287.698	1.20327	0.327464	3.6745	0.000238311	0.00980747	7.65616	7.75491	7.14225	7.14332	8.30756	7.88948	9.15744	8.91959	Syndig1l	627191	synapse differentiation inducing 1 like [Source:MGI Symbol;Acc:MGI:2685107]
345	ENSMUSG00000043300	902.072	0.740344	0.2016	3.67235	0.000240333	0.00984073	9.35799	9.53468	9.46141	9.24006	10.5269	9.89505	9.67772	10.3111	B3galnt1	26879	UDP-GalNAc:betaGlcNAc beta 1,3-galactosaminyltransferase, polypeptide 1 [Source:MGI Symbol;Acc:MGI:1349405]
346	ENSMUSG00000009596	47569.3	0.38266	0.104227	3.67142	0.000241205	0.00984073	15.0845	15.3729	15.5548	15.2835	15.7472	15.5478	15.7736	15.7845	Taf7l	74469	TATA-box binding protein associated factor 7 like [Source:MGI Symbol;Acc:MGI:1921719]
347	ENSMUSG00000005410	251.862	-1.09624	0.298556	-3.6718	0.000240848	0.00984073	8.35681	8.45104	8.41953	8.48272	7.89804	7.28719	6.99634	6.93762	Mcm5	17218	minichromosome maintenance complex component 5 [Source:MGI Symbol;Acc:MGI:103197]
348	ENSMUSG00000037362	513.205	0.978925	0.266794	3.66922	0.000243294	0.00987195	8.40343	8.48769	8.95132	7.59308	9.50889	9.5086	9.10545	9.49225	Nov	18133	nephroblastoma overexpressed gene [Source:MGI Symbol;Acc:MGI:109185]
349	ENSMUSG00000070798	146725	0.518948	0.141436	3.66914	0.000243365	0.00987195	16.3522	16.8318	17.0542	17.1564	17.4401	17.0926	17.5325	17.4906	Psg25	114868	pregnancy-specific glycoprotein 25 [Source:MGI Symbol;Acc:MGI:1891357]
350	ENSMUSG00000024424	602.867	-0.792663	0.216202	-3.66632	0.00024607	0.00995317	9.67813	9.7816	9.46502	9.35613	9.06578	8.30445	8.9332	8.7435	Ttc39c	72747	tetratricopeptide repeat domain 39C [Source:MGI Symbol;Acc:MGI:1919997]
351	ENSMUSG00000022475	1165.52	-0.661843	0.180591	-3.66487	0.000247464	0.00998106	10.3174	10.4915	10.2255	10.8175	10.0537	9.51237	9.93769	9.71553	Hdac7	56233	histone deacetylase 7 [Source:MGI Symbol;Acc:MGI:1891835]
352	ENSMUSG00000047502	78.797	-2.56228	0.699388	-3.6636	0.000248695	0.0100022	7.54768	7.00226	6.92904	6.7209	0.910539	4.10314	4.87282	5.5658	Mroh7	381538	maestro heat-like repeat family member 7 [Source:MGI Symbol;Acc:MGI:2685873]
353	ENSMUSG00000037072	16951.3	0.286082	0.0781128	3.66242	0.000249843	0.0100199	13.8844	13.8875	13.9233	13.9008	14.1833	14.1109	14.1483	14.2918	Selenof	93684	selenoprotein F [Source:MGI Symbol;Acc:MGI:1927947]
354	ENSMUSG00000029309	4634.32	-0.490602	0.134029	-3.66041	0.00025181	0.0100703	12.5558	12.1993	12.2195	12.591	12.091	11.9239	11.9916	11.5977	Sparcl1	13602	SPARC-like 1 [Source:MGI Symbol;Acc:MGI:108110]
355	ENSMUSG00000055368	17117.9	0.34599	0.0945709	3.65853	0.000253669	0.0100876	13.8049	13.9673	14.0455	13.6735	14.2244	14.2191	14.227	14.2332	Slc6a2	20538	solute carrier family 6 (neurotransmitter transporter, noradrenalin), member 2 [Source:MGI Symbol;Acc:MGI:1270850]
356	ENSMUSG00000044456	4796.88	-0.396564	0.10838	-3.659	0.000253202	0.0100876	12.571	12.439	12.2338	12.387	12.0773	11.8849	12.1329	11.9579	Rin3	217835	Ras and Rab interactor 3 [Source:MGI Symbol;Acc:MGI:2385708]
357	ENSMUSG00000028033	212.23	-1.15047	0.31463	-3.65658	0.000255605	0.0101078	8.27679	8.30977	7.99471	8.19127	7.5372	6.52985	7.07053	6.88828	Kcnq5	226922	potassium voltage-gated channel, subfamily Q, member 5 [Source:MGI Symbol;Acc:MGI:1924937]
358	ENSMUSG00000085334	106.053	-2.55178	0.697774	-3.65703	0.000255155	0.0101078	7.28144	7.42712	7.02988	8.0775	0	5.65848	5.37254	5.12937	Gm12940	NA	predicted gene 12940 [Source:MGI Symbol;Acc:MGI:3702626]
359	ENSMUSG00000024308	25713.1	-0.338118	0.0925573	-3.65307	0.000259126	0.0102185	14.9583	14.705	14.8424	14.717	14.3103	14.5534	14.4649	14.5439	Tapbp	21356	TAP binding protein [Source:MGI Symbol;Acc:MGI:1201689]
360	ENSMUSG00000046879	1794.28	-0.704527	0.192921	-3.6519	0.000260307	0.0102366	11.0496	11.17	11.5166	10.5954	10.5826	10.3183	9.99597	10.6707	Irgm1	15944	immunity-related GTPase family M member 1 [Source:MGI Symbol;Acc:MGI:107567]
361	ENSMUSG00000031154	26737.8	-0.316737	0.0867681	-3.65038	0.000261849	0.0102582	14.8435	14.8424	14.9896	14.7386	14.5166	14.5833	14.4223	14.6279	Otud5	54644	OTU domain containing 5 [Source:MGI Symbol;Acc:MGI:1859615]
362	ENSMUSG00000036553	10705.8	-0.455715	0.124856	-3.64994	0.000262305	0.0102582	13.8525	13.5435	13.2301	13.6877	13.2981	13.106	13.1612	12.9783	Sh3tc1	231147	SH3 domain and tetratricopeptide repeats 1 [Source:MGI Symbol;Acc:MGI:2678949]
363	ENSMUSG00000037364	3719.96	-0.438337	0.120122	-3.6491	0.000263156	0.0102631	12.0918	12.2509	12.0807	11.7963	11.6242	11.7514	11.6305	11.4845	Srrt	83701	serrate RNA effector molecule homolog (Arabidopsis) [Source:MGI Symbol;Acc:MGI:1933527]
364	ENSMUSG00000021365	3233.03	-0.426538	0.116976	-3.64637	0.000265974	0.0103445	11.9823	11.8686	11.8121	11.7537	11.6437	11.3727	11.4125	11.2647	Nedd9	18003	neural precursor cell expressed, developmentally down-regulated gene 9 [Source:MGI Symbol;Acc:MGI:97302]
365	ENSMUSG00000020773	1115.86	-0.816964	0.224105	-3.64545	0.000266926	0.0103531	10.8441	10.2164	10.2899	10.4722	10.0211	9.94328	8.95687	9.47981	Trim47	217333	tripartite motif-containing 47 [Source:MGI Symbol;Acc:MGI:1917374]
366	ENSMUSG00000002808	552.116	1.08121	0.296804	3.64286	0.00026963	0.0104294	8.18447	8.07098	8.37038	9.05493	9.86656	9.37431	8.65316	9.96941	Epdr1	105298	ependymin related protein 1 (zebrafish) [Source:MGI Symbol;Acc:MGI:2145369]
367	ENSMUSG00000072770	265.246	-0.916062	0.251517	-3.64215	0.000270376	0.0104297	8.56741	8.37969	8.48137	8.32548	7.3161	7.61604	7.51513	7.65027	Acrbp	54137	proacrosin binding protein [Source:MGI Symbol;Acc:MGI:1859515]
368	ENSMUSG00000002504	2385.92	-0.466001	0.127986	-3.64105	0.000271533	0.0104459	11.4992	11.3488	11.315	11.5631	11.2022	10.8481	10.9635	10.8319	Slc9a3r2	65962	solute carrier family 9 (sodium/hydrogen exchanger), member 3 regulator 2 [Source:MGI Symbol;Acc:MGI:1890662]
369	ENSMUSG00000066113	235.861	-1.37939	0.380273	-3.62735	0.000286341	0.0109857	8.77919	7.77729	8.16844	8.71785	6.46099	7.74969	6.28195	7.19261	Adamtsl1	77739	ADAMTS-like 1 [Source:MGI Symbol;Acc:MGI:1924989]
370	ENSMUSG00000028068	945.594	0.594486	0.164081	3.62312	0.000291069	0.0111069	9.51636	9.50816	9.78942	9.39056	9.92778	10.1436	10.2645	10.2538	Iqgap3	404710	IQ motif containing GTPase activating protein 3 [Source:MGI Symbol;Acc:MGI:3028642]
371	ENSMUSG00000013646	5538.83	-0.442359	0.122076	-3.62364	0.000290485	0.0111069	12.9081	12.4691	12.384	12.7369	12.1	12.2033	12.217	12.2656	Sh3bp5l	79566	SH3 binding domain protein 5 like [Source:MGI Symbol;Acc:MGI:1933124]
372	ENSMUSG00000057561	17167.9	0.412476	0.113954	3.61968	0.000294968	0.0112254	14.0877	13.7754	13.7819	13.7103	14.3509	13.9608	14.3317	14.356	Eif1a	13664	eukaryotic translation initiation factor 1A [Source:MGI Symbol;Acc:MGI:95298]
373	ENSMUSG00000028086	10267.1	0.470342	0.13009	3.61552	0.000299746	0.0113463	12.7573	13.1349	13.3811	12.9381	13.4082	13.3811	13.7162	13.6339	Fbxw7	50754	F-box and WD-40 domain protein 7 [Source:MGI Symbol;Acc:MGI:1354695]
374	ENSMUSG00000020029	20130.9	0.391776	0.108341	3.61613	0.000299035	0.0113463	13.8012	14.0706	14.312	14.123	14.4966	14.371	14.4334	14.6075	Nudt4	71207	nudix (nucleoside diphosphate linked moiety X)-type motif 4 [Source:MGI Symbol;Acc:MGI:1918457]
375	ENSMUSG00000020386	6041.98	0.334114	0.0924762	3.61297	0.00030271	0.011411	12.5129	12.3581	12.326	12.3322	12.773	12.7021	12.6251	12.7685	Sar1b	66397	secretion associated Ras related GTPase 1B [Source:MGI Symbol;Acc:MGI:1913647]
376	ENSMUSG00000038884	2069.95	-0.554937	0.153609	-3.61266	0.000303068	0.011411	11.2874	11.2178	11.3632	11.1915	10.2353	10.7048	10.8947	10.9181	A230050P20Rik	319278	RIKEN cDNA A230050P20 gene [Source:MGI Symbol;Acc:MGI:2441788]
377	ENSMUSG00000038578	1459.12	-0.523689	0.144988	-3.61196	0.000303897	0.0114119	10.8356	10.6893	10.8457	10.614	10.23	10.2307	10.4427	9.96644	Susd1	634731	sushi domain containing 1 [Source:MGI Symbol;Acc:MGI:3651543]
378	ENSMUSG00000029868	492.715	-1.27188	0.352659	-3.60654	0.000310309	0.0116218	9.62853	8.90512	8.32744	10.2287	7.98076	8.80586	7.72265	7.94385	Trpv6	64177	transient receptor potential cation channel, subfamily V, member 6 [Source:MGI Symbol;Acc:MGI:1927259]
379	ENSMUSG00000037458	14979.6	0.454934	0.126258	3.60322	0.000314298	0.0117092	13.6629	13.4374	13.796	13.5824	14.2461	13.7448	13.9306	14.3247	Azin1	54375	antizyme inhibitor 1 [Source:MGI Symbol;Acc:MGI:1859169]
380	ENSMUSG00000022559	3736.98	0.387431	0.10751	3.60367	0.000313753	0.0117092	11.8279	11.5392	11.5736	11.6865	11.9817	12.1649	12.0176	12.0244	Fbxl6	30840	F-box and leucine-rich repeat protein 6 [Source:MGI Symbol;Acc:MGI:1354705]
381	ENSMUSG00000023267	99.0098	-1.88854	0.524497	-3.60067	0.000317393	0.0117935	7.17029	7.52736	7.49249	6.89731	6.04661	5.54538	5.58995	3.49872	Gabrr2	14409	gamma-aminobutyric acid (GABA) C receptor, subunit rho 2 [Source:MGI Symbol;Acc:MGI:95626]
382	ENSMUSG00000030410	3208.32	-0.439105	0.122023	-3.59854	0.000320003	0.0118594	11.8184	11.6291	11.8181	12.0984	11.4868	11.2934	11.4574	11.4029	Dmwd	13401	dystrophia myotonica-containing WD repeat motif [Source:MGI Symbol;Acc:MGI:94907]
383	ENSMUSG00000028127	5470.03	0.383007	0.106577	3.59372	0.00032599	0.0120193	12.3416	12.1711	12.2706	12.0536	12.7183	12.4821	12.6874	12.4812	Abcd3	19299	ATP-binding cassette, sub-family D (ALD), member 3 [Source:MGI Symbol;Acc:MGI:1349216]
384	ENSMUSG00000035623	3216.05	-0.424303	0.118069	-3.5937	0.000326016	0.0120193	11.5808	11.8707	11.9484	11.9612	11.3349	11.531	11.3996	11.4225	Rsf1	233532	remodeling and spacing factor 1 [Source:MGI Symbol;Acc:MGI:2682305]
385	ENSMUSG00000027804	1952.83	-0.498764	0.138873	-3.59152	0.000328753	0.0120887	11.2592	11.1735	11.1264	11.0742	10.5347	10.9702	10.605	10.483	Ppid	67738	peptidylprolyl isomerase D (cyclophilin D) [Source:MGI Symbol;Acc:MGI:1914988]
386	ENSMUSG00000002346	1441.04	-0.5665	0.158119	-3.58274	0.000340003	0.01247	10.4589	10.6535	11.0176	10.8099	10.186	10.3938	10.0702	10.0557	Slc25a42	73095	solute carrier family 25, member 42 [Source:MGI Symbol;Acc:MGI:1920345]
387	ENSMUSG00000022951	5843.25	-0.348036	0.0973116	-3.57652	0.000348205	0.0127378	12.7069	12.7148	12.7782	12.489	12.2692	12.4014	12.3107	12.3291	Rcan1	54720	regulator of calcineurin 1 [Source:MGI Symbol;Acc:MGI:1890564]
388	ENSMUSG00000024044	2704.55	-0.560148	0.156876	-3.57064	0.000356109	0.0129934	12.0524	11.625	11.4617	11.3815	10.992	11.2646	11.2197	10.8673	Epb41l3	13823	erythrocyte membrane protein band 4.1 like 3 [Source:MGI Symbol;Acc:MGI:103008]
389	ENSMUSG00000047554	4062.36	0.388307	0.108832	3.56795	0.000359781	0.0130936	11.8685	11.6899	11.7249	11.8335	12.0506	12.0295	12.2628	12.314	Tmem41b	233724	transmembrane protein 41B [Source:MGI Symbol;Acc:MGI:1289225]
390	ENSMUSG00000049184	2604.61	-0.540338	0.151481	-3.56704	0.000361032	0.0131054	11.5888	11.882	11.3442	11.4998	11.1673	10.743	11.2905	10.9485	Purg	75029	purine-rich element binding protein G [Source:MGI Symbol;Acc:MGI:1922279]
391	ENSMUSG00000031762	14792.5	0.398922	0.111895	3.56515	0.00036365	0.0131667	13.508	13.3875	13.7274	13.8837	14.1305	13.8965	14.0517	14.0647	Mt2	17750	metallothionein 2 [Source:MGI Symbol;Acc:MGI:97172]
392	ENSMUSG00000044633	2285.15	-0.562998	0.157986	-3.56359	0.000365811	0.0132112	11.5179	11.0549	11.6849	11.3186	11.1058	10.6966	10.6261	10.9212	B530045E10Rik	NA	RIKEN cDNA B530045E10 gene [Source:MGI Symbol;Acc:MGI:2445145]
393	ENSMUSG00000003545	729.043	-1.0981	0.308424	-3.56036	0.000370343	0.0133408	10.7409	9.32279	10.1333	8.97548	8.90299	8.38061	8.95687	9.11186	Fosb	14282	FBJ osteosarcoma oncogene B [Source:MGI Symbol;Acc:MGI:95575]
394	ENSMUSG00000033170	3118.86	-0.436442	0.122706	-3.55682	0.000375372	0.0134877	12.0258	11.8042	11.5373	11.8272	11.3879	11.2884	11.3476	11.4615	Card10	105844	caspase recruitment domain family, member 10 [Source:MGI Symbol;Acc:MGI:2146012]
395	ENSMUSG00000029415	3236.69	0.453274	0.127503	3.555	0.000377983	0.0135471	11.4334	11.4393	11.4693	11.3186	12.0228	11.6179	12.0822	11.7009	Sdad1	231452	SDA1 domain containing 1 [Source:MGI Symbol;Acc:MGI:2140779]
396	ENSMUSG00000023795	14338.3	-0.579568	0.163087	-3.55374	0.000379787	0.0135774	13.3624	14.096	14.1327	14.4719	13.4363	13.6185	13.2796	13.5958	Pisd-ps2	NA	phosphatidylserine decarboxylase, pseudogene 2 [Source:MGI Symbol;Acc:MGI:3612472]
397	ENSMUSG00000019818	50894.1	0.333252	0.0938496	3.55092	0.00038389	0.0136895	15.6139	15.4774	15.4662	15.2561	15.8945	15.7245	15.8518	15.6881	Cd164	53599	CD164 antigen [Source:MGI Symbol;Acc:MGI:1859568]
398	ENSMUSG00000020463	7097.26	0.377988	0.106511	3.5488	0.000386986	0.0137442	12.6968	12.7258	12.4995	12.4226	13.0587	12.8051	13.0701	12.9298	Smek2	104570	SMEK homolog 2, suppressor of mek1 (Dictyostelium) [Source:MGI Symbol;Acc:MGI:2144474]
399	ENSMUSG00000029500	6236.29	0.320486	0.0903315	3.54789	0.000388336	0.0137442	12.4756	12.4559	12.4995	12.312	12.7615	12.8331	12.746	12.6879	Pgam5	72542	phosphoglycerate mutase family member 5 [Source:MGI Symbol;Acc:MGI:1919792]
400	ENSMUSG00000047909	1975.9	-0.492692	0.138861	-3.54808	0.000388046	0.0137442	11.1116	11.2562	11.174	11.1499	10.5131	10.4953	10.9914	10.6734	Ankrd16	320816	ankyrin repeat domain 16 [Source:MGI Symbol;Acc:MGI:2444796]
401	ENSMUSG00000029265	5293.77	0.390152	0.110099	3.54363	0.000394655	0.0139017	12.3864	12.1841	12.048	11.9974	12.5376	12.4405	12.6306	12.5939	Dr1	13486	down-regulator of transcription 1 [Source:MGI Symbol;Acc:MGI:1100515]
402	ENSMUSG00000039756	7046.32	0.311803	0.0879911	3.54357	0.000394751	0.0139017	12.6499	12.5493	12.6625	12.6092	12.8769	12.8669	13.0474	12.9235	Dnttip2	99480	deoxynucleotidyltransferase, terminal, interacting protein 2 [Source:MGI Symbol;Acc:MGI:1923173]
403	ENSMUSG00000050229	4338.51	0.401493	0.11345	3.53894	0.000401734	0.0140776	11.7595	11.9476	11.9613	11.7955	12.0286	12.4226	12.2671	12.3332	Pigm	67556	phosphatidylinositol glycan anchor biosynthesis, class M [Source:MGI Symbol;Acc:MGI:1914806]
404	ENSMUSG00000025650	4335.91	-0.515851	0.145763	-3.53896	0.000401707	0.0140776	12.3953	12.507	12.312	12.0093	11.9519	11.8644	11.9533	11.3577	Col7a1	12836	collagen, type VII, alpha 1 [Source:MGI Symbol;Acc:MGI:88462]
405	ENSMUSG00000024134	274.33	1.0883	0.307801	3.53575	0.000406625	0.0142017	7.25263	7.94484	7.45671	7.04298	8.34317	8.94892	8.66278	8.08739	Six2	20472	sine oculis-related homeobox 2 [Source:MGI Symbol;Acc:MGI:102778]
406	ENSMUSG00000041375	3382.21	-0.451913	0.127851	-3.53467	0.000408286	0.0142017	11.9106	11.8529	11.8802	12.076	11.2788	11.753	11.3052	11.533	Ccdc9	243846	coiled-coil domain containing 9 [Source:MGI Symbol;Acc:MGI:1921443]
407	ENSMUSG00000036473	409.376	-0.746606	0.211211	-3.53488	0.000407961	0.0142017	8.8434	9.03772	9.01912	9.10832	8.14669	8.35147	8.4233	8.09828	Tbc1d24	18209	TBC1 domain family, member 24 [Source:MGI Symbol;Acc:MGI:2443456]
408	ENSMUSG00000070003	7567.88	0.364483	0.10316	3.53317	0.000410616	0.0142478	12.599	12.7249	12.7287	12.7126	12.8978	13.2823	12.9702	13.0461	Ssbp4	76900	single stranded DNA binding protein 4 [Source:MGI Symbol;Acc:MGI:1924150]
409	ENSMUSG00000097832	107.521	2.32733	0.658973	3.53175	0.000412817	0.0142891	5.18486	5.45205	6.01158	1.03942	7.12929	8.20089	7.08492	7.24254	Gm26912	NA	predicted gene, 26912 [Source:MGI Symbol;Acc:MGI:5477406]
410	ENSMUSG00000038668	3532	0.604899	0.171399	3.5292	0.000416825	0.0143927	11.8061	10.844	11.3115	11.6665	12.0814	11.8787	11.9752	12.2665	Lpar1	14745	lysophosphatidic acid receptor 1 [Source:MGI Symbol;Acc:MGI:108429]
411	ENSMUSG00000009907	9780.46	0.309566	0.0879642	3.51923	0.000432802	0.014908	13.0161	13.0765	13.1373	13.1376	13.4716	13.308	13.4995	13.3199	Vps4b	20479	vacuolar protein sorting 4B [Source:MGI Symbol;Acc:MGI:1100499]
412	ENSMUSG00000022752	10343.3	0.404066	0.114928	3.51582	0.000438392	0.0150639	13.2096	13.1987	13.1999	12.8408	13.7155	13.3694	13.6042	13.3783	Tomm70a	28185	translocase of outer mitochondrial membrane 70 homolog A (yeast) [Source:MGI Symbol;Acc:MGI:106295]
413	ENSMUSG00000085396	3444.92	-0.484069	0.137782	-3.5133	0.000442573	0.0151707	11.9341	12.1416	11.81	11.9835	11.4016	11.2796	11.8444	11.3594	Firre	NA	functional intergenic repeating RNA element [Source:MGI Symbol;Acc:MGI:2147989]
414	ENSMUSG00000061393	5150.49	-0.563669	0.16065	-3.50867	0.000450345	0.0153931	12.7544	12.2479	12.1408	13.0172	11.9567	12.1104	12.0728	11.9395	Acvr2b	11481	activin receptor IIB [Source:MGI Symbol;Acc:MGI:87912]
415	ENSMUSG00000032202	2744.41	-0.726894	0.207201	-3.50815	0.000451234	0.0153931	10.8313	11.806	11.7755	12.2234	10.7139	11.0656	11.1358	11.1032	Rab27a	11891	RAB27A, member RAS oncogene family [Source:MGI Symbol;Acc:MGI:1861441]
416	ENSMUSG00000030753	4517.95	0.351124	0.100118	3.5071	0.000453013	0.0154166	11.8153	11.9558	12.1083	11.928	12.3782	12.2629	12.3099	12.2726	Prkrir	72981	protein-kinase, interferon-inducible double stranded RNA dependent inhibitor, repressor of (P58 repressor) [Source:MGI Symbol;Acc:MGI:1920231]
417	ENSMUSG00000025487	7678.21	0.311698	0.0889099	3.50577	0.000455286	0.0154568	12.8426	12.6701	12.7399	12.7115	13.0055	13.0094	13.0263	13.1694	Psmd13	23997	proteasome (prosome, macropain) 26S subunit, non-ATPase, 13 [Source:MGI Symbol;Acc:MGI:1345192]
418	ENSMUSG00000010362	1909.28	-0.540473	0.15439	-3.50071	0.000464027	0.0156937	11.2197	11.2219	10.8492	11.2496	10.286	10.518	10.872	10.6798	Rdm1	66599	RAD52 motif 1 [Source:MGI Symbol;Acc:MGI:1913849]
419	ENSMUSG00000054013	410.366	-0.952548	0.272122	-3.50045	0.000464481	0.0156937	8.33292	9.15631	9.46502	9.15447	8.25452	8.17736	7.75	8.28142	Tmem179	104885	transmembrane protein 179 [Source:MGI Symbol;Acc:MGI:2144891]
420	ENSMUSG00000013662	6945.48	0.343305	0.0981536	3.49764	0.000469403	0.0157873	12.4782	12.6366	12.6972	12.4975	12.8138	13.0455	12.8519	12.9707	Atad1	67979	ATPase family, AAA domain containing 1 [Source:MGI Symbol;Acc:MGI:1915229]
421	ENSMUSG00000036606	13968.6	-0.365135	0.104415	-3.49696	0.000470598	0.0157873	13.9412	13.8508	13.8432	14.1122	13.653	13.4006	13.756	13.4663	Plxnb2	140570	plexin B2 [Source:MGI Symbol;Acc:MGI:2154239]
422	ENSMUSG00000029675	12163.1	-0.411494	0.117654	-3.49749	0.000469653	0.0157873	14.0246	13.6315	13.5065	13.8289	13.4579	13.2729	13.4564	13.1948	Eln	13717	elastin [Source:MGI Symbol;Acc:MGI:95317]
423	ENSMUSG00000034349	1431.95	-0.454988	0.130136	-3.49625	0.000471855	0.0157921	10.7272	10.625	10.7049	10.7162	10.1541	10.2735	10.3987	10.1173	Smc4	70099	structural maintenance of chromosomes 4 [Source:MGI Symbol;Acc:MGI:1917349]
424	ENSMUSG00000066306	18641.9	-0.319645	0.0914774	-3.49425	0.000475402	0.0158733	14.2456	14.178	14.469	14.4358	14.0948	13.9817	14.0198	13.9712	Numa1	101706	nuclear mitotic apparatus protein 1 [Source:MGI Symbol;Acc:MGI:2443665]
425	ENSMUSG00000000787	53493.9	0.362355	0.103871	3.48852	0.000485697	0.0161788	15.4785	15.4652	15.511	15.5998	16.0165	15.5503	16.0132	15.8798	Ddx3x	13205	DEAD/H (Asp-Glu-Ala-Asp/His) box polypeptide 3, X-linked [Source:MGI Symbol;Acc:MGI:103064]
426	ENSMUSG00000028649	34593.9	-0.438822	0.125831	-3.4874	0.000487738	0.0162087	15.3103	15.5106	15.0018	15.2563	14.9215	14.6113	15.1233	14.6519	Macf1	11426	microtubule-actin crosslinking factor 1 [Source:MGI Symbol;Acc:MGI:108559]
427	ENSMUSG00000025783	400.119	-1.12904	0.323864	-3.48617	0.000489986	0.0162453	9.44174	9.46745	8.65875	8.61675	8.32746	7.74969	8.41192	7.04283	4930412O13Rik	NA	RIKEN cDNA 4930412O13 gene [Source:MGI Symbol;Acc:MGI:1921185]
428	ENSMUSG00000027452	1681.13	0.846227	0.242878	3.48416	0.000493679	0.0163295	10.1469	9.48342	9.84859	10.9944	11.1355	10.871	10.8679	11.3741	Acss1	68738	acyl-CoA synthetase short-chain family member 1 [Source:MGI Symbol;Acc:MGI:1915988]
429	ENSMUSG00000026883	8131.5	-0.37856	0.108753	-3.4809	0.000499729	0.016491	12.9807	13.2247	13.1245	13.3146	12.931	12.5856	12.8743	12.7358	Dab2ip	69601	disabled 2 interacting protein [Source:MGI Symbol;Acc:MGI:1916851]
430	ENSMUSG00000004843	7372.91	0.347944	0.100081	3.47662	0.000507776	0.0166216	12.7785	12.5536	12.7964	12.5025	13.0906	12.9547	12.9651	13.0325	Chmp2b	68942	charged multivesicular body protein 2B [Source:MGI Symbol;Acc:MGI:1916192]
431	ENSMUSG00000035067	1012.32	-0.566553	0.162911	-3.47769	0.00050575	0.0166216	10.1321	10.0609	10.2694	10.4658	9.5019	9.84813	9.56929	9.75047	Xkr6	219149	X-linked Kx blood group related 6 [Source:MGI Symbol;Acc:MGI:2447765]
432	ENSMUSG00000021991	749.401	-0.836609	0.240661	-3.4763	0.00050838	0.0166216	9.23082	9.95687	10.0613	10.2096	8.5838	9.42515	9.19773	8.95895	Cacna2d3	12294	calcium channel, voltage-dependent, alpha2/delta subunit 3 [Source:MGI Symbol;Acc:MGI:1338890]
433	ENSMUSG00000079173	161.213	-1.92359	0.553324	-3.47642	0.000508154	0.0166216	9.16856	6.29777	6.93945	7.95399	6.92512	5.54538	5.81383	5.59684	Zan	22635	zonadhesin [Source:MGI Symbol;Acc:MGI:106656]
434	ENSMUSG00000036561	1287.45	0.519034	0.149355	3.47517	0.000510534	0.0166339	9.89756	10.0939	10.0919	10.1029	10.7687	10.3576	10.6792	10.4236	Ppp6r2	71474	protein phosphatase 6, regulatory subunit 2 [Source:MGI Symbol;Acc:MGI:1918724]
435	ENSMUSG00000041782	10387	0.392082	0.112834	3.47487	0.000511106	0.0166339	13.2525	13.0252	13.2944	12.9288	13.58	13.6874	13.5001	13.3077	Lad1	16763	ladinin [Source:MGI Symbol;Acc:MGI:109343]
436	ENSMUSG00000021281	10668.4	0.359648	0.103529	3.4739	0.000512952	0.0166556	13.2828	13.1823	13.3326	12.9303	13.6265	13.4525	13.6095	13.5039	Tnfaip2	21928	tumor necrosis factor, alpha-induced protein 2 [Source:MGI Symbol;Acc:MGI:104960]
437	ENSMUSG00000020605	1783.27	-0.406713	0.117175	-3.47099	0.000518538	0.0167985	10.9262	10.9724	11.0582	11.0003	10.5044	10.69	10.5962	10.537	Hs1bp3	58240	HCLS1 binding protein 3 [Source:MGI Symbol;Acc:MGI:1913224]
438	ENSMUSG00000021252	6257.63	0.336797	0.0970959	3.46871	0.000522965	0.0169032	12.4323	12.5324	12.2496	12.5033	12.6898	12.7534	12.8018	12.8317	0610007P14Rik	58520	RIKEN cDNA 0610007P14 gene [Source:MGI Symbol;Acc:MGI:1915571]
439	ENSMUSG00000001576	6098.74	-0.333331	0.096177	-3.46581	0.000528644	0.016966	12.778	12.7472	12.6806	12.7192	12.5736	12.3633	12.2793	12.3594	Ergic1	67458	endoplasmic reticulum-golgi intermediate compartment (ERGIC) 1 [Source:MGI Symbol;Acc:MGI:1914708]
440	ENSMUSG00000039218	22505.8	-0.369752	0.106666	-3.46643	0.000527422	0.016966	14.6152	14.8046	14.5013	14.5861	14.3638	14.0642	14.4546	14.1269	Srrm2	75956	serine/arginine repetitive matrix 2 [Source:MGI Symbol;Acc:MGI:1923206]
441	ENSMUSG00000068536	217319	-0.512947	0.148025	-3.46527	0.0005297	0.016966	17.3446	18.0091	18.2753	18.0676	17.2296	17.6542	17.3501	17.5305	Doxl2	243376	diamine oxidase-like protein 2 [Source:MGI Symbol;Acc:MGI:3618290]
442	ENSMUSG00000002343	1868.21	-0.540178	0.15584	-3.46624	0.000527787	0.016966	10.6927	11.2165	11.2434	11.2307	10.6105	10.7857	10.4001	10.4631	Armc6	76813	armadillo repeat containing 6 [Source:MGI Symbol;Acc:MGI:1924063]
443	ENSMUSG00000038022	274.332	1.03495	0.298885	3.4627	0.000534786	0.0170134	7.63956	7.53613	7.70868	7.0197	8.81836	8.68758	7.88772	8.56268	Fam188b	330323	family with sequence similarity 188, member B [Source:MGI Symbol;Acc:MGI:3583959]
444	ENSMUSG00000021792	1278.39	0.890531	0.257173	3.46278	0.000534633	0.0170134	9.76612	9.64426	10.1845	9.55747	10.7237	10.9606	9.51453	11.124	Fam213a	70564	family with sequence similarity 213, member A [Source:MGI Symbol;Acc:MGI:1917814]
445	ENSMUSG00000030790	9767.44	0.429296	0.123937	3.46381	0.000532574	0.0170134	13.0855	12.7944	12.882	13.2819	13.6893	13.4652	13.2696	13.3511	Adm	11535	adrenomedullin [Source:MGI Symbol;Acc:MGI:108058]
446	ENSMUSG00000096687	1695.48	0.425576	0.122926	3.46205	0.000536068	0.0170159	10.4255	10.6301	10.5275	10.4075	10.9277	11.0174	10.8321	10.9173	Mfsd4b4	NA	major facilitator superfamily domain containing 4B4 [Source:MGI Symbol;Acc:MGI:3035041]
447	ENSMUSG00000042622	9882.51	-0.540207	0.156366	-3.45475	0.000550796	0.0174054	13.0656	13.2929	13.5317	14.0014	12.9657	12.9714	12.7791	13.1606	Maff	17133	v-maf musculoaponeurotic fibrosarcoma oncogene family, protein F (avian) [Source:MGI Symbol;Acc:MGI:96910]
448	ENSMUSG00000038883	63220.1	-0.884128	0.255889	-3.45512	0.000550044	0.0174054	15.7175	16.6091	16.6672	16.0975	15.1914	15.7863	15.2243	15.4744	Prl3a1	67000	prolactin family 3, subfamily a, member 1 [Source:MGI Symbol;Acc:MGI:1914250]
449	ENSMUSG00000023809	4304.2	0.462757	0.134042	3.45233	0.000555774	0.0175236	11.3989	11.7785	11.9819	12.0454	12.2449	12.3226	12.2129	12.3535	Rps6ka2	20112	ribosomal protein S6 kinase, polypeptide 2 [Source:MGI Symbol;Acc:MGI:1342290]
450	ENSMUSG00000043207	5236.24	0.358176	0.103878	3.44803	0.000564687	0.0175698	12.0969	12.2168	12.3371	11.9828	12.4938	12.5296	12.4655	12.598	Zmpste24	230709	zinc metallopeptidase, STE24 [Source:MGI Symbol;Acc:MGI:1890508]
451	ENSMUSG00000022336	7861.16	0.282742	0.0819738	3.44918	0.000562302	0.0175698	12.7152	12.839	12.8242	12.7886	13.069	13.1124	13.0272	13.0903	Eif3e	16341	eukaryotic translation initiation factor 3, subunit E [Source:MGI Symbol;Acc:MGI:99257]
452	ENSMUSG00000022203	4642.52	-0.475263	0.137769	-3.44971	0.000561193	0.0175698	12.0374	12.3649	12.3933	12.7207	11.892	12.0607	11.7266	11.9937	Efs	13644	embryonal Fyn-associated substrate [Source:MGI Symbol;Acc:MGI:105311]
453	ENSMUSG00000071669	1509.34	-0.545877	0.158278	-3.44885	0.000562985	0.0175698	10.7518	10.7001	10.7778	10.9846	10.4309	9.83616	10.3218	10.3863	Snx29	74478	sorting nexin 29 [Source:MGI Symbol;Acc:MGI:1921728]
454	ENSMUSG00000071064	1232.56	-0.727568	0.210965	-3.44876	0.000563159	0.0175698	9.97897	10.8163	10.334	11.0003	9.74758	9.72044	10.1664	9.75563	Zfp827	622675	zinc finger protein 827 [Source:MGI Symbol;Acc:MGI:2444807]
455	ENSMUSG00000085936	241.209	-1.26568	0.367042	-3.44832	0.000564087	0.0175698	7.57703	8.27349	8.2954	9.10832	6.71164	7.39721	7.56731	6.757	2610307P16Rik	NA	RIKEN cDNA 2610307P16 gene [Source:MGI Symbol;Acc:MGI:1919768]
456	ENSMUSG00000063535	504.951	-0.947306	0.274915	-3.44581	0.000569353	0.0176761	8.63594	9.601	9.75153	9.29684	8.33534	8.62633	7.87949	8.7435	Zfp773	76373	zinc finger protein 773 [Source:MGI Symbol;Acc:MGI:1923623]
457	ENSMUSG00000024738	915.719	-0.798926	0.232006	-3.44356	0.000574103	0.0177846	10.7068	9.98919	10.0493	9.82422	9.18178	9.54399	9.76745	8.91035	Pga5	58803	pepsinogen 5, group I [Source:MGI Symbol;Acc:MGI:1915935]
458	ENSMUSG00000038074	1369.89	0.523644	0.152429	3.43532	0.000591849	0.0182943	9.98006	10.4138	10.0719	10.0377	10.8397	10.4752	10.6224	10.6734	Fkbp14	231997	FK506 binding protein 14 [Source:MGI Symbol;Acc:MGI:2387639]
459	ENSMUSG00000021509	2342.58	-0.558943	0.162804	-3.43322	0.000596449	0.0183964	11.3138	11.2096	11.5026	11.7117	10.8637	11.1866	10.4538	10.953	Slc25a48	328258	solute carrier family 25, member 48 [Source:MGI Symbol;Acc:MGI:2145373]
460	ENSMUSG00000020075	5217.99	0.339621	0.0990356	3.42928	0.000605187	0.0185966	12.1976	12.1566	12.2365	12.0838	12.6066	12.3269	12.545	12.544	Ddx21	56200	DEAD (Asp-Glu-Ala-Asp) box polypeptide 21 [Source:MGI Symbol;Acc:MGI:1860494]
461	ENSMUSG00000050357	172.711	-1.57141	0.458255	-3.42911	0.000605568	0.0185966	8.18828	8.13593	7.83109	7.89124	7.05487	4.51717	6.15128	6.96167	Carmil2	234695	capping protein regulator and myosin 1 linker 2 [Source:MGI Symbol;Acc:MGI:2685431]
462	ENSMUSG00000057170	2573.9	-1.7876	0.521466	-3.42802	0.00060799	0.0186305	12.1225	12.0009	12.5511	10.4636	10.4983	10.781	9.42119	9.5249	Prl3d1	18775	prolactin family 3, subfamily d, member 1 [Source:MGI Symbol;Acc:MGI:97606]
463	ENSMUSG00000072082	2394.54	0.436692	0.127544	3.42385	0.000617412	0.0188784	11.127	10.878	10.9133	11.0334	11.4528	11.6175	11.4175	11.1929	Ccnf	12449	cyclin F [Source:MGI Symbol;Acc:MGI:102551]
464	ENSMUSG00000043939	752.189	-0.918514	0.26866	-3.41887	0.000628828	0.019186	9.11354	9.96502	10.3221	10.1098	8.97033	8.33455	9.44928	9.13848	A530064D06Rik	328830	RIKEN cDNA A530064D06 gene [Source:MGI Symbol;Acc:MGI:2443476]
465	ENSMUSG00000059554	1093.98	-0.53182	0.155637	-3.41705	0.000633047	0.0192732	10.2885	10.4549	10.131	10.4528	9.62756	9.71391	9.88931	9.97089	Ccdc28a	215814	coiled-coil domain containing 28A [Source:MGI Symbol;Acc:MGI:2443508]
466	ENSMUSG00000027889	5705.37	-0.374967	0.109906	-3.4117	0.000645595	0.0196131	12.6438	12.6134	12.6207	12.7338	12.2019	12.5428	12.2084	12.1243	Ampd2	109674	adenosine monophosphate deaminase 2 [Source:MGI Symbol;Acc:MGI:88016]
467	ENSMUSG00000041836	1559.28	0.556156	0.163059	3.41075	0.000647834	0.0196389	10.1479	10.4091	10.4164	10.2186	10.6725	10.8637	11.2303	10.5813	Ptpre	19267	protein tyrosine phosphatase, receptor type, E [Source:MGI Symbol;Acc:MGI:97813]
468	ENSMUSG00000031765	14732.7	0.375047	0.11003	3.40858	0.000653029	0.0197541	13.6206	13.3535	13.6886	13.8777	14.0377	13.908	14.0033	14.131	Mt1	17748	metallothionein 1 [Source:MGI Symbol;Acc:MGI:97171]
469	ENSMUSG00000052151	4715.97	0.364331	0.106944	3.40675	0.000657408	0.019802	12.0826	12.1129	12.0356	11.7869	12.317	12.4417	12.2758	12.4544	Plpp2	50784	phospholipid phosphatase 2 [Source:MGI Symbol;Acc:MGI:1354945]
470	ENSMUSG00000035673	5699.22	-0.401195	0.117747	-3.40727	0.000656165	0.019802	12.4131	12.5075	12.8904	12.7899	12.3125	12.2746	12.1764	12.2819	Sbno2	216161	strawberry notch homolog 2 (Drosophila) [Source:MGI Symbol;Acc:MGI:2448490]
471	ENSMUSG00000055679	145594	0.32854	0.0964653	3.40579	0.000659738	0.01983	17.0469	17.0457	17.0638	16.7295	17.4427	17.2811	17.3172	17.1722	Ctsr	56835	cathepsin R [Source:MGI Symbol;Acc:MGI:1861723]
472	ENSMUSG00000030882	345.355	-0.898965	0.26403	-3.40478	0.000662174	0.019861	8.9616	9.19007	8.59435	8.38134	7.79894	7.84238	7.77685	8.21294	Dnhd1	77505	dynein heavy chain domain 1 [Source:MGI Symbol;Acc:MGI:1924755]
473	ENSMUSG00000014850	760.084	-0.793214	0.233016	-3.40412	0.000663783	0.0198672	9.29933	9.99238	9.69738	10.4331	9.1905	9.31732	8.88055	9.05988	Msh3	17686	mutS homolog 3 [Source:MGI Symbol;Acc:MGI:109519]
474	ENSMUSG00000027199	10567.9	1.1268	0.331192	3.40226	0.000668302	0.0199602	12.5207	12.1085	12.7162	13.2194	14.2401	13.2472	13.4621	14.1061	Gatm	67092	glycine amidinotransferase (L-arginine:glycine amidinotransferase) [Source:MGI Symbol;Acc:MGI:1914342]
475	ENSMUSG00000000826	12846.7	0.269633	0.0792809	3.40098	0.000671452	0.01997	13.5851	13.4609	13.491	13.4921	13.7792	13.7281	13.853	13.7479	Dnajc5	13002	DnaJ heat shock protein family (Hsp40) member C5 [Source:MGI Symbol;Acc:MGI:892995]
476	ENSMUSG00000024012	10676.8	-0.311855	0.0916891	-3.40122	0.000670858	0.01997	13.5903	13.4463	13.6008	13.4756	13.2619	13.3467	13.0854	13.1644	Mtch1	56462	mitochondrial carrier 1 [Source:MGI Symbol;Acc:MGI:1929261]
477	ENSMUSG00000001707	2118.78	0.421845	0.124067	3.40015	0.000673482	0.0199884	10.9908	10.8849	10.708	10.6879	11.297	11.3172	11.2528	11.1045	Eef1e1	66143	eukaryotic translation elongation factor 1 epsilon 1 [Source:MGI Symbol;Acc:MGI:1913393]
478	ENSMUSG00000032127	3755.42	0.374994	0.110351	3.39821	0.000678284	0.0200889	11.6543	11.5305	11.6861	11.8171	11.9328	12.1998	11.967	12.0865	Vps11	71732	VPS11, CORVET/HOPS core subunit [Source:MGI Symbol;Acc:MGI:1918982]
479	ENSMUSG00000047842	3260.26	0.516398	0.152032	3.39664	0.000682197	0.0201205	11.0082	11.3983	11.4716	11.616	11.7961	11.7558	11.7612	12.2489	Diras2	68203	DIRAS family, GTP-binding RAS-like 2 [Source:MGI Symbol;Acc:MGI:1915453]
480	ENSMUSG00000059334	29788.3	-0.288327	0.0848821	-3.39679	0.000681808	0.0201205	15.135	14.9656	14.8478	15.0344	14.6765	14.7723	14.677	14.7167	Zfp36l3	333473	zinc finger protein 36, C3H type-like 3 [Source:MGI Symbol;Acc:MGI:3525151]
481	ENSMUSG00000056054	1413.97	0.712371	0.209966	3.39279	0.000691834	0.0203624	10.258	9.66041	10.4961	9.66641	11.1422	10.7637	10.3799	10.7296	S100a8	20201	S100 calcium binding protein A8 (calgranulin A) [Source:MGI Symbol;Acc:MGI:88244]
482	ENSMUSG00000047810	103.392	-1.55829	0.459806	-3.38901	0.000701457	0.0206028	6.83346	7.62108	7.33587	7.21681	4.90841	6.30511	6.0375	5.28997	Ccdc88b	78317	coiled-coil domain containing 88B [Source:MGI Symbol;Acc:MGI:1925567]
483	ENSMUSG00000059811	3961.28	0.366352	0.108185	3.38636	0.000708253	0.0207593	11.6666	11.8755	11.7679	11.7112	12.2457	11.9568	12.2157	12.0572	Atl2	56298	atlastin GTPase 2 [Source:MGI Symbol;Acc:MGI:1929492]
484	ENSMUSG00000010097	7671.41	-0.296991	0.0877182	-3.38574	0.00070986	0.0207634	12.9958	13.1605	12.966	13.0556	12.8005	12.6928	12.714	12.7867	Nxf1	53319	nuclear RNA export factor 1 [Source:MGI Symbol;Acc:MGI:1858330]
485	ENSMUSG00000046442	435.961	0.966588	0.285674	3.38354	0.00071559	0.0208878	8.31213	8.1185	8.02434	8.36296	9.52964	8.9819	8.24893	9.57253	Ppm1e	320472	protein phosphatase 1E (PP2C domain containing) [Source:MGI Symbol;Acc:MGI:2444096]
486	ENSMUSG00000026620	1601.15	-0.579813	0.17146	-3.38162	0.000720587	0.0209904	11.1226	10.7069	10.6128	11.1098	10.3889	9.93348	10.5162	10.4062	Mark1	226778	MAP/microtubule affinity regulating kinase 1 [Source:MGI Symbol;Acc:MGI:2664902]
487	ENSMUSG00000108610	705.375	-1.04369	0.308716	-3.38074	0.000722919	0.0210151	9.45761	10.2273	10.4293	9.03475	9.02738	9.36392	8.00588	8.67241	Gm29725	NA	predicted gene, 29725 [Source:MGI Symbol;Acc:MGI:5588884]
488	ENSMUSG00000081716	215.564	1.31524	0.389219	3.37919	0.000726987	0.0210901	6.79401	7.39853	5.77642	7.36271	8.11041	8.73671	8.34175	7.6868	Gm14839	NA	predicted gene 14839 [Source:MGI Symbol;Acc:MGI:3801784]
489	ENSMUSG00000004187	725.657	-0.829783	0.245657	-3.37781	0.000730666	0.0211535	9.56989	9.907	9.40057	10.3712	8.92665	9.50483	8.81731	8.7435	Kifc2	16581	kinesin family member C2 [Source:MGI Symbol;Acc:MGI:109187]
490	ENSMUSG00000037989	912.567	-0.606017	0.179443	-3.37721	0.00073225	0.0211561	9.85865	10.4595	10.0029	10.0348	9.6179	9.61578	9.40408	9.3423	Wnk2	75607	WNK lysine deficient protein kinase 2 [Source:MGI Symbol;Acc:MGI:1922857]
491	ENSMUSG00000025995	2129.75	0.457993	0.13587	3.37082	0.000749456	0.0214778	10.8951	10.9764	10.7943	10.5372	11.3101	11.0553	11.3873	11.2988	Wdr75	73674	WD repeat domain 75 [Source:MGI Symbol;Acc:MGI:1920924]
492	ENSMUSG00000023243	19253.4	-0.425973	0.126363	-3.37103	0.000748866	0.0214778	14.1308	14.4659	14.7359	14.32	14.0383	14.0891	13.7247	14.1307	Kcnk5	16529	potassium channel, subfamily K, member 5 [Source:MGI Symbol;Acc:MGI:1336175]
493	ENSMUSG00000090213	487.846	-0.780278	0.231443	-3.37137	0.000747956	0.0214778	9.10953	9.25795	9.02646	9.61491	8.64532	8.1486	8.76464	8.32842	Tmem189	407243	transmembrane protein 189 [Source:MGI Symbol;Acc:MGI:2142624]
494	ENSMUSG00000029875	135.919	-1.65985	0.492415	-3.37084	0.000749381	0.0214778	8.27321	6.9767	7.89665	7.27695	5.21217	4.93146	6.80095	6.45205	Ccdc184	239650	coiled-coil domain containing 184 [Source:MGI Symbol;Acc:MGI:2146066]
495	ENSMUSG00000002147	3512.86	-0.62301	0.185002	-3.36758	0.000758297	0.0216873	11.543	12.0587	11.7144	12.6517	11.4721	11.554	11.3235	11.3746	Stat6	20852	signal transducer and activator of transcription 6 [Source:MGI Symbol;Acc:MGI:103034]
496	ENSMUSG00000040263	2221.81	-0.422789	0.125652	-3.36475	0.000766121	0.0218669	11.1171	11.3971	11.2904	11.432	10.9381	10.7334	10.8469	11.0297	Klhdc4	234825	kelch domain containing 4 [Source:MGI Symbol;Acc:MGI:2384569]
497	ENSMUSG00000022270	5370.08	0.398605	0.118507	3.36355	0.000769463	0.0219181	12.2455	11.968	12.1909	12.2872	12.8365	12.418	12.4927	12.5222	Fam134b	66270	family with sequence similarity 134, member B [Source:MGI Symbol;Acc:MGI:1913520]
498	ENSMUSG00000022711	4096.1	0.316195	0.0941443	3.35862	0.000783313	0.0222559	11.8376	11.9126	11.8426	11.7369	12.1881	12.1922	12.1128	12.1035	Pmm2	54128	phosphomannomutase 2 [Source:MGI Symbol;Acc:MGI:1859214]
499	ENSMUSG00000045795	2308.57	-0.442183	0.131672	-3.35822	0.000784466	0.0222559	11.275	11.4067	11.1332	11.6457	10.9432	10.9158	10.9905	10.8902	Whamm	434204	WAS protein homolog associated with actin, golgi membranes and microtubules [Source:MGI Symbol;Acc:MGI:2142282]
500	ENSMUSG00000020572	4676.81	0.483282	0.143968	3.35686	0.00078833	0.0223208	11.8361	11.6953	11.9629	12.1811	12.636	12.0745	12.2521	12.6116	Nampt	59027	nicotinamide phosphoribosyltransferase [Source:MGI Symbol;Acc:MGI:1929865]
501	ENSMUSG00000101621	174.019	-1.12589	0.335518	-3.35567	0.000791735	0.0223724	7.91708	8.1185	7.43481	8.05478	6.50358	7.07945	6.96555	6.50211	Gm28905	NA	predicted gene 28905 [Source:MGI Symbol;Acc:MGI:5579611]
502	ENSMUSG00000026648	701.487	-0.549658	0.163982	-3.35193	0.000802499	0.0226314	9.76994	9.79446	9.59742	9.64945	9.23751	9.20077	9.06246	9.11454	Dclre1c	227525	DNA cross-link repair 1C [Source:MGI Symbol;Acc:MGI:2441769]
503	ENSMUSG00000032511	468.735	0.850012	0.25378	3.3494	0.000809859	0.0227483	8.16528	8.36006	8.37805	8.62449	9.73125	8.72377	8.97244	9.32154	Scn5a	20271	sodium channel, voltage-gated, type V, alpha [Source:MGI Symbol;Acc:MGI:98251]
504	ENSMUSG00000026271	287.189	-1.28355	0.383196	-3.3496	0.000809271	0.0227483	7.67799	9.04081	8.73838	8.8882	6.40218	8.03798	7.66634	6.93762	Gpr35	64095	G protein-coupled receptor 35 [Source:MGI Symbol;Acc:MGI:1929509]
505	ENSMUSG00000058258	156.523	1.11032	0.331591	3.34846	0.000812616	0.0227754	6.56712	6.66085	6.45042	6.87153	7.5096	8.03274	7.84608	7.53478	Idi1	319554	isopentenyl-diphosphate delta isomerase [Source:MGI Symbol;Acc:MGI:2442264]
506	ENSMUSG00000038871	1664.87	-0.522758	0.156141	-3.34798	0.000814038	0.0227754	10.8886	11.006	11.0183	10.8393	10.2798	10.8011	10.1647	10.3366	Bpgm	12183	2,3-bisphosphoglycerate mutase [Source:MGI Symbol;Acc:MGI:1098242]
507	ENSMUSG00000029782	3082.69	0.462421	0.13825	3.34481	0.000823382	0.0229471	11.4466	11.3425	11.4531	11.0932	11.9823	11.998	11.5602	11.6154	Tmem209	72649	transmembrane protein 209 [Source:MGI Symbol;Acc:MGI:1919899]
508	ENSMUSG00000027746	6909.11	0.276217	0.0825809	3.3448	0.000823418	0.0229471	12.5848	12.6495	12.6441	12.5586	12.8441	12.864	12.9284	12.906	Ufm1	67890	ubiquitin-fold modifier 1 [Source:MGI Symbol;Acc:MGI:1915140]
509	ENSMUSG00000050022	2065.72	-0.511752	0.153048	-3.34375	0.00082655	0.0229891	10.8798	11.3531	11.0707	11.5831	10.7796	10.7163	10.712	10.7288	Amz1	231842	archaelysin family metallopeptidase 1 [Source:MGI Symbol;Acc:MGI:2442258]
510	ENSMUSG00000025786	7235.17	0.329723	0.0986388	3.34273	0.000829597	0.0229895	12.7315	12.6217	12.6839	12.5434	13.0993	12.9228	12.8062	13.0589	Zdhhc3	69035	zinc finger, DHHC domain containing 3 [Source:MGI Symbol;Acc:MGI:1926134]
511	ENSMUSG00000108658	433.02	-0.845479	0.252936	-3.34265	0.000829811	0.0229895	8.78675	9.24463	9.28292	9.1275	8.16006	8.16305	7.84608	8.77777	Gm45138	NA	predicted gene 45138 [Source:MGI Symbol;Acc:MGI:5753714]
512	ENSMUSG00000008333	2771.91	0.361219	0.108106	3.34135	0.000833721	0.0230527	11.2767	11.2641	11.1696	11.2676	11.6015	11.5161	11.7617	11.534	Snrpb2	20639	U2 small nuclear ribonucleoprotein B [Source:MGI Symbol;Acc:MGI:104805]
513	ENSMUSG00000028409	10187.6	0.274842	0.0823073	3.33922	0.000840151	0.0231852	13.1098	13.216	13.2078	13.1467	13.5211	13.4466	13.4546	13.3548	Smu1	74255	smu-1 suppressor of mec-8 and unc-52 homolog (C. elegans) [Source:MGI Symbol;Acc:MGI:1915546]
514	ENSMUSG00000109209	876.585	-0.767493	0.230202	-3.33399	0.000856088	0.0235791	9.83212	10.3191	10.3882	9.80052	8.63258	9.44893	9.42403	9.67428	Gm45104	NA	predicted gene 45104 [Source:MGI Symbol;Acc:MGI:5753680]
515	ENSMUSG00000025935	15581.8	0.340175	0.102083	3.33234	0.00086119	0.0236735	13.8988	13.8252	13.7305	13.5059	13.957	14.0986	14.2135	14.0706	Tram1	72265	translocating chain-associating membrane protein 1 [Source:MGI Symbol;Acc:MGI:1919515]
516	ENSMUSG00000021565	268.153	1.2898	0.387179	3.33129	0.000864454	0.0237172	7.66712	5.62655	7.34373	7.72128	8.74038	8.19621	8.3714	8.89169	Slc6a19	74338	solute carrier family 6 (neurotransmitter transporter), member 19 [Source:MGI Symbol;Acc:MGI:1921588]
517	ENSMUSG00000052957	1952.76	-0.707266	0.212358	-3.33054	0.000866786	0.0237352	11.0146	11.0488	11.902	10.7126	10.8025	10.2702	10.4116	10.6025	Gas1	14451	growth arrest specific 1 [Source:MGI Symbol;Acc:MGI:95655]
518	ENSMUSG00000031645	7592.7	-0.443003	0.133144	-3.32723	0.000877124	0.0238894	12.6752	13.1158	13.3942	13.1064	12.5352	12.8221	12.5968	12.6382	F11	109821	coagulation factor XI [Source:MGI Symbol;Acc:MGI:99481]
519	ENSMUSG00000025969	1931.38	-0.613635	0.184406	-3.32762	0.000875906	0.0238894	11.6394	11.1118	11.1568	10.6961	10.5398	10.3958	10.8865	10.4354	Nrp2	18187	neuropilin 2 [Source:MGI Symbol;Acc:MGI:1100492]
520	ENSMUSG00000038086	399.952	-0.889898	0.267468	-3.32712	0.00087748	0.0238894	9.22341	8.67814	8.48493	9.48495	7.95541	8.25585	8.03582	8.27184	Hspb2	69253	heat shock protein 2 [Source:MGI Symbol;Acc:MGI:1916503]
521	ENSMUSG00000088088	115.757	-2.19642	0.660555	-3.32511	0.000883851	0.0240167	7.07477	8.25234	6.80932	7.72847	4.40832	2.26556	5.46348	6.64263	Rmrp	NA	RNA component of mitochondrial RNAase P [Source:MGI Symbol;Acc:MGI:97937]
522	ENSMUSG00000039304	818.84	-0.569302	0.171494	-3.31966	0.000901274	0.0244432	10.1042	9.68627	10.0625	9.85085	9.5193	9.41109	9.26879	9.25254	Tnfsf10	22035	tumor necrosis factor (ligand) superfamily, member 10 [Source:MGI Symbol;Acc:MGI:107414]
523	ENSMUSG00000038146	903.022	-0.830653	0.250681	-3.31358	0.000921087	0.0249328	10.2733	9.79629	10.1889	10.3804	9.72076	8.8482	9.81355	8.64668	Notch3	18131	notch 3 [Source:MGI Symbol;Acc:MGI:99460]
524	ENSMUSG00000028986	1298.27	0.465371	0.140492	3.31244	0.000924867	0.0249873	10.092	10.076	10.0755	10.1248	10.6709	10.5549	10.6733	10.2993	Klhl7	52323	kelch-like 7 [Source:MGI Symbol;Acc:MGI:1196453]
525	ENSMUSG00000030451	11003.2	-0.347743	0.10503	-3.31089	0.000930008	0.0250783	13.4932	13.6946	13.5066	13.6513	13.2665	13.0421	13.4576	13.1676	Herc2	15204	HECT and RLD domain containing E3 ubiquitin protein ligase 2 [Source:MGI Symbol;Acc:MGI:103234]
526	ENSMUSG00000026034	6115.8	-0.350729	0.105994	-3.30895	0.000936468	0.0252045	12.6659	12.9527	12.7119	12.6189	12.3736	12.2652	12.5174	12.4032	Clk1	12747	CDC-like kinase 1 [Source:MGI Symbol;Acc:MGI:107403]
527	ENSMUSG00000056643	2793.73	0.498509	0.1507	3.30795	0.00093982	0.0252468	11.3848	11.2994	11.0719	10.9075	11.9303	11.8019	11.5472	11.3577	Chst13	71797	carbohydrate (chondroitin 4) sulfotransferase 13 [Source:MGI Symbol;Acc:MGI:1919047]
528	ENSMUSG00000034165	4617.91	-0.378903	0.11459	-3.30659	0.000944396	0.0253216	12.5869	12.2287	12.1626	12.3856	12.025	12.0127	11.8534	11.9886	Ccnd3	12445	cyclin D3 [Source:MGI Symbol;Acc:MGI:88315]
529	ENSMUSG00000020067	270.576	0.994197	0.300897	3.30412	0.000952762	0.0254016	7.59435	7.53613	7.16016	7.68474	8.72846	7.78749	8.4624	8.80461	Mypn	68802	myopalladin [Source:MGI Symbol;Acc:MGI:1916052]
530	ENSMUSG00000063888	6823.56	0.286831	0.086785	3.30507	0.000949518	0.0254016	12.5952	12.5754	12.5805	12.5927	12.953	12.7558	12.9222	12.8525	Rpl7l1	66229	ribosomal protein L7-like 1 [Source:MGI Symbol;Acc:MGI:1913479]
531	ENSMUSG00000020205	968.818	-0.715368	0.216477	-3.30459	0.000951161	0.0254016	10.629	9.9536	10.391	9.81749	9.88949	9.41914	9.53039	9.14374	Phlda1	21664	pleckstrin homology like domain, family A, member 1 [Source:MGI Symbol;Acc:MGI:1096880]
532	ENSMUSG00000020290	6410.49	-0.339822	0.102886	-3.3029	0.000956912	0.0254643	12.8561	12.9611	12.6858	12.7042	12.481	12.416	12.6056	12.3518	Xpo1	103573	exportin 1 [Source:MGI Symbol;Acc:MGI:2144013]
533	ENSMUSG00000038143	646.779	-0.637078	0.192983	-3.30122	0.000962666	0.0255694	9.44015	9.95851	9.62347	9.39961	8.8681	9.09924	8.96467	9.00308	Stox2	71069	storkhead box 2 [Source:MGI Symbol;Acc:MGI:1918319]
534	ENSMUSG00000022032	1135.79	0.512522	0.15536	3.29893	0.000970534	0.0256341	9.66589	9.75742	10.0684	9.96036	10.286	10.2635	10.5503	10.4193	Scara5	71145	scavenger receptor class A, member 5 [Source:MGI Symbol;Acc:MGI:1918395]
535	ENSMUSG00000063358	15537.6	0.27567	0.0835391	3.29989	0.000967225	0.0256341	13.7172	13.817	13.7856	13.7949	14.0796	13.9043	14.1294	14.0956	Mapk1	26413	mitogen-activated protein kinase 1 [Source:MGI Symbol;Acc:MGI:1346858]
536	ENSMUSG00000097451	7510.83	-0.519955	0.157595	-3.29932	0.0009692	0.0256341	13.5191	13.095	13.0641	12.6319	12.7561	12.4917	12.7799	12.283	Rian	NA	RNA imprinted and accumulated in nucleus [Source:MGI Symbol;Acc:MGI:1922995]
537	ENSMUSG00000057130	1396.2	-0.512418	0.155522	-3.29483	0.000984815	0.0259628	10.8136	10.7272	10.7893	10.3515	10.3794	10.1302	9.97873	10.1608	Txnl4a	27366	thioredoxin-like 4A [Source:MGI Symbol;Acc:MGI:1351613]
538	ENSMUSG00000072601	363.033	1.16039	0.352348	3.2933	0.000990181	0.0260074	6.66876	7.28857	8.02434	8.58538	8.87893	9.20776	8.58897	9.13584	Ear1	13586	eosinophil-associated, ribonuclease A family, member 1 [Source:MGI Symbol;Acc:MGI:108021]
539	ENSMUSG00000034889	3797.89	-0.376411	0.11429	-3.29347	0.000989596	0.0260074	12.1567	12.0773	11.9768	12.0536	11.7903	11.8451	11.4463	11.6486	Cactin	70312	cactin, spliceosome C complex subunit [Source:MGI Symbol;Acc:MGI:1917562]
540	ENSMUSG00000023908	679.482	-0.697649	0.212038	-3.2902	0.00100115	0.0262469	9.84303	9.84124	9.80088	9.32085	8.90033	9.42515	8.75567	8.90415	Pkmyt1	268930	protein kinase, membrane associated tyrosine/threonine 1 [Source:MGI Symbol;Acc:MGI:2137630]
541	ENSMUSG00000027770	3008.59	0.440134	0.133807	3.28931	0.00100432	0.0262814	10.9727	11.4819	11.4867	11.275	11.8205	11.621	11.8711	11.7085	Dhx36	72162	DEAH (Asp-Glu-Ala-His) box polypeptide 36 [Source:MGI Symbol;Acc:MGI:1919412]
542	ENSMUSG00000061665	16636.4	0.322132	0.0979914	3.28735	0.00101137	0.0264169	13.9202	13.739	13.9338	13.8062	14.311	13.9448	14.2277	14.1885	Cd2ap	12488	CD2-associated protein [Source:MGI Symbol;Acc:MGI:1330281]
543	ENSMUSG00000032315	88.9033	1.7787	0.541453	3.28506	0.00101962	0.0265833	5.30198	5.11978	4.15065	6.18522	7.40115	7.19645	7.41615	6.08691	Cyp1a1	13076	cytochrome P450, family 1, subfamily a, polypeptide 1 [Source:MGI Symbol;Acc:MGI:88588]
544	ENSMUSG00000033713	3029.49	-0.54007	0.164497	-3.28316	0.00102651	0.0267139	11.8397	11.8374	11.4366	12.0586	11.3427	10.8088	11.5768	11.2502	Foxn3	71375	forkhead box N3 [Source:MGI Symbol;Acc:MGI:1918625]
545	ENSMUSG00000031667	4800.66	-0.339787	0.103585	-3.28028	0.00103706	0.0269387	12.4875	12.3954	12.4249	12.2367	12.0693	11.8907	12.1658	12.0596	Aktip	14339	thymoma viral proto-oncogene 1 interacting protein [Source:MGI Symbol;Acc:MGI:3693832]
546	ENSMUSG00000020283	7586.49	0.274309	0.083724	3.27635	0.00105157	0.0272658	12.7895	12.7361	12.777	12.6777	13.0413	13.0711	13.0256	12.9389	Pex13	72129	peroxisomal biogenesis factor 13 [Source:MGI Symbol;Acc:MGI:1919379]
547	ENSMUSG00000078247	4885.76	-0.526327	0.16068	-3.27561	0.00105433	0.0272873	12.8233	12.7177	12.1164	12.1821	11.8067	11.8776	12.2734	11.8641	Airn	NA	antisense Igf2r RNA [Source:MGI Symbol;Acc:MGI:1353471]
548	ENSMUSG00000039623	1531.17	-0.445828	0.136163	-3.27423	0.00105952	0.0273716	10.6752	10.7434	10.8526	10.8689	10.5643	10.2112	10.305	10.2574	Ap5z1	231855	adaptor-related protein complex 5, zeta 1 subunit [Source:MGI Symbol;Acc:MGI:1924908]
549	ENSMUSG00000060739	5641.94	0.293878	0.0898479	3.27084	0.0010723	0.0276514	12.2771	12.3068	12.2312	12.4107	12.5583	12.6482	12.5557	12.6414	Nsa2	59050	NSA2 ribosome biogenesis homolog [Source:MGI Symbol;Acc:MGI:1913883]
550	ENSMUSG00000024921	5431.15	-0.299247	0.091549	-3.26871	0.00108039	0.0278092	12.6374	12.5242	12.4809	12.5495	12.3203	12.2562	12.2719	12.1461	Smarca2	67155	SWI/SNF related, matrix associated, actin dependent regulator of chromatin, subfamily a, member 2 [Source:MGI Symbol;Acc:MGI:99603]
551	ENSMUSG00000027828	23397.3	0.25039	0.0766284	3.26758	0.0010847	0.027819	14.3233	14.4748	14.3964	14.3345	14.6364	14.5776	14.6483	14.6715	Ssr3	67437	signal sequence receptor, gamma [Source:MGI Symbol;Acc:MGI:1914687]
552	ENSMUSG00000029817	9167.74	-0.329934	0.100969	-3.26769	0.00108428	0.027819	13.4261	13.3916	13.2616	13.1788	12.8421	12.9227	13.1581	13.0113	Tra2a	101214	transformer 2 alpha homolog (Drosophila) [Source:MGI Symbol;Acc:MGI:1933972]
553	ENSMUSG00000052632	2656.49	-0.492361	0.150726	-3.26659	0.00108851	0.0278662	11.8282	11.4097	11.4639	11.6637	11.4359	10.7895	11.0677	11.0683	Asap2	211914	ArfGAP with SH3 domain, ankyrin repeat and PH domain 2 [Source:MGI Symbol;Acc:MGI:2685438]
554	ENSMUSG00000030805	5652.57	-0.302106	0.0925519	-3.26418	0.00109782	0.0280432	12.7386	12.5849	12.5194	12.5799	12.2623	12.3644	12.3346	12.2605	Stx4a	20909	syntaxin 4A (placental) [Source:MGI Symbol;Acc:MGI:893577]
555	ENSMUSG00000072945	5275.4	-0.572588	0.175465	-3.26327	0.00110136	0.0280432	13.1751	12.3649	12.1706	12.5756	12.1092	12.3067	11.9075	11.8323	Ripply1	622473	ripply transcriptional repressor 1 [Source:MGI Symbol;Acc:MGI:3614797]
556	ENSMUSG00000059336	241.457	-1.32577	0.406228	-3.2636	0.00110007	0.0280432	9.14523	7.95796	8.01945	8.2723	5.79557	6.95212	7.58767	7.52674	Slc14a1	108052	solute carrier family 14 (urea transporter), member 1 [Source:MGI Symbol;Acc:MGI:1351654]
557	ENSMUSG00000004865	8308.55	-0.343869	0.105461	-3.26064	0.00111161	0.0282128	13.4176	13.1952	13.0401	13.0419	12.8271	12.7559	12.9339	12.8317	Srpk1	20815	serine/arginine-rich protein specific kinase 1 [Source:MGI Symbol;Acc:MGI:106908]
558	ENSMUSG00000003190	915.682	-0.587605	0.180217	-3.26054	0.00111201	0.0282128	10.2157	10.1664	9.73071	10.2464	9.31329	9.76847	9.51186	9.43541	Bcl2l12	75736	BCL2-like 12 (proline rich) [Source:MGI Symbol;Acc:MGI:1922986]
559	ENSMUSG00000012428	221.126	1.01616	0.311971	3.25721	0.00112513	0.0283425	6.86236	7.6128	7.00036	7.22701	8.50214	7.8543	8.3947	8.00299	Steap4	117167	STEAP family member 4 [Source:MGI Symbol;Acc:MGI:1923560]
560	ENSMUSG00000031870	1576.55	0.749512	0.230057	3.25793	0.00112226	0.0283425	9.39801	9.93381	10.5179	10.6352	11.0283	10.882	10.5202	11.2683	Pgr	18667	progesterone receptor [Source:MGI Symbol;Acc:MGI:97567]
561	ENSMUSG00000026994	1255.72	0.537993	0.165104	3.2585	0.00112001	0.0283425	10.0808	10.076	9.96395	9.87537	10.7086	10.0916	10.6697	10.6073	Galnt3	14425	UDP-N-acetyl-alpha-D-galactosamine:polypeptide N-acetylgalactosaminyltransferase 3 [Source:MGI Symbol;Acc:MGI:894695]
562	ENSMUSG00000038816	2738.9	0.45546	0.13981	3.2577	0.00112317	0.0283425	11.4172	10.9772	11.051	11.2109	11.8531	11.3999	11.7093	11.5148	Ctnnal1	54366	catenin (cadherin associated protein), alpha-like 1 [Source:MGI Symbol;Acc:MGI:1859649]
563	ENSMUSG00000046856	2512.09	-0.439152	0.134882	-3.25584	0.00113059	0.0284295	11.2843	11.6636	11.5488	11.4712	11.1327	11.2763	10.8448	10.9417	Gpr1	241070	G protein-coupled receptor 1 [Source:MGI Symbol;Acc:MGI:2385324]
564	ENSMUSG00000032038	5889.23	0.38531	0.118452	3.25288	0.00114241	0.0286757	12.538	12.3284	12.2673	12.1074	12.8493	12.7295	12.7409	12.4699	St3gal4	20443	ST3 beta-galactoside alpha-2,3-sialyltransferase 4 [Source:MGI Symbol;Acc:MGI:1316743]
565	ENSMUSG00000042215	2341	0.357355	0.109952	3.25009	0.00115368	0.0289074	11.047	10.9331	11.0754	10.9543	11.2473	11.4251	11.3498	11.416	Bag2	213539	BCL2-associated athanogene 2 [Source:MGI Symbol;Acc:MGI:1891254]
566	ENSMUSG00000058914	177.88	-1.27732	0.393083	-3.24949	0.00115613	0.0289176	7.71543	7.18076	8.57445	8.10541	7.30008	6.43778	6.37858	6.51841	C1qtnf3	81799	C1q and tumor necrosis factor related protein 3 [Source:MGI Symbol;Acc:MGI:1932136]
567	ENSMUSG00000025876	736.224	0.656942	0.20233	3.24688	0.00116679	0.0290655	9.14915	8.86737	9.46502	9.09446	9.63556	9.51049	10.0168	10.0346	Unc5a	107448	unc-5 netrin receptor A [Source:MGI Symbol;Acc:MGI:894682]
568	ENSMUSG00000020706	4642.96	0.328706	0.101248	3.24653	0.00116821	0.0290655	11.9935	12.0076	11.9781	12.0497	12.3326	12.431	12.4268	12.1346	Ftsj3	56095	FtsJ RNA methyltransferase homolog 3 (E. coli) [Source:MGI Symbol;Acc:MGI:1860295]
569	ENSMUSG00000036438	27963.9	0.288439	0.0888328	3.24698	0.00116635	0.0290655	14.7247	14.6458	14.6887	14.3985	14.9016	14.943	14.8999	14.8883	Calm2	12314	calmodulin 2 [Source:MGI Symbol;Acc:MGI:103250]
570	ENSMUSG00000086266	5168.75	-0.445002	0.137109	-3.24561	0.001172	0.0291088	12.8265	12.3357	12.2412	12.6809	11.9729	12.2304	12.2153	11.9429	Igf2os	NA	insulin-like growth factor 2, opposite strand [Source:MGI Symbol;Acc:MGI:1195257]
571	ENSMUSG00000029575	396.814	-0.739376	0.227871	-3.24471	0.0011757	0.0291497	8.69067	9.22577	8.86661	8.99948	8.37793	8.11432	8.02093	8.33304	Mmab	77697	methylmalonic aciduria (cobalamin deficiency) cblB type homolog (human) [Source:MGI Symbol;Acc:MGI:1924947]
572	ENSMUSG00000019809	2789.19	0.355858	0.109702	3.24386	0.00117922	0.0291856	11.3794	11.1516	11.2088	11.2787	11.5655	11.5384	11.6014	11.7392	Pex3	56535	peroxisomal biogenesis factor 3 [Source:MGI Symbol;Acc:MGI:1929646]
573	ENSMUSG00000021466	2366.62	-0.434024	0.134046	-3.23788	0.00120421	0.0297005	11.2341	11.5414	11.3535	11.4909	11.1389	10.8111	11.1315	10.7829	Ptch1	19206	patched 1 [Source:MGI Symbol;Acc:MGI:105373]
574	ENSMUSG00000032788	2779.34	-0.494574	0.152738	-3.23805	0.00120349	0.0297005	11.7218	11.7079	11.174	11.9566	11.1832	11.0713	11.3258	11.0971	Pdxk	216134	pyridoxal (pyridoxine, vitamin B6) kinase [Source:MGI Symbol;Acc:MGI:1351869]
575	ENSMUSG00000008348	11751.4	-0.282568	0.0872995	-3.23677	0.00120891	0.0297645	13.6788	13.687	13.6234	13.63	13.2366	13.4808	13.3105	13.4483	Ubc	22190	ubiquitin C [Source:MGI Symbol;Acc:MGI:98889]
576	ENSMUSG00000056553	1167.49	0.503522	0.15593	3.22916	0.00124154	0.0305148	9.77628	10.0999	9.97537	9.79195	10.5584	10.2901	10.5709	10.228	Ptprn2	19276	protein tyrosine phosphatase, receptor type, N polypeptide 2 [Source:MGI Symbol;Acc:MGI:107418]
577	ENSMUSG00000027860	2161.71	-0.390163	0.120926	-3.22646	0.00125331	0.0306974	11.2165	11.2212	11.3334	11.2688	10.8528	11.0193	10.6577	10.9265	Vangl1	229658	vang-like 1 (van gogh, Drosophila) [Source:MGI Symbol;Acc:MGI:2159344]
578	ENSMUSG00000086938	309.557	-0.922376	0.285864	-3.22662	0.0012526	0.0306974	8.26602	8.46948	8.52002	9.21977	7.59742	7.75606	7.55702	8.02598	4930481A15Rik	NA	RIKEN cDNA 4930481A15 gene [Source:MGI Symbol;Acc:MGI:1922181]
579	ENSMUSG00000075705	1568.06	-0.429314	0.133292	-3.22084	0.00127813	0.0312514	10.7811	10.7556	10.7573	10.9543	10.3794	10.5758	10.3263	10.2366	Msrb1	27361	methionine sulfoxide reductase B1 [Source:MGI Symbol;Acc:MGI:1351642]
580	ENSMUSG00000110277	426.392	0.697783	0.216793	3.21866	0.00128791	0.0313269	8.20341	8.45104	8.25013	8.47845	9.32323	8.83623	8.98784	8.98852	CH25-588N10.2	108168395
581	ENSMUSG00000024588	3889.61	0.368944	0.114605	3.21926	0.00128522	0.0313269	11.5615	11.7637	11.7098	11.8673	12.0907	11.9306	12.0665	12.2833	Fech	14151	ferrochelatase [Source:MGI Symbol;Acc:MGI:95513]
582	ENSMUSG00000029086	8973.42	0.352562	0.109553	3.21819	0.00129002	0.0313269	12.7319	12.9745	13.1783	12.8557	13.2383	13.1881	13.3312	13.42	Prom1	19126	prominin 1 [Source:MGI Symbol;Acc:MGI:1100886]
583	ENSMUSG00000051451	3256.63	-0.401083	0.124631	-3.21818	0.00129007	0.0313269	11.8923	11.8824	11.6505	11.9802	11.6611	11.4924	11.4003	11.233	Crebzf	233490	CREB/ATF bZIP transcription factor [Source:MGI Symbol;Acc:MGI:2675296]
584	ENSMUSG00000003484	1171.75	-0.498796	0.155111	-3.21574	0.0013011	0.0315406	10.4125	10.2647	10.4631	10.5413	10.0774	10.0979	9.69658	9.78289	Cyp4f18	72054	cytochrome P450, family 4, subfamily f, polypeptide 18 [Source:MGI Symbol;Acc:MGI:1919304]
585	ENSMUSG00000031845	268.856	1.11876	0.348281	3.21223	0.00131709	0.0318735	7.68879	6.21274	7.55473	7.73563	8.37411	8.59115	8.12209	8.91035	Bco1	63857	beta-carotene oxygenase 1 [Source:MGI Symbol;Acc:MGI:1926923]
586	ENSMUSG00000026255	719.121	-0.731636	0.227945	-3.20971	0.00132871	0.0320999	10.0991	9.32025	9.43224	10.1889	9.22272	8.81809	9.13341	9.1199	Efhd1	98363	EF hand domain containing 1 [Source:MGI Symbol;Acc:MGI:1921607]
587	ENSMUSG00000032036	154.926	-1.239	0.386351	-3.20692	0.00134166	0.0323576	7.54768	7.78467	7.56821	8.11093	6.67484	6.03877	7.16839	5.94934	Kirrel3	67703	kin of IRRE like 3 (Drosophila) [Source:MGI Symbol;Acc:MGI:1914953]
588	ENSMUSG00000034926	13513.7	-0.485313	0.151395	-3.2056	0.00134779	0.0324501	14.4348	13.8388	13.5488	13.8018	13.4457	13.2163	13.6262	13.5186	Dhcr24	74754	24-dehydrocholesterol reductase [Source:MGI Symbol;Acc:MGI:1922004]
589	ENSMUSG00000045231	172.563	1.38835	0.433379	3.20354	0.00135749	0.0325481	6.75346	5.29546	7.42744	6.03077	7.67399	7.86023	7.98301	8.29568	BC106179	NA	cDNA sequence BC106179 [Source:MGI Symbol;Acc:MGI:3702726]
590	ENSMUSG00000056498	758.566	0.708653	0.221276	3.20257	0.00136205	0.0325481	8.64982	9.11004	9.22029	9.56754	10.0809	9.81649	9.4877	10.0557	Tmem154	320782	transmembrane protein 154 [Source:MGI Symbol;Acc:MGI:2444725]
591	ENSMUSG00000050192	1133.66	0.555755	0.173575	3.20181	0.00136565	0.0325481	9.37647	10.1043	9.93564	9.86561	10.3775	10.345	10.3263	10.536	Eif5a2	208691	eukaryotic translation initiation factor 5A2 [Source:MGI Symbol;Acc:MGI:1933735]
592	ENSMUSG00000040356	5564.03	-0.300916	0.0939538	-3.20281	0.00136093	0.0325481	12.6959	12.5764	12.4401	12.615	12.315	12.257	12.2377	12.3239	Skiv2l	108077	superkiller viralicidic activity 2-like (S. cerevisiae) [Source:MGI Symbol;Acc:MGI:1099835]
593	ENSMUSG00000002265	144019	-0.386727	0.120709	-3.20379	0.00135633	0.0325481	17.538	17.2316	17.1718	17.2965	16.8531	16.7135	17.2791	16.8042	Peg3	18616	paternally expressed 3 [Source:MGI Symbol;Acc:MGI:104748]
594	ENSMUSG00000078349	286.622	-1.32654	0.414282	-3.20202	0.00136469	0.0325481	7.56536	8.30464	8.29134	9.68688	6.54494	7.25157	7.59774	7.77088	AW011738	NA	expressed sequence AW011738 [Source:MGI Symbol;Acc:MGI:2140540]
595	ENSMUSG00000029012	1975.59	0.424379	0.132583	3.20087	0.00137015	0.0325506	10.8416	10.8172	10.7893	10.3906	11.181	11.1283	11.1315	11.1405	Orc5	26429	origin recognition complex, subunit 5 [Source:MGI Symbol;Acc:MGI:1347044]
596	ENSMUSG00000021054	6753.78	0.350308	0.109443	3.20082	0.00137036	0.0325506	12.4929	12.4734	12.5422	12.6305	13.0472	12.6155	12.8466	12.9973	Sgpp1	81535	sphingosine-1-phosphate phosphatase 1 [Source:MGI Symbol;Acc:MGI:2135760]
597	ENSMUSG00000036492	74.2654	2.02227	0.631903	3.20029	0.00137288	0.0325558	5.46156	5.11978	4.68373	4.07306	7.67399	7.32194	4.80489	6.46893	Rnf39	386454	ring finger protein 39 [Source:MGI Symbol;Acc:MGI:2156378]
598	ENSMUSG00000100345	124.827	1.45139	0.454191	3.19554	0.0013957	0.0330416	6.31178	6.73894	5.62991	5.16303	8.03015	7.40533	7.53623	6.88828	Gm29418	NA	predicted gene 29418 [Source:MGI Symbol;Acc:MGI:5580124]
599	ENSMUSG00000019823	4226.52	-0.320861	0.100681	-3.18691	0.00143801	0.0339864	12.1354	12.1495	12.314	12.1824	11.7478	11.9875	11.8586	11.9011	Mical1	171580	microtubule associated monooxygenase, calponin and LIM domain containing 1 [Source:MGI Symbol;Acc:MGI:2385847]
600	ENSMUSG00000035964	1034.5	0.668764	0.20992	3.1858	0.00144352	0.0340426	9.98336	9.13046	9.43408	9.86725	10.3151	9.92503	10.3444	10.5881	Tmem59l	67937	transmembrane protein 59-like [Source:MGI Symbol;Acc:MGI:1915187]
601	ENSMUSG00000031918	4536.97	0.320388	0.100587	3.18518	0.00144664	0.0340426	11.9957	12.0806	12.0043	11.8226	12.3424	12.2255	12.232	12.3894	Mtmr2	77116	myotubularin related protein 2 [Source:MGI Symbol;Acc:MGI:1924366]
602	ENSMUSG00000101834	190.34	-1.02365	0.3214	-3.18499	0.0014476	0.0340426	7.66165	8.12433	7.7799	8.33965	6.86105	6.96317	6.71103	7.31901	Gm5829	NA	predicted gene 5829 [Source:MGI Symbol;Acc:MGI:3644438]
603	ENSMUSG00000040767	1221.37	0.456605	0.143385	3.18446	0.00145026	0.0340486	10.0212	10.1117	10.0397	9.85085	10.3021	10.479	10.6395	10.4225	Snrnp25	78372	small nuclear ribonucleoprotein 25 (U11/U12) [Source:MGI Symbol;Acc:MGI:1925622]
604	ENSMUSG00000024225	146.29	-1.51901	0.47712	-3.1837	0.00145406	0.0340813	7.15481	8.13014	7.35154	8.15967	4.86552	7.08957	5.84799	6.38248	Clps	109791	colipase, pancreatic [Source:MGI Symbol;Acc:MGI:88421]
605	ENSMUSG00000022684	4972.94	-0.367026	0.11532	-3.18266	0.00145928	0.0341471	12.4291	12.6051	12.5239	12.2224	12.0905	12.2638	12.0321	11.9334	Bfar	67118	bifunctional apoptosis regulator [Source:MGI Symbol;Acc:MGI:1914368]
606	ENSMUSG00000031980	217.645	1.59624	0.501888	3.18047	0.00147034	0.0343073	7.63956	7.30919	5.86643	4.32173	8.00072	8.49544	8.31147	8.56268	Agt	11606	angiotensinogen (serpin peptidase inhibitor, clade A, member 8) [Source:MGI Symbol;Acc:MGI:87963]
607	ENSMUSG00000059430	725.067	-0.759681	0.238867	-3.18035	0.00147097	0.0343073	10.2361	9.39934	9.65696	9.90902	9.36425	9.09674	9.24014	8.43964	Actg2	11468	actin, gamma 2, smooth muscle, enteric [Source:MGI Symbol;Acc:MGI:104589]
608	ENSMUSG00000061024	2034.43	0.40503	0.12738	3.1797	0.0014743	0.0343284	10.7114	10.7909	10.6505	10.9311	11.3432	11.1556	11.1951	11.0024	Rrs1	59014	ribosome biogenesis regulator 1 [Source:MGI Symbol;Acc:MGI:1929721]
609	ENSMUSG00000032500	202.299	-1.61742	0.508806	-3.17885	0.00147862	0.0343725	8.67447	7.5007	8.47423	8.12736	7.79894	4.57595	6.42458	6.10861	Dclk3	245038	doublecortin-like kinase 3 [Source:MGI Symbol;Acc:MGI:3039580]
610	ENSMUSG00000008318	2304.04	0.409507	0.128874	3.17757	0.00148517	0.0344117	10.8869	11.0503	11.0695	10.7799	11.5308	11.3799	11.3639	11.1418	Relt	320100	RELT tumor necrosis factor receptor [Source:MGI Symbol;Acc:MGI:2443373]
611	ENSMUSG00000002020	413.618	-0.867702	0.273061	-3.17769	0.00148453	0.0344117	9.60735	8.46948	9.1002	8.83917	8.47386	8.2332	8.06516	7.97372	Ltbp2	16997	latent transforming growth factor beta binding protein 2 [Source:MGI Symbol;Acc:MGI:99502]
612	ENSMUSG00000069258	149455	0.793044	0.249664	3.17644	0.00149094	0.0344327	16.6656	16.7422	16.2599	17.1505	17.1844	17.4687	17.9517	17.4109	Prl2b1	66392	prolactin family 2, subfamily b, member 1 [Source:MGI Symbol;Acc:MGI:1861444]
613	ENSMUSG00000018451	80.3023	-1.99775	0.628889	-3.17663	0.00148996	0.0344327	7.47471	6.8274	6.5352	7.05448	4.90841	2.26556	5.81383	5.39967	6330403K07Rik	NA	RIKEN cDNA 6330403K07 gene [Source:MGI Symbol;Acc:MGI:1918001]
614	ENSMUSG00000037279	2204.07	-0.523817	0.164935	-3.17591	0.00149368	0.0344397	11.6611	11.4774	10.9972	11.1486	10.7341	11.1301	10.6661	10.7031	Ovol2	107586	ovo like zinc finger 2 [Source:MGI Symbol;Acc:MGI:1338039]
615	ENSMUSG00000029482	3778.71	0.303875	0.0957727	3.17288	0.00150935	0.0347134	11.6721	11.7538	11.7432	11.7261	11.9621	12.0982	12.0907	11.9545	Aacs	78894	acetoacetyl-CoA synthetase [Source:MGI Symbol;Acc:MGI:1926144]
616	ENSMUSG00000004994	1298.89	-0.568404	0.179157	-3.17267	0.00151045	0.0347134	10.5469	10.5138	10.3853	10.9035	10.1462	9.69415	9.85192	10.3469	Ccdc130	67736	coiled-coil domain containing 130 [Source:MGI Symbol;Acc:MGI:1914986]
617	ENSMUSG00000020787	400.575	-0.923129	0.291061	-3.1716	0.001516	0.0347844	9.48419	8.9186	9.21387	8.26736	7.90335	8.56237	7.8545	8.03168	P2rx1	18436	purinergic receptor P2X, ligand-gated ion channel, 1 [Source:MGI Symbol;Acc:MGI:1098235]
618	ENSMUSG00000021265	1459.87	0.576833	0.18197	3.16994	0.00152473	0.0348717	10.3008	9.90869	10.168	10.3643	10.7229	10.5048	10.5109	11.2249	Slc25a29	214663	solute carrier family 25 (mitochondrial carrier, palmitoylcarnitine transporter), member 29 [Source:MGI Symbol;Acc:MGI:2444911]
619	ENSMUSG00000000282	5450.58	-0.311922	0.0983947	-3.17011	0.00152382	0.0348717	12.5131	12.4121	12.5788	12.7185	12.2046	12.2983	12.2793	12.2081	Mnt	17428	max binding protein [Source:MGI Symbol;Acc:MGI:109150]
620	ENSMUSG00000034687	475.602	-0.703421	0.221942	-3.16939	0.0015276	0.0348809	8.95937	9.16199	9.34098	9.3256	8.4193	8.67755	8.72843	8.10909	Fras1	231470	Fraser extracellular matrix complex subunit 1 [Source:MGI Symbol;Acc:MGI:2385368]
621	ENSMUSG00000075602	8516.81	0.517888	0.163688	3.16388	0.0015568	0.0352816	12.7648	12.4564	13.1625	12.615	13.451	13.3349	12.731	13.5255	Ly6a	110454	lymphocyte antigen 6 complex, locus A [Source:MGI Symbol;Acc:MGI:107527]
622	ENSMUSG00000030978	4960.63	0.439358	0.138851	3.16425	0.00155484	0.0352816	12.0989	11.9849	12.0471	12.0287	12.8577	12.3242	12.1102	12.5194	Rrm1	20133	ribonucleotide reductase M1 [Source:MGI Symbol;Acc:MGI:98180]
623	ENSMUSG00000024346	3997.06	0.354099	0.111881	3.16496	0.00155105	0.0352816	11.958	11.7651	11.6564	11.7103	12.1402	11.9467	12.2332	12.1894	Pfdn1	67199	prefoldin 1 [Source:MGI Symbol;Acc:MGI:1914449]
624	ENSMUSG00000002227	5190.55	-0.368652	0.116525	-3.16373	0.0015576	0.0352816	12.7462	12.3762	12.4437	12.4628	12.3351	12.0213	12.173	12.0318	Mov10	17454	Moloney leukemia virus 10 [Source:MGI Symbol;Acc:MGI:97054]
625	ENSMUSG00000024451	1661.7	-0.479583	0.151551	-3.16451	0.00155347	0.0352816	11.1472	10.8073	10.9935	10.6832	10.52	10.3075	10.6493	10.2489	Arap3	106952	ArfGAP with RhoGAP domain, ankyrin repeat and PH domain 3 [Source:MGI Symbol;Acc:MGI:2147274]
626	ENSMUSG00000046186	4550.19	1.08238	0.342305	3.16204	0.0015667	0.0353998	11.0781	10.8789	11.7212	12.0565	12.9193	12.124	12.2401	12.9071	Cd109	235505	CD109 antigen [Source:MGI Symbol;Acc:MGI:2445221]
627	ENSMUSG00000025272	2085.97	-0.591131	0.186959	-3.16183	0.00156782	0.0353998	11.6947	11.1022	11.0866	11.1948	10.9034	10.5133	11.0329	10.2193	Tro	56191	trophinin [Source:MGI Symbol;Acc:MGI:1928994]
628	ENSMUSG00000050747	246.958	1.02616	0.324765	3.15972	0.00157921	0.0354246	7.65065	7.81384	6.85401	6.81856	8.19513	8.08932	8.47885	8.66876	Trim15	69097	tripartite motif-containing 15 [Source:MGI Symbol;Acc:MGI:1916347]
629	ENSMUSG00000002028	6594.55	-0.38538	0.12197	-3.15964	0.00157963	0.0354246	12.6475	13.0239	12.8923	12.8795	12.4964	12.2685	12.75	12.3665	Kmt2a	214162	lysine (K)-specific methyltransferase 2A [Source:MGI Symbol;Acc:MGI:96995]
630	ENSMUSG00000068876	2863.44	-0.409806	0.129714	-3.15931	0.00158143	0.0354246	11.9462	11.6033	11.4554	11.6472	11.3974	11.1942	11.3098	11.1445	Cgn	70737	cingulin [Source:MGI Symbol;Acc:MGI:1927237]
631	ENSMUSG00000018476	8560.78	-0.469543	0.148586	-3.16007	0.00157731	0.0354246	12.8604	13.1344	13.2917	13.7008	12.5634	12.9373	12.9262	12.7821	Kdm6b	216850	KDM1 lysine (K)-specific demethylase 6B [Source:MGI Symbol;Acc:MGI:2448492]
632	ENSMUSG00000108545	87.6751	-1.49553	0.473146	-3.16081	0.0015733	0.0354246	6.47034	7.12368	6.66629	7.58518	5.70114	5.48532	5.88135	4.99598	Gm44613	NA	predicted gene 44613 [Source:MGI Symbol;Acc:MGI:5753189]
633	ENSMUSG00000029655	4337.67	0.337173	0.106789	3.15739	0.00159189	0.0356025	12.0547	11.8923	11.9384	11.7121	12.3218	12.3002	12.1658	12.1724	N4bp2l2	381695	NEDD4 binding protein 2-like 2 [Source:MGI Symbol;Acc:MGI:2687207]
634	ENSMUSG00000032855	7905.15	-0.299639	0.0949404	-3.15607	0.00159909	0.0357072	13.0244	13.0086	13.2005	13.1212	12.8689	12.8067	12.8503	12.6265	Pkd1	18763	polycystic kidney disease 1 homolog [Source:MGI Symbol;Acc:MGI:97603]
635	ENSMUSG00000031075	2072.63	0.598032	0.18952	3.15551	0.0016022	0.0357202	10.2157	10.6505	10.7929	10.9884	11.6864	10.8376	11.1332	11.3526	Ano1	101772	anoctamin 1, calcium activated chloride channel [Source:MGI Symbol;Acc:MGI:2142149]
636	ENSMUSG00000021003	2053.49	0.5299	0.167972	3.15469	0.00160671	0.0357643	10.8086	10.4445	10.5724	10.9779	11.2915	11.0087	10.979	11.6092	Galc	14420	galactosylceramidase [Source:MGI Symbol;Acc:MGI:95636]
637	ENSMUSG00000074277	5235.2	-0.45612	0.144608	-3.15417	0.00160955	0.0357715	12.2243	12.3923	12.5676	12.9656	12.1782	12.2607	11.9509	12.0219	Phldb3	232970	pleckstrin homology like domain, family B, member 3 [Source:MGI Symbol;Acc:MGI:3642959]
638	ENSMUSG00000074656	18736.2	0.271177	0.0860019	3.15315	0.00161518	0.0357855	14.1979	14.0198	14.0652	13.9086	14.3118	14.3233	14.3745	14.2804	Eif2s2	67204	eukaryotic translation initiation factor 2, subunit 2 (beta) [Source:MGI Symbol;Acc:MGI:1914454]
639	ENSMUSG00000074121	525.101	-0.585588	0.185716	-3.15314	0.00161524	0.0357855	9.38645	9.28424	9.28496	9.25009	8.83513	8.65388	8.55319	8.80793	Ntf5	78405	neurotrophin 5 [Source:MGI Symbol;Acc:MGI:97381]
640	ENSMUSG00000013236	1738.21	-0.462082	0.146613	-3.15172	0.00162313	0.0359041	10.7344	10.9651	11.0226	11.1552	10.5347	10.6572	10.2179	10.6082	Ptprs	19280	protein tyrosine phosphatase, receptor type, S [Source:MGI Symbol;Acc:MGI:97815]
641	ENSMUSG00000020592	11070.8	0.325125	0.103237	3.1493	0.00163663	0.0361389	13.457	13.0993	13.3421	13.1212	13.4564	13.6236	13.6536	13.611	Sdc1	20969	syndecan 1 [Source:MGI Symbol;Acc:MGI:1349162]
642	ENSMUSG00000027282	4848.95	0.298671	0.0948767	3.14799	0.00164396	0.0361389	12.0979	12.1362	12.0567	12.0551	12.3267	12.4246	12.2754	12.5036	Mtch2	56428	mitochondrial carrier 2 [Source:MGI Symbol;Acc:MGI:1929260]
643	ENSMUSG00000048058	4067.14	-0.492217	0.156329	-3.14859	0.00164058	0.0361389	11.6519	12.2933	12.3417	12.4498	11.4774	11.8305	11.674	11.8772	Ldlrad3	241576	low density lipoprotein receptor class A domain containing 3 [Source:MGI Symbol;Acc:MGI:2138856]
644	ENSMUSG00000074415	213.762	-1.12306	0.356743	-3.14809	0.00164341	0.0361389	8.28393	8.06493	7.73878	8.57743	6.79401	6.26994	7.54666	7.39163	2610203C20Rik	NA	RIKEN cDNA 2610203C20 gene [Source:MGI Symbol;Acc:MGI:1917705]
645	ENSMUSG00000021327	2513.13	-0.420554	0.133663	-3.14638	0.00165306	0.0362828	11.4893	11.7627	11.2185	11.4403	10.9497	11.0462	11.1733	11.1032	Zkscan3	72739	zinc finger with KRAB and SCAN domains 3 [Source:MGI Symbol;Acc:MGI:1919989]
646	ENSMUSG00000043085	1430.71	0.436332	0.138745	3.14485	0.00166173	0.0363265	10.3218	10.2554	10.3487	10.0507	10.4956	10.8004	10.6922	10.7357	Tmem82	213989	transmembrane protein 82 [Source:MGI Symbol;Acc:MGI:2384869]
647	ENSMUSG00000023147	4879.52	0.380421	0.120983	3.14441	0.0016642	0.0363265	12.186	12.1213	12.1072	11.7458	12.4812	12.2587	12.5877	12.3743	Wrb	71446	tryptophan rich basic protein [Source:MGI Symbol;Acc:MGI:2136882]
648	ENSMUSG00000032727	4855	0.37	0.117657	3.14472	0.00166245	0.0363265	12.2176	12.0833	12.1005	11.7528	12.3527	12.4945	12.5214	12.2943	Mier3	218613	MIER family member 3 [Source:MGI Symbol;Acc:MGI:2442317]
649	ENSMUSG00000045693	2704.58	-0.538062	0.171127	-3.14422	0.00166532	0.0363265	11.9014	11.4705	11.309	11.8201	10.6434	11.3059	11.0226	11.3538	Nlrp4e	446099	NLR family, pyrin domain containing 4E [Source:MGI Symbol;Acc:MGI:3056600]
650	ENSMUSG00000036002	10895.5	-0.310061	0.098644	-3.14324	0.00167092	0.0363925	13.4917	13.4386	13.7795	13.498	13.2627	13.3208	13.1457	13.2582	Fam214b	230088	family with sequence similarity 214, member B [Source:MGI Symbol;Acc:MGI:2441854]
651	ENSMUSG00000020649	3575.34	0.605048	0.192552	3.14226	0.00167649	0.036432	11.763	10.9488	11.468	11.5816	12.4801	11.7273	11.592	12.3079	Rrm2	20135	ribonucleotide reductase M2 [Source:MGI Symbol;Acc:MGI:98181]
652	ENSMUSG00000024856	4936	-0.350031	0.111403	-3.14202	0.00167788	0.036432	12.3046	12.3692	12.5434	12.5054	11.97	12.2801	11.9316	12.1263	Cdk2ap2	52004	CDK2-associated protein 2 [Source:MGI Symbol;Acc:MGI:1098779]
653	ENSMUSG00000058704	2690.85	0.361789	0.115169	3.14137	0.0016816	0.0364569	11.3457	11.1608	11.1723	11.1181	11.6043	11.3856	11.6752	11.576	Memo1	76890	mediator of cell motility 1 [Source:MGI Symbol;Acc:MGI:1924140]
654	ENSMUSG00000028766	37066.1	0.386744	0.123254	3.13777	0.00170236	0.0368506	15.2438	14.9731	15.0165	14.5747	15.4973	15.3814	15.3789	15.1546	Alpl	11647	alkaline phosphatase, liver/bone/kidney [Source:MGI Symbol;Acc:MGI:87983]
655	ENSMUSG00000020641	4854.73	-0.498212	0.158881	-3.13575	0.00171413	0.0369923	12.6771	12.2466	12.79	12.0533	11.965	11.6593	12.0138	12.2099	Rsad2	58185	radical S-adenosyl methionine domain containing 2 [Source:MGI Symbol;Acc:MGI:1929628]
656	ENSMUSG00000048644	698.551	-0.639445	0.203918	-3.13579	0.0017139	0.0369923	9.41111	9.87103	10.0128	9.56754	9.23541	9.20776	8.733	9.14899	Ctxn1	330695	cortexin 1 [Source:MGI Symbol;Acc:MGI:88566]
657	ENSMUSG00000025665	18753.3	0.355822	0.113506	3.13482	0.00171957	0.0370533	14.0067	14.2112	14.0638	13.695	14.458	14.4017	14.4191	14.1489	Rps6ka6	67071	ribosomal protein S6 kinase polypeptide 6 [Source:MGI Symbol;Acc:MGI:1914321]
658	ENSMUSG00000094873	109.339	1.53581	0.490412	3.13167	0.00173816	0.03734	5.67203	6.07499	5.97158	5.56797	8.20807	6.13963	6.86906	7.41794	Gm13812	NA	predicted gene 13812 [Source:MGI Symbol;Acc:MGI:3649741]
659	ENSMUSG00000095203	109.339	1.53581	0.490412	3.13167	0.00173816	0.03734	5.67203	6.07499	5.97158	5.56797	8.20807	6.13963	6.86906	7.41794	Gm13810	NA	predicted gene 13810 [Source:MGI Symbol;Acc:MGI:3649748]
660	ENSMUSG00000030276	647.43	-0.714064	0.228049	-3.13119	0.00174097	0.0373437	9.31335	10.1379	9.49355	9.52684	8.5838	8.898	9.21746	8.99436	Ttll3	101100	tubulin tyrosine ligase-like family, member 3 [Source:MGI Symbol;Acc:MGI:2141418]
661	ENSMUSG00000036356	2934.25	0.472373	0.150926	3.12983	0.0017491	0.0374615	11.5318	11.3929	11.0183	11.045	12.0494	11.6179	11.5914	11.6337	Csgalnact1	234356	chondroitin sulfate N-acetylgalactosaminyltransferase 1 [Source:MGI Symbol;Acc:MGI:2442354]
662	ENSMUSG00000027577	240.768	1.19932	0.383748	3.12529	0.0017763	0.0379865	7.38463	5.7822	7.44215	7.58518	8.85993	8.17261	7.90404	8.4651	Chrna4	11438	cholinergic receptor, nicotinic, alpha polypeptide 4 [Source:MGI Symbol;Acc:MGI:87888]
663	ENSMUSG00000055675	209.544	-0.976415	0.312699	-3.12254	0.001793	0.0382859	7.97114	7.73979	8.17286	8.49964	6.8167	7.43738	7.26002	7.0201	Kbtbd11	74901	kelch repeat and BTB (POZ) domain containing 11 [Source:MGI Symbol;Acc:MGI:1922151]
664	ENSMUSG00000089809	5552.2	-0.330375	0.105831	-3.12172	0.00179796	0.0383339	12.6229	12.4725	12.5728	12.7019	12.1862	12.4405	12.1005	12.3076	A930011G23Rik	320292	RIKEN cDNA A930011G23 gene [Source:MGI Symbol;Acc:MGI:2442790]
665	ENSMUSG00000019877	19623.3	0.288976	0.092592	3.12096	0.00180263	0.0383757	13.9468	14.1563	14.2716	14.0393	14.4297	14.3411	14.3305	14.4834	Serinc1	56442	serine incorporator 1 [Source:MGI Symbol;Acc:MGI:1926228]
666	ENSMUSG00000021218	23144.4	0.238647	0.0765274	3.11845	0.00181803	0.0386453	14.3391	14.3274	14.476	14.3492	14.6691	14.5911	14.5961	14.5935	Gdi2	14569	guanosine diphosphate (GDP) dissociation inhibitor 2 [Source:MGI Symbol;Acc:MGI:99845]
667	ENSMUSG00000052133	132.399	-1.46243	0.469084	-3.11762	0.00182318	0.0386967	6.7637	6.95068	8.15511	8.04328	5.24601	6.67134	5.94585	6.40019	Sema5b	20357	sema domain, seven thrombospondin repeats (type 1 and type 1-like), transmembrane domain (TM) and short cytoplasmic domain, (semaphorin) 5B [Source:MGI Symbol;Acc:MGI:107555]
668	ENSMUSG00000053687	105.918	1.69169	0.543014	3.11537	0.00183715	0.0388785	6.16489	4.62288	6.16135	5.16303	6.32512	7.83036	6.44703	8.00299	Dpep2	319446	dipeptidase 2 [Source:MGI Symbol;Acc:MGI:2442042]
669	ENSMUSG00000058624	1062.41	0.708266	0.227379	3.11492	0.00183998	0.0388785	9.44015	9.70779	10.2308	8.96028	10.4318	10.1843	10.2309	10.5794	Gda	14544	guanine deaminase [Source:MGI Symbol;Acc:MGI:95678]
670	ENSMUSG00000041378	1209.63	0.564844	0.181323	3.11513	0.00183867	0.0388785	9.98445	9.8288	10.256	9.57155	10.5389	10.1902	10.4524	10.7496	Cldn5	12741	claudin 5 [Source:MGI Symbol;Acc:MGI:1276112]
671	ENSMUSG00000031578	2116.25	0.373857	0.120087	3.11321	0.00185065	0.0390456	10.6847	10.8633	10.9446	10.8923	11.2659	11.3156	11.074	11.223	Mak16	67920	MAK16 homolog [Source:MGI Symbol;Acc:MGI:1915170]
672	ENSMUSG00000045064	270.519	0.890899	0.286423	3.11043	0.00186816	0.0393565	7.84653	7.27814	7.62088	7.48674	8.6921	8.566	8.57374	7.88846	Zc2hc1c	72350	zinc finger, C2HC-type containing 1C [Source:MGI Symbol;Acc:MGI:1919600]
673	ENSMUSG00000020069	2530.01	-0.388129	0.124852	-3.10871	0.00187906	0.0395274	11.5065	11.562	11.2339	11.6145	11.0614	11.135	11.2262	10.9583	Hnrnph3	432467	heterogeneous nuclear ribonucleoprotein H3 [Source:MGI Symbol;Acc:MGI:1926462]
674	ENSMUSG00000026043	14925.5	-0.377743	0.121594	-3.1066	0.00189255	0.039752	13.7755	13.8507	14.2624	14.2161	13.8675	13.5965	13.5501	13.6216	Col3a1	12825	collagen, type III, alpha 1 [Source:MGI Symbol;Acc:MGI:88453]
675	ENSMUSG00000030678	7770.28	-0.32065	0.103233	-3.10608	0.00189588	0.039763	12.999	13.1683	13.1212	13.0058	12.6181	12.9709	12.6525	12.7503	Maz	17188	MYC-associated zinc finger protein (purine-binding transcription factor) [Source:MGI Symbol;Acc:MGI:1338823]
676	ENSMUSG00000032376	1760.82	0.407457	0.131251	3.10442	0.00190652	0.039885	10.7233	10.6575	10.4238	10.4287	10.8867	10.9432	11.1123	10.9372	Usp3	235441	ubiquitin specific peptidase 3 [Source:MGI Symbol;Acc:MGI:2152450]
677	ENSMUSG00000095562	224.53	-1.11163	0.358095	-3.10429	0.00190734	0.039885	8.12213	8.67814	7.64652	8.42629	7.01618	7.79987	6.99634	6.51841	Gm21887	NA	predicted gene, 21887 [Source:MGI Symbol;Acc:MGI:5434051]
678	ENSMUSG00000022885	16077.7	0.335395	0.10833	3.09604	0.00196122	0.0408308	13.5825	13.8752	13.8458	13.8588	14.2432	13.8479	14.2324	14.1652	St6gal1	20440	beta galactoside alpha 2,6 sialyltransferase 1 [Source:MGI Symbol;Acc:MGI:108470]
679	ENSMUSG00000078578	27758.7	0.265872	0.0858712	3.09617	0.00196038	0.0408308	14.7241	14.6899	14.6114	14.4455	14.8474	14.8572	14.8851	14.9579	Ube2d3	66105	ubiquitin-conjugating enzyme E2D 3 [Source:MGI Symbol;Acc:MGI:1913355]
680	ENSMUSG00000096472	1278.8	-0.586505	0.189395	-3.09674	0.00195664	0.0408308	10.3737	10.4327	10.6521	10.8351	9.5019	10.3722	9.93769	10.0529	Cdkn2d	12581	cyclin-dependent kinase inhibitor 2D (p19, inhibits CDK4) [Source:MGI Symbol;Acc:MGI:105387]
681	ENSMUSG00000038168	1968.6	-0.507717	0.164092	-3.09409	0.00197415	0.0410397	10.6255	11.3826	11.3472	11.2262	10.6964	10.5	10.7475	10.7138	P3h2	210530	prolyl 3-hydroxylase 2 [Source:MGI Symbol;Acc:MGI:2146663]
682	ENSMUSG00000029919	1083.85	0.606149	0.195988	3.09278	0.00198288	0.0411608	9.7559	9.99875	9.93823	9.15981	10.3241	10.1617	10.6224	10.2695	Hpgds	54486	hematopoietic prostaglandin D synthase [Source:MGI Symbol;Acc:MGI:1859384]
683	ENSMUSG00000039529	4046.51	0.528869	0.171042	3.09204	0.00198786	0.0412037	11.338	11.3574	11.8283	12.106	12.395	11.9282	12.0399	12.4586	Atp8b1	54670	ATPase, class I, type 8B, member 1 [Source:MGI Symbol;Acc:MGI:1859665]
684	ENSMUSG00000019297	3668.98	0.368574	0.119255	3.09063	0.00199731	0.0412859	11.6536	11.7693	11.6265	11.5228	12.1509	12.1252	12.0049	11.7392	Nop9	67842	NOP9 nucleolar protein [Source:MGI Symbol;Acc:MGI:1915092]
685	ENSMUSG00000071054	8374.89	-0.282587	0.0914348	-3.09058	0.00199766	0.0412859	13.0827	13.3295	13.0697	13.1687	12.8708	12.8432	12.8859	12.9336	Safb	224903	scaffold attachment factor B [Source:MGI Symbol;Acc:MGI:2146974]
686	ENSMUSG00000047888	2512.16	-0.378568	0.122515	-3.08996	0.00200185	0.0413122	11.2759	11.5217	11.5956	11.476	11.0756	11.1227	11.2392	10.9197	Tnrc6b	213988	trinucleotide repeat containing 6b [Source:MGI Symbol;Acc:MGI:2443730]
687	ENSMUSG00000030062	40920.5	0.249435	0.0807631	3.08848	0.00201185	0.0414582	15.0626	15.2002	15.2064	15.2839	15.342	15.4795	15.4582	15.4756	Rpn1	103963	ribophorin I [Source:MGI Symbol;Acc:MGI:98084]
688	ENSMUSG00000020806	2313.8	0.462954	0.149936	3.08767	0.00201732	0.0415105	10.7962	10.6665	11.1751	11.0151	11.5161	11.1135	11.5876	11.294	Rhbdf2	217344	rhomboid 5 homolog 2 [Source:MGI Symbol;Acc:MGI:2442473]
689	ENSMUSG00000028247	1430.68	0.424097	0.137456	3.08532	0.00203335	0.0417795	10.2796	10.4607	10.1401	10.118	10.5542	10.7422	10.7027	10.7129	Coq3	230027	coenzyme Q3 methyltransferase [Source:MGI Symbol;Acc:MGI:101813]
690	ENSMUSG00000017781	15635.2	0.250051	0.0810827	3.0839	0.00204308	0.0419187	13.9103	13.7994	13.7914	13.6996	14.1056	14.0136	14.0572	14.031	Pitpna	18738	phosphatidylinositol transfer protein, alpha [Source:MGI Symbol;Acc:MGI:99887]
691	ENSMUSG00000061887	3494.12	-0.383335	0.124347	-3.08277	0.0020508	0.0420163	11.7162	11.9897	11.9925	12.0778	11.4881	11.7118	11.3468	11.6884	Ssbp3	72475	single-stranded DNA binding protein 3 [Source:MGI Symbol;Acc:MGI:1919725]
692	ENSMUSG00000027428	2387.33	0.403579	0.130962	3.08165	0.00205858	0.0420539	10.917	11.0036	11.2517	10.815	11.5838	11.3248	11.3348	11.3785	Rbbp9	26450	retinoblastoma binding protein 9 [Source:MGI Symbol;Acc:MGI:1347074]
693	ENSMUSG00000045948	1483.65	-0.461447	0.149729	-3.08187	0.00205703	0.0420539	10.6213	10.6972	10.5446	11.0714	10.2593	10.2988	10.2081	10.3752	Mrps12	24030	mitochondrial ribosomal protein S12 [Source:MGI Symbol;Acc:MGI:1346333]
694	ENSMUSG00000003546	3782.52	-0.335914	0.109127	-3.07819	0.0020826	0.0424221	12.0849	11.9989	12.0124	12.0771	11.6906	11.7147	11.505	11.8941	Klc4	74764	kinesin light chain 4 [Source:MGI Symbol;Acc:MGI:1922014]
695	ENSMUSG00000097624	137.273	-1.53252	0.497807	-3.07854	0.00208018	0.0424221	7.79751	7.27814	8.36653	6.81856	5.90552	7.07945	4.93769	5.90041	Gm5091	NA	predicted gene 5091 [Source:MGI Symbol;Acc:MGI:3779456]
696	ENSMUSG00000036292	848.254	0.500345	0.162594	3.07726	0.00208914	0.0424942	9.37981	9.42319	9.49178	9.53507	10.1339	9.87471	10.0538	9.73834	Gramd1c	207798	GRAM domain containing 1C [Source:MGI Symbol;Acc:MGI:2443024]
697	ENSMUSG00000050234	9931.37	0.415525	0.135057	3.07668	0.00209323	0.0425163	12.6892	12.912	13.4129	13.1083	13.4607	13.4149	13.3342	13.6536	Gja4	14612	gap junction protein, alpha 4 [Source:MGI Symbol;Acc:MGI:95715]
698	ENSMUSG00000021282	26565.8	0.274779	0.0893291	3.07603	0.00209778	0.0425477	14.6699	14.6122	14.5407	14.3739	14.887	14.72	14.882	14.8177	Eif5	217869	eukaryotic translation initiation factor 5 [Source:MGI Symbol;Acc:MGI:95309]
699	ENSMUSG00000020828	2351.11	-0.335128	0.109	-3.07456	0.00210814	0.0426966	11.3099	11.3388	11.3603	11.4193	10.9669	11.004	10.9586	11.1517	Pld2	18806	phospholipase D2 [Source:MGI Symbol;Acc:MGI:892877]
700	ENSMUSG00000000223	1262.14	-0.44625	0.145296	-3.07131	0.00213121	0.0431021	10.4809	10.5683	10.6039	10.3701	10.2572	9.88201	10.1165	9.96644	Drp2	13497	dystrophin related protein 2 [Source:MGI Symbol;Acc:MGI:107432]
701	ENSMUSG00000017679	4189.19	0.343467	0.111862	3.07045	0.0021374	0.0431656	11.8844	11.79	11.8946	11.8318	12.4048	12.0153	12.2549	12.069	Ttpal	76080	tocopherol (alpha) transfer protein-like [Source:MGI Symbol;Acc:MGI:1923330]
702	ENSMUSG00000086859	541.179	-0.655344	0.213472	-3.06992	0.00214114	0.0431797	9.46391	9.52148	9.05545	9.40635	8.35485	8.96825	8.80866	8.67605	Snhg20	NA	small nucleolar RNA host gene 20 [Source:MGI Symbol;Acc:MGI:1924222]
703	ENSMUSG00000045624	3365.84	0.329114	0.107263	3.06828	0.00215294	0.0432943	11.5622	11.6938	11.527	11.3724	11.9086	11.9104	11.8763	11.7905	Esf1	66580	ESF1 nucleolar pre-rRNA processing protein homolog [Source:MGI Symbol;Acc:MGI:1913830]
704	ENSMUSG00000051331	727.727	-0.567754	0.185022	-3.06858	0.0021508	0.0432943	9.58586	9.84655	9.79229	9.82086	9.40787	8.90088	9.37216	9.0487	Cacna1c	12288	calcium channel, voltage-dependent, L type, alpha 1C subunit [Source:MGI Symbol;Acc:MGI:103013]
705	ENSMUSG00000001156	2548.41	-0.605272	0.197418	-3.06595	0.00216982	0.0435719	10.7583	11.5886	11.7469	11.9862	10.6979	11.111	11.0449	11.0389	Mxd1	17119	MAX dimerization protein 1 [Source:MGI Symbol;Acc:MGI:96908]
706	ENSMUSG00000027694	259.503	-0.877874	0.286602	-3.06304	0.00219098	0.0439344	7.79751	8.39907	8.64609	8.60115	7.5508	7.68442	7.41615	7.41794	Gm8325	NA	predicted pseudogene 8325 [Source:MGI Symbol;Acc:MGI:3644852]
707	ENSMUSG00000032561	438.291	0.727696	0.237627	3.06234	0.00219613	0.0439755	8.2369	8.36991	8.69911	8.11093	9.13062	9.42115	8.74665	9.00597	Acpp	56318	acid phosphatase, prostate [Source:MGI Symbol;Acc:MGI:1928480]
708	ENSMUSG00000028001	829.66	1.55545	0.508117	3.0612	0.00220452	0.0439797	8.80174	9.61142	8.37038	7.0197	10.3369	9.99669	10.1882	10.5259	Fga	14161	fibrinogen alpha chain [Source:MGI Symbol;Acc:MGI:1316726]
709	ENSMUSG00000033705	1809.62	-0.446689	0.145909	-3.06141	0.00220295	0.0439797	10.8404	11.0107	10.953	11.2731	10.4663	10.7245	10.735	10.3662	Stard9	668880	START domain containing 9 [Source:MGI Symbol;Acc:MGI:3045258]
710	ENSMUSG00000036995	2116.77	-0.543743	0.177633	-3.06104	0.00220567	0.0439797	11.6418	11.1693	10.9645	11.3174	10.5785	11.1783	10.4894	10.6523	Asap3	230837	ArfGAP with SH3 domain, ankyrin repeat and PH domain 3 [Source:MGI Symbol;Acc:MGI:2684986]
711	ENSMUSG00000021109	13291.9	0.344108	0.112483	3.0592	0.00221931	0.0441567	13.6885	13.5236	13.5877	13.2242	14.0557	13.7878	13.8413	13.7349	Hif1a	15251	hypoxia inducible factor 1, alpha subunit [Source:MGI Symbol;Acc:MGI:106918]
712	ENSMUSG00000033191	2718.92	-0.404794	0.132329	-3.059	0.00222078	0.0441567	11.7961	11.3463	11.6473	11.5626	11.1854	10.9879	11.3808	11.1929	Tie1	21846	tyrosine kinase with immunoglobulin-like and EGF-like domains 1 [Source:MGI Symbol;Acc:MGI:99906]
713	ENSMUSG00000027961	305.664	0.779121	0.254744	3.05845	0.00222488	0.0441761	7.97996	7.99662	7.34373	7.87187	8.63578	8.66745	8.63371	8.43964	Lrrc39	109245	leucine rich repeat containing 39 [Source:MGI Symbol;Acc:MGI:1924557]
714	ENSMUSG00000031098	3525.21	-0.404927	0.132468	-3.05679	0.00223723	0.044313	12.2809	12.0096	11.8209	11.7103	11.464	11.6118	11.674	11.5113	Syt8	55925	synaptotagmin VIII [Source:MGI Symbol;Acc:MGI:1859867]
715	ENSMUSG00000086389	112.807	-1.35027	0.441745	-3.05668	0.00223803	0.044313	7.10732	7.33959	7.56149	7.35343	5.06827	6.25203	5.62976	6.62768	Gm15998	NA	predicted gene 15998 [Source:MGI Symbol;Acc:MGI:3802094]
716	ENSMUSG00000025477	4007.33	-0.43044	0.14086	-3.05581	0.00224457	0.0443804	12.2782	11.9981	12.1762	12.2042	11.7817	11.2629	11.9156	11.8996	Inpp5a	212111	inositol polyphosphate-5-phosphatase A [Source:MGI Symbol;Acc:MGI:2686961]
717	ENSMUSG00000027006	8646.19	0.285101	0.0933111	3.05538	0.00224777	0.0443817	12.8341	13.0186	12.971	12.8829	13.1561	13.0902	13.2571	13.3382	Dnajc10	66861	DnaJ heat shock protein family (Hsp40) member C10 [Source:MGI Symbol;Acc:MGI:1914111]
718	ENSMUSG00000064373	20064.9	0.346224	0.113355	3.05434	0.00225553	0.0444728	14.3604	14.0032	14.1311	13.8994	14.5125	14.2072	14.541	14.5342	Selenop	20363	selenoprotein P [Source:MGI Symbol;Acc:MGI:894288]
719	ENSMUSG00000022014	103.516	1.24574	0.408015	3.05317	0.00226441	0.0445104	5.93034	6.23447	5.52326	6.07661	7.22571	6.7878	7.48288	7.20273	Epsti1	108670	epithelial stromal interaction 1 (breast) [Source:MGI Symbol;Acc:MGI:1915168]
720	ENSMUSG00000031698	313.27	-1.01563	0.332685	-3.05284	0.00226687	0.0445104	9.39307	8.38456	8.275	8.50803	7.95029	7.87785	7.86288	6.88828	Mylk3	213435	myosin light chain kinase 3 [Source:MGI Symbol;Acc:MGI:2443063]
721	ENSMUSG00000086714	153.372	-1.14765	0.375834	-3.05362	0.00226097	0.0445104	7.71014	7.77729	7.62088	7.80536	7.01618	5.63103	6.76565	6.61257	0610009E02Rik	NA	RIKEN cDNA 0610009E02 gene [Source:MGI Symbol;Acc:MGI:3698435]
722	ENSMUSG00000024140	68633.1	0.239909	0.078646	3.05049	0.00228469	0.0447982	15.8913	15.899	16.0006	15.9729	16.2618	16.0523	16.2256	16.1781	Epas1	13819	endothelial PAS domain protein 1 [Source:MGI Symbol;Acc:MGI:109169]
723	ENSMUSG00000062551	782.462	0.632003	0.207462	3.04636	0.00231633	0.0452686	8.88857	9.44898	9.38543	9.27243	10.2468	9.47425	9.93173	9.82119	Prl2c1	666317	Prolactin family 2, subfamily c, member 1 [Source:MGI Symbol;Acc:MGI:3649927]
724	ENSMUSG00000022358	8605.72	-0.387162	0.127101	-3.04611	0.00231827	0.0452686	12.9228	13.0838	13.5318	13.3893	12.8749	12.8402	12.7429	12.9899	Fbxo32	67731	F-box protein 32 [Source:MGI Symbol;Acc:MGI:1914981]
725	ENSMUSG00000024907	626.202	-1.05517	0.346393	-3.04616	0.00231783	0.0452686	9.99645	9.12175	10.4385	8.7106	8.19946	8.13401	8.53234	9.42464	Gal	14419	galanin [Source:MGI Symbol;Acc:MGI:95637]
726	ENSMUSG00000022999	2266.66	-0.330787	0.108617	-3.04545	0.00232332	0.0453047	11.2998	11.2422	11.2755	11.3901	10.9814	10.9405	10.9049	11.0572	Lmbr1l	74775	limb region 1 like [Source:MGI Symbol;Acc:MGI:1289247]
727	ENSMUSG00000024997	4898.84	0.330785	0.108656	3.04433	0.00233199	0.0453634	12.0911	12.0534	12.1825	12.0018	12.5819	12.4493	12.4158	12.1824	Prdx3	11757	peroxiredoxin 3 [Source:MGI Symbol;Acc:MGI:88034]
728	ENSMUSG00000040690	525.52	-0.780882	0.256512	-3.04423	0.00233274	0.0453634	8.89558	9.53905	9.44142	9.54326	8.52988	8.93215	8.82161	7.90716	Col16a1	107581	collagen, type XVI, alpha 1 [Source:MGI Symbol;Acc:MGI:1095396]
729	ENSMUSG00000047126	34664.2	0.306393	0.100777	3.04032	0.00236324	0.0458936	15.0224	14.8687	14.9167	14.866	15.2821	14.9455	15.4048	15.2344	Cltc	67300	clathrin, heavy polypeptide (Hc) [Source:MGI Symbol;Acc:MGI:2388633]
730	ENSMUSG00000068290	18431.6	0.272188	0.0896252	3.03696	0.0023898	0.0462824	14.1288	14.0491	13.9067	14.0164	14.1402	14.3904	14.3593	14.2962	Ddrgk1	77006	DDRGK domain containing 1 [Source:MGI Symbol;Acc:MGI:1924256]
731	ENSMUSG00000024769	6717.97	-0.34541	0.113735	-3.03698	0.00238958	0.0462824	12.9567	12.8487	12.5665	13.0845	12.5803	12.4691	12.5638	12.5082	Cdc42bpg	240505	CDC42 binding protein kinase gamma (DMPK-like) [Source:MGI Symbol;Acc:MGI:2652845]
732	ENSMUSG00000032745	22864.8	0.321658	0.106014	3.03412	0.00241241	0.0464782	14.4933	14.342	14.3	14.0788	14.5757	14.536	14.8414	14.5562	Gpbp1	73274	GC-rich promoter binding protein 1 [Source:MGI Symbol;Acc:MGI:1920524]
733	ENSMUSG00000031353	58819.8	0.232927	0.0767715	3.03404	0.00241305	0.0464782	15.8355	15.6653	15.7375	15.6454	15.9911	15.9033	15.9497	15.9777	Rbbp7	245688	retinoblastoma binding protein 7 [Source:MGI Symbol;Acc:MGI:1194910]
734	ENSMUSG00000062296	3423.35	-0.421429	0.138862	-3.03488	0.00240629	0.0464782	12.1769	11.9785	11.7091	11.8402	11.4872	11.3938	11.8113	11.3216	Trank1	320429	tetratricopeptide repeat and ankyrin repeat containing 1 [Source:MGI Symbol;Acc:MGI:1341834]
735	ENSMUSG00000032501	3998.9	-0.519614	0.171247	-3.0343	0.00241097	0.0464782	12.6257	11.9937	12.1866	11.8875	12.0693	11.3274	11.6794	11.5524	Trib1	211770	tribbles pseudokinase 1 [Source:MGI Symbol;Acc:MGI:2443397]
736	ENSMUSG00000019929	35477.4	0.454322	0.149854	3.03176	0.00243131	0.0467636	14.3671	14.6957	15.3696	14.8605	15.3701	15.2253	15.2851	15.4084	Dcn	13179	decorin [Source:MGI Symbol;Acc:MGI:94872]
737	ENSMUSG00000030745	1918.64	-0.691477	0.228107	-3.03137	0.00243447	0.0467636	10.3837	11.0287	11.4412	11.6791	10.5727	10.932	10.3157	10.1306	Il21r	60504	interleukin 21 receptor [Source:MGI Symbol;Acc:MGI:1890475]
738	ENSMUSG00000056271	91.0866	1.74166	0.57467	3.03071	0.00243982	0.0468029	5.91203	6.21274	4.68373	3.53033	6.97641	6.57377	7.55702	7.28128	Lman1l	235416	lectin, mannose-binding 1 like [Source:MGI Symbol;Acc:MGI:2667537]
739	ENSMUSG00000020664	10782.6	0.299924	0.0991075	3.02625	0.00247604	0.0473694	13.3938	13.2562	13.1451	13.1451	13.6487	13.4238	13.6418	13.4239	Dld	13382	dihydrolipoamide dehydrogenase [Source:MGI Symbol;Acc:MGI:107450]
740	ENSMUSG00000053714	152.058	-1.36683	0.451631	-3.02644	0.00247454	0.0473694	7.30969	7.78467	6.92904	8.56543	6.04661	6.13963	7.18184	5.9732	4732471J01Rik	NA	RIKEN cDNA 4732471J01 gene [Source:MGI Symbol;Acc:MGI:3603586]
741	ENSMUSG00000040857	1178.77	-0.449948	0.148702	-3.02584	0.00247942	0.0473699	10.5123	10.4948	10.3777	10.2477	10.0537	9.97229	9.71983	10.0738	Erf	13875	Ets2 repressor factor [Source:MGI Symbol;Acc:MGI:109637]
742	ENSMUSG00000027787	3145.75	0.333532	0.110245	3.02537	0.00248328	0.0473798	11.4881	11.5577	11.3933	11.3233	11.8576	11.621	11.7595	11.8561	Nmd3	97112	NMD3 ribosome export adaptor [Source:MGI Symbol;Acc:MGI:2140103]
743	ENSMUSG00000024118	5238.59	-0.439169	0.145378	-3.02088	0.0025204	0.0480234	12.7499	12.6424	12.6136	12.1593	12.157	12.3838	12.0978	11.7728	1600002H07Rik	72016	RIKEN cDNA 1600002H07 gene [Source:MGI Symbol;Acc:MGI:1919266]
744	ENSMUSG00000040808	9692.1	-0.778137	0.257644	-3.0202	0.00252607	0.0480667	14.1088	13.5472	13.0546	13.4034	12.6358	12.988	12.9928	12.5325	S100g	12309	S100 calcium binding protein G [Source:MGI Symbol;Acc:MGI:104528]
745	ENSMUSG00000040297	9437.97	0.321972	0.106668	3.01846	0.00254062	0.0482787	13.0556	12.8679	13.059	13.1414	13.481	13.1077	13.4672	13.3398	Suco	226551	SUN domain containing ossification factor [Source:MGI Symbol;Acc:MGI:2138346]
746	ENSMUSG00000032333	1625.75	0.366807	0.121572	3.01719	0.00255129	0.0482916	10.3552	10.5758	10.4855	10.4668	10.7695	10.8376	10.915	10.8319	Stoml1	69106	stomatin-like 1 [Source:MGI Symbol;Acc:MGI:1916356]
747	ENSMUSG00000048537	9029.49	0.296083	0.0981256	3.01739	0.00254959	0.0482916	13.0762	12.9307	13.11	12.8023	13.3576	13.3436	13.1967	13.2192	Phldb1	102693	pleckstrin homology like domain, family B, member 1 [Source:MGI Symbol;Acc:MGI:2143230]
748	ENSMUSG00000027284	2719.71	-0.363171	0.120368	-3.01716	0.00255154	0.0482916	11.3673	11.5452	11.7242	11.659	11.2762	11.284	11.0577	11.2367	Cdan1	68968	congenital dyserythropoietic anemia, type I (human) [Source:MGI Symbol;Acc:MGI:1916218]
749	ENSMUSG00000026618	6683.37	0.275621	0.0913788	3.01625	0.00255926	0.0483731	12.4407	12.6173	12.5004	12.6786	12.8171	12.8393	12.8854	12.8078	Iars2	381314	isoleucine-tRNA synthetase 2, mitochondrial [Source:MGI Symbol;Acc:MGI:1919586]
750	ENSMUSG00000029569	5382.99	0.352069	0.116787	3.01463	0.00257296	0.0485672	12.2738	12.3775	12.2158	11.9256	12.5309	12.4353	12.7267	12.5307	Tmem168	101118	transmembrane protein 168 [Source:MGI Symbol;Acc:MGI:1921794]
751	ENSMUSG00000038564	1243.31	-0.444818	0.147636	-3.01293	0.00258738	0.0487743	10.5062	10.428	10.5932	10.412	10.1685	10.2135	9.81571	9.93033	Ift172	67661	intraflagellar transport 172 [Source:MGI Symbol;Acc:MGI:2682064]
752	ENSMUSG00000063052	1174.74	0.508755	0.16903	3.00986	0.00261371	0.0488521	9.82235	9.91206	10.2116	9.69425	10.5618	10.2077	10.2833	10.6281	Lrrc40	67144	leucine rich repeat containing 40 [Source:MGI Symbol;Acc:MGI:1914394]
753	ENSMUSG00000027195	8009.39	0.342366	0.113757	3.00963	0.00261566	0.0488521	13.0165	12.7454	12.8043	12.539	13.1204	13.2569	12.9588	13.1629	Hsd17b12	56348	hydroxysteroid (17-beta) dehydrogenase 12 [Source:MGI Symbol;Acc:MGI:1926967]
754	ENSMUSG00000036693	2977.11	0.315937	0.104955	3.01021	0.00261064	0.0488521	11.3744	11.2903	11.369	11.4561	11.805	11.6043	11.7128	11.6272	Nop14	75416	NOP14 nucleolar protein [Source:MGI Symbol;Acc:MGI:1922666]
755	ENSMUSG00000029617	4643.48	0.314401	0.104438	3.01041	0.00260899	0.0488521	11.9521	12.1505	12.1072	11.8306	12.2695	12.3703	12.2887	12.3874	Ccz1	231874	CCZ1 vacuolar protein trafficking and biogenesis associated [Source:MGI Symbol;Acc:MGI:2141070]
756	ENSMUSG00000031963	6293	-0.383039	0.127235	-3.0105	0.00260819	0.0488521	12.7094	12.8103	12.6311	13.0144	12.6258	12.1038	12.5349	12.3435	Bmper	73230	BMP-binding endothelial regulator [Source:MGI Symbol;Acc:MGI:1920480]
757	ENSMUSG00000015377	647.343	-0.613288	0.203713	-3.01055	0.00260774	0.0488521	9.57862	9.83058	9.60887	9.4086	8.82677	8.78733	8.91721	9.39182	Dennd6b	69440	DENN/MADD domain containing 6B [Source:MGI Symbol;Acc:MGI:1916690]
758	ENSMUSG00000029650	1032.58	-0.728498	0.242042	-3.0098	0.0026142	0.0488521	10.2351	9.53905	10.9362	10.2835	9.2932	9.81191	9.46036	9.78626	Slc46a3	71706	solute carrier family 46, member 3 [Source:MGI Symbol;Acc:MGI:1918956]
759	ENSMUSG00000027253	975.825	-0.614728	0.204399	-3.00749	0.00263412	0.0491321	10.4863	10.1777	9.7217	10.3328	9.89616	9.17961	9.59466	9.61106	Lrp4	228357	low density lipoprotein receptor-related protein 4 [Source:MGI Symbol;Acc:MGI:2442252]
760	ENSMUSG00000061244	4887.95	0.352991	0.117389	3.00702	0.00263819	0.0491432	12.143	12.1257	12.2208	11.7351	12.4721	12.3287	12.4771	12.4015	Exoc5	105504	exocyst complex component 5 [Source:MGI Symbol;Acc:MGI:2145645]
761	ENSMUSG00000025742	257.188	1.18003	0.392664	3.00519	0.00265415	0.0492682	7.3236	7.57923	7.48541	6.69173	8.12867	7.62303	8.0284	9.43756	Prps2	110639	phosphoribosyl pyrophosphate synthetase 2 [Source:MGI Symbol;Acc:MGI:97776]
762	ENSMUSG00000034105	721.926	0.542366	0.180438	3.00584	0.00264852	0.0492682	9.12153	9.05309	9.29107	9.3256	9.93558	9.82711	9.44649	9.7173	Tldc1	74347	TBC/LysM associated domain containing 1 [Source:MGI Symbol;Acc:MGI:1921597]
763	ENSMUSG00000021764	3125.21	0.333111	0.11085	3.00505	0.00265534	0.0492682	11.4807	11.4734	11.4572	11.3197	11.7251	11.9383	11.617	11.7689	Ndufs4	17993	NADH dehydrogenase (ubiquinone) Fe-S protein 4 [Source:MGI Symbol;Acc:MGI:1343135]
764	ENSMUSG00000042167	5607.95	0.293547	0.097698	3.00464	0.002659	0.0492715	12.1901	12.3319	12.3498	12.3204	12.6919	12.4253	12.5987	12.6414	Papd4	100715	PAP associated domain containing 4 [Source:MGI Symbol;Acc:MGI:2140950]
765	ENSMUSG00000021638	740.392	0.64319	0.214155	3.00339	0.00266989	0.0494087	9.68083	8.96484	8.88018	9.03184	10.0597	9.77005	9.78518	9.63182	Ocln	18260	occludin [Source:MGI Symbol;Acc:MGI:106183]
766	ENSMUSG00000043153	1213.01	0.513591	0.171116	3.00142	0.00268722	0.0494175	10.2241	10.1664	9.83193	9.53917	10.4031	10.5586	10.5029	10.4493	Ispd	75847	isoprenoid synthase domain containing [Source:MGI Symbol;Acc:MGI:1923097]
767	ENSMUSG00000029120	6059.59	0.304207	0.101343	3.00177	0.00268419	0.0494175	12.2446	12.5014	12.5122	12.3452	12.592	12.7116	12.8229	12.7016	Ppp2r2c	269643	protein phosphatase 2, regulatory subunit B, gamma [Source:MGI Symbol;Acc:MGI:2442660]
768	ENSMUSG00000013787	11963.5	-0.27267	0.0908644	-3.00084	0.00269233	0.0494175	13.6126	13.6256	13.5877	13.8623	13.4088	13.4569	13.341	13.4055	Ehmt2	110147	euchromatic histone lysine N-methyltransferase 2 [Source:MGI Symbol;Acc:MGI:2148922]
769	ENSMUSG00000021819	9554.76	-0.276966	0.0922653	-3.00184	0.00268355	0.0494175	13.3518	13.3076	13.2772	13.4717	13.1935	12.9661	13.1312	13.0057	Zswim8	268721	zinc finger SWIM-type containing 8 [Source:MGI Symbol;Acc:MGI:1919156]
770	ENSMUSG00000023707	2306.36	-0.379851	0.126593	-3.00056	0.0026948	0.0494175	11.5995	11.2549	11.3195	11.1882	10.9374	11.0384	10.8783	11.0197	Ogfod2	66627	2-oxoglutarate and iron-dependent oxygenase domain containing 2 [Source:MGI Symbol;Acc:MGI:1913877]
771	ENSMUSG00000022994	1445	-0.447191	0.149023	-3.00081	0.00269258	0.0494175	10.6241	10.6053	10.711	10.8608	10.4059	10.0141	10.4469	10.1159	Adcy6	11512	adenylate cyclase 6 [Source:MGI Symbol;Acc:MGI:87917]
772	ENSMUSG00000038463	314.651	-0.923745	0.307665	-3.00243	0.00267832	0.0494175	8.88857	8.23088	8.69911	8.8557	8.43038	7.5806	7.29758	7.47754	Olfml2b	320078	olfactomedin-like 2B [Source:MGI Symbol;Acc:MGI:2443310]
773	ENSMUSG00000054580	671.038	0.743769	0.247975	2.99938	0.00270533	0.0495119	8.81904	8.79974	9.41928	8.74295	9.40974	9.26246	9.73588	10.2514	Pla2r1	18779	phospholipase A2 receptor 1 [Source:MGI Symbol;Acc:MGI:102468]
774	ENSMUSG00000028741	1313.63	0.407105	0.135738	2.99919	0.00270694	0.0495119	10.2138	10.1508	10.0625	10.1398	10.4235	10.5347	10.488	10.7331	Mrto4	69902	mRNA turnover 4, ribosome maturation factor [Source:MGI Symbol;Acc:MGI:1917152]
775	ENSMUSG00000059447	8495.96	0.277781	0.0926343	2.99868	0.00271151	0.0495314	12.9378	12.7786	12.9465	12.9581	13.2202	13.0256	13.2355	13.2476	Hadhb	231086	hydroxyacyl-Coenzyme A dehydrogenase/3-ketoacyl-Coenzyme A thiolase/enoyl-Coenzyme A hydratase (trifunctional protein), beta subunit [Source:MGI Symbol;Acc:MGI:2136381]
776	ENSMUSG00000033207	237.672	1.02133	0.340808	2.99679	0.00272839	0.0497468	7.24533	7.05206	7.03958	7.75691	8.45228	8.67755	7.39321	8.44817	Mamdc2	71738	MAM domain containing 2 [Source:MGI Symbol;Acc:MGI:1918988]
777	ENSMUSG00000042851	478.753	0.662491	0.22117	2.9954	0.00274087	0.0497468	8.19965	8.58394	8.66189	8.6588	8.8572	9.12899	9.34551	9.40284	Zc3h6	78751	zinc finger CCCH type containing 6 [Source:MGI Symbol;Acc:MGI:1926001]
778	ENSMUSG00000040569	1723.74	0.632038	0.210991	2.99556	0.00273939	0.0497468	10.3636	10.3089	9.68041	10.9703	11.1156	10.8195	11.2512	10.9081	Slc26a7	208890	solute carrier family 26, member 7 [Source:MGI Symbol;Acc:MGI:2384791]
779	ENSMUSG00000041842	9050.19	-0.408986	0.136521	-2.99577	0.00273749	0.0497468	13.7086	13.2271	13.0595	13.2569	13.1775	12.809	12.9149	12.7617	Fhdc1	229474	FH2 domain containing 1 [Source:MGI Symbol;Acc:MGI:2684972]
780	ENSMUSG00000004127	432.8	-0.792244	0.264457	-2.99574	0.00273781	0.0497468	9.04168	9.22305	8.85291	9.25509	8.09192	7.62998	8.62389	8.66876	Trmt10a	108943	tRNA methyltransferase 10A [Source:MGI Symbol;Acc:MGI:1920421]
781	ENSMUSG00000034473	1712.09	0.425026	0.141925	2.99472	0.00274696	0.0497821	10.2751	10.6115	10.6063	10.5402	10.7364	10.9419	10.8916	11.1549	Sec22a	317717	SEC22 homolog A, vesicle trafficking protein [Source:MGI Symbol;Acc:MGI:2447876]
782	ENSMUSG00000040128	6409	-0.292114	0.0975536	-2.9944	0.00274985	0.0497821	12.9239	12.6586	12.7315	12.8116	12.6118	12.4744	12.4058	12.4707	Pnrc1	108767	proline-rich nuclear receptor coactivator 1 [Source:MGI Symbol;Acc:MGI:1917838]
783	ENSMUSG00000039601	98.0821	-1.97706	0.660357	-2.99392	0.00275419	0.049797	6.65781	7.75491	7.38238	7.18577	1.4644	6.03877	5.743	5.36402	Rcan2	53901	regulator of calcineurin 2 [Source:MGI Symbol;Acc:MGI:1858219]
784	ENSMUSG00000030083	3744.3	-0.35095	0.117339	-2.99091	0.0027815	0.0502267	11.8385	12.1081	12.0659	12.1133	11.4938	11.7285	11.6244	11.8661	Abtb1	80283	ankyrin repeat and BTB (POZ) domain containing 1 [Source:MGI Symbol;Acc:MGI:1933148]
785	ENSMUSG00000048905	844.935	-0.785461	0.262726	-2.98966	0.00279289	0.050368	10.7034	9.78529	10.0896	9.3256	9.46646	8.83623	9.09837	9.59577	4930539E08Rik	207819	RIKEN cDNA 4930539E08 gene [Source:MGI Symbol;Acc:MGI:1925441]
786	ENSMUSG00000033597	12608.3	-0.29882	0.0999661	-2.98921	0.00279697	0.0503775	13.8708	13.7857	13.566	13.8149	13.5972	13.4519	13.503	13.2914	Caskin1	268932	CASK interacting protein 1 [Source:MGI Symbol;Acc:MGI:2442952]
787	ENSMUSG00000042625	4011.99	-0.353795	0.118397	-2.98822	0.0028061	0.0504778	12.0364	12.2589	11.9413	12.2811	11.7961	11.9207	11.8009	11.5939	Safb2	224902	scaffold attachment factor B2 [Source:MGI Symbol;Acc:MGI:2146808]
788	ENSMUSG00000002799	1829.1	-0.551205	0.184547	-2.9868	0.00281916	0.0506482	11.3294	10.6665	10.6521	11.4983	10.5035	10.5421	10.5988	10.4985	Jag2	16450	jagged 2 [Source:MGI Symbol;Acc:MGI:1098270]
789	ENSMUSG00000070871	3449.43	0.311389	0.104279	2.98611	0.00282554	0.0506985	11.5703	11.4921	11.6229	11.6623	11.7964	11.8244	12.0232	11.9444	Ccnyl1	227210	cyclin Y-like 1 [Source:MGI Symbol;Acc:MGI:2138614]
790	ENSMUSG00000034243	17403.7	-0.309679	0.103755	-2.98472	0.00283838	0.0508416	14.1323	14.2375	14.1259	14.4192	13.8791	13.7687	14.1357	13.8875	Golgb1	224139	golgi autoantigen, golgin subfamily b, macrogolgin 1 [Source:MGI Symbol;Acc:MGI:1099447]
791	ENSMUSG00000060224	1986.87	-0.473535	0.158677	-2.98426	0.00284261	0.0508416	11.2905	11.2792	11.2115	10.8762	10.3181	10.7147	10.9962	10.6987	Pyroxd2	74580	pyridine nucleotide-disulphide oxidoreductase domain 2 [Source:MGI Symbol;Acc:MGI:1921830]
792	ENSMUSG00000097440	400.707	-0.743983	0.249317	-2.98408	0.00284429	0.0508416	9.20285	9.16482	8.70827	8.75004	8.18645	8.39292	7.75901	8.48183	Gm6277	NA	predicted gene 6277 [Source:MGI Symbol;Acc:MGI:3779583]
793	ENSMUSG00000027298	2598.2	-0.360279	0.120767	-2.98327	0.00285186	0.0509127	11.5967	11.5195	11.301	11.6126	11.2204	11.0991	11.2686	11.0082	Tyro3	22174	TYRO3 protein tyrosine kinase 3 [Source:MGI Symbol;Acc:MGI:104294]
794	ENSMUSG00000050029	8739.16	0.322638	0.108185	2.98227	0.00286121	0.0510152	13.0991	12.9979	12.9094	12.6479	13.3284	13.1358	13.2994	13.2118	Rap2c	72065	RAP2C, member of RAS oncogene family [Source:MGI Symbol;Acc:MGI:1919315]
795	ENSMUSG00000021248	40378.1	0.236284	0.0792408	2.98185	0.00286509	0.0510202	15.0904	15.1824	15.2494	15.1869	15.4575	15.4063	15.3011	15.4867	Tmed10	68581	transmembrane p24 trafficking protein 10 [Source:MGI Symbol;Acc:MGI:1915831]
796	ENSMUSG00000039976	3740.63	-0.345813	0.116017	-2.9807	0.00287591	0.0511486	11.9951	11.8542	12.2264	12.0276	11.7202	11.6201	11.5537	11.8351	Tbc1d16	207592	TBC1 domain family, member 16 [Source:MGI Symbol;Acc:MGI:2652878]
797	ENSMUSG00000019966	10089.3	0.411678	0.13822	2.97842	0.00289736	0.0514655	13.3664	13.0373	12.8824	12.9877	13.6336	13.0394	13.6506	13.5622	Kitl	17311	kit ligand [Source:MGI Symbol;Acc:MGI:96974]
798	ENSMUSG00000035027	6905.29	-0.275605	0.0925566	-2.97769	0.00290426	0.0515234	12.9242	12.8008	12.8817	12.9295	12.5613	12.7112	12.4768	12.6759	Map2k2	26396	mitogen-activated protein kinase kinase 2 [Source:MGI Symbol;Acc:MGI:1346867]
799	ENSMUSG00000023353	10641.4	-0.268885	0.0903218	-2.97697	0.00291112	0.0515804	13.532	13.5148	13.3999	13.571	13.3282	13.3124	13.0923	13.2016	Agap3	213990	ArfGAP with GTPase domain, ankyrin repeat and PH domain 3 [Source:MGI Symbol;Acc:MGI:2183446]
800	ENSMUSG00000056917	1719.45	-0.430848	0.144945	-2.9725	0.00295387	0.0522725	11.038	10.8307	10.91	11.0048	10.6056	10.7802	10.2864	10.3389	Sipa1	20469	signal-induced proliferation associated gene 1 [Source:MGI Symbol;Acc:MGI:107576]
801	ENSMUSG00000093904	8619.79	0.284839	0.0958901	2.97047	0.0029734	0.0524869	13.0283	12.8779	12.7521	13.0209	13.2557	13.2843	13.164	13.1261	Tomm20	67952	translocase of outer mitochondrial membrane 20 homolog (yeast) [Source:MGI Symbol;Acc:MGI:1915202]
802	ENSMUSG00000014077	14593.2	0.258404	0.0869892	2.97053	0.00297287	0.0524869	13.7029	13.5872	13.757	13.7395	14.0203	13.8281	13.922	14.0456	Chp1	56398	calcineurin-like EF hand protein 1 [Source:MGI Symbol;Acc:MGI:1927185]
803	ENSMUSG00000031843	2188.99	0.433258	0.145937	2.96879	0.00298971	0.0526434	10.6636	10.8484	10.8833	11.037	11.0161	11.5977	11.2718	11.2416	Mphosph6	68533	M phase phosphoprotein 6 [Source:MGI Symbol;Acc:MGI:1915783]
804	ENSMUSG00000025173	5368.03	0.281756	0.0949034	2.96887	0.00298895	0.0526434	12.1459	12.2628	12.276	12.282	12.6244	12.4479	12.5874	12.4279	Wdr45b	66840	WD repeat domain 45B [Source:MGI Symbol;Acc:MGI:1914090]
805	ENSMUSG00000028879	11048.5	0.273637	0.0921912	2.96814	0.00299604	0.0526894	13.2842	13.3712	13.3658	13.1181	13.5968	13.4382	13.5986	13.6078	Stx12	100226	syntaxin 12 [Source:MGI Symbol;Acc:MGI:1931027]
806	ENSMUSG00000007850	21042.8	-0.32376	0.10911	-2.96728	0.00300444	0.0527716	14.6135	14.7047	14.3274	14.3754	14.0525	14.2531	14.3636	14.068	Hnrnph1	59013	heterogeneous nuclear ribonucleoprotein H1 [Source:MGI Symbol;Acc:MGI:1891925]
807	ENSMUSG00000019866	1558.27	0.457035	0.154095	2.96594	0.00301764	0.0528216	10.3166	10.4514	10.3121	10.355	10.743	10.6866	11.1834	10.5794	Aim1	11630	absent in melanoma 1 [Source:MGI Symbol;Acc:MGI:109544]
808	ENSMUSG00000037463	4140.58	-0.322301	0.108671	-2.96585	0.00301848	0.0528216	12.1572	12.3164	12.1377	12.0482	11.74	12.018	11.8439	11.7647	Fbxo27	233040	F-box protein 27 [Source:MGI Symbol;Acc:MGI:2685007]
809	ENSMUSG00000042810	1269.94	-0.494253	0.166612	-2.96649	0.00301223	0.0528216	10.2073	10.6393	10.4238	10.8099	9.94848	10.1665	10.1748	9.85849	Krba1	77827	KRAB-A domain containing 1 [Source:MGI Symbol;Acc:MGI:1925077]
810	ENSMUSG00000097375	217.514	-0.958753	0.323371	-2.96487	0.00302814	0.0529252	8.32948	8.48769	7.82549	7.94166	7.68019	6.72426	7.16839	7.13031	6720427I07Rik	NA	RIKEN cDNA 6720427I07 gene [Source:MGI Symbol;Acc:MGI:1924398]
811	ENSMUSG00000070576	2047.29	-0.662431	0.223459	-2.96445	0.00303229	0.0529324	10.5093	10.9397	11.3588	11.9635	10.4546	10.7676	10.61	10.6752	Mn1	433938	meningioma 1 [Source:MGI Symbol;Acc:MGI:1261813]
812	ENSMUSG00000027871	110.64	2.05979	0.695514	2.96153	0.00306114	0.0533701	5.94842	5.72194	5.86643	1.03942	5.92654	7.7433	7.27265	8.17229	Hsd3b1	15492	hydroxy-delta-5-steroid dehydrogenase, 3 beta- and steroid delta-isomerase 1 [Source:MGI Symbol;Acc:MGI:96233]
813	ENSMUSG00000023341	1095.16	-0.811032	0.273919	-2.96084	0.00306801	0.0534241	10.3339	10.1087	11.2621	9.51856	9.6593	9.51237	9.36628	9.94549	Mx2	17858	MX dynamin-like GTPase 2 [Source:MGI Symbol;Acc:MGI:97244]
814	ENSMUSG00000021273	6200.19	-0.437671	0.148204	-2.95316	0.00314536	0.0547037	12.4121	12.5962	12.9652	13.1198	12.3638	12.5796	12.1032	12.3656	Fdft1	14137	farnesyl diphosphate farnesyl transferase 1 [Source:MGI Symbol;Acc:MGI:102706]
815	ENSMUSG00000021922	158.758	1.50054	0.508244	2.9524	0.00315315	0.054772	6.47034	7.38887	5.70503	4.77532	7.25093	7.26056	8.26166	8.36495	Itih4	16427	inter alpha-trypsin inhibitor, heavy chain 4 [Source:MGI Symbol;Acc:MGI:109536]
816	ENSMUSG00000025425	1414.19	0.524327	0.177914	2.94708	0.00320793	0.0555871	9.78888	10.0286	10.433	10.3792	10.4537	10.543	10.916	10.8545	St8sia5	225742	ST8 alpha-N-acetyl-neuraminide alpha-2,8-sialyltransferase 5 [Source:MGI Symbol;Acc:MGI:109243]
817	ENSMUSG00000023075	4876.71	0.326907	0.110922	2.94718	0.00320691	0.0555871	12.0292	11.9235	12.1545	12.1941	12.4696	12.181	12.4317	12.5196	Akirin1	68050	akirin 1 [Source:MGI Symbol;Acc:MGI:1915300]
818	ENSMUSG00000102425	172.622	1.31622	0.447028	2.94437	0.00323608	0.0556661	6.99003	6.43548	7.16903	5.36126	7.85483	7.20578	8.69128	7.6279	Gm26616	NA	predicted gene, 26616 [Source:MGI Symbol;Acc:MGI:5477110]
819	ENSMUSG00000020130	9104.54	0.27328	0.0927828	2.94537	0.00322564	0.0556661	12.947	12.9244	13.1428	13.0131	13.2933	13.1438	13.3674	13.3171	Tbc1d15	66687	TBC1 domain family, member 15 [Source:MGI Symbol;Acc:MGI:1913937]
820	ENSMUSG00000038264	10929.4	-0.425923	0.144653	-2.94445	0.00323533	0.0556661	13.4344	13.3997	13.9947	13.5422	13.189	13.4072	12.7915	13.2908	Sema7a	20361	sema domain, immunoglobulin domain (Ig), and GPI membrane anchor, (semaphorin) 7A [Source:MGI Symbol;Acc:MGI:1306826]
821	ENSMUSG00000039115	1926.84	-0.487468	0.165521	-2.94506	0.00322892	0.0556661	10.7849	10.9545	11.3924	11.3245	10.3545	10.7957	10.5747	10.8212	Itga9	104099	integrin alpha 9 [Source:MGI Symbol;Acc:MGI:104756]
822	ENSMUSG00000041827	334.068	-0.730507	0.248057	-2.94492	0.00323042	0.0556661	8.81412	8.6821	8.71131	8.61675	8.09192	8.29136	7.54666	7.87586	Oasl1	231655	2'-5' oligoadenylate synthetase-like 1 [Source:MGI Symbol;Acc:MGI:2180849]
823	ENSMUSG00000039607	388.993	-0.982628	0.333659	-2.94501	0.00322948	0.0556661	9.22341	8.28395	9.42114	8.8882	8.26694	7.14885	8.63371	7.6723	Rbms3	207181	RNA binding motif, single stranded interacting protein [Source:MGI Symbol;Acc:MGI:2444477]
824	ENSMUSG00000034634	145.945	-1.16379	0.395459	-2.94288	0.00325175	0.0558677	7.5536	7.46438	7.93356	7.66237	6.38709	6.10012	5.91396	7.24254	Ly6d	17068	lymphocyte antigen 6 complex, locus D [Source:MGI Symbol;Acc:MGI:96881]
825	ENSMUSG00000004415	89.467	-1.69338	0.575726	-2.9413	0.00326839	0.0560855	7.60579	7.44587	6.50749	6.50318	5.77254	5.99636	5.46348	3.36083	Col26a1	140709	collagen, type XXVI, alpha 1 [Source:MGI Symbol;Acc:MGI:2155345]
826	ENSMUSG00000024084	2439.43	0.575243	0.195717	2.93915	0.00329109	0.0562026	10.3235	10.6167	11.2318	11.3369	11.8177	11.4186	11.3326	11.4274	Qpct	70536	glutaminyl-peptide cyclotransferase (glutaminyl cyclase) [Source:MGI Symbol;Acc:MGI:1917786]
827	ENSMUSG00000056763	2279	-0.38114	0.129665	-2.93942	0.00328827	0.0562026	11.1739	11.3587	11.2397	11.5326	10.8425	11.043	11.0928	10.808	Cspp1	211660	centrosome and spindle pole associated protein 1 [Source:MGI Symbol;Acc:MGI:2681832]
828	ENSMUSG00000042726	3914.15	-0.382799	0.130206	-2.93995	0.00328263	0.0562026	11.8064	12.0205	12.2673	12.3051	11.5879	11.7558	11.6603	11.9	Trafd1	231712	TRAF type zinc finger domain containing 1 [Source:MGI Symbol;Acc:MGI:1923551]
829	ENSMUSG00000073437	289.843	-1.02444	0.348518	-2.9394	0.00328847	0.0562026	8.28037	8.78876	8.7354	8.56944	6.77095	8.28696	6.8856	7.83087	D330041H03Rik	NA	RIKEN cDNA D330041H03 gene [Source:MGI Symbol;Acc:MGI:3603827]
830	ENSMUSG00000033149	8189.58	0.291361	0.0991643	2.93817	0.0033016	0.0563142	12.9412	12.9057	12.8766	12.645	13.1904	12.9934	13.1463	13.2125	Phldb2	208177	pleckstrin homology like domain, family B, member 2 [Source:MGI Symbol;Acc:MGI:2444981]
831	ENSMUSG00000091898	796.302	-0.602074	0.204987	-2.93713	0.00331262	0.0564341	10.1022	9.56929	9.69431	10.1771	9.30127	9.30868	8.95295	9.59385	Tnnc1	21924	troponin C, cardiac/slow skeletal [Source:MGI Symbol;Acc:MGI:98779]
832	ENSMUSG00000032198	3289.27	-0.415828	0.141631	-2.93599	0.00332481	0.0565737	11.7936	11.6545	11.7715	12.2208	11.4189	11.5416	11.6281	11.2255	Dock6	319899	dedicator of cytokinesis 6 [Source:MGI Symbol;Acc:MGI:1914789]
833	ENSMUSG00000041488	7055.07	0.357169	0.121696	2.93492	0.00333635	0.0567019	12.7624	12.5628	12.5364	12.5035	12.9996	12.5827	13.1118	13.0577	Stx3	20908	syntaxin 3 [Source:MGI Symbol;Acc:MGI:103077]
834	ENSMUSG00000038214	1680.02	0.490258	0.167194	2.93228	0.00336488	0.0571182	10.7931	10.0685	10.5699	10.2564	11.136	10.9243	10.8658	10.8113	Bend3	331623	BEN domain containing 3 [Source:MGI Symbol;Acc:MGI:2677212]
835	ENSMUSG00000036989	2364.76	-0.398625	0.136047	-2.93004	0.00338913	0.057461	11.4831	11.2942	11.1789	11.5831	10.9625	11.0397	11.1792	10.7702	Trim3	55992	tripartite motif-containing 3 [Source:MGI Symbol;Acc:MGI:1860040]
836	ENSMUSG00000003423	1556.69	-0.449771	0.153556	-2.92904	0.00340013	0.0575785	10.8863	10.9172	10.8311	10.5934	10.1076	10.6665	10.3294	10.2911	Pih1d1	68845	PIH1 domain containing 1 [Source:MGI Symbol;Acc:MGI:1916095]
837	ENSMUSG00000032548	91516.9	0.318697	0.10884	2.92811	0.00341026	0.0576811	16.0555	16.147	16.5109	16.4853	16.6522	16.5386	16.5842	16.7458	Slco2a1	24059	solute carrier organic anion transporter family, member 2a1 [Source:MGI Symbol;Acc:MGI:1346021]
838	ENSMUSG00000036529	5576.03	-0.320222	0.109543	-2.92327	0.00346381	0.0583775	12.3459	12.6887	12.5765	12.7436	12.2155	12.2824	12.3925	12.2071	Sbf1	77980	SET binding factor 1 [Source:MGI Symbol;Acc:MGI:1925230]
839	ENSMUSG00000038777	1909.88	-0.485536	0.166075	-2.9236	0.00346011	0.0583775	10.714	11.0115	11.3838	11.289	10.5114	10.8548	10.3973	10.7384	Sema6c	20360	sema domain, transmembrane domain (TM), and cytoplasmic domain, (semaphorin) 6C [Source:MGI Symbol;Acc:MGI:1338032]
840	ENSMUSG00000103538	149.231	-1.35237	0.4626	-2.9234	0.00346227	0.0583775	7.75191	7.03977	8.69911	6.63158	6.63709	6.64413	6.17838	6.08691	Olfr289-ps1	NA	olfactory receptor 289, pseudogene 1 [Source:MGI Symbol;Acc:MGI:3030123]
841	ENSMUSG00000038576	186.823	1.04729	0.358519	2.92116	0.00348728	0.0585639	7.19322	6.57828	6.908	7.00791	7.24257	7.72393	8.15657	8.50656	Susd4	96935	sushi domain containing 4 [Source:MGI Symbol;Acc:MGI:2138351]
842	ENSMUSG00000056501	24813.7	-0.299551	0.102544	-2.9212	0.00348687	0.0585639	14.7534	14.6716	14.725	14.8104	14.415	14.6498	14.1633	14.495	Cebpb	12608	CCAAT/enhancer binding protein (C/EBP), beta [Source:MGI Symbol;Acc:MGI:88373]
843	ENSMUSG00000024942	4817.6	-0.357218	0.122256	-2.92189	0.00347909	0.0585639	12.4072	12.3278	12.3262	12.537	12.0179	12.3263	11.7845	11.997	Capn1	12333	calpain 1 [Source:MGI Symbol;Acc:MGI:88263]
844	ENSMUSG00000040809	494.903	1.01481	0.347648	2.91909	0.00351058	0.0587991	8.81658	6.61188	8.2034	8.87853	9.4754	9.41713	9.15062	9.42896	Chil3	12655	chitinase-like 3 [Source:MGI Symbol;Acc:MGI:1330860]
845	ENSMUSG00000026131	49431.3	-0.25093	0.0859711	-2.91878	0.00351409	0.0587991	15.6846	15.8258	15.7009	15.6344	15.5009	15.3795	15.5991	15.3562	Dst	13518	dystonin [Source:MGI Symbol;Acc:MGI:104627]
846	ENSMUSG00000003068	9152.78	-0.293657	0.100608	-2.91881	0.00351367	0.0587991	13.344	13.3194	13.143	13.3803	12.8558	13.1916	12.9957	12.9596	Stk11	20869	serine/threonine kinase 11 [Source:MGI Symbol;Acc:MGI:1341870]
847	ENSMUSG00000045680	92.9759	-1.44534	0.495246	-2.91844	0.0035179	0.0587991	7.35783	6.8274	6.10699	7.65483	5.40423	5.32324	5.46348	6.27141	Tcf21	21412	transcription factor 21 [Source:MGI Symbol;Acc:MGI:1202715]
848	ENSMUSG00000023185	426968	0.334306	0.114644	2.91604	0.00354507	0.0588973	18.1762	18.5919	18.6407	18.6483	18.6582	18.7837	18.9258	19.0476	Ceacam14	67084	carcinoembryonic antigen-related cell adhesion molecule 14 [Source:MGI Symbol;Acc:MGI:1914334]
849	ENSMUSG00000006494	4861.43	0.320374	0.109891	2.91538	0.00355261	0.0588973	12.0196	12.175	11.905	12.1951	12.3013	12.5219	12.487	12.2675	Pdk1	228026	pyruvate dehydrogenase kinase, isoenzyme 1 [Source:MGI Symbol;Acc:MGI:1926119]
850	ENSMUSG00000066150	9838.42	0.310177	0.106408	2.91499	0.00355705	0.0588973	13.0079	13.1369	13.0316	13.2173	13.3231	13.1903	13.5993	13.4977	Slc31a1	20529	solute carrier family 31, member 1 [Source:MGI Symbol;Acc:MGI:1333843]
851	ENSMUSG00000052428	7801.28	0.274138	0.0940174	2.91582	0.00354751	0.0588973	12.9324	12.841	12.6609	12.6932	13.042	13.0807	13.0026	13.1133	Tmco1	68944	transmembrane and coiled-coil domains 1 [Source:MGI Symbol;Acc:MGI:1921173]
852	ENSMUSG00000003810	15807.8	-0.288751	0.0990464	-2.91531	0.00355339	0.0588973	13.9142	13.9748	14.2853	14.1387	13.8181	13.6822	13.8251	13.856	Mast2	17776	microtubule associated serine/threonine kinase 2 [Source:MGI Symbol;Acc:MGI:894676]
853	ENSMUSG00000057133	3410	-0.347097	0.119005	-2.91665	0.00353814	0.0588973	11.7588	11.9344	11.9803	11.9134	11.7206	11.4708	11.6597	11.3233	Chd6	71389	chromodomain helicase DNA binding protein 6 [Source:MGI Symbol;Acc:MGI:1918639]
854	ENSMUSG00000028601	1932.88	-0.395395	0.135607	-2.91573	0.00354853	0.0588973	11.3173	11.1285	11.0262	10.9003	10.7622	10.7833	10.7588	10.5036	Echdc2	52430	enoyl Coenzyme A hydratase domain containing 2 [Source:MGI Symbol;Acc:MGI:1289238]
855	ENSMUSG00000004231	390.219	-0.895711	0.307037	-2.91727	0.00353106	0.0588973	9.30986	8.48769	8.3314	9.4892	8.05422	8.47242	8.12209	7.61279	Pax2	18504	paired box 2 [Source:MGI Symbol;Acc:MGI:97486]
856	ENSMUSG00000092600	110.614	-1.43843	0.493555	-2.91443	0.00356334	0.0589325	5.94842	7.9115	7.73878	7.06589	5.49145	5.99636	6.40176	5.62724	Gm20442	NA	predicted gene 20442 [Source:MGI Symbol;Acc:MGI:5141907]
857	ENSMUSG00000025402	948.768	-0.820001	0.281407	-2.91394	0.00356903	0.0589577	9.35291	10.2986	9.67108	11.0515	9.52792	9.46651	9.12299	9.53895	Nab2	17937	Ngfi-A binding protein 2 [Source:MGI Symbol;Acc:MGI:107563]
858	ENSMUSG00000060601	4594.07	-0.323239	0.110948	-2.91343	0.00357478	0.0589839	12.3382	12.2331	12.4414	12.2521	12.0878	12.1041	11.7454	12.0151	Nr1h2	22260	nuclear receptor subfamily 1, group H, member 2 [Source:MGI Symbol;Acc:MGI:1352463]
859	ENSMUSG00000015957	1809.05	-0.58442	0.2008	-2.91046	0.00360899	0.0594098	10.68	11.3728	10.5455	11.5025	10.4272	10.7629	10.3294	10.4419	Wnt11	22411	wingless-type MMTV integration site family, member 11 [Source:MGI Symbol;Acc:MGI:101948]
860	ENSMUSG00000085596	310.749	-0.984556	0.338254	-2.91071	0.00360614	0.0594098	8.11013	9.46285	8.22483	8.54926	7.13832	7.88948	7.71342	7.9678	Gm11476	NA	predicted gene 11476 [Source:MGI Symbol;Acc:MGI:3705135]
861	ENSMUSG00000059482	1429.17	0.414908	0.142594	2.90971	0.00361766	0.0594834	10.1182	10.4221	10.3545	10.118	10.5432	10.7518	10.8138	10.5706	2610301B20Rik	67157	RIKEN cDNA 2610301B20 gene [Source:MGI Symbol;Acc:MGI:1914407]
862	ENSMUSG00000039005	1016.18	0.647511	0.222803	2.90621	0.00365841	0.0600837	9.39472	9.58629	9.77496	9.73948	10.7282	9.71718	9.85403	10.5519	Tlr4	21898	toll-like receptor 4 [Source:MGI Symbol;Acc:MGI:96824]
863	ENSMUSG00000020609	15989.7	1.61206	0.554916	2.90506	0.00367187	0.0601739	13.4086	13.5209	12.7185	11.0813	14.7705	13.5902	14.8082	14.743	Apob	238055	apolipoprotein B [Source:MGI Symbol;Acc:MGI:88052]
864	ENSMUSG00000032599	3673.98	-0.317999	0.109466	-2.90501	0.0036724	0.0601739	12.0105	12.0318	12.0407	11.8867	11.5478	11.8779	11.6027	11.6523	Ip6k2	76500	inositol hexaphosphate kinase 2 [Source:MGI Symbol;Acc:MGI:1923750]
865	ENSMUSG00000030560	548.189	0.585698	0.201821	2.90207	0.00370709	0.0605791	8.86735	8.96809	8.79105	8.43951	9.35265	9.39077	9.15404	9.53295	Ctsc	13032	cathepsin C [Source:MGI Symbol;Acc:MGI:109553]
866	ENSMUSG00000060904	9194.01	0.254703	0.0877673	2.90203	0.00370752	0.0605791	12.9249	13.0822	13.0412	13.081	13.1905	13.2525	13.3185	13.3845	Arl1	104303	ADP-ribosylation factor-like 1 [Source:MGI Symbol;Acc:MGI:99436]
867	ENSMUSG00000022957	4622.22	-0.383304	0.132091	-2.90182	0.00370997	0.0605791	12.2742	12.4665	12.0605	12.5626	12.0371	11.7325	12.1692	11.9069	Itsn1	16443	intersectin 1 (SH3 domain protein 1A) [Source:MGI Symbol;Acc:MGI:1338069]
868	ENSMUSG00000063450	4933.21	-0.305463	0.105368	-2.899	0.00374349	0.061056	12.2782	12.3902	12.4787	12.4962	12.0323	12.2429	11.9529	12.184	Syne2	319565	spectrin repeat containing, nuclear envelope 2 [Source:MGI Symbol;Acc:MGI:2449316]
869	ENSMUSG00000101111	843.491	0.483781	0.1669	2.89862	0.00374807	0.0610604	9.48883	9.71553	9.27883	9.31608	9.88009	10.0047	10.0168	9.86489	Gm28437	NA	predicted gene 28437 [Source:MGI Symbol;Acc:MGI:5579143]
870	ENSMUSG00000047260	3692.83	0.385287	0.132983	2.89727	0.00376423	0.0612531	11.8697	11.7229	11.352	11.588	11.9371	12.2548	11.8711	12.0297	Emc6	66048	ER membrane protein complex subunit 6 [Source:MGI Symbol;Acc:MGI:1913298]
871	ENSMUSG00000024507	17594.1	0.282751	0.0976237	2.89634	0.00377546	0.0612949	14.1287	13.9599	13.9613	13.7425	14.2905	14.2728	14.2763	14.1018	Hsd17b4	15488	hydroxysteroid (17-beta) dehydrogenase 4 [Source:MGI Symbol;Acc:MGI:105089]
872	ENSMUSG00000022816	13490.2	-0.331664	0.114503	-2.89655	0.00377295	0.0612949	13.8169	13.826	14.1169	13.7123	13.702	13.4752	13.3061	13.66	Fstl1	14314	follistatin-like 1 [Source:MGI Symbol;Acc:MGI:102793]
873	ENSMUSG00000019528	1432.53	0.408894	0.14122	2.89544	0.0037863	0.0614006	9.99101	10.2973	10.3409	10.4053	10.6283	10.6833	10.5925	10.788	Gyg	27357	glycogenin [Source:MGI Symbol;Acc:MGI:1351614]
874	ENSMUSG00000042106	902.886	0.444334	0.15355	2.89373	0.00380693	0.0615504	9.74818	9.44199	9.55913	9.55545	9.94333	10.0954	10.1006	9.95451	Fam212a	68176	family with sequence similarity 212, member A [Source:MGI Symbol;Acc:MGI:1915426]
875	ENSMUSG00000025289	16426.6	0.253332	0.0875302	2.89423	0.00380095	0.0615504	13.9346	13.8809	13.8038	13.8639	13.9824	14.2095	14.2314	14.0619	Prdx4	53381	peroxiredoxin 4 [Source:MGI Symbol;Acc:MGI:1859815]
876	ENSMUSG00000006941	5681.53	-0.442034	0.152796	-2.89298	0.00381609	0.0615504	12.1943	12.8425	12.7217	12.8534	11.9461	12.537	12.1018	12.2845	Eif1b	68969	eukaryotic translation initiation factor 1B [Source:MGI Symbol;Acc:MGI:1916219]
877	ENSMUSG00000033871	567.535	-0.74954	0.259098	-2.89288	0.00381725	0.0615504	9.74301	9.49021	9.02157	9.56151	9.1101	8.88934	8.72384	7.94987	Ppargc1b	170826	peroxisome proliferative activated receptor, gamma, coactivator 1 beta [Source:MGI Symbol;Acc:MGI:2444934]
878	ENSMUSG00000046337	152.556	-1.02105	0.352952	-2.89288	0.00381728	0.0615504	7.73118	7.55353	8.09587	7.20654	6.58515	6.72426	6.40176	6.91316	Fam178b	381337	family with sequence similarity 178, member B [Source:MGI Symbol;Acc:MGI:3026913]
879	ENSMUSG00000024130	11026.2	0.303214	0.104863	2.89152	0.00383388	0.0617477	13.4313	13.2325	13.1602	13.2384	13.7414	13.3916	13.6653	13.4634	Abca3	27410	ATP-binding cassette, sub-family A (ABC1), member 3 [Source:MGI Symbol;Acc:MGI:1351617]
880	ENSMUSG00000026887	1273.23	-0.442749	0.153157	-2.89082	0.00384234	0.0618136	10.6786	10.2528	10.4577	10.6495	10.1663	10.1338	10.1269	9.86329	Mrrf	67871	mitochondrial ribosome recycling factor [Source:MGI Symbol;Acc:MGI:1915121]
881	ENSMUSG00000037110	2151.58	0.333174	0.115294	2.88978	0.00385509	0.0619315	10.8197	10.8244	11.0516	10.8738	11.1428	11.2444	11.2928	11.2317	Ralgapa2	241694	Ral GTPase activating protein, alpha subunit 2 (catalytic) [Source:MGI Symbol;Acc:MGI:3036245]
882	ENSMUSG00000025185	176.582	-1.23266	0.426598	-2.88951	0.00385842	0.0619315	8.33636	8.23088	7.84223	7.14332	7.25093	6.07996	7.23443	5.79726	Loxl4	67573	lysyl oxidase-like 4 [Source:MGI Symbol;Acc:MGI:1914823]
883	ENSMUSG00000042208	3870.77	0.329676	0.114111	2.88907	0.00386379	0.0619476	11.618	11.8489	11.7506	11.7511	12.0149	11.8914	12.2859	12.0762	0610010F05Rik	71675	RIKEN cDNA 0610010F05 gene [Source:MGI Symbol;Acc:MGI:1918925]
884	ENSMUSG00000037971	1262.42	0.463193	0.160393	2.88787	0.00387864	0.0620326	10.2416	9.96339	10.0907	9.89149	10.5777	10.2923	10.3563	10.7854	1110032A03Rik	68721	RIKEN cDNA 1110032A03 gene [Source:MGI Symbol;Acc:MGI:1915971]
885	ENSMUSG00000022186	4404.4	-0.426957	0.14786	-2.88757	0.00388224	0.0620326	12.636	12.1311	12.1335	12.2483	11.8035	12.2261	11.7629	11.6407	Oxct1	67041	3-oxoacid CoA transferase 1 [Source:MGI Symbol;Acc:MGI:1914291]
886	ENSMUSG00000022583	580.556	-0.808883	0.280097	-2.88787	0.00387857	0.0620326	10.32	9.14488	9.05306	9.1914	8.9979	8.66407	8.63371	8.56268	Ly6f	17071	lymphocyte antigen 6 complex, locus F [Source:MGI Symbol;Acc:MGI:109441]
887	ENSMUSG00000057113	20527.7	0.216273	0.0749994	2.88367	0.0039307	0.0627213	14.2001	14.2615	14.1573	14.2318	14.3757	14.4838	14.4545	14.4012	Npm1	18148	nucleophosmin 1 [Source:MGI Symbol;Acc:MGI:106184]
888	ENSMUSG00000096956	745.186	-0.779248	0.270254	-2.88339	0.0039342	0.0627213	8.88857	10.1565	9.74116	10.3445	8.64848	9.1867	9.12647	9.35597	Snhg18	NA	small nucleolar RNA host gene 18 [Source:MGI Symbol;Acc:MGI:1914085]
889	ENSMUSG00000029664	18111.3	1.24391	0.431648	2.88178	0.00395436	0.0629009	13.1217	12.9038	13.8968	13.4498	15.4332	14.0033	14.0416	14.5716	Tfpi2	21789	tissue factor pathway inhibitor 2 [Source:MGI Symbol;Acc:MGI:108543]
890	ENSMUSG00000064215	4147.77	-0.401866	0.139439	-2.88203	0.00395123	0.0629009	11.8494	12.3778	12.1306	12.3983	11.7504	12.0147	11.5666	11.8453	Ifi27	52668	interferon, alpha-inducible protein 27 [Source:MGI Symbol;Acc:MGI:1277180]
891	ENSMUSG00000027249	481.542	0.698549	0.242471	2.88096	0.00396461	0.0629932	8.75371	8.86388	7.90729	8.39044	9.14414	9.22163	9.10192	9.39844	F2	14061	coagulation factor II [Source:MGI Symbol;Acc:MGI:88380]
892	ENSMUSG00000021012	7992.87	0.239019	0.0829877	2.88017	0.00397461	0.0630813	12.794	12.7974	12.8956	12.871	13.1059	13.015	13.1368	13.0563	Zc3h14	75553	zinc finger CCCH type containing 14 [Source:MGI Symbol;Acc:MGI:1919824]
893	ENSMUSG00000030982	9692.46	-0.36082	0.125308	-2.87946	0.00398355	0.0630842	13.1211	13.454	13.6855	13.3294	13.162	13.2184	12.8864	12.907	9030624J02Rik	71517	RIKEN cDNA 9030624J02 gene [Source:MGI Symbol;Acc:MGI:1918767]
894	ENSMUSG00000025035	1017.79	-0.420213	0.145953	-2.8791	0.00398816	0.0630842	10.2858	10.1706	10.1116	10.1744	9.58688	9.86	9.83499	9.77443	Arl3	56350	ADP-ribosylation factor-like 3 [Source:MGI Symbol;Acc:MGI:1929699]
895	ENSMUSG00000067158	318.669	-0.746066	0.259127	-2.87915	0.00398751	0.0630842	8.32948	8.66619	8.38948	9.072	7.85483	7.96289	7.96756	7.81115	Col4a4	12829	collagen, type IV, alpha 4 [Source:MGI Symbol;Acc:MGI:104687]
896	ENSMUSG00000041046	3529.53	0.416022	0.144605	2.87694	0.0040155	0.0634457	11.3648	11.968	11.3525	11.4744	12.0732	11.8562	11.8628	12.1032	Ramp3	56089	receptor (calcitonin) activity modifying protein 3 [Source:MGI Symbol;Acc:MGI:1860292]
897	ENSMUSG00000025647	26196.4	0.26094	0.0907341	2.87587	0.0040291	0.0634482	14.6591	14.5294	14.5985	14.3589	14.7684	14.9285	14.7521	14.75	Shisa5	66940	shisa family member 5 [Source:MGI Symbol;Acc:MGI:1915044]
898	ENSMUSG00000021156	5345.2	-0.274535	0.0954602	-2.87591	0.00402865	0.0634482	12.6075	12.5566	12.4485	12.4403	12.2869	12.2854	12.2762	12.1059	Zmynd11	66505	zinc finger, MYND domain containing 11 [Source:MGI Symbol;Acc:MGI:1913755]
899	ENSMUSG00000021699	1941.87	-0.387523	0.134747	-2.87593	0.00402841	0.0634482	10.8006	11.1329	11.1861	11.2595	10.8018	10.7253	10.6	10.7331	Pde4d	238871	phosphodiesterase 4D, cAMP specific [Source:MGI Symbol;Acc:MGI:99555]
900	ENSMUSG00000030122	11873.2	-0.341676	0.118841	-2.87507	0.00403932	0.0635385	13.8017	13.5913	13.7516	13.6303	13.161	13.678	13.1538	13.3607	Ptms	69202	parathymosin [Source:MGI Symbol;Acc:MGI:1916452]
901	ENSMUSG00000032388	3787.94	0.306335	0.106576	2.87432	0.00404892	0.0635483	11.5931	11.8467	11.6911	11.7638	12.0219	12.1347	11.8851	12.0759	Spg21	27965	spastic paraplegia 21 homolog (human) [Source:MGI Symbol;Acc:MGI:106403]
902	ENSMUSG00000001039	394.439	-0.647219	0.225161	-2.87447	0.00404702	0.0635483	8.87209	9.04696	8.69298	9.02016	8.0779	8.43322	8.06516	8.44817	B9d1	27078	B9 protein domain 1 [Source:MGI Symbol;Acc:MGI:1351471]
903	ENSMUSG00000000320	178.862	1.2625	0.439914	2.86987	0.0041064	0.064379	5.73587	6.27697	7.52049	6.79132	7.91917	8.69423	7.34619	7.60518	Alox12	11684	arachidonate 12-lipoxygenase [Source:MGI Symbol;Acc:MGI:87998]
904	ENSMUSG00000028111	18694.3	0.765167	0.266754	2.86844	0.00412502	0.0645282	13.4759	13.3338	14.1181	13.9572	14.7998	14.1042	14.1895	14.8407	Ctsk	13038	cathepsin K [Source:MGI Symbol;Acc:MGI:107823]
905	ENSMUSG00000051257	20329.8	0.234665	0.0818042	2.86862	0.00412266	0.0645282	14.2242	14.1883	14.2318	14.1096	14.4324	14.5277	14.421	14.3062	Trap1a	22037	tumor rejection antigen P1A [Source:MGI Symbol;Acc:MGI:98818]
906	ENSMUSG00000011179	31617.4	0.229182	0.0799175	2.86774	0.00413421	0.0645293	14.8265	14.8998	14.7631	14.8247	15.0885	15.0225	15.1604	14.9545	Odc1	18263	ornithine decarboxylase, structural 1 [Source:MGI Symbol;Acc:MGI:97402]
907	ENSMUSG00000027514	166.493	-1.2985	0.45279	-2.86777	0.00413371	0.0645293	8.44222	7.71682	8.25847	6.41671	5.92654	6.38945	7.19517	6.62768	Zbp1	58203	Z-DNA binding protein 1 [Source:MGI Symbol;Acc:MGI:1927449]
908	ENSMUSG00000070305	5607.81	0.293518	0.102386	2.86677	0.00414685	0.0646552	12.3337	12.3596	12.3821	12.1053	12.625	12.5845	12.4575	12.6938	Mpzl3	319742	myelin protein zero-like 3 [Source:MGI Symbol;Acc:MGI:2442647]
909	ENSMUSG00000035969	6967.57	-0.408622	0.142572	-2.86608	0.00415589	0.0647249	12.8347	12.8425	13.146	12.9809	12.8058	12.7038	12.0459	12.5239	Rusc2	100213	RUN and SH3 domain containing 2 [Source:MGI Symbol;Acc:MGI:2140371]
910	ENSMUSG00000047963	234.55	-1.03895	0.362943	-2.86257	0.00420226	0.0653752	8.24789	8.05885	8.78817	7.99037	7.65523	7.79369	6.55436	6.64263	Stbd1	52331	starch binding domain 1 [Source:MGI Symbol;Acc:MGI:1261768]
911	ENSMUSG00000029370	6568.49	-0.423758	0.148102	-2.86125	0.00421973	0.0655749	13.0399	12.9194	12.5417	12.9618	12.7389	11.9869	12.5564	12.4328	Rassf6	73246	Ras association (RalGDS/AF-6) domain family member 6 [Source:MGI Symbol;Acc:MGI:1920496]
912	ENSMUSG00000028568	3208.5	0.301326	0.105377	2.85949	0.00424325	0.0658226	11.4962	11.5381	11.414	11.5077	11.9218	11.6986	11.8428	11.6866	Btf3l4	70533	basic transcription factor 3-like 4 [Source:MGI Symbol;Acc:MGI:1915312]
913	ENSMUSG00000005610	66135.9	0.248429	0.0868827	2.85936	0.00424497	0.0658226	15.8674	15.9335	16.002	15.7164	16.2123	16.0223	16.1701	16.1166	Eif4g2	13690	eukaryotic translation initiation factor 4, gamma 2 [Source:MGI Symbol;Acc:MGI:109207]
914	ENSMUSG00000054814	4761.16	0.332214	0.116213	2.85866	0.00425435	0.0658239	12.1957	12.078	11.9759	11.8992	12.2741	12.1786	12.5667	12.4459	Usp46	69727	ubiquitin specific peptidase 46 [Source:MGI Symbol;Acc:MGI:1916977]
915	ENSMUSG00000085767	323.432	-0.771524	0.269862	-2.85896	0.00425036	0.0658239	8.25517	8.85339	8.62368	8.8882	8.14221	8.01692	7.95194	7.40922	Gm13563	NA	predicted gene 13563 [Source:MGI Symbol;Acc:MGI:3652052]
916	ENSMUSG00000026977	7598.1	0.337468	0.118107	2.85731	0.00427255	0.0659612	12.814	12.7021	12.8249	12.4853	13.1546	12.7772	13.2246	13.0062	March7	57438	membrane-associated ring finger (C3HC4) 7 [Source:MGI Symbol;Acc:MGI:1931053]
917	ENSMUSG00000018126	205.532	-1.14989	0.402428	-2.85739	0.00427142	0.0659612	7.92623	7.8066	8.36267	8.41741	6.82792	6.97414	5.70623	7.79785	Baiap2l2	207495	BAI1-associated protein 2-like 2 [Source:MGI Symbol;Acc:MGI:2652819]
918	ENSMUSG00000001750	2952.03	0.347912	0.121779	2.85692	0.00427777	0.0659699	11.1216	11.4334	11.5479	11.2332	11.6445	11.6223	11.755	11.7392	Tcirg1	27060	T cell, immune regulator 1, ATPase, H+ transporting, lysosomal V0 protein A3 [Source:MGI Symbol;Acc:MGI:1350931]
919	ENSMUSG00000006699	36984.2	0.240469	0.0841964	2.85604	0.00428956	0.0660797	15.1366	15.066	15.1192	14.8594	15.2971	15.3171	15.2577	15.2871	Cdc42	12540	cell division cycle 42 [Source:MGI Symbol;Acc:MGI:106211]
920	ENSMUSG00000020331	1216.66	0.542827	0.190185	2.85421	0.00431439	0.0661214	10.4534	9.82343	9.63312	9.75013	10.3965	10.4191	10.7143	10.4311	Hcn2	15166	hyperpolarization-activated, cyclic nucleotide-gated K+ 2 [Source:MGI Symbol;Acc:MGI:1298210]
921	ENSMUSG00000019792	854.061	0.533518	0.186903	2.85451	0.00431026	0.0661214	9.45918	9.38483	9.74116	9.14912	10.1529	10.0752	9.6586	9.99294	Trmt11	73681	tRNA methyltransferase 11 [Source:MGI Symbol;Acc:MGI:1920931]
922	ENSMUSG00000028484	9186.65	0.331499	0.116147	2.85412	0.00431561	0.0661214	12.9359	13.0765	13.1934	12.7112	13.1868	13.5112	13.2949	13.2738	Psip1	101739	PC4 and SFRS1 interacting protein 1 [Source:MGI Symbol;Acc:MGI:2142116]
923	ENSMUSG00000024286	19172.6	0.266462	0.0933422	2.85468	0.00430803	0.0661214	13.9141	14.0579	14.2152	14.1455	14.4486	14.216	14.3502	14.3908	Ccny	67974	cyclin Y [Source:MGI Symbol;Acc:MGI:1915224]
924	ENSMUSG00000025092	505.989	-0.587982	0.205973	-2.85465	0.00430845	0.0661214	9.04378	9.38726	9.14135	9.39735	8.8681	8.65388	8.38891	8.6941	Hspa12a	73442	heat shock protein 12A [Source:MGI Symbol;Acc:MGI:1920692]
925	ENSMUSG00000053111	151.866	-1.1272	0.395	-2.85369	0.00432153	0.0661404	7.95781	7.82104	7.86424	7.0197	6.04661	6.89556	6.09551	7.04283	Fank1	66930	fibronectin type 3 and ankyrin repeat domains 1 [Source:MGI Symbol;Acc:MGI:1914180]
926	ENSMUSG00000050379	2802.68	-0.372793	0.130785	-2.85042	0.00436611	0.0667506	11.6866	11.3881	11.7954	11.6092	11.14	11.4976	11.1784	11.1731	Sept6	56526	septin 6 [Source:MGI Symbol;Acc:MGI:1888939]
927	ENSMUSG00000022557	2565.39	0.322245	0.113189	2.84696	0.0044139	0.0674084	11.3033	11.0556	11.1817	11.0664	11.4528	11.5941	11.4182	11.4392	Bop1	12181	block of proliferation 1 [Source:MGI Symbol;Acc:MGI:1334460]
928	ENSMUSG00000045106	322.224	-0.752003	0.264195	-2.8464	0.00442172	0.067455	8.87446	8.50568	8.40082	8.81233	7.97572	7.65063	8.29918	7.6279	Ccdc73	211936	coiled-coil domain containing 73 [Source:MGI Symbol;Acc:MGI:3606488]
929	ENSMUSG00000079018	11672.6	0.74066	0.260351	2.84485	0.00444322	0.0675553	13.0594	12.6748	13.1845	13.3692	13.9809	13.7505	13.1269	14.2531	Ly6c1	17067	lymphocyte antigen 6 complex, locus C1 [Source:MGI Symbol;Acc:MGI:96882]
930	ENSMUSG00000062705	1.12112e+06	0.330946	0.116339	2.84467	0.0044457	0.0675553	19.5684	20.0586	20.0523	19.9538	20.0589	20.1704	20.2787	20.4699	Tpbpb	116913	trophoblast specific protein beta [Source:MGI Symbol;Acc:MGI:2151721]
931	ENSMUSG00000030499	3936.98	-0.333107	0.117099	-2.84465	0.004446	0.0675553	11.9349	12.2395	12.0292	12.1775	11.5596	11.818	11.7403	11.9258	Kctd15	233107	potassium channel tetramerisation domain containing 15 [Source:MGI Symbol;Acc:MGI:2385276]
932	ENSMUSG00000031791	752.21	-0.518166	0.182161	-2.84455	0.00444738	0.0675553	9.8394	9.87623	9.4267	9.97102	9.21206	9.17961	9.24656	9.44611	Tmem38a	74166	transmembrane protein 38A [Source:MGI Symbol;Acc:MGI:1921416]
933	ENSMUSG00000028631	2290.02	0.403152	0.141766	2.84379	0.00445811	0.0676123	10.9398	10.8703	10.7186	11.2109	11.2108	11.1807	11.5479	11.4258	Kcnq4	60613	potassium voltage-gated channel, subfamily Q, member 4 [Source:MGI Symbol;Acc:MGI:1926803]
934	ENSMUSG00000037706	3927.15	-0.290027	0.101993	-2.8436	0.00446068	0.0676123	12.1853	12.0303	12.0414	12.0468	11.9106	11.8073	11.7662	11.6537	Cd81	12520	CD81 antigen [Source:MGI Symbol;Acc:MGI:1096398]
935	ENSMUSG00000010064	196.088	1.31543	0.462874	2.84187	0.00448499	0.0678355	7.43037	5.41447	7.28781	6.3436	8.27105	6.83669	8.4062	8.49836	Slc38a3	76257	solute carrier family 38, member 3 [Source:MGI Symbol;Acc:MGI:1923507]
936	ENSMUSG00000019808	352.317	0.697766	0.245504	2.84217	0.00448072	0.0678355	8.11814	8.09494	7.86424	8.20681	9.02981	8.58042	8.41192	8.96788	Adat2	66757	adenosine deaminase, tRNA-specific 2 [Source:MGI Symbol;Acc:MGI:1914007]
937	ENSMUSG00000003849	467.974	-0.631582	0.222458	-2.8391	0.00452405	0.0683532	9.20285	9.07132	8.87477	9.4153	8.73145	8.53671	8.59401	8.17743	Nqo1	18104	NAD(P)H dehydrogenase, quinone 1 [Source:MGI Symbol;Acc:MGI:103187]
938	ENSMUSG00000037075	7357.5	0.28327	0.0997979	2.83844	0.00453344	0.0684221	12.7759	12.6943	12.7786	12.5223	12.9703	12.8289	13.0948	13.0133	Rnf139	75841	ring finger protein 139 [Source:MGI Symbol;Acc:MGI:1923091]
939	ENSMUSG00000035179	112.953	-1.17939	0.416001	-2.83506	0.00458174	0.0690774	7.04987	7.70908	7.2381	7.11064	6.40218	5.35714	6.20498	6.3464	Ppp1r32	67752	protein phosphatase 1, regulatory subunit 32 [Source:MGI Symbol;Acc:MGI:1915002]
940	ENSMUSG00000031813	3469.1	-0.308524	0.108842	-2.83459	0.00458844	0.0691049	12.0049	11.8577	11.7792	11.9741	11.4947	11.6715	11.501	11.7125	Mvb12a	73711	multivesicular body subunit 12A [Source:MGI Symbol;Acc:MGI:1920961]
941	ENSMUSG00000014599	5582.53	-0.396777	0.140232	-2.82943	0.0046631	0.0700801	12.3367	12.57	13.0359	12.4856	12.3309	12.3586	12.112	12.12	Csf1	12977	colony stimulating factor 1 (macrophage) [Source:MGI Symbol;Acc:MGI:1339753]
942	ENSMUSG00000035109	168.736	-0.947135	0.334726	-2.82958	0.00466085	0.0700801	7.65616	7.77729	7.66545	8.06618	6.54494	6.52985	7.26002	6.98533	Shc4	271849	SHC (Src homology 2 domain containing) family, member 4 [Source:MGI Symbol;Acc:MGI:2655364]
943	ENSMUSG00000026723	413.821	0.688286	0.243328	2.82864	0.00467468	0.0700853	7.94886	8.07701	8.61072	8.50803	8.80139	9.12161	8.79996	9.22299	Trdmt1	13434	tRNA aspartic acid methyltransferase 1 [Source:MGI Symbol;Acc:MGI:1274787]
944	ENSMUSG00000046899	133405	0.634746	0.22442	2.82839	0.0046783	0.0700853	16.7082	16.7449	16.7484	16.4752	17.0488	16.755	17.7391	17.4909	Prl7a2	19114	prolactin family 7, subfamily a, member 2 [Source:MGI Symbol;Acc:MGI:1206571]
945	ENSMUSG00000079003	3625.31	-0.386993	0.136816	-2.82857	0.00467567	0.0700853	12.1019	12.1151	12.0108	11.7652	11.4418	11.7621	11.3461	11.8581	Samd1	666704	sterile alpha motif domain containing 1 [Source:MGI Symbol;Acc:MGI:2142433]
946	ENSMUSG00000031993	4641.16	0.340949	0.120598	2.82714	0.00469653	0.0702841	11.658	12.1423	12.1659	11.9802	12.3514	12.3597	12.2667	12.3827	Snx19	102607	sorting nexin 19 [Source:MGI Symbol;Acc:MGI:1921581]
947	ENSMUSG00000052566	1485.76	-0.544006	0.192474	-2.82639	0.00470764	0.070376	11.2359	10.8037	10.2062	10.708	10.3564	10.0312	10.3799	10.1685	Hook2	170833	hook microtubule tethering protein 2 [Source:MGI Symbol;Acc:MGI:2181664]
948	ENSMUSG00000032175	2399.17	-0.322688	0.114235	-2.82478	0.00473124	0.0706541	11.3182	11.4387	11.2842	11.4744	10.9883	11.0127	11.2091	11.014	Tyk2	54721	tyrosine kinase 2 [Source:MGI Symbol;Acc:MGI:1929470]
949	ENSMUSG00000004561	742.267	-0.546556	0.193527	-2.82418	0.00474015	0.0707127	9.5389	9.89852	9.99546	9.6589	8.93964	9.1412	9.51453	9.30283	Mettl17	52535	methyltransferase like 17 [Source:MGI Symbol;Acc:MGI:1098577]
950	ENSMUSG00000060459	1106.06	0.424095	0.150232	2.82294	0.00475852	0.070912	10.0233	9.83058	10.0091	9.64375	10.4087	10.3183	10.2849	10.218	Kng2	385643	kininogen 2 [Source:MGI Symbol;Acc:MGI:3027157]
951	ENSMUSG00000024213	3494.54	-0.337779	0.119683	-2.82229	0.00476827	0.0709825	11.7466	11.936	11.8639	12.1452	11.4327	11.7159	11.6524	11.5534	Nudt3	56409	nudix (nucleotide diphosphate linked moiety X)-type motif 3 [Source:MGI Symbol;Acc:MGI:1928484]
952	ENSMUSG00000073639	12487	0.251161	0.0890207	2.82138	0.00478177	0.0711088	13.4395	13.5378	13.5962	13.3204	13.7175	13.6846	13.7091	13.7997	Rab18	19330	RAB18, member RAS oncogene family [Source:MGI Symbol;Acc:MGI:102790]
953	ENSMUSG00000041408	16204.8	0.258646	0.0917205	2.81993	0.00480335	0.0713547	13.8899	13.827	13.8755	13.8021	14.2195	13.8998	14.2006	14.0893	Wapl	218914	WAPL cohesin release factor [Source:MGI Symbol;Acc:MGI:2675859]
954	ENSMUSG00000000001	28815.1	0.236782	0.0839881	2.81923	0.00481393	0.0714368	14.6351	14.678	14.8412	14.599	14.9666	14.8355	14.9539	14.9527	Gnai3	14679	guanine nucleotide binding protein (G protein), alpha inhibiting 3 [Source:MGI Symbol;Acc:MGI:95773]
955	ENSMUSG00000027099	3580.71	0.329166	0.116794	2.81834	0.0048272	0.0715589	11.5931	11.8867	11.5127	11.5035	11.8541	12.0173	11.9553	12.0133	Mtx2	53375	metaxin 2 [Source:MGI Symbol;Acc:MGI:1859652]
956	ENSMUSG00000019848	480.093	-0.646099	0.229336	-2.81725	0.00484362	0.0717271	9.07291	9.1159	9.28903	9.29442	8.80139	8.00628	8.76464	8.50656	Popdc3	78977	popeye domain containing 3 [Source:MGI Symbol;Acc:MGI:1930153]
957	ENSMUSG00000038384	3744.17	-0.37144	0.131919	-2.81566	0.0048677	0.0720084	12.0199	12.075	11.9673	12.1112	11.6786	11.2746	11.9126	11.7544	Setd1b	208043	SET domain containing 1B [Source:MGI Symbol;Acc:MGI:2652820]
958	ENSMUSG00000022451	5546.95	0.336403	0.119557	2.81374	0.00489689	0.0722231	12.1927	12.4211	12.3479	12.0493	12.6677	12.3271	12.626	12.7314	Twf1	19230	twinfilin actin binding protein 1 [Source:MGI Symbol;Acc:MGI:1100520]
959	ENSMUSG00000068284	2991.36	-0.372196	0.13228	-2.8137	0.00489752	0.0722231	11.6625	11.8024	11.5479	11.8513	11.2803	11.152	11.6433	11.2732	Usf3	207806	upstream transcription factor family member 3 [Source:MGI Symbol;Acc:MGI:2685454]
960	ENSMUSG00000032135	3430.42	-0.397191	0.141153	-2.8139	0.00489443	0.0722231	12.2555	11.8042	11.7715	11.8297	11.7868	11.3102	11.5243	11.4673	Mcam	84004	melanoma cell adhesion molecule [Source:MGI Symbol;Acc:MGI:1933966]
961	ENSMUSG00000036564	2484.13	0.415972	0.147882	2.81287	0.00491016	0.0723124	10.667	11.0357	11.298	11.1526	11.6871	11.3172	11.4068	11.4499	Ndrg4	234593	N-myc downstream regulated gene 4 [Source:MGI Symbol;Acc:MGI:2384590]
962	ENSMUSG00000029920	6061.67	0.310053	0.110241	2.81251	0.00491565	0.0723124	12.4528	12.4665	12.4894	12.1788	12.7281	12.5807	12.8987	12.6215	Smarcad1	13990	SWI/SNF-related, matrix-associated actin-dependent regulator of chromatin, subfamily a, containing DEAD/H box 1 [Source:MGI Symbol;Acc:MGI:95453]
963	ENSMUSG00000057074	171.057	-1.61417	0.573967	-2.8123	0.0049189	0.0723124	8.13797	7.41765	8.75615	7.23714	5.51939	7.81214	5.32483	4.89967	Ces1g	12623	carboxylesterase 1G [Source:MGI Symbol;Acc:MGI:88378]
964	ENSMUSG00000035299	317.877	1.08481	0.38593	2.8109	0.00494037	0.0723543	7.39125	8.05885	6.75144	8.11093	8.1645	8.07919	9.63434	8.57052	Mid1	17318	midline 1 [Source:MGI Symbol;Acc:MGI:1100537]
965	ENSMUSG00000028840	1528.48	0.386326	0.137416	2.81136	0.00493321	0.0723543	10.4319	10.4468	10.4164	10.181	10.7378	10.962	10.6456	10.6679	Zfp593	68040	zinc finger protein 593 [Source:MGI Symbol;Acc:MGI:1915290]
966	ENSMUSG00000013663	4226.35	0.297618	0.105924	2.80972	0.00495844	0.0723543	11.9315	11.936	11.8879	11.7967	12.3751	12.0588	12.1964	12.095	Pten	19211	phosphatase and tensin homolog [Source:MGI Symbol;Acc:MGI:109583]
967	ENSMUSG00000030884	7901.45	0.244415	0.0869739	2.81021	0.00495088	0.0723543	12.7685	12.879	12.8825	12.7476	12.9871	13.145	13.0894	13.034	Uqcrc2	67003	ubiquinol cytochrome c reductase core protein 2 [Source:MGI Symbol;Acc:MGI:1914253]
968	ENSMUSG00000027217	1612.89	-0.423729	0.150708	-2.81158	0.00492983	0.0723543	10.68	10.6239	11.0877	10.9665	10.5851	10.2319	10.469	10.4084	Tspan18	241556	tetraspanin 18 [Source:MGI Symbol;Acc:MGI:1917186]
969	ENSMUSG00000032076	1101.26	-0.491628	0.174991	-2.80945	0.00496263	0.0723543	10.4206	10.076	10.5361	10.2489	9.63715	9.76216	9.71521	10.1814	Cadm1	54725	cell adhesion molecule 1 [Source:MGI Symbol;Acc:MGI:1889272]
970	ENSMUSG00000073125	938.175	-0.596836	0.212396	-2.81001	0.00495392	0.0723543	9.74301	10.3971	9.84029	10.4506	9.40413	9.27582	9.92374	9.49843	Xlr3b	574437	X-linked lymphocyte-regulated 3B [Source:MGI Symbol;Acc:MGI:109505]
971	ENSMUSG00000001911	289.169	-0.715739	0.254752	-2.80956	0.00496098	0.0723543	8.68529	8.31487	8.64927	8.2723	7.57096	7.69771	7.95977	7.86952	Nfix	18032	nuclear factor I/X [Source:MGI Symbol;Acc:MGI:97311]
972	ENSMUSG00000110773	173.942	-0.998632	0.355556	-2.80865	0.00497499	0.0724597	7.63956	7.93823	7.93875	7.91667	6.29311	6.97414	6.46915	7.4523	RP23-23P9.4	NA
973	ENSMUSG00000019087	15453.5	0.270692	0.0963992	2.80804	0.00498446	0.0725231	13.7166	13.6193	13.9309	13.8111	14.1693	14.0075	13.9118	14.078	Atp6ap1	54411	ATPase, H+ transporting, lysosomal accessory protein 1 [Source:MGI Symbol;Acc:MGI:109629]
974	ENSMUSG00000021294	5257.3	0.319662	0.113853	2.80769	0.00498988	0.0725275	12.2234	12.0005	12.4316	12.0721	12.4204	12.4771	12.6291	12.5115	Kif26a	668303	kinesin family member 26A [Source:MGI Symbol;Acc:MGI:2447072]
975	ENSMUSG00000067338	395.615	0.771448	0.274908	2.80621	0.00501284	0.0726556	8.27679	8.71725	7.9847	7.56119	9.05389	8.76855	9.21746	8.77098	Tuba3b	22147	tubulin, alpha 3B [Source:MGI Symbol;Acc:MGI:1095408]
976	ENSMUSG00000098557	3287.43	0.371583	0.132421	2.80608	0.00501488	0.0726556	11.1686	11.5954	11.5039	11.63	11.7214	11.7293	12.0701	11.8788	Kctd12	239217	potassium channel tetramerisation domain containing 12 [Source:MGI Symbol;Acc:MGI:2145823]
977	ENSMUSG00000050856	1308.87	-0.517041	0.184298	-2.80547	0.00502436	0.0726556	10.6725	10.5138	10.3729	10.7712	9.62756	10.4829	9.96712	10.0875	Atp5k	11958	ATP synthase, H+ transporting, mitochondrial F1F0 complex, subunit E [Source:MGI Symbol;Acc:MGI:106636]
978	ENSMUSG00000038058	1227.16	-0.530582	0.189087	-2.80602	0.00501577	0.0726556	9.97456	10.6474	10.332	10.8979	9.9815	10.0508	9.85403	9.99586	Nod1	107607	nucleotide-binding oligomerization domain containing 1 [Source:MGI Symbol;Acc:MGI:1341839]
979	ENSMUSG00000038305	810.53	-0.562276	0.200398	-2.80579	0.00501929	0.0726556	10.0508	9.81444	9.67108	10.0959	9.4754	9.04046	9.09126	9.71022	Spats2l	67198	spermatogenesis associated, serine-rich 2-like [Source:MGI Symbol;Acc:MGI:1914448]
980	ENSMUSG00000032625	449.546	0.849042	0.302806	2.80391	0.00504865	0.0729324	8.30162	7.34958	8.71737	8.60115	9.55686	9.33231	8.60404	9.0487	Thsd7a	330267	thrombospondin, type I, domain containing 7A [Source:MGI Symbol;Acc:MGI:2685683]
981	ENSMUSG00000045287	275.677	-0.754815	0.269327	-2.8026	0.00506931	0.0731562	8.64151	8.27873	8.62045	8.15433	7.82715	7.78125	7.77685	7.30967	Rtn4rl1	237847	reticulon 4 receptor-like 1 [Source:MGI Symbol;Acc:MGI:2661375]
982	ENSMUSG00000028330	4398.06	0.270178	0.0964528	2.80115	0.00509212	0.0734106	11.9054	12.026	11.9436	11.9688	12.1534	12.1568	12.2513	12.3557	Ncbp1	433702	nuclear cap binding protein subunit 1 [Source:MGI Symbol;Acc:MGI:1891840]
983	ENSMUSG00000030492	121.845	1.38887	0.496135	2.79939	0.00511996	0.0737368	5.73587	7.01487	5.97158	4.82988	7.98076	6.75001	7.54666	7.33751	Slc7a9	30962	solute carrier family 7 (cationic amino acid transporter, y+ system), member 9 [Source:MGI Symbol;Acc:MGI:1353656]
984	ENSMUSG00000032323	13065.5	0.298752	0.106757	2.79844	0.00513503	0.0738387	13.6762	13.4737	13.5928	13.2953	13.8613	13.8284	13.6089	13.9419	Cyp11a1	13070	cytochrome P450, family 11, subfamily a, polypeptide 1 [Source:MGI Symbol;Acc:MGI:88582]
985	ENSMUSG00000074489	510.943	-0.627066	0.224089	-2.79829	0.00513747	0.0738387	9.04168	9.57994	9.32916	9.10279	8.70432	8.26481	8.64832	8.91959	Bglap3	12095	bone gamma-carboxyglutamate protein 3 [Source:MGI Symbol;Acc:MGI:88155]
986	ENSMUSG00000000563	11547.5	0.258838	0.0925225	2.79757	0.00514886	0.0739009	13.5018	13.3852	13.3092	13.2302	13.5009	13.6138	13.6427	13.711	Atp5f1	11950	ATP synthase, H+ transporting, mitochondrial F0 complex, subunit B1 [Source:MGI Symbol;Acc:MGI:1100495]
987	ENSMUSG00000066152	8223.82	0.227909	0.081473	2.79736	0.00515224	0.0739009	12.8673	12.9194	12.8901	12.8722	13.1042	13.0883	13.0622	13.2021	Slc31a2	20530	solute carrier family 31, member 2 [Source:MGI Symbol;Acc:MGI:1333844]
988	ENSMUSG00000027782	11311.9	0.259779	0.0928915	2.79658	0.0051646	0.0740033	13.4274	13.3993	13.3228	13.1549	13.644	13.4656	13.6107	13.6318	Kpna4	16649	karyopherin (importin) alpha 4 [Source:MGI Symbol;Acc:MGI:1100848]
989	ENSMUSG00000054843	14342.7	-0.357699	0.127955	-2.7955	0.00518195	0.0741768	14.1369	14.0318	13.7448	13.9622	13.8966	13.274	13.7248	13.5023	Atrnl1	226255	attractin like 1 [Source:MGI Symbol;Acc:MGI:2147749]
990	ENSMUSG00000045374	2340.49	-0.294466	0.105465	-2.79207	0.00523722	0.0748922	11.3517	11.3173	11.3833	11.2768	10.9864	11.0351	11.0123	11.1173	Wdr81	192652	WD repeat domain 81 [Source:MGI Symbol;Acc:MGI:2681828]
991	ENSMUSG00000013033	1685.32	-0.503532	0.180438	-2.79062	0.00526079	0.0751534	10.494	11.1622	11.0444	11.0122	10.0774	10.7114	10.2708	10.6318	Adgrl1	330814	adhesion G protein-coupled receptor L1 [Source:MGI Symbol;Acc:MGI:1929461]
992	ENSMUSG00000025722	2182.2	0.395097	0.141661	2.78903	0.00528658	0.0754457	11.1226	10.6864	10.912	10.7651	11.2874	11.438	11.0048	11.3401	Wdr73	71968	WD repeat domain 73 [Source:MGI Symbol;Acc:MGI:1919218]
993	ENSMUSG00000057156	911.691	0.524255	0.188019	2.78831	0.00529833	0.0755372	9.40948	9.74233	9.7035	9.28712	10.1293	9.65208	10.2276	10.208	Homez	239099	homeodomain leucine zipper-encoding gene [Source:MGI Symbol;Acc:MGI:2678023]
994	ENSMUSG00000068747	1111.1	-0.56167	0.201485	-2.78765	0.00530911	0.0756148	10.1062	10.0161	10.5556	10.6971	10.0739	9.35766	9.84771	9.87442	Sort1	20661	sortilin 1 [Source:MGI Symbol;Acc:MGI:1338015]
995	ENSMUSG00000001248	6710.77	-0.291392	0.104585	-2.78618	0.00533339	0.075808	12.7154	13.0076	12.8384	12.8268	12.3812	12.7102	12.5635	12.564	Gramd1a	52857	GRAM domain containing 1A [Source:MGI Symbol;Acc:MGI:105490]
996	ENSMUSG00000021758	92.6919	-1.4736	0.528854	-2.78641	0.00532957	0.075808	6.83346	7.1582	7.91258	5.69096	6.12144	5.65848	5.27549	5.36402	Ddx4	13206	DEAD (Asp-Glu-Ala-Asp) box polypeptide 4 [Source:MGI Symbol;Acc:MGI:102670]
997	ENSMUSG00000070803	1051.31	0.424292	0.152405	2.78398	0.00536971	0.0762477	9.90568	9.60726	9.88404	9.83093	10.2614	10.406	10.1731	10.0834	Cited4	56222	Cbp/p300-interacting transactivator, with Glu/Asp-rich carboxy-terminal domain, 4 [Source:MGI Symbol;Acc:MGI:1861694]
998	ENSMUSG00000037808	2662.23	0.400031	0.14377	2.78243	0.00539535	0.076535	11.059	11.3679	11.1652	11.045	11.6732	11.1652	11.7572	11.5963	Fam76b	72826	family with sequence similarity 76, member B [Source:MGI Symbol;Acc:MGI:1920076]
999	ENSMUSG00000071659	14771.3	-0.222558	0.0799967	-2.78208	0.00540113	0.0765404	13.9608	13.9036	13.9684	13.9958	13.7093	13.6332	13.8011	13.7905	Hnrnpul2	68693	heterogeneous nuclear ribonucleoprotein U-like 2 [Source:MGI Symbol;Acc:MGI:1915943]
1000	ENSMUSG00000044033	149.485	1.65741	0.596329	2.77935	0.00544676	0.0771098	6.83346	6.54388	6.05051	4.1608	7.83273	5.39027	7.87949	8.66876	Ccdc141	545428	coiled-coil domain containing 141 [Source:MGI Symbol;Acc:MGI:1919735]
1001	ENSMUSG00000096995	285.618	0.730992	0.263112	2.77826	0.00546513	0.0772925	7.95781	7.66174	7.64652	7.72128	8.66421	8.03274	8.64832	8.49836	2810029C07Rik	NA	RIKEN cDNA 2810029C07 gene [Source:MGI Symbol;Acc:MGI:1919920]
1002	ENSMUSG00000035759	298.699	0.775288	0.279216	2.77666	0.0054921	0.0775191	7.60579	7.79202	7.35154	8.25745	8.2378	8.67419	8.62389	8.66876	Bbs10	71769	Bardet-Biedl syndrome 10 (human) [Source:MGI Symbol;Acc:MGI:1919019]
1003	ENSMUSG00000038267	5029.17	-0.424188	0.152756	-2.77689	0.00548812	0.0775191	12.8017	12.4788	11.9641	12.6013	12.261	12.1122	12.019	11.8525	Slc22a23	73102	solute carrier family 22, member 23 [Source:MGI Symbol;Acc:MGI:1920352]
1004	ENSMUSG00000024393	19037.9	-0.22665	0.0816465	-2.77599	0.00550332	0.0776001	14.3227	14.25	14.2779	14.4438	14.1363	14.0636	14.1573	14.0349	Prrc2a	53761	proline-rich coiled-coil 2A [Source:MGI Symbol;Acc:MGI:1915467]
1005	ENSMUSG00000032243	203.446	-1.18066	0.42547	-2.77495	0.0055211	0.0777733	7.22323	7.8565	8.57445	8.53701	7.3398	7.42944	6.86906	5.657	Itga11	319480	integrin alpha 11 [Source:MGI Symbol;Acc:MGI:2442114]
1006	ENSMUSG00000028788	24533.4	0.240239	0.0865869	2.77454	0.0055279	0.0777918	14.4298	14.4972	14.5873	14.3002	14.6181	14.7434	14.683	14.7424	Ptp4a2	19244	protein tyrosine phosphatase 4a2 [Source:MGI Symbol;Acc:MGI:1277117]
1007	ENSMUSG00000052920	363.281	-0.99109	0.357478	-2.77245	0.00556356	0.0782158	8.90255	8.7777	8.53382	9.34212	8.44502	6.51491	8.3714	7.6868	Prkg1	19091	protein kinase, cGMP-dependent, type I [Source:MGI Symbol;Acc:MGI:108174]
1008	ENSMUSG00000018900	13373.3	-0.27649	0.0997638	-2.77144	0.00558081	0.0783028	13.6161	13.8169	13.9091	13.9871	13.4767	13.5305	13.5404	13.6925	Slc22a5	20520	solute carrier family 22 (organic cation transporter), member 5 [Source:MGI Symbol;Acc:MGI:1329012]
1009	ENSMUSG00000032396	1272.16	-0.464237	0.167496	-2.77164	0.00557749	0.0783028	10.237	10.5293	10.5582	10.7422	9.86927	10.3743	10.0261	9.92881	Dis3l	213550	DIS3 like exosome 3'-5' exoribonuclease [Source:MGI Symbol;Acc:MGI:2143272]
1010	ENSMUSG00000062081	702.295	-0.488433	0.176262	-2.77106	0.00558737	0.0783172	9.48264	9.64426	9.88	9.69241	9.34291	9.24672	9.05517	9.10917	Gm6055	NA	predicted gene 6055 [Source:MGI Symbol;Acc:MGI:3648620]
1011	ENSMUSG00000040046	277.005	1.24275	0.449873	2.76246	0.00573683	0.0802533	7.5886	8.27349	6.57579	6.03077	8.68286	7.775	8.06516	9.37401	Tph1	21990	tryptophan hydroxylase 1 [Source:MGI Symbol;Acc:MGI:98796]
1012	ENSMUSG00000008789	508511	0.374646	0.135605	2.76277	0.00573135	0.0802533	18.2586	18.8304	18.9279	18.9111	19.1571	18.7985	19.2681	19.253	Ceacam5	73250	carcinoembryonic antigen-related cell adhesion molecule 5 [Source:MGI Symbol;Acc:MGI:1920500]
1013	ENSMUSG00000019856	450.225	-0.896309	0.324503	-2.7621	0.00574313	0.0802621	8.93465	9.30236	9.60234	8.80894	7.25924	8.11926	8.25531	9.04025	Fam184a	75906	family with sequence similarity 184, member A [Source:MGI Symbol;Acc:MGI:1923156]
1014	ENSMUSG00000028426	22102.9	0.260751	0.0944371	2.76111	0.00576053	0.0804258	14.4608	14.2639	14.2436	14.2003	14.5623	14.3777	14.6695	14.6008	Rad23b	19359	RAD23 homolog B, nucleotide excision repair protein [Source:MGI Symbol;Acc:MGI:105128]
1015	ENSMUSG00000015748	2754.06	-0.342452	0.12405	-2.7606	0.00576946	0.0804712	11.5228	11.531	11.5699	11.7225	11.0873	11.4542	11.3281	11.0814	Prpf3	70767	pre-mRNA processing factor 3 [Source:MGI Symbol;Acc:MGI:1918017]
1016	ENSMUSG00000040613	315.564	1.05739	0.383236	2.75911	0.00579582	0.0805336	7.07477	7.30919	7.01026	8.65125	8.81273	8.74634	7.95977	9.18007	Apobec1	11810	apolipoprotein B mRNA editing enzyme, catalytic polypeptide 1 [Source:MGI Symbol;Acc:MGI:103298]
1017	ENSMUSG00000033732	6687.03	0.277205	0.100479	2.75883	0.00580086	0.0805336	12.6004	12.6343	12.6239	12.3744	12.9563	12.7366	12.8923	12.7606	Sf3b3	101943	splicing factor 3b, subunit 3 [Source:MGI Symbol;Acc:MGI:1289341]
1018	ENSMUSG00000024359	24434.2	0.259423	0.0940219	2.75918	0.00579467	0.0805336	14.487	14.2739	14.3928	14.5917	14.7899	14.572	14.774	14.6554	Hspa9	15526	heat shock protein 9 [Source:MGI Symbol;Acc:MGI:96245]
1019	ENSMUSG00000028028	392.707	-0.616098	0.223308	-2.75896	0.00579848	0.0805336	8.95491	9.07433	8.92538	8.58538	8.27925	8.47628	8.16336	8.18256	Alpk1	71481	alpha-kinase 1 [Source:MGI Symbol;Acc:MGI:1918731]
1020	ENSMUSG00000053552	651.048	-0.670638	0.243095	-2.75875	0.00580238	0.0805336	9.56404	9.89169	9.40621	9.67761	9.38528	9.22393	8.7691	8.27184	Ebf4	228598	early B cell factor 4 [Source:MGI Symbol;Acc:MGI:2385972]
1021	ENSMUSG00000027346	10204.7	0.309406	0.112184	2.75801	0.00581543	0.080625	13.3263	13.1072	13.1645	12.9983	13.5817	13.1886	13.607	13.4399	Gpcpd1	74182	glycerophosphocholine phosphodiesterase 1 [Source:MGI Symbol;Acc:MGI:104898]
1022	ENSMUSG00000023987	2345.57	-0.590617	0.214168	-2.75773	0.00582036	0.080625	12.1168	11.2402	10.9916	11.2186	11.0277	11.0656	10.935	10.3492	Pgc	109820	progastricsin (pepsinogen C) [Source:MGI Symbol;Acc:MGI:98909]
1023	ENSMUSG00000021048	1591.38	0.461214	0.167279	2.75716	0.00583056	0.0806875	10.7761	10.2883	10.1867	10.2173	11.0548	10.9488	10.7143	10.6393	Mthfd1	108156	methylenetetrahydrofolate dehydrogenase (NADP+ dependent), methenyltetrahydrofolate cyclohydrolase, formyltetrahydrofolate synthase [Source:MGI Symbol;Acc:MGI:1342005]
1024	ENSMUSG00000021392	2249.45	0.305651	0.110931	2.75531	0.00586362	0.0810658	10.9466	10.913	11.0854	10.9489	11.3181	11.2752	11.3468	11.1776	Nol8	70930	nucleolar protein 8 [Source:MGI Symbol;Acc:MGI:1918180]
1025	ENSMUSG00000054932	54886.1	1.35584	0.492425	2.75338	0.0058983	0.0814655	15.2673	15.6837	14.527	12.9077	16.3017	15.7662	16.1743	16.6837	Afp	11576	alpha fetoprotein [Source:MGI Symbol;Acc:MGI:87951]
1026	ENSMUSG00000000088	6654.31	0.301054	0.109361	2.75284	0.00590807	0.0815209	12.7717	12.5332	12.539	12.2817	12.8118	12.8348	12.8979	12.8264	Cox5a	12858	cytochrome c oxidase subunit Va [Source:MGI Symbol;Acc:MGI:88474]
1027	ENSMUSG00000024664	14547.7	0.395434	0.143748	2.75089	0.00594332	0.0817868	13.0816	13.615	13.6643	13.9725	14.0132	14.0519	13.816	14.1497	Fads3	60527	fatty acid desaturase 3 [Source:MGI Symbol;Acc:MGI:1928740]
1028	ENSMUSG00000040345	2156.77	0.373457	0.135746	2.75114	0.00593876	0.0817868	10.8061	10.9079	10.9822	10.8031	11.082	11.3508	11.0282	11.4882	Arhgap9	216445	Rho GTPase activating protein 9 [Source:MGI Symbol;Acc:MGI:2143764]
1029	ENSMUSG00000052776	2685.38	-0.498063	0.18106	-2.75082	0.00594466	0.0817868	11.279	11.4802	12.1811	11.3422	11.1349	11.0423	10.92	11.352	Oas1a	246730	2'-5' oligoadenylate synthetase 1A [Source:MGI Symbol;Acc:MGI:2180860]
1030	ENSMUSG00000039349	1800.82	-0.43258	0.157289	-2.75022	0.00595546	0.0818558	11.3728	10.7556	10.8779	10.9771	10.7904	10.4943	10.5849	10.4376	C130074G19Rik	226777	RIKEN cDNA C130074G19 gene [Source:MGI Symbol;Acc:MGI:2444831]
1031	ENSMUSG00000079523	16786.7	-0.322088	0.117144	-2.74949	0.00596877	0.0819591	13.909	14.3787	14.1071	14.3083	13.7852	13.9754	13.6535	14.0165	Tmsb10	19240	thymosin, beta 10 [Source:MGI Symbol;Acc:MGI:109146]
1032	ENSMUSG00000073155	11159.3	0.232499	0.0845901	2.74854	0.00598614	0.0820385	13.2732	13.3758	13.3883	13.2588	13.4667	13.6508	13.5317	13.5751	1810058I24Rik	NA	RIKEN cDNA 1810058I24 gene [Source:MGI Symbol;Acc:MGI:1914955]
1033	ENSMUSG00000030654	25459.1	0.229915	0.083646	2.74866	0.00598388	0.0820385	14.5817	14.5344	14.5793	14.359	14.8232	14.7619	14.6975	14.6989	Arl6ip1	54208	ADP-ribosylation factor-like 6 interacting protein 1 [Source:MGI Symbol;Acc:MGI:1858943]
1034	ENSMUSG00000005802	16903.8	0.328663	0.119726	2.74511	0.00604899	0.0826817	13.8918	13.9847	14.0751	13.4614	14.2613	14.274	14.191	14.0647	Slc30a4	22785	solute carrier family 30 (zinc transporter), member 4 [Source:MGI Symbol;Acc:MGI:1345282]
1035	ENSMUSG00000038256	1342.68	-0.411493	0.149914	-2.74485	0.00605378	0.0826817	10.5001	10.7147	10.2766	10.7877	10.2279	10.1593	10.1304	10.1659	Bcl9	77578	B cell CLL/lymphoma 9 [Source:MGI Symbol;Acc:MGI:1924828]
1036	ENSMUSG00000020892	566.43	-0.648242	0.236179	-2.74471	0.00605643	0.0826817	9.67406	9.50369	9.60561	8.80554	8.62296	8.5404	8.84717	9.08474	Aloxe3	23801	arachidonate lipoxygenase 3 [Source:MGI Symbol;Acc:MGI:1345140]
1037	ENSMUSG00000081344	159.585	-0.99191	0.361361	-2.74493	0.00605245	0.0826817	7.77742	7.88426	7.27143	7.92922	6.64978	6.48455	6.37858	7.30027	Gm14303	NA	predicted gene 14303 [Source:MGI Symbol;Acc:MGI:3651379]
1038	ENSMUSG00000048402	125.237	-1.26174	0.459808	-2.74405	0.00606857	0.0827676	7.72595	7.6128	7.7799	6.38062	6.53128	5.95268	6.71103	5.32747	Gli2	14633	GLI-Kruppel family member GLI2 [Source:MGI Symbol;Acc:MGI:95728]
1039	ENSMUSG00000041426	1784.65	0.417519	0.15222	2.74286	0.00609069	0.0829596	10.7653	10.6874	10.6088	10.1849	11.0644	10.8369	11.1555	10.9058	Hibch	227095	3-hydroxyisobutyryl-Coenzyme A hydrolase [Source:MGI Symbol;Acc:MGI:1923792]
1040	ENSMUSG00000039148	5660.4	-0.254767	0.0928906	-2.74266	0.00609437	0.0829596	12.6667	12.578	12.5568	12.5502	12.2716	12.4705	12.2683	12.3158	Sart1	20227	squamous cell carcinoma antigen recognized by T cells 1 [Source:MGI Symbol;Acc:MGI:1309453]
1041	ENSMUSG00000036256	15584	-0.255553	0.0931902	-2.74228	0.00610144	0.0829761	13.9902	13.9653	14.1639	14.0721	13.7515	13.9775	13.7336	13.6979	Igfbp7	29817	insulin-like growth factor binding protein 7 [Source:MGI Symbol;Acc:MGI:1352480]
1042	ENSMUSG00000027865	2989.76	0.326207	0.118996	2.74132	0.00611924	0.0830586	11.1916	11.3071	11.3852	11.5841	11.6552	11.6008	11.7151	11.82	Gdap2	14547	ganglioside-induced differentiation-associated-protein 2 [Source:MGI Symbol;Acc:MGI:1338001]
1043	ENSMUSG00000032719	190.324	-1.03262	0.376655	-2.74155	0.00611507	0.0830586	8.44541	8.38456	7.47113	7.3811	7.30811	6.45354	6.72946	7.24254	Sbspon	226866	somatomedin B and thrombospondin, type 1 domain containing [Source:MGI Symbol;Acc:MGI:2684952]
1044	ENSMUSG00000021361	17118.2	0.217912	0.0795073	2.74078	0.00612932	0.0831157	14.0549	13.9359	13.9142	13.8904	14.1188	14.2364	14.1495	14.1654	Tmem14c	66154	transmembrane protein 14C [Source:MGI Symbol;Acc:MGI:1913404]
1045	ENSMUSG00000032089	2149.16	0.522057	0.190535	2.73996	0.00614473	0.0832449	10.5342	10.8659	11.1281	10.5259	11.3703	10.6883	11.3669	11.6445	Il10ra	16154	interleukin 10 receptor, alpha [Source:MGI Symbol;Acc:MGI:96538]
1046	ENSMUSG00000070436	81374.4	-0.317296	0.11589	-2.7379	0.00618325	0.0836867	16.1533	16.5273	16.5252	16.6025	16.0221	16.3911	15.9459	16.1798	Serpinh1	12406	serine (or cysteine) peptidase inhibitor, clade H, member 1 [Source:MGI Symbol;Acc:MGI:88283]
1047	ENSMUSG00000022371	455.892	-0.919476	0.335928	-2.73712	0.00619801	0.0838063	9.55374	8.87776	9.7217	8.33494	8.68595	8.35147	8.5428	7.27169	Col14a1	12818	collagen, type XIV, alpha 1 [Source:MGI Symbol;Acc:MGI:1341272]
1048	ENSMUSG00000022471	1314.15	-0.423378	0.154751	-2.73586	0.00622177	0.0840474	10.2489	10.6393	10.7886	10.4988	10.0597	10.233	10.0168	10.213	Xrcc6	14375	X-ray repair complementing defective repair in Chinese hamster cells 6 [Source:MGI Symbol;Acc:MGI:95606]
1049	ENSMUSG00000032013	595.006	0.695795	0.254472	2.73427	0.00625193	0.0843098	8.92783	8.29433	9.31324	8.58141	9.69649	9.13389	9.28758	9.86329	Trim29	72169	tripartite motif-containing 29 [Source:MGI Symbol;Acc:MGI:1919419]
1050	ENSMUSG00000070730	14150.3	0.276724	0.101208	2.73421	0.00625311	0.0843098	13.4404	13.6591	13.8379	13.6098	13.9934	13.9775	13.7698	13.9299	Rmdn3	67809	regulator of microtubule dynamics 3 [Source:MGI Symbol;Acc:MGI:1915059]
1051	ENSMUSG00000032328	13833.1	0.274679	0.10048	2.73367	0.00626332	0.0843671	13.4794	13.7156	13.8049	13.4121	13.8942	13.8591	13.8821	13.9111	Tmem30a	69981	transmembrane protein 30A [Source:MGI Symbol;Acc:MGI:106402]
1052	ENSMUSG00000023443	2778.12	-0.371211	0.135821	-2.73309	0.00627431	0.0844347	11.888	11.7263	11.313	11.4593	11.2556	11.221	11.1876	11.3052	Esx1	13984	extraembryonic, spermatogenesis, homeobox 1 [Source:MGI Symbol;Acc:MGI:1096388]
1053	ENSMUSG00000008855	6313.63	-0.272217	0.0996219	-2.7325	0.0062855	0.0845051	12.8621	12.7256	12.7454	12.6775	12.5663	12.4881	12.2848	12.5701	Hdac5	15184	histone deacetylase 5 [Source:MGI Symbol;Acc:MGI:1333784]
1054	ENSMUSG00000013622	6241.7	0.265314	0.0971156	2.73194	0.00629626	0.0845694	12.4729	12.4328	12.4485	12.5207	12.7324	12.5368	12.8304	12.82	Atraid	381629	all-trans retinoic acid induced differentiation factor [Source:MGI Symbol;Acc:MGI:1918918]
1055	ENSMUSG00000018796	1518.61	0.399674	0.146469	2.72873	0.00635796	0.0850531	10.2148	10.2232	10.4033	10.5545	10.5752	10.8885	10.9049	10.6224	Acsl1	14081	acyl-CoA synthetase long-chain family member 1 [Source:MGI Symbol;Acc:MGI:102797]
1056	ENSMUSG00000051256	3481.35	0.300308	0.110015	2.7297	0.00633917	0.0850531	11.4588	11.6095	11.7011	11.6524	11.9538	11.9753	11.7174	11.9694	Jagn1	67767	jagunal homolog 1 [Source:MGI Symbol;Acc:MGI:1915017]
1057	ENSMUSG00000025357	1977.95	-0.374698	0.137327	-2.7285	0.00636231	0.0850531	10.7999	11.2083	11.2714	11.1791	10.7169	10.8629	10.6273	10.7854	Dgka	13139	diacylglycerol kinase, alpha [Source:MGI Symbol;Acc:MGI:102952]
1058	ENSMUSG00000041936	10600	-0.415713	0.152308	-2.72943	0.00634441	0.0850531	13.8023	13.4373	13.2461	13.7071	13.1988	12.6544	13.4746	13.153	Agrn	11603	agrin [Source:MGI Symbol;Acc:MGI:87961]
1059	ENSMUSG00000032308	698.014	-0.529723	0.194139	-2.72858	0.00636075	0.0850531	9.76867	9.56929	9.64747	9.76421	8.91355	9.40907	8.85138	9.37625	Ulk3	71742	unc-51-like kinase 3 [Source:MGI Symbol;Acc:MGI:1918992]
1060	ENSMUSG00000034422	5219.58	-0.421598	0.154595	-2.72711	0.00638921	0.0853321	12.2148	12.4278	13.0389	12.3533	12.1951	12.0976	11.944	12.241	Parp14	547253	poly (ADP-ribose) polymerase family, member 14 [Source:MGI Symbol;Acc:MGI:1919489]
1061	ENSMUSG00000035513	101.911	-1.35513	0.496974	-2.72677	0.00639581	0.0853397	6.14935	6.8274	7.99969	7.22701	5.46296	6.40574	5.62976	5.77028	Ntng2	171171	netrin G2 [Source:MGI Symbol;Acc:MGI:2159341]
1062	ENSMUSG00000064357	467.443	0.571286	0.209583	2.72583	0.0064141	0.0855032	8.77666	8.41818	8.64291	8.35368	8.98292	9.34293	9.08411	9.082	mt-Atp6	17705	mitochondrially encoded ATP synthase 6 [Source:MGI Symbol;Acc:MGI:99927]
1063	ENSMUSG00000061099	423.453	0.658143	0.24149	2.72535	0.00642339	0.0855465	8.56448	8.10086	8.18165	8.54926	9.38907	9.00079	8.9332	8.6651	Gapdhs	14447	glyceraldehyde-3-phosphate dehydrogenase, spermatogenic [Source:MGI Symbol;Acc:MGI:95653]
1064	ENSMUSG00000062762	9072.87	0.272375	0.0999672	2.72464	0.00643711	0.0856486	12.9579	13.0857	13.1296	12.8277	13.2989	13.3912	13.1312	13.2756	Ei24	13663	etoposide induced 2.4 mRNA [Source:MGI Symbol;Acc:MGI:108090]
1065	ENSMUSG00000043140	1462.1	0.393047	0.144274	2.72431	0.00644364	0.0856551	10.3787	10.3393	10.3555	10.1317	10.7629	10.5319	10.921	10.54	Tmem186	66690	transmembrane protein 186 [Source:MGI Symbol;Acc:MGI:1913940]
1066	ENSMUSG00000028633	4483.28	0.388937	0.142788	2.72388	0.00645197	0.0856582	12.2668	11.9496	11.6779	11.7194	12.4267	12.0716	12.494	12.2178	Ctps	51797	cytidine 5'-triphosphate synthase [Source:MGI Symbol;Acc:MGI:1858304]
1067	ENSMUSG00000022707	1228.13	0.371129	0.13626	2.72368	0.00645598	0.0856582	9.86342	10.1536	10.1116	10.1194	10.4699	10.409	10.4455	10.4214	Gbe1	74185	glucan (1,4-alpha-), branching enzyme 1 [Source:MGI Symbol;Acc:MGI:1921435]
1068	ENSMUSG00000026807	546.875	0.529687	0.194502	2.7233	0.00646332	0.0856753	8.69067	8.68605	8.87747	8.96333	9.44112	9.07398	9.32747	9.47564	Ak8	68870	adenylate kinase 8 [Source:MGI Symbol;Acc:MGI:1916120]
1069	ENSMUSG00000020288	1227.08	-0.46222	0.169751	-2.72293	0.00647064	0.0856921	10.5892	10.7669	10.1162	10.3445	10.0162	10.1949	9.90764	9.91194	Ahsa2	268390	AHA1, activator of heat shock protein ATPase 2 [Source:MGI Symbol;Acc:MGI:1916133]
1070	ENSMUSG00000004988	242.848	1.14909	0.422157	2.72195	0.00648981	0.0858657	7.40441	7.94484	6.19648	6.89731	9.16861	7.37255	8.25531	8.20792	Fxyd4	108017	FXYD domain-containing ion transport regulator 4 [Source:MGI Symbol;Acc:MGI:1889005]
1071	ENSMUSG00000049493	1779.82	0.452893	0.166478	2.72043	0.00651965	0.0860995	10.881	10.5049	10.5841	10.1532	11.1761	10.8316	11.1607	10.8204	Pls1	102502	plastin 1 (I-isoform) [Source:MGI Symbol;Acc:MGI:104809]
1072	ENSMUSG00000051790	607.116	-0.564592	0.207532	-2.7205	0.00651824	0.0860995	9.20849	9.75554	9.33114	9.64755	8.64215	9.15813	8.98784	8.91959	Nlgn2	216856	neuroligin 2 [Source:MGI Symbol;Acc:MGI:2681835]
1073	ENSMUSG00000043243	92.6706	-1.48467	0.54593	-2.71953	0.00653748	0.0862546	6.40638	7.07633	7.31204	7.42606	6.20983	4.18093	4.87282	6.27141	Fam129c	100037278	family with sequence similarity 129, member C [Source:MGI Symbol;Acc:MGI:3686743]
1074	ENSMUSG00000079414	152.024	1.19068	0.438098	2.71784	0.00657105	0.0865799	6.98128	6.95068	4.99439	6.53637	7.56427	7.95738	7.36989	7.94385	Gm11110	NA	predicted gene 11110 [Source:MGI Symbol;Acc:MGI:3779362]
1075	ENSMUSG00000063273	8523.02	0.281341	0.103523	2.71767	0.00657437	0.0865799	12.9547	13.0502	12.9366	12.6707	13.0885	13.2381	13.298	13.1305	Naa15	74838	N(alpha)-acetyltransferase 15, NatA auxiliary subunit [Source:MGI Symbol;Acc:MGI:1922088]
1076	ENSMUSG00000028911	5959.02	-0.307428	0.113168	-2.71656	0.00659652	0.0867909	12.6059	12.6009	12.686	12.841	12.4093	12.5954	12.1544	12.3219	Srsf4	57317	serine/arginine-rich splicing factor 4 [Source:MGI Symbol;Acc:MGI:1890577]
1077	ENSMUSG00000023944	85821	-0.228841	0.0842782	-2.71531	0.00662144	0.0870378	16.5359	16.5113	16.5265	16.4192	16.2542	16.4429	16.1953	16.172	Hsp90ab1	15516	heat shock protein 90 alpha (cytosolic), class B member 1 [Source:MGI Symbol;Acc:MGI:96247]
1078	ENSMUSG00000029123	81.6609	1.79325	0.661162	2.71228	0.00668229	0.087392	2.83837	5.33623	5.31525	5.98343	6.22687	5.81306	7.11329	7.91334	Stk32b	64293	serine/threonine kinase 32B [Source:MGI Symbol;Acc:MGI:1927552]
1079	ENSMUSG00000037235	17586.4	-0.229515	0.0846351	-2.71181	0.0066916	0.087392	14.215	14.2168	14.3366	14.069	14.0261	14.0022	13.9239	13.9776	Mxd4	17122	Max dimerization protein 4 [Source:MGI Symbol;Acc:MGI:104991]
1080	ENSMUSG00000060166	5169.41	-0.267005	0.0984303	-2.71263	0.00667509	0.087392	12.2668	12.5308	12.4918	12.5474	12.1631	12.2114	12.1701	12.2391	Zdhhc8	27801	zinc finger, DHHC domain containing 8 [Source:MGI Symbol;Acc:MGI:1338012]
1081	ENSMUSG00000018899	2958.94	-0.48933	0.180401	-2.71245	0.0066788	0.087392	11.3046	11.9688	12.1467	11.4287	11.0374	11.438	11.0393	11.4866	Irf1	16362	interferon regulatory factor 1 [Source:MGI Symbol;Acc:MGI:96590]
1082	ENSMUSG00000044678	1184.99	-0.608862	0.224517	-2.71187	0.00669048	0.087392	10.4027	10.3025	10.9866	10.0805	9.30127	9.88637	9.85822	10.2922	Ly6k	76486	lymphocyte antigen 6 complex, locus K [Source:MGI Symbol;Acc:MGI:1923736]
1083	ENSMUSG00000106106	458.146	-1.0593	0.390459	-2.71297	0.00666832	0.087392	8.39686	9.22033	7.98971	10.3375	8.31156	8.60885	7.97531	7.85675	Rn18s-rs5	NA	18s RNA, related sequence 5 [Source:MGI Symbol;Acc:MGI:107222]
1084	ENSMUSG00000014602	132.382	-1.38696	0.511322	-2.7125	0.00667785	0.087392	7.51165	7.01487	7.38238	8.18081	5.6001	4.88573	7.29758	5.9732	Kif1a	16560	kinesin family member 1A [Source:MGI Symbol;Acc:MGI:108391]
1085	ENSMUSG00000022292	1683.63	0.367769	0.135712	2.70993	0.00672982	0.087781	10.4351	10.6494	10.489	10.5082	10.9172	10.6589	11.0911	10.8617	Rrm2b	382985	ribonucleotide reductase M2 B (TP53 inducible) [Source:MGI Symbol;Acc:MGI:2155865]
1086	ENSMUSG00000028082	4473.97	-0.308522	0.113857	-2.70973	0.00673379	0.087781	12.4865	12.1473	12.1354	12.2966	12.0679	11.9899	11.9897	11.8005	Sh3d19	27059	SH3 domain protein D19 [Source:MGI Symbol;Acc:MGI:1350923]
1087	ENSMUSG00000079057	835.938	0.512753	0.189311	2.70853	0.00675822	0.0879376	9.27088	9.46055	9.80088	9.09167	10.0089	9.90368	9.77634	10.0641	Cyp4v3	102294	cytochrome P450, family 4, subfamily v, polypeptide 3 [Source:MGI Symbol;Acc:MGI:2142763]
1088	ENSMUSG00000051076	1561.68	-0.587424	0.216878	-2.70855	0.00675784	0.0879376	11.4675	10.5183	10.3919	10.8616	10.2247	10.0047	10.6625	10.1724	Vtcn1	242122	V-set domain containing T cell activation inhibitor 1 [Source:MGI Symbol;Acc:MGI:3039619]
1089	ENSMUSG00000056413	1632.81	-0.410881	0.15178	-2.70707	0.00678794	0.0882432	10.7396	10.8262	10.6258	11.2012	10.3171	10.5513	10.4244	10.5118	Adap1	231821	ArfGAP with dual PH domains 1 [Source:MGI Symbol;Acc:MGI:2442201]
1090	ENSMUSG00000053228	114962	0.385832	0.142636	2.70501	0.00683027	0.088712	16.1309	16.5291	16.7162	16.9284	16.8664	16.7062	17.1472	17.1891	Ceacam3	384557	carcinoembryonic antigen-related cell adhesion molecule 3 [Source:MGI Symbol;Acc:MGI:3646296]
1091	ENSMUSG00000099966	286.876	0.911495	0.337223	2.70294	0.00687288	0.0887768	7.03302	8.40387	7.58156	7.13251	8.57384	8.18209	8.48428	8.88227	2810402E24Rik	NA	RIKEN cDNA 2810402E24 gene [Source:MGI Symbol;Acc:MGI:1913715]
1092	ENSMUSG00000026678	3849.57	0.533375	0.197325	2.70303	0.00687105	0.0887768	10.8416	11.8046	11.9891	11.6038	12.0758	12.5785	11.9035	11.9478	Rgs5	19737	regulator of G-protein signaling 5 [Source:MGI Symbol;Acc:MGI:1098434]
1093	ENSMUSG00000029003	1678.45	0.38257	0.141495	2.70376	0.00685589	0.0887768	10.3157	10.6942	10.6298	10.3631	10.6964	10.9101	10.9625	10.9827	Mad2l2	71890	MAD2 mitotic arrest deficient-like 2 [Source:MGI Symbol;Acc:MGI:1919140]
1094	ENSMUSG00000058301	5745.8	-0.238152	0.088094	-2.70339	0.00686366	0.0887768	12.5024	12.6847	12.5935	12.6244	12.3599	12.3996	12.3706	12.3268	Upf1	19704	UPF1 regulator of nonsense transcripts homolog (yeast) [Source:MGI Symbol;Acc:MGI:107995]
1095	ENSMUSG00000006488	5517.52	-0.369465	0.136618	-2.70436	0.00684354	0.0887768	12.7632	12.4014	12.7488	12.4615	12.0362	12.5368	11.9858	12.3064	Prl7a1	19113	prolactin family 7, subfamily a, member 1 [Source:MGI Symbol;Acc:MGI:1206572]
1096	ENSMUSG00000005447	1569.75	-0.39912	0.147609	-2.7039	0.0068531	0.0887768	10.8822	10.6765	10.7381	10.9027	10.2247	10.7106	10.2817	10.3469	Pafah1b3	18476	platelet-activating factor acetylhydrolase, isoform 1b, subunit 3 [Source:MGI Symbol;Acc:MGI:108414]
1097	ENSMUSG00000030652	1246.05	0.476088	0.1762	2.70198	0.00689278	0.0887909	9.88822	10.0865	10.0336	10.0917	10.1529	10.8936	10.2755	10.5716	Coq7	12850	demethyl-Q 7 [Source:MGI Symbol;Acc:MGI:107207]
1098	ENSMUSG00000058729	2457.83	0.45021	0.166602	2.7023	0.00688609	0.0887909	10.7448	10.8172	11.3491	11.0932	11.7796	11.1502	11.5685	11.3058	Lin9	72568	lin-9 homolog (C. elegans) [Source:MGI Symbol;Acc:MGI:1919818]
1099	ENSMUSG00000075569	81.9142	-1.50348	0.556419	-2.70206	0.00689115	0.0887909	6.61318	6.64471	6.52141	7.63964	6.38709	5.17903	4.40695	5.04183	Rsph10b	18861	radial spoke head 10 homolog B (Chlamydomonas) [Source:MGI Symbol;Acc:MGI:1922386]
1100	ENSMUSG00000020287	1373.24	0.458479	0.169816	2.69985	0.00693699	0.089279	10.2016	9.99079	9.90941	10.5269	10.46	10.7903	10.4731	10.7821	Mpg	268395	N-methylpurine-DNA glycosylase [Source:MGI Symbol;Acc:MGI:97073]
1101	ENSMUSG00000042632	7587.18	-0.304676	0.112929	-2.69795	0.00697669	0.0897084	12.7342	13.1407	12.992	13.2223	12.7937	12.6424	12.6803	12.7934	Pla2g6	53357	phospholipase A2, group VI [Source:MGI Symbol;Acc:MGI:1859152]
1102	ENSMUSG00000071253	1936.9	0.40482	0.150084	2.6973	0.00699053	0.0897234	10.5101	10.8961	10.8725	10.485	11.2473	10.8384	11.2311	11.0807	Slc25a16	73132	solute carrier family 25 (mitochondrial carrier, Graves disease autoantigen), member 16 [Source:MGI Symbol;Acc:MGI:1920382]
1103	ENSMUSG00000013495	2587.96	0.278054	0.103077	2.69755	0.00698523	0.0897234	11.1226	11.1714	11.1718	11.2987	11.4645	11.4843	11.4726	11.4599	Tmem175	72392	transmembrane protein 175 [Source:MGI Symbol;Acc:MGI:1919642]
1104	ENSMUSG00000017493	2095.1	-0.354173	0.131371	-2.69597	0.00701832	0.0899985	11.3212	11.0318	11.1773	11.2521	10.8974	10.9743	10.8988	10.5823	Igfbp4	16010	insulin-like growth factor binding protein 4 [Source:MGI Symbol;Acc:MGI:96439]
1105	ENSMUSG00000024772	27718.9	-0.236106	0.0876058	-2.6951	0.00703677	0.0900719	14.9694	14.7892	14.7943	14.9258	14.7638	14.5022	14.6215	14.6437	Ehd1	13660	EH-domain containing 1 [Source:MGI Symbol;Acc:MGI:1341878]
1106	ENSMUSG00000048096	716.562	-0.550903	0.204396	-2.69527	0.00703311	0.0900719	9.57426	9.86059	9.73371	9.75894	9.27692	8.69423	9.54086	9.10647	Lmod1	93689	leiomodin 1 (smooth muscle) [Source:MGI Symbol;Acc:MGI:2135671]
1107	ENSMUSG00000029778	616.871	0.848484	0.314909	2.69438	0.00705198	0.0901037	8.94819	7.89795	8.77951	9.21209	9.76519	8.59115	10.2163	9.5168	Adcyap1r1	11517	adenylate cyclase activating polypeptide 1 receptor 1 [Source:MGI Symbol;Acc:MGI:108449]
1108	ENSMUSG00000043164	151.798	-1.17362	0.435573	-2.69443	0.00705088	0.0901037	7.2083	8.00929	7.84223	7.72128	6.20983	7.49182	6.0375	5.82375	Tmem212	208613	transmembrane protein 212 [Source:MGI Symbol;Acc:MGI:2685410]
1109	ENSMUSG00000108084	570.595	-0.674138	0.250335	-2.69294	0.00708258	0.0904131	9.30986	9.21761	9.94341	9.21977	9.00779	8.57683	8.28054	9.11454	Gm7932	NA	predicted gene 7932 [Source:MGI Symbol;Acc:MGI:3643446]
1110	ENSMUSG00000034487	1220.69	-0.44168	0.164066	-2.69208	0.00710073	0.0905631	10.5828	10.75	10.168	10.2564	10.0501	10.0469	9.89544	10.0683	Kdelc2	68304	KDEL (Lys-Asp-Glu-Leu) containing 2 [Source:MGI Symbol;Acc:MGI:1923765]
1111	ENSMUSG00000024366	549.428	-0.595307	0.221179	-2.69152	0.00711277	0.0906349	9.1511	9.43731	9.34098	9.52684	8.71342	8.81809	9.14719	8.30981	Gfra3	14587	glial cell line derived neurotrophic factor family receptor alpha 3 [Source:MGI Symbol;Acc:MGI:1201403]
1112	ENSMUSG00000020142	8026.04	-0.327481	0.121731	-2.69021	0.00714062	0.0909081	13.4021	12.9202	12.9851	13.144	13.0078	12.8011	12.6965	12.6592	Slc1a4	55963	solute carrier family 1 (glutamate/neutral amino acid transporter), member 4 [Source:MGI Symbol;Acc:MGI:2135601]
1113	ENSMUSG00000024645	1223.18	0.381275	0.1418	2.68883	0.00717024	0.0912032	9.89756	10.186	10.1867	9.92164	10.4263	10.367	10.5015	10.444	Timm21	67105	tranlocase of inner mitochondrial membrane 21 [Source:MGI Symbol;Acc:MGI:1920595]
1114	ENSMUSG00000022546	81.1944	-1.29352	0.481183	-2.68822	0.00718347	0.0912894	7.06652	7.39853	6.21373	6.46921	5.46296	5.68542	5.27549	5.84975	Gpt	76282	glutamic pyruvic transaminase, soluble [Source:MGI Symbol;Acc:MGI:95802]
1115	ENSMUSG00000079671	184.661	-0.979419	0.364404	-2.68773	0.0071939	0.0913399	7.94886	8.41343	7.94393	7.22701	6.41711	7.39721	6.99634	6.90077	2610203C22Rik	NA	RIKEN cDNA 2610203C22 gene [Source:MGI Symbol;Acc:MGI:1919731]
1116	ENSMUSG00000033707	275.45	0.803456	0.299149	2.68581	0.00723552	0.091786	7.81239	7.83533	7.58156	7.33469	8.51954	7.72393	8.77355	8.60529	Lrrc24	223665	leucine rich repeat containing 24 [Source:MGI Symbol;Acc:MGI:3605040]
1117	ENSMUSG00000040105	2131.62	0.346378	0.129032	2.68444	0.0072651	0.0919619	10.9239	10.6933	11.0836	10.7669	11.3205	11.1718	11.0999	11.2821	Plpp6	74411	phospholipid phosphatase 6 [Source:MGI Symbol;Acc:MGI:1921661]
1118	ENSMUSG00000028577	7355.27	0.306891	0.11433	2.68427	0.00726887	0.0919619	12.5898	12.9206	12.7352	12.4438	12.9758	13.0496	13.085	12.8374	Plaa	18786	phospholipase A2, activating protein [Source:MGI Symbol;Acc:MGI:104810]
1119	ENSMUSG00000000339	2341.45	0.303651	0.113118	2.68438	0.00726654	0.0919619	10.933	10.9561	11.0256	11.2058	11.2945	11.3518	11.3446	11.3583	Rtca	66368	RNA 3'-terminal phosphate cyclase [Source:MGI Symbol;Acc:MGI:1913618]
1120	ENSMUSG00000079179	1214.01	-0.361446	0.134742	-2.6825	0.0073075	0.0922857	10.4271	10.4993	10.2591	10.4668	10.0248	10.0299	10.1373	10.0247	Rab10os	NA	RAB10, member RAS oncogene family, opposite strand [Source:MGI Symbol;Acc:MGI:1921423]
1121	ENSMUSG00000059939	1394.32	-0.4405	0.164205	-2.68261	0.00730495	0.0922857	10.5417	10.8875	10.2455	10.8368	10.2541	10.3173	10.163	10.0916	9430015G10Rik	230996	RIKEN cDNA 9430015G10 gene [Source:MGI Symbol;Acc:MGI:2444364]
1122	ENSMUSG00000033623	10170.7	0.271481	0.101249	2.68132	0.00733314	0.0925269	13.0986	13.3284	13.2078	13.028	13.5852	13.4143	13.4706	13.2795	Pcgf3	69587	polycomb group ring finger 3 [Source:MGI Symbol;Acc:MGI:1916837]
1123	ENSMUSG00000034892	11578.2	-0.396794	0.14804	-2.68031	0.00735542	0.0927255	13.5948	13.8303	13.32	13.9184	12.8594	13.4809	13.1888	13.5247	Rps29	20090	ribosomal protein S29 [Source:MGI Symbol;Acc:MGI:107681]
1124	ENSMUSG00000054069	462.982	-0.662868	0.247417	-2.67915	0.00738087	0.0929634	8.71199	9.32785	9.00433	9.45055	8.30756	8.90375	8.30533	8.34223	6030452D12Rik	NA	RIKEN cDNA 6030452D12 gene [Source:MGI Symbol;Acc:MGI:3045356]
1125	ENSMUSG00000051339	13510.4	0.253561	0.0946691	2.67839	0.00739764	0.0930919	13.6952	13.6175	13.5699	13.4658	13.9564	13.7165	13.9435	13.739	2900026A02Rik	243219	RIKEN cDNA 2900026A02 gene [Source:MGI Symbol;Acc:MGI:1920194]
1126	ENSMUSG00000066129	177.713	1.12888	0.421606	2.67758	0.00741563	0.0932354	7.56536	6.81303	6.60223	5.66118	7.74079	8.50681	7.48288	7.80451	Kndc1	76484	kinase non-catalytic C-lobe domain (KIND) containing 1 [Source:MGI Symbol;Acc:MGI:1923734]
1127	ENSMUSG00000027367	8002.32	0.281611	0.105207	2.67673	0.00743456	0.0933405	13.0219	12.8562	12.6843	12.6844	13.1029	13.0403	13.2377	13.01	Stard7	99138	START domain containing 7 [Source:MGI Symbol;Acc:MGI:2139090]
1128	ENSMUSG00000008604	5083.51	-0.262591	0.0981058	-2.67661	0.00743717	0.0933405	12.5539	12.4216	12.2974	12.4636	12.1694	12.0681	12.2441	12.2115	Ubqln4	94232	ubiquilin 4 [Source:MGI Symbol;Acc:MGI:2150152]
1129	ENSMUSG00000021130	1406.19	0.486664	0.18187	2.6759	0.00745296	0.093373	10.307	10.2973	10.158	9.99658	11.127	10.2568	10.6456	10.5569	Galnt16	108760	UDP-N-acetyl-alpha-D-galactosamine:polypeptide N-acetylgalactosaminyltransferase 16 [Source:MGI Symbol;Acc:MGI:1917754]
1130	ENSMUSG00000108558	215983	0.366513	0.136962	2.67602	0.00745019	0.093373	17.1171	17.5342	17.7298	17.6483	17.6699	17.6093	18.075	18.1381	Psg-ps1	NA	pregnancy specific glycoprotein pseudogene 1 [Source:MGI Symbol;Acc:MGI:1347253]
1131	ENSMUSG00000087440	138.823	0.957437	0.357872	2.67536	0.00746484	0.0934006	6.7637	6.86968	6.47924	6.05387	7.3708	7.39721	7.70412	7.60518	4930577N17Rik	NA	RIKEN cDNA 4930577N17 gene [Source:MGI Symbol;Acc:MGI:1914996]
1132	ENSMUSG00000084950	138.095	-1.0634	0.397502	-2.67521	0.00746835	0.0934006	7.63956	7.05206	7.02988	8.17028	6.22687	6.33944	6.72946	6.64263	Gm5577	NA	predicted gene 5577 [Source:MGI Symbol;Acc:MGI:3648213]
1133	ENSMUSG00000031939	1069.44	0.484508	0.18121	2.67374	0.00750102	0.0937263	9.9501	9.92549	9.86779	9.39283	10.1507	10.1807	10.6125	10.1451	Taf1d	75316	TATA-box binding protein associated factor, RNA polymerase I, D [Source:MGI Symbol;Acc:MGI:1922566]
1134	ENSMUSG00000039221	7420.63	0.273495	0.102342	2.67237	0.00753181	0.0940281	12.871	12.7774	12.6034	12.5851	12.8908	12.9004	13.0414	13.1071	Rpl22l1	68028	ribosomal protein L22 like 1 [Source:MGI Symbol;Acc:MGI:1915278]
1135	ENSMUSG00000015850	434.348	-0.648678	0.242839	-2.67122	0.00755755	0.0942663	9.04588	9.03153	8.82231	9.27734	8.66108	7.99016	8.70533	8.13576	Adamtsl4	229595	ADAMTS-like 4 [Source:MGI Symbol;Acc:MGI:2389008]
1136	ENSMUSG00000031278	5391.68	0.370997	0.138973	2.66956	0.00759516	0.094652	12.5365	11.9825	11.9683	12.2335	12.6786	12.307	12.7278	12.5325	Acsl4	50790	acyl-CoA synthetase long-chain family member 4 [Source:MGI Symbol;Acc:MGI:1354713]
1137	ENSMUSG00000038304	91.0112	-1.23761	0.463714	-2.66891	0.00760986	0.0947517	7.17029	6.81303	7.0588	6.97198	5.31139	6.52985	5.62976	5.28997	Cd160	54215	CD160 antigen [Source:MGI Symbol;Acc:MGI:1860383]
1138	ENSMUSG00000059288	2672.93	0.273763	0.102601	2.66823	0.00762525	0.0948397	11.2597	11.2131	11.1668	11.3215	11.5346	11.4518	11.5537	11.5184	Cdyl	12593	chromodomain protein, Y chromosome-like [Source:MGI Symbol;Acc:MGI:1339956]
1139	ENSMUSG00000029823	12046.8	-0.309422	0.115975	-2.668	0.00763032	0.0948397	13.7552	13.879	13.5444	13.6092	13.3632	13.1642	13.6602	13.3421	Luc7l2	192196	LUC7-like 2 (S. cerevisiae) [Source:MGI Symbol;Acc:MGI:2183260]
1140	ENSMUSG00000078994	524.3	0.603651	0.226338	2.66704	0.00765228	0.0949459	8.66903	8.54968	9.02402	8.51637	9.0515	9.70571	9.1195	9.25741	Zfp429	72807	zinc finger protein 429 [Source:MGI Symbol;Acc:MGI:1920057]
1141	ENSMUSG00000024360	17925.1	0.233712	0.0876261	2.66715	0.00764978	0.0949459	14.1271	13.9999	13.9624	13.9356	14.2939	14.0841	14.2884	14.2906	Etf1	225363	eukaryotic translation termination factor 1 [Source:MGI Symbol;Acc:MGI:2385071]
1142	ENSMUSG00000001569	3583.45	0.338951	0.127164	2.66547	0.00768812	0.0953071	11.6727	11.5469	11.6926	11.5945	11.9665	11.6236	12.1993	12.0211	Nom1	433864	nucleolar protein with MIF4G domain 1 [Source:MGI Symbol;Acc:MGI:1861749]
1143	ENSMUSG00000035697	686.62	-0.514189	0.19293	-2.66516	0.00769527	0.0953123	9.66041	9.80539	9.53874	9.62266	9.48429	9.15813	9.02189	8.83748	Hmha1	70719	histocompatibility (minor) HA-1 [Source:MGI Symbol;Acc:MGI:1917969]
1144	ENSMUSG00000073530	191279	-0.394491	0.148034	-2.66486	0.00770208	0.0953132	17.0353	17.7401	17.9489	18.0037	17.4	17.3606	17.3299	17.2434	Pappa2	23850	pappalysin 2 [Source:MGI Symbol;Acc:MGI:3051647]
1145	ENSMUSG00000024955	4257.8	-0.326613	0.122608	-2.66388	0.00772448	0.095507	12.3059	12.1806	12.1115	12.2361	11.7882	12.1673	11.8861	11.6412	Esrra	26379	estrogen related receptor, alpha [Source:MGI Symbol;Acc:MGI:1346831]
1146	ENSMUSG00000048100	2443.15	0.397119	0.149125	2.66299	0.00774491	0.0956759	10.9628	11.1322	11.3545	10.6266	11.3708	11.5545	11.3946	11.4333	Taf13	99730	TATA-box binding protein associated factor 13 [Source:MGI Symbol;Acc:MGI:1913500]
1147	ENSMUSG00000056493	9871.7	-0.248768	0.0934684	-2.66152	0.00777885	0.0960115	13.3615	13.3592	13.5266	13.2951	13.2439	13.0395	13.2074	13.0561	Foxk1	17425	forkhead box K1 [Source:MGI Symbol;Acc:MGI:1347488]
1148	ENSMUSG00000036501	5110.04	-0.332575	0.124988	-2.66084	0.00779452	0.0961212	12.4351	12.4343	12.5413	12.4901	12.1603	11.7996	12.4307	12.116	Fam13b	225358	family with sequence similarity 13, member B [Source:MGI Symbol;Acc:MGI:2447834]
1149	ENSMUSG00000027823	4385.3	0.286889	0.107838	2.66037	0.00780543	0.0961719	11.7769	12.0618	12.0973	11.8306	12.3133	12.2129	12.1977	12.2131	Gmps	229363	guanine monophosphate synthetase [Source:MGI Symbol;Acc:MGI:2448526]
1150	ENSMUSG00000021546	33039.5	0.207073	0.0779649	2.65598	0.00790795	0.0973502	14.8962	14.9765	14.9324	14.8085	15.153	15.021	15.1556	15.1134	Hnrnpk	15387	heterogeneous nuclear ribonucleoprotein K [Source:MGI Symbol;Acc:MGI:99894]
1151	ENSMUSG00000021929	10103	0.275472	0.103743	2.65533	0.007923	0.0974508	13.0463	13.1815	13.3106	13.0799	13.4074	13.2172	13.5299	13.5565	Kpna3	16648	karyopherin (importin) alpha 3 [Source:MGI Symbol;Acc:MGI:1100863]
1152	ENSMUSG00000078716	669.277	0.520952	0.196282	2.6541	0.00795205	0.0976686	9.06258	8.98741	9.15704	9.20695	9.73423	9.89793	9.20434	9.57448	Tmem8b	242409	transmembrane protein 8B [Source:MGI Symbol;Acc:MGI:2441680]
1153	ENSMUSG00000092060	9261.43	-0.264523	0.0996699	-2.654	0.0079545	0.0976686	13.5017	13.2294	13.209	13.2529	13.1118	13.0008	13.1236	12.9091	Bend4	666938	BEN domain containing 4 [Source:MGI Symbol;Acc:MGI:3648414]
1154	ENSMUSG00000064023	411.683	0.834127	0.31441	2.65299	0.00797816	0.0978464	8.41322	7.71682	7.84776	8.66632	9.32916	8.70085	8.26798	9.54295	Klk8	259277	kallikrein related-peptidase 8 [Source:MGI Symbol;Acc:MGI:1343327]
1155	ENSMUSG00000025321	1029.85	0.560597	0.211323	2.65279	0.00798294	0.0978464	9.06879	9.66841	10.0814	9.81411	10.4672	10.1411	9.96323	10.4193	Itgb8	320910	integrin beta 8 [Source:MGI Symbol;Acc:MGI:1338035]
1156	ENSMUSG00000031242	1328.79	0.406039	0.153078	2.6525	0.00798972	0.0978464	9.90336	10.3898	10.1242	10.1823	10.4537	10.7245	10.6395	10.4214	2610002M06Rik	67028	RIKEN cDNA 2610002M06 gene [Source:MGI Symbol;Acc:MGI:1914278]
1157	ENSMUSG00000032673	727.153	0.422117	0.159167	2.65205	0.00800058	0.0978682	9.22527	9.34293	9.28903	9.26996	9.66712	9.77162	9.58962	9.77612	Prorsd1	67939	prolyl-tRNA synthetase domain containing 1 [Source:MGI Symbol;Acc:MGI:1915189]
1158	ENSMUSG00000053877	210.116	-0.884447	0.333521	-2.65185	0.00800533	0.0978682	7.832	7.74737	7.8913	8.69599	7.58425	6.99582	7.07053	7.13031	Srcap	100043597	Snf2-related CREBBP activator protein [Source:MGI Symbol;Acc:MGI:2444036]
1159	ENSMUSG00000015944	2568.25	-0.368329	0.138926	-2.65125	0.00801937	0.0979483	11.3964	11.6596	11.6513	11.2496	10.9316	11.2444	11.0029	11.3111	Gatsl2	80909	GATS protein-like 2 [Source:MGI Symbol;Acc:MGI:1933384]
1160	ENSMUSG00000029054	204.509	-1.10116	0.415377	-2.65099	0.00802571	0.0979483	7.73639	7.57923	8.51655	8.45261	7.64892	7.09962	5.58995	7.09812	Gabrd	14403	gamma-aminobutyric acid (GABA) A receptor, subunit delta [Source:MGI Symbol;Acc:MGI:95622]
1161	ENSMUSG00000110081	89.7012	1.34885	0.509022	2.64989	0.00805181	0.0981822	4.28217	5.84005	5.57757	6.36223	6.73565	6.84865	7.32209	7.09812	Gm19164	NA	predicted gene, 19164 [Source:MGI Symbol;Acc:MGI:5011349]
1162	ENSMUSG00000030255	584.714	-0.689115	0.260139	-2.64902	0.00807249	0.0983496	9.48264	9.46285	9.72019	9.28956	9.17081	7.87785	9.07333	8.79795	Sspn	16651	sarcospan [Source:MGI Symbol;Acc:MGI:1353511]
1163	ENSMUSG00000056671	195.131	-0.883217	0.333452	-2.6487	0.00808012	0.0983579	7.84171	8.07098	7.69031	8.28211	7.05487	7.38082	7.38159	6.43497	Prelid2	77619	PRELI domain containing 2 [Source:MGI Symbol;Acc:MGI:1924869]
1164	ENSMUSG00000024317	3477.68	0.335156	0.126575	2.64788	0.00809988	0.0984375	11.7469	11.5474	11.6607	11.3643	12.056	11.8699	12.0519	11.6789	Rnf138	56515	ring finger protein 138 [Source:MGI Symbol;Acc:MGI:1929211]
1165	ENSMUSG00000033004	10188.7	-0.31429	0.118696	-2.64785	0.00810056	0.0984375	13.6377	13.5983	13.2605	13.3187	13.2322	12.9882	13.3505	12.9919	Mycbp2	105689	MYC binding protein 2 [Source:MGI Symbol;Acc:MGI:2179432]
1166	ENSMUSG00000039347	403.619	0.685984	0.259337	2.64514	0.0081656	0.0989183	8.45808	7.94484	8.46706	8.17555	9.12381	8.397	8.86812	9.30753	Atp6v0e2	76252	ATPase, H+ transporting, lysosomal V0 subunit E2 [Source:MGI Symbol;Acc:MGI:1923502]
1167	ENSMUSG00000037852	15065.4	0.670878	0.253599	2.64543	0.0081588	0.0989183	13.3447	12.9811	13.7894	13.758	14.3298	13.7978	13.8971	14.5472	Cpe	12876	carboxypeptidase E [Source:MGI Symbol;Acc:MGI:101932]
1168	ENSMUSG00000024695	12797.7	0.220833	0.0834701	2.64565	0.00815339	0.0989183	13.6442	13.5331	13.4277	13.5026	13.7013	13.7841	13.7955	13.7166	Zfp91	109910	zinc finger protein 91 [Source:MGI Symbol;Acc:MGI:104854]
1169	ENSMUSG00000097061	147.504	-1.17543	0.44439	-2.64504	0.00816808	0.0989183	7.37129	7.99662	6.641	8.23235	5.6001	6.64413	6.98103	6.51841	9330151L19Rik	NA	RIKEN cDNA 9330151L19 gene [Source:MGI Symbol;Acc:MGI:3041168]
1170	ENSMUSG00000055485	4072.77	-0.453988	0.1717	-2.64408	0.00819139	0.0990571	11.7817	12.0322	12.0549	12.7469	11.8617	11.5458	11.9095	11.6412	Soga1	320706	suppressor of glucose, autophagy associated 1 [Source:MGI Symbol;Acc:MGI:2444575]
1171	ENSMUSG00000031952	164.004	-0.961549	0.363674	-2.64399	0.00819354	0.0990571	7.34423	7.99025	8.15511	7.40824	6.99643	7.02775	6.20498	6.86296	Chst5	56773	carbohydrate (N-acetylglucosamine 6-O) sulfotransferase 5 [Source:MGI Symbol;Acc:MGI:1931825]
1172	ENSMUSG00000022339	1693.72	0.329954	0.124838	2.64306	0.0082161	0.0991606	10.5755	10.4993	10.5808	10.5515	10.6879	10.8957	11.0085	10.9197	Ebag9	55960	estrogen receptor-binding fragment-associated gene 9 [Source:MGI Symbol;Acc:MGI:1859920]
1173	ENSMUSG00000015189	4986.47	0.300828	0.113808	2.6433	0.00821012	0.0991606	12.0803	12.2945	12.1095	12.0026	12.4276	12.2682	12.6468	12.3355	Casd1	213819	CAS1 domain containing 1 [Source:MGI Symbol;Acc:MGI:2384865]
1174	ENSMUSG00000078773	212.4	-0.839708	0.317767	-2.64253	0.00822903	0.099232	8.07353	8.22003	7.71475	8.31117	7.46	7.43738	6.59515	7.37381	Rad54b	623474	RAD54 homolog B (S. cerevisiae) [Source:MGI Symbol;Acc:MGI:3605986]
1175	ENSMUSG00000001891	10785.5	0.230599	0.0873174	2.64093	0.00826794	0.0996164	13.4139	13.1511	13.247	13.2836	13.465	13.5364	13.4817	13.546	Ugp2	216558	UDP-glucose pyrophosphorylase 2 [Source:MGI Symbol;Acc:MGI:2183447]
1176	ENSMUSG00000014353	14537.8	0.239783	0.0908088	2.64052	0.00827778	0.0996501	13.5656	13.7596	13.8427	13.6267	14.0233	13.8669	13.9705	13.9043	Tmem87b	72477	transmembrane protein 87B [Source:MGI Symbol;Acc:MGI:1919727]
1177	ENSMUSG00000024503	100.706	1.63167	0.618975	2.63609	0.00838684	0.0999432	5.05739	6.81303	5.3778	3.7724	5.96768	7.39721	6.96555	8.00299	Spink1	20730	serine peptidase inhibitor, Kazal type 1 [Source:MGI Symbol;Acc:MGI:106202]
1178	ENSMUSG00000063884	2464.78	0.284326	0.10774	2.639	0.00831505	0.0999432	11.0817	11.13	11.0807	11.1797	11.365	11.3851	11.5302	11.3233	Ptcd3	69956	pentatricopeptide repeat domain 3 [Source:MGI Symbol;Acc:MGI:1917206]
1179	ENSMUSG00000056666	19591.8	0.274371	0.104073	2.63633	0.00838081	0.0999432	14.2725	14.1553	14.123	13.8787	14.5692	14.3764	14.3407	14.2493	Retsat	67442	retinol saturase (all trans retinol 13,14 reductase) [Source:MGI Symbol;Acc:MGI:1914692]
1180	ENSMUSG00000033545	5892.79	0.243556	0.092325	2.63802	0.00833907	0.0999432	12.2956	12.4258	12.4816	12.3833	12.5813	12.6257	12.6012	12.7518	Znrf1	170737	zinc and ring finger 1 [Source:MGI Symbol;Acc:MGI:2177308]
1181	ENSMUSG00000006276	4727.87	-0.275216	0.104361	-2.63716	0.0083603	0.0999432	12.2064	12.3249	12.3274	12.4813	11.9033	12.1649	12.08	12.0916	Eps15l1	13859	epidermal growth factor receptor pathway substrate 15-like 1 [Source:MGI Symbol;Acc:MGI:104582]
1182	ENSMUSG00000018395	3196.15	-0.282693	0.107202	-2.637	0.00836429	0.0999432	11.9358	11.6429	11.7613	11.752	11.5643	11.4206	11.4787	11.5107	Kif3a	16568	kinesin family member 3A [Source:MGI Symbol;Acc:MGI:107689]
1183	ENSMUSG00000020153	2945.16	-0.350053	0.132771	-2.63652	0.00837612	0.0999432	11.7989	11.5695	11.5699	11.7993	11.059	11.5941	11.3067	11.3469	Ndufs7	75406	NADH dehydrogenase (ubiquinone) Fe-S protein 7 [Source:MGI Symbol;Acc:MGI:1922656]
1184	ENSMUSG00000073758	2156.46	-0.377981	0.143283	-2.638	0.00833955	0.0999432	11.469	11.2158	10.8819	11.373	10.8583	10.8972	10.9838	10.747	Sh3d21	66938	SH3 domain containing 21 [Source:MGI Symbol;Acc:MGI:1914188]
1185	ENSMUSG00000054690	1304.88	-0.379002	0.143686	-2.6377	0.00834697	0.0999432	10.5078	10.463	10.3824	10.7333	10.1751	10.0916	10.2988	10.0161	Emcn	59308	endomucin [Source:MGI Symbol;Acc:MGI:1891716]
1186	ENSMUSG00000057751	1160.59	-0.533536	0.202369	-2.63645	0.00837795	0.0999432	10.6478	9.85358	10.455	10.6082	10.0296	9.97638	10.0538	9.41596	Megf6	230971	multiple EGF-like-domains 6 [Source:MGI Symbol;Acc:MGI:1919351]
1187	ENSMUSG00000052477	237.92	-1.07415	0.407261	-2.63749	0.00835211	0.0999432	8.98149	7.89795	8.58112	7.3902	7.90864	7.43738	6.90195	6.38248	C130026I21Rik	620078	RIKEN cDNA C130026I21 gene [Source:MGI Symbol;Acc:MGI:3612702]
1188	ENSMUSG00000064147	221.316	-1.14481	0.434128	-2.63704	0.00836323	0.0999432	7.73118	8.42292	8.09587	8.62449	7.66776	7.60903	6.86906	5.28997	Rab44	442827	RAB44, member RAS oncogene family [Source:MGI Symbol;Acc:MGI:3045302]
1189	ENSMUSG00000074738	558.7	0.624085	0.236822	2.63525	0.00840751	0.100044	9.26548	8.38456	8.83908	8.46559	9.24799	9.25798	9.4098	9.67246	Fndc10	230991	fibronectin type III domain containing 10 [Source:MGI Symbol;Acc:MGI:2444790]
1190	ENSMUSG00000021917	9242.09	0.242866	0.0921633	2.63517	0.00840944	0.100044	13.0285	13.1199	13.1193	12.913	13.3716	13.1759	13.2465	13.3587	Spcs1	69019	signal peptidase complex subunit 1 homolog (S. cerevisiae) [Source:MGI Symbol;Acc:MGI:1916269]
1191	ENSMUSG00000028427	570.76	0.487638	0.185136	2.63394	0.00843992	0.100322	8.75884	9.06829	8.74136	8.98753	9.40226	9.39894	9.46311	9.25498	Aqp7	11832	aquaporin 7 [Source:MGI Symbol;Acc:MGI:1314647]
1192	ENSMUSG00000034484	12701.9	0.246075	0.0934359	2.63362	0.00844801	0.100334	13.7125	13.4783	13.3878	13.4164	13.7925	13.7503	13.7217	13.7374	Snx2	67804	sorting nexin 2 [Source:MGI Symbol;Acc:MGI:1915054]
1193	ENSMUSG00000025504	35925.8	-0.240897	0.0915008	-2.63274	0.00847001	0.100511	15.4131	15.1831	15.0885	15.2877	15.1099	15.0143	14.991	14.9068	Eps8l2	98845	EPS8-like 2 [Source:MGI Symbol;Acc:MGI:2138828]
1194	ENSMUSG00000042042	2101.61	0.39173	0.148828	2.6321	0.00848578	0.10053	10.6149	10.9837	11.0842	10.5626	11.3988	11.1085	11.2432	11.1112	Csgalnact2	78752	chondroitin sulfate N-acetylgalactosaminyltransferase 2 [Source:MGI Symbol;Acc:MGI:1926002]
1195	ENSMUSG00000030275	6088.22	0.316165	0.120116	2.63216	0.0084844	0.10053	12.5956	12.3975	12.2842	12.3233	12.8922	12.4193	12.8237	12.7072	Etnk1	75320	ethanolamine kinase 1 [Source:MGI Symbol;Acc:MGI:1922570]
1196	ENSMUSG00000026365	162.84	1.04403	0.39689	2.63054	0.00852504	0.100911	6.8813	5.92269	7.47113	6.18522	7.91917	7.59488	7.67588	7.91949	Cfh	12628	complement component factor h [Source:MGI Symbol;Acc:MGI:88385]
1197	ENSMUSG00000018733	1296.08	0.421551	0.160403	2.62807	0.00858715	0.101526	10.2607	10.1706	10.1265	9.87375	10.7319	10.4781	10.6637	10.2193	Pex12	103737	peroxisomal biogenesis factor 12 [Source:MGI Symbol;Acc:MGI:2144177]
1198	ENSMUSG00000019699	4710.99	-0.37548	0.142882	-2.6279	0.00859136	0.101526	12.1879	12.3587	12.7782	12.0848	12.0136	12.1757	11.8958	11.9058	Akt3	23797	thymoma viral proto-oncogene 3 [Source:MGI Symbol;Acc:MGI:1345147]
1199	ENSMUSG00000038521	2518.33	-0.91435	0.347989	-2.62753	0.00860085	0.101553	11.8175	11.6449	12.2018	10.6832	10.4992	11.0866	10.3871	10.9849	C1s1	50908	complement component 1, s subcomponent 1 [Source:MGI Symbol;Acc:MGI:1355312]
1200	ENSMUSG00000028655	4873.02	0.282021	0.107346	2.62722	0.00860848	0.101559	12.0395	12.1358	12.078	12.1556	12.348	12.4537	12.5512	12.1582	Mfsd2a	76574	major facilitator superfamily domain containing 2A [Source:MGI Symbol;Acc:MGI:1923824]
1201	ENSMUSG00000038510	644.577	0.480509	0.183031	2.62528	0.00865774	0.102011	9.25462	9.15061	8.80818	9.04919	9.63875	9.47811	9.42685	9.65965	Rpf2	67239	ribosome production factor 2 homolog [Source:MGI Symbol;Acc:MGI:1914489]
1202	ENSMUSG00000029571	8297.87	0.255991	0.097515	2.62514	0.00866124	0.102011	12.9868	12.7092	12.9825	12.8437	13.2525	13.1324	13.0439	13.1276	Tmem106b	71900	transmembrane protein 106B [Source:MGI Symbol;Acc:MGI:1919150]
1203	ENSMUSG00000030213	5785.07	-0.255758	0.0974635	-2.62414	0.00868684	0.102169	12.4245	12.6889	12.7356	12.6145	12.3587	12.3724	12.3492	12.3785	Atf7ip	54343	activating transcription factor 7 interacting protein [Source:MGI Symbol;Acc:MGI:1858965]
1204	ENSMUSG00000020681	3399.33	-0.387169	0.147546	-2.62405	0.00868913	0.102169	12.0335	11.6388	11.7421	12.1695	11.6732	11.3269	11.7437	11.3023	Ace	11421	angiotensin I converting enzyme (peptidyl-dipeptidase A) 1 [Source:MGI Symbol;Acc:MGI:87874]
1205	ENSMUSG00000032083	11520.2	1.24632	0.475373	2.62177	0.00874745	0.10277	13.0563	13.3827	12.5261	11.1269	13.8881	14.053	13.5198	14.3535	Apoa1	11806	apolipoprotein A-I [Source:MGI Symbol;Acc:MGI:88049]
1206	ENSMUSG00000024897	2573.51	0.37524	0.143179	2.62078	0.008773	0.102985	11.1916	11.2307	10.8677	11.2012	11.3354	11.3487	11.8333	11.4462	Apba1	319924	amyloid beta (A4) precursor protein binding, family A, member 1 [Source:MGI Symbol;Acc:MGI:1860297]
1207	ENSMUSG00000024085	24818.6	0.272103	0.103846	2.62025	0.00878658	0.103058	14.3503	14.5124	14.6095	14.3365	14.822	14.4616	14.8075	14.7942	Man2a1	17158	mannosidase 2, alpha 1 [Source:MGI Symbol;Acc:MGI:104669]
1208	ENSMUSG00000024773	4205.02	-0.279428	0.106678	-2.61935	0.00880968	0.103093	12.0438	12.0446	12.219	12.3539	11.9435	11.8255	11.8706	11.9243	Atg2a	329015	autophagy related 2A [Source:MGI Symbol;Acc:MGI:1916291]
1209	ENSMUSG00000041939	998.402	-0.488937	0.186668	-2.61929	0.00881133	0.103093	9.79514	10.2594	10.1823	10.4441	9.4338	9.93489	9.54867	9.82447	Mvk	17855	mevalonate kinase [Source:MGI Symbol;Acc:MGI:107624]
1210	ENSMUSG00000050930	516.196	-0.617196	0.235587	-2.61982	0.00879755	0.103093	9.37981	8.97456	9.3968	9.37	9.13288	8.57683	8.22314	8.6091	Map10	74393	microtubule-associated protein 10 [Source:MGI Symbol;Acc:MGI:1921643]
1211	ENSMUSG00000073147	2100.41	-0.357624	0.136577	-2.61848	0.00883228	0.103252	11.1161	11.228	11.1602	11.3066	10.5576	10.759	11.0641	10.959	5031425E22Rik	NA	RIKEN cDNA 5031425E22 gene [Source:MGI Symbol;Acc:MGI:1923227]
1212	ENSMUSG00000063268	2358.48	-0.388629	0.148464	-2.61767	0.0088532	0.103411	11.3614	11.2435	11.5394	11.3827	10.8596	11.355	10.7016	10.9878	Parp10	671535	poly (ADP-ribose) polymerase family, member 10 [Source:MGI Symbol;Acc:MGI:3712326]
1213	ENSMUSG00000046743	428.987	-0.661932	0.252974	-2.61661	0.0088809	0.10365	8.67447	8.7814	9.24357	9.34914	8.70128	8.04839	8.50584	8.17229	Fat4	329628	FAT atypical cadherin 4 [Source:MGI Symbol;Acc:MGI:3045256]
1214	ENSMUSG00000006599	10015.3	0.259318	0.0991382	2.61572	0.00890391	0.103832	13.2457	13.045	13.134	13.1858	13.5155	13.2127	13.5382	13.3661	Gtf2h1	14884	general transcription factor II H, polypeptide 1 [Source:MGI Symbol;Acc:MGI:1277216]
1215	ENSMUSG00000000420	9843.94	0.239415	0.0915689	2.61459	0.00893346	0.103965	13.0235	13.0945	13.2797	13.1523	13.4715	13.3103	13.3162	13.4149	Galnt1	14423	UDP-N-acetyl-alpha-D-galactosamine:polypeptide N-acetylgalactosaminyltransferase 1 [Source:MGI Symbol;Acc:MGI:894693]
1216	ENSMUSG00000031839	10328.2	-0.294692	0.112722	-2.61433	0.00894031	0.103965	13.3417	13.3692	13.6672	13.4958	12.9948	13.3423	13.031	13.3153	Hsbp1	68196	heat shock factor binding protein 1 [Source:MGI Symbol;Acc:MGI:1915446]
1217	ENSMUSG00000027649	8750.91	-0.35646	0.136357	-2.61416	0.00894468	0.103965	12.7517	13.4194	13.3314	13.4452	12.9206	13.0379	12.7355	12.9141	Ctnnbl1	66642	catenin, beta like 1 [Source:MGI Symbol;Acc:MGI:1913892]
1218	ENSMUSG00000086801	226.636	-0.917961	0.351054	-2.61487	0.00892616	0.103965	8.28393	8.41343	8.10051	8.0375	7.92962	6.30511	7.32209	7.21279	Gm15943	NA	predicted gene 15943 [Source:MGI Symbol;Acc:MGI:3802102]
1219	ENSMUSG00000020599	218.695	-0.975632	0.373253	-2.61386	0.00895254	0.103971	7.7875	8.64607	8.25847	7.88481	7.81593	6.19692	7.27265	7.13031	Rgs9	19739	regulator of G-protein signaling 9 [Source:MGI Symbol;Acc:MGI:1338824]
1220	ENSMUSG00000037278	1051.32	0.448547	0.171732	2.6119	0.00900404	0.104338	9.62151	9.58418	10.0457	9.88989	10.2941	10.4577	10.2031	9.99002	Tmem97	69071	transmembrane protein 97 [Source:MGI Symbol;Acc:MGI:1916321]
1221	ENSMUSG00000010095	48436.1	-0.227952	0.0872665	-2.61214	0.0089978	0.104338	15.7682	15.5614	15.5402	15.804	15.5014	15.4677	15.3877	15.4219	Slc3a2	17254	solute carrier family 3 (activators of dibasic and neutral amino acid transport), member 2 [Source:MGI Symbol;Acc:MGI:96955]
1222	ENSMUSG00000003585	612.048	-0.612226	0.234406	-2.61182	0.00900624	0.104338	9.10752	9.25795	9.84721	9.77988	8.52644	9.22851	8.87642	8.97085	Sec14l2	67815	SEC14-like lipid binding 2 [Source:MGI Symbol;Acc:MGI:1915065]
1223	ENSMUSG00000031592	5513.81	0.272803	0.104476	2.61116	0.00902364	0.104454	12.3399	12.3328	12.3088	12.1556	12.6942	12.4042	12.6621	12.4539	Pcm1	18536	pericentriolar material 1 [Source:MGI Symbol;Acc:MGI:1277958]
1224	ENSMUSG00000030096	25043.4	0.210748	0.0807741	2.6091	0.0090781	0.104999	14.5912	14.5145	14.4275	14.4736	14.7368	14.6034	14.7918	14.7166	Slc6a6	21366	solute carrier family 6 (neurotransmitter transporter, taurine), member 6 [Source:MGI Symbol;Acc:MGI:98488]
1225	ENSMUSG00000028467	4989.43	-0.236122	0.0905556	-2.60748	0.00912107	0.10541	12.3486	12.3793	12.3919	12.4704	12.1144	12.1819	12.1018	12.2453	Gba2	230101	glucosidase beta 2 [Source:MGI Symbol;Acc:MGI:2654325]
1226	ENSMUSG00000043940	18031.9	-0.321455	0.123305	-2.607	0.009134	0.105473	14.3024	14.4711	14.112	14.2519	14.0332	13.6859	14.2728	13.8131	Wdfy3	72145	WD repeat and FYVE domain containing 3 [Source:MGI Symbol;Acc:MGI:1096875]
1227	ENSMUSG00000067608	366.326	-0.635441	0.243774	-2.60668	0.00914238	0.105484	9.1511	8.66219	8.83908	8.46989	8.34708	7.97931	8.25531	8.0709	Pcna-ps2	NA	proliferating cell nuclear antigen pseudogene 2 [Source:MGI Symbol;Acc:MGI:97505]
1228	ENSMUSG00000041237	81.0969	1.61868	0.621768	2.60336	0.00923158	0.10634	5.48652	5.75239	5.88808	2.3845	7.12929	6.40574	6.99634	7.14088	Pklr	18770	pyruvate kinase liver and red blood cell [Source:MGI Symbol;Acc:MGI:97604]
1229	ENSMUSG00000022283	40293.3	0.199592	0.0766663	2.60339	0.00923074	0.10634	15.1455	15.196	15.1508	15.2836	15.3213	15.3597	15.4511	15.4423	Pabpc1	18458	poly(A) binding protein, cytoplasmic 1 [Source:MGI Symbol;Acc:MGI:1349722]
1230	ENSMUSG00000053641	5258.51	0.318981	0.122562	2.60262	0.00925155	0.106483	12.3235	12.2645	11.8687	12.2691	12.5376	12.2879	12.6118	12.5862	Dennd4a	102442	DENN/MADD domain containing 4A [Source:MGI Symbol;Acc:MGI:2142979]
1231	ENSMUSG00000023025	7024.93	0.309439	0.118929	2.60189	0.00927122	0.106541	12.6589	12.6515	12.6589	12.4848	13.1238	12.7173	13.105	12.6962	Larp4	207214	La ribonucleoprotein domain family, member 4 [Source:MGI Symbol;Acc:MGI:2443114]
1232	ENSMUSG00000030057	21509.3	0.195089	0.0749803	2.60187	0.00927163	0.106541	14.3341	14.3347	14.2925	14.2024	14.4812	14.5269	14.466	14.4731	Cnbp	12785	cellular nucleic acid binding protein [Source:MGI Symbol;Acc:MGI:88431]
1233	ENSMUSG00000026309	5426.59	-0.306296	0.117795	-2.60025	0.00931563	0.106943	12.7794	12.6513	12.4058	12.3207	12.1595	12.3612	12.1894	12.2611	Ilkap	67444	integrin-linked kinase-associated serine/threonine phosphatase 2C [Source:MGI Symbol;Acc:MGI:1914694]
1234	ENSMUSG00000019726	1925.4	-0.441984	0.169992	-2.60002	0.00932174	0.106943	10.9794	11.143	10.9651	11.3422	10.8153	10.1203	10.8957	10.7444	Lyst	17101	lysosomal trafficking regulator [Source:MGI Symbol;Acc:MGI:107448]
1235	ENSMUSG00000039956	165.568	1.24197	0.477787	2.59942	0.0093382	0.106959	6.86236	6.43548	6.71556	6.4863	6.95611	9.01147	6.72946	7.55863	Mrap	77037	melanocortin 2 receptor accessory protein [Source:MGI Symbol;Acc:MGI:1924287]
1236	ENSMUSG00000024833	621.865	-0.581155	0.223569	-2.59945	0.00933737	0.106959	9.89173	9.6135	9.23091	9.34446	8.57051	9.10923	9.24976	8.83748	Pola2	18969	polymerase (DNA directed), alpha 2 [Source:MGI Symbol;Acc:MGI:99690]
1237	ENSMUSG00000000581	2654.66	0.28437	0.109576	2.59519	0.00945391	0.108037	11.0868	11.2994	11.311	11.1948	11.4359	11.4804	11.5177	11.6006	C1d	57316	C1D nuclear receptor co-repressor [Source:MGI Symbol;Acc:MGI:1927354]
1238	ENSMUSG00000019710	5047.57	-0.283968	0.109423	-2.59514	0.00945528	0.108037	12.4174	12.5453	12.4628	12.3117	12.0622	12.382	12.0546	12.0848	Mrpl24	67707	mitochondrial ribosomal protein L24 [Source:MGI Symbol;Acc:MGI:1914957]
1239	ENSMUSG00000093805	146.623	-0.967677	0.372881	-2.59514	0.00945528	0.108037	7.33051	7.55353	7.63376	7.86536	7.22571	6.13963	6.53352	6.45205	Gm9994	100041596	predicted gene 9994 [Source:MGI Symbol;Acc:MGI:3711964]
1240	ENSMUSG00000073647	734.953	0.494543	0.190768	2.59238	0.00953131	0.108381	9.07291	9.31516	9.50935	9.07765	9.42275	9.92785	9.74723	9.85047	Gm10557	NA	predicted gene 10557 [Source:MGI Symbol;Acc:MGI:3708638]
1241	ENSMUSG00000027536	1235.65	0.467846	0.180452	2.59264	0.00952431	0.108381	10.141	9.77049	9.93953	10.1889	10.6608	10.0167	10.4427	10.727	Chmp4c	66371	charged multivesicular body protein 4C [Source:MGI Symbol;Acc:MGI:1913621]
1242	ENSMUSG00000020381	987.841	0.440304	0.169797	2.59312	0.00951087	0.108381	9.91949	9.72324	9.73221	9.43303	9.916	10.0916	10.2211	10.3492	3010026O09Rik	68067	RIKEN cDNA 3010026O09 gene [Source:MGI Symbol;Acc:MGI:1915317]
1243	ENSMUSG00000060036	22928.4	0.241472	0.0931394	2.59258	0.00952579	0.108381	14.2744	14.3587	14.2268	14.5547	14.6234	14.6705	14.4911	14.6112	Rpl3	27367	ribosomal protein L3 [Source:MGI Symbol;Acc:MGI:1351605]
1244	ENSMUSG00000059263	21836.5	0.207558	0.080055	2.59269	0.00952287	0.108381	14.2227	14.2569	14.3964	14.3455	14.5794	14.4416	14.5318	14.502	Usp47	74996	ubiquitin specific peptidase 47 [Source:MGI Symbol;Acc:MGI:1922246]
1245	ENSMUSG00000058833	1713.9	-0.336519	0.129769	-2.59321	0.00950851	0.108381	11.0929	10.7882	10.9139	10.792	10.5166	10.6749	10.4717	10.5929	2810428I15Rik	66462	RIKEN cDNA 2810428I15 gene [Source:MGI Symbol;Acc:MGI:1913712]
1246	ENSMUSG00000027750	1642.37	-0.576418	0.222447	-2.59126	0.00956256	0.108649	10.686	10.9561	11.4973	10.3918	10.7724	9.87471	10.4173	10.2562	Postn	50706	periostin, osteoblast specific factor [Source:MGI Symbol;Acc:MGI:1926321]
1247	ENSMUSG00000027035	6914.16	0.305148	0.117784	2.59075	0.00957664	0.108722	12.7349	12.6887	12.5081	12.4254	12.9875	12.7915	13.1098	12.6721	Cers6	241447	ceramide synthase 6 [Source:MGI Symbol;Acc:MGI:2442564]
1248	ENSMUSG00000024350	1139.51	0.408708	0.157787	2.59025	0.00959068	0.108794	9.73261	9.78345	10.1735	10.0129	10.3622	10.1641	10.4607	10.3785	Dnajc18	76594	DnaJ heat shock protein family (Hsp40) member C18 [Source:MGI Symbol;Acc:MGI:1923844]
1249	ENSMUSG00000020561	1432.38	0.488221	0.188602	2.58863	0.00963576	0.10887	10.5305	10.1902	10.4293	9.54121	10.7341	10.6271	10.7689	10.7022	Twistnb	28071	twist basic helix-loop-helix transcription factor 1 neighbor [Source:MGI Symbol;Acc:MGI:106292]
1250	ENSMUSG00000039108	2776.66	-0.343443	0.132667	-2.58875	0.00963256	0.10887	11.5482	11.4802	11.5334	11.8176	10.9548	11.3871	11.3705	11.2792	Lsm14b	241846	LSM family member 14B [Source:MGI Symbol;Acc:MGI:3040677]
1251	ENSMUSG00000055862	744.8	-0.601682	0.232413	-2.58885	0.00962968	0.10887	9.78637	10.1664	9.44507	9.75894	8.67977	9.66568	9.27822	9.04308	Izumo4	71564	IZUMO family member 4 [Source:MGI Symbol;Acc:MGI:1918814]
1252	ENSMUSG00000005355	366.172	-0.829137	0.320225	-2.58923	0.00961911	0.10887	9.50876	8.90173	8.67752	8.02586	7.64258	7.78749	8.47339	8.15153	Casp14	12365	caspase 14 [Source:MGI Symbol;Acc:MGI:1335092]
1253	ENSMUSG00000024399	162.959	-1.20012	0.463531	-2.58907	0.00962346	0.10887	7.35783	7.71682	8.28319	7.82564	5.46296	7.42944	5.62976	7.05406	Ltb	16994	lymphotoxin B [Source:MGI Symbol;Acc:MGI:104796]
1254	ENSMUSG00000105340	79.4421	-1.32497	0.51196	-2.58802	0.00965283	0.108975	6.8813	6.92418	6.7034	6.83198	5.02994	4.45591	6.20498	5.84975	Gm42878	NA	predicted gene 42878 [Source:MGI Symbol;Acc:MGI:5663015]
1255	ENSMUSG00000039057	442.615	-0.814737	0.31488	-2.58745	0.00966897	0.109071	8.87209	8.94191	9.69277	8.8882	7.68637	8.50681	7.73183	8.97971	Myo16	244281	myosin XVI [Source:MGI Symbol;Acc:MGI:2685951]
1256	ENSMUSG00000021070	2870.63	-0.458356	0.177181	-2.58694	0.00968326	0.109145	11.0269	11.5501	11.9558	12.0493	11.2246	11.1628	11.2392	11.3297	Bdkrb2	12062	bradykinin receptor, beta 2 [Source:MGI Symbol;Acc:MGI:102845]
1257	ENSMUSG00000074781	5094.08	0.265147	0.102534	2.58593	0.0097117	0.109378	12.0646	12.2466	12.3173	12.059	12.3614	12.5522	12.4394	12.4054	Ube2n	93765	ubiquitin-conjugating enzyme E2N [Source:MGI Symbol;Acc:MGI:1934835]
1258	ENSMUSG00000002550	5478.9	0.293497	0.113535	2.58508	0.00973557	0.109473	12.1009	12.3621	12.4578	12.1088	12.6256	12.6719	12.4331	12.4928	Uck1	22245	uridine-cytidine kinase 1 [Source:MGI Symbol;Acc:MGI:98904]
1259	ENSMUSG00000027162	6775.3	0.286359	0.110767	2.58523	0.00973131	0.109473	12.608	12.6778	12.5409	12.4685	12.8725	12.6087	13.0767	12.8541	Lin7c	22343	lin-7 homolog C (C. elegans) [Source:MGI Symbol;Acc:MGI:1330839]
1260	ENSMUSG00000024513	13815.6	0.200521	0.0775784	2.58475	0.00974487	0.109491	13.6166	13.7184	13.6433	13.6208	13.8378	13.7912	13.9125	13.8594	Mbd2	17191	methyl-CpG binding domain protein 2 [Source:MGI Symbol;Acc:MGI:1333813]
1261	ENSMUSG00000075284	3644.74	-0.309158	0.119651	-2.58383	0.00977098	0.10961	11.8199	12.0272	12.1579	11.8851	11.8617	11.6833	11.523	11.5847	Wipf1	215280	WAS/WASL interacting protein family, member 1 [Source:MGI Symbol;Acc:MGI:2178801]
1262	ENSMUSG00000061728	481.354	-0.737862	0.285547	-2.58403	0.00976525	0.10961	8.75371	9.11004	9.36241	9.58945	8.35872	9.06887	7.74094	8.51877	Btnl7-ps	NA	butyrophilin-like 7, pseudogene [Source:MGI Symbol;Acc:MGI:2388054]
1263	ENSMUSG00000074971	208.287	-0.978804	0.378921	-2.58314	0.0097907	0.109744	8.63594	7.83533	8.22483	7.52858	7.57096	7.55161	6.40176	6.67209	Fibin	67606	fin bud initiation factor homolog (zebrafish) [Source:MGI Symbol;Acc:MGI:1914856]
1264	ENSMUSG00000020491	1006.42	0.40184	0.155643	2.58182	0.00982819	0.110077	9.58007	9.7816	9.66952	9.98461	10.0405	10.1545	10.2755	10.1724	2810021J22Rik	69944	RIKEN cDNA 2810021J22 gene [Source:MGI Symbol;Acc:MGI:1917194]
1265	ENSMUSG00000021069	5185	0.299752	0.116144	2.58086	0.00985543	0.110208	11.9232	12.0731	12.3749	12.3144	12.5191	12.5	12.53	12.3755	Pygl	110095	liver glycogen phosphorylase [Source:MGI Symbol;Acc:MGI:97829]
1266	ENSMUSG00000027479	14146.7	0.236319	0.091559	2.58106	0.00984984	0.110208	13.631	13.6714	13.7846	13.5651	13.9517	13.7365	14.0008	13.9041	Mapre1	13589	microtubule-associated protein, RP/EB family, member 1 [Source:MGI Symbol;Acc:MGI:891995]
1267	ENSMUSG00000054752	858.896	-0.429001	0.166397	-2.57817	0.00993239	0.110981	10.142	9.96827	9.82774	9.82086	9.43746	9.39282	9.73588	9.48397	Fsd1l	319636	fibronectin type III and SPRY domain containing 1-like [Source:MGI Symbol;Acc:MGI:2442443]
1268	ENSMUSG00000045055	106.081	1.20425	0.467488	2.57601	0.00999492	0.111592	5.55891	6.8835	5.86643	5.24562	7.40115	7.46874	6.9341	6.98533	Rpsa-ps2	NA	ribosomal protein SA, pseudogene 2 [Source:MGI Symbol;Acc:MGI:3643356]
1269	ENSMUSG00000026174	5780.72	0.274327	0.106516	2.57545	0.010011	0.111628	12.4345	12.278	12.4382	12.2533	12.7768	12.4175	12.6027	12.6906	Cnot9	58184	CCR4-NOT transcription complex, subunit 9 [Source:MGI Symbol;Acc:MGI:1928902]
1270	ENSMUSG00000039323	10615.4	-0.396658	0.154021	-2.57535	0.010014	0.111628	14.0426	13.1836	13.179	13.6453	13.1282	13.2508	13.095	13.1699	Igfbp2	16008	insulin-like growth factor binding protein 2 [Source:MGI Symbol;Acc:MGI:96437]
1271	ENSMUSG00000034157	1781	0.472131	0.183392	2.57444	0.0100403	0.111785	10.7493	10.4126	10.4721	10.5176	11.1012	10.3492	11.3182	11.1233	Cipc	217732	CLOCK interacting protein, circadian [Source:MGI Symbol;Acc:MGI:1919185]
1272	ENSMUSG00000070473	1365.82	0.458024	0.177958	2.57377	0.0100596	0.111785	10.333	9.63204	10.3458	10.2552	10.7607	10.6656	10.3504	10.6996	Cldn3	12739	claudin 3 [Source:MGI Symbol;Acc:MGI:1329044]
1273	ENSMUSG00000041417	8241.64	0.28654	0.111311	2.57423	0.0100462	0.111785	13.0029	12.9451	12.842	12.6138	13.2295	13.0897	13.2798	12.9602	Pik3r1	18708	phosphatidylinositol 3-kinase, regulatory subunit, polypeptide 1 (p85 alpha) [Source:MGI Symbol;Acc:MGI:97583]
1274	ENSMUSG00000035637	4944.25	0.279201	0.108469	2.57402	0.0100525	0.111785	11.9793	12.2186	11.9756	12.3006	12.4577	12.4108	12.4468	12.2973	Grhpr	76238	glyoxylate reductase/hydroxypyruvate reductase [Source:MGI Symbol;Acc:MGI:1923488]
1275	ENSMUSG00000022867	5775.68	0.263656	0.102467	2.57309	0.0100794	0.111917	12.3482	12.4416	12.3956	12.2392	12.7009	12.4513	12.7559	12.5598	Usp25	30940	ubiquitin specific peptidase 25 [Source:MGI Symbol;Acc:MGI:1353655]
1276	ENSMUSG00000062014	11138.6	0.268129	0.10426	2.57173	0.0101193	0.112272	13.4306	13.2757	13.3783	13.1067	13.6115	13.3536	13.6656	13.6339	Gmfb	63985	glia maturation factor, beta [Source:MGI Symbol;Acc:MGI:1927133]
1277	ENSMUSG00000021754	5374.67	0.280157	0.108977	2.5708	0.0101463	0.112483	12.243	12.1516	12.3966	12.1768	12.5056	12.3051	12.6428	12.6246	Map3k1	26401	mitogen-activated protein kinase kinase kinase 1 [Source:MGI Symbol;Acc:MGI:1346872]
1278	ENSMUSG00000051223	24916.9	0.223613	0.087028	2.56944	0.0101864	0.11284	14.5402	14.492	14.5471	14.3685	14.7511	14.5469	14.7954	14.7437	Bzw1	66882	basic leucine zipper and W2 domains 1 [Source:MGI Symbol;Acc:MGI:1914132]
1279	ENSMUSG00000056153	3323.18	0.260476	0.101386	2.56916	0.0101947	0.112843	11.5852	11.5753	11.4832	11.6038	11.6837	11.8703	11.8856	11.8445	Socs6	54607	suppressor of cytokine signaling 6 [Source:MGI Symbol;Acc:MGI:1924885]
1280	ENSMUSG00000034930	172.68	-1.04506	0.406878	-2.56847	0.0102148	0.112977	8.42941	7.57071	7.62734	7.64725	6.66237	6.13963	7.63734	6.41769	Rtkn	20166	rhotekin [Source:MGI Symbol;Acc:MGI:107371]
1281	ENSMUSG00000037482	20917.3	0.916776	0.357109	2.56721	0.010252	0.113048	13.1341	13.3154	14.0854	14.3841	15.0308	14.6767	14.047	15.0017	Erv3	71995	endogenous retroviral sequence 3 [Source:MGI Symbol;Acc:MGI:1919245]
1282	ENSMUSG00000037149	6338.66	0.289216	0.112652	2.56734	0.0102483	0.113048	12.3214	12.5732	12.39	12.6092	12.8412	12.5189	12.7832	12.8982	Ddx1	104721	DEAD (Asp-Glu-Ala-Asp) box polypeptide 1 [Source:MGI Symbol;Acc:MGI:2144727]
1283	ENSMUSG00000026965	11900.6	-0.227377	0.0885496	-2.56779	0.0102348	0.113048	13.735	13.5699	13.6612	13.6212	13.3708	13.549	13.3044	13.4471	Anapc2	99152	anaphase promoting complex subunit 2 [Source:MGI Symbol;Acc:MGI:2139135]
1284	ENSMUSG00000078484	281.275	-0.839796	0.327129	-2.56717	0.0102531	0.113048	7.90325	8.7211	8.64609	8.59329	7.00634	8.2332	7.32209	7.78443	Klhl17	231003	kelch-like 17 [Source:MGI Symbol;Acc:MGI:2678948]
1285	ENSMUSG00000029330	10440.7	0.31373	0.122275	2.56577	0.0102947	0.113418	13.4425	13.1978	13.0207	13.0365	13.5468	13.2426	13.7189	13.4447	Cds1	74596	CDP-diacylglycerol synthase 1 [Source:MGI Symbol;Acc:MGI:1921846]
1286	ENSMUSG00000032536	6537.6	-0.259307	0.101098	-2.56492	0.01032	0.113608	12.6282	12.8047	12.9188	12.8274	12.3983	12.5132	12.5778	12.6558	Trak1	67095	trafficking protein, kinesin binding 1 [Source:MGI Symbol;Acc:MGI:1914345]
1287	ENSMUSG00000030219	85.477	1.56465	0.610179	2.56425	0.0103399	0.113739	6.65781	4.33173	4.77952	4.77532	5.84056	7.49182	7.28517	6.93762	Erp27	69187	endoplasmic reticulum protein 27 [Source:MGI Symbol;Acc:MGI:1916437]
1288	ENSMUSG00000033813	2922.28	0.290534	0.113343	2.56331	0.0103679	0.113959	11.3559	11.4252	11.3752	11.2836	11.8166	11.5291	11.7208	11.5158	Tcea1	21399	transcription elongation factor A (SII) 1 [Source:MGI Symbol;Acc:MGI:1196624]
1289	ENSMUSG00000020397	2465.59	0.333919	0.130346	2.56178	0.0104137	0.114373	10.97	11.1051	11.301	10.9642	11.5601	11.1931	11.5037	11.4193	Med7	66213	mediator complex subunit 7 [Source:MGI Symbol;Acc:MGI:1913463]
1290	ENSMUSG00000005220	7670.89	0.382321	0.149387	2.55926	0.0104895	0.114848	12.8965	12.6975	12.9071	12.1967	13.2597	12.8217	13.2674	12.9338	Corin	53419	corin [Source:MGI Symbol;Acc:MGI:1349451]
1291	ENSMUSG00000086631	304.365	-0.653198	0.255256	-2.559	0.0104975	0.114848	8.48929	8.75157	8.60746	8.28211	7.75261	7.91247	8.20349	7.64285	Gm12784	NA	predicted gene 12784 [Source:MGI Symbol;Acc:MGI:3650358]
1292	ENSMUSG00000031283	403.713	-0.777254	0.303712	-2.55918	0.0104919	0.114848	9.36137	9.07132	8.40082	8.99053	8.29145	7.42145	8.77355	8.09285	Chrdl1	83453	chordin-like 1 [Source:MGI Symbol;Acc:MGI:1933172]
1293	ENSMUSG00000085929	123.329	-1.00469	0.392497	-2.55974	0.0104749	0.114848	7.39785	7.57071	7.08716	7.3902	6.20983	5.88456	6.25675	6.93762	Gm13421	NA	predicted gene 13421 [Source:MGI Symbol;Acc:MGI:3649922]
1294	ENSMUSG00000042804	900.838	-1.3284	0.51903	-2.5594	0.0104854	0.114848	10.0477	10.2739	11.0918	9.4086	8.82956	9.89937	8.04321	8.57832	Gpr153	100129	G protein-coupled receptor 153 [Source:MGI Symbol;Acc:MGI:1916157]
1295	ENSMUSG00000022875	1735.77	0.51667	0.201965	2.55821	0.0105212	0.114929	11.0012	10.5619	10.2909	9.8158	10.8418	10.9467	10.9606	11.2149	Kng1	16644	kininogen 1 [Source:MGI Symbol;Acc:MGI:1097705]
1296	ENSMUSG00000038677	1992.18	0.50687	0.19813	2.55827	0.0105194	0.114929	10.7755	11.17	10.5092	10.0678	11.45	11.1277	11.2552	10.8752	Scube3	268935	signal peptide, CUB domain, EGF-like 3 [Source:MGI Symbol;Acc:MGI:3045253]
1297	ENSMUSG00000001910	6512.85	-0.234331	0.0916489	-2.55684	0.0105628	0.115295	12.7745	12.7953	12.7739	12.783	12.6852	12.4442	12.5836	12.4634	Nacc1	66830	nucleus accumbens associated 1, BEN and BTB (POZ) domain containing [Source:MGI Symbol;Acc:MGI:1914080]
1298	ENSMUSG00000028030	2158.73	0.318569	0.124712	2.55444	0.0106359	0.115914	10.8839	11.0004	11.0444	10.6786	11.2823	11.1197	11.2025	11.297	Tbck	271981	TBC1 domain containing kinase [Source:MGI Symbol;Acc:MGI:2445052]
1299	ENSMUSG00000068882	10819	0.218927	0.0857043	2.55444	0.0106358	0.115914	13.3896	13.3021	13.2256	13.2272	13.4585	13.5574	13.5787	13.4269	Ssb	20823	Sjogren syndrome antigen B [Source:MGI Symbol;Acc:MGI:98423]
1300	ENSMUSG00000021076	6126.83	0.244931	0.0959068	2.55384	0.0106542	0.115935	12.3796	12.5327	12.5443	12.3469	12.6738	12.8157	12.678	12.6187	Actr10	56444	ARP10 actin-related protein 10 [Source:MGI Symbol;Acc:MGI:1891654]
1301	ENSMUSG00000041870	20974.3	0.196295	0.0768601	2.55393	0.0106516	0.115935	14.3114	14.1735	14.2492	14.2818	14.5072	14.4353	14.4743	14.3853	Ankrd13a	68420	ankyrin repeat domain 13a [Source:MGI Symbol;Acc:MGI:1915670]
1302	ENSMUSG00000020412	2697.45	-0.282174	0.110509	-2.5534	0.0106676	0.115991	11.458	11.5833	11.4769	11.6038	11.1058	11.2528	11.38	11.2489	Ascc2	75452	activating signal cointegrator 1 complex subunit 2 [Source:MGI Symbol;Acc:MGI:1922702]
1303	ENSMUSG00000032601	5301.62	0.269071	0.105426	2.55223	0.0107037	0.116206	12.3607	12.1633	12.1618	12.2313	12.6388	12.3231	12.5845	12.4357	Prkar2a	19087	protein kinase, cAMP dependent regulatory, type II alpha [Source:MGI Symbol;Acc:MGI:108025]
1304	ENSMUSG00000041115	688.632	-0.553031	0.216679	-2.55231	0.0107013	0.116206	10.0414	9.51927	9.35271	9.71251	9.51063	9.00347	9.03678	8.87279	Iqsec2	245666	IQ motif and Sec7 domain 2 [Source:MGI Symbol;Acc:MGI:3528396]
1305	ENSMUSG00000070369	159.852	1.36232	0.533927	2.55151	0.0107258	0.116357	7.147	6.66085	6.7034	3.87973	8.54695	7.90102	7.26002	7.30967	Itgad	381924	integrin, alpha D [Source:MGI Symbol;Acc:MGI:3578624]
1306	ENSMUSG00000016946	4351.58	0.255291	0.100082	2.55082	0.0107471	0.116367	11.8967	11.9256	12.0608	11.9284	12.2838	12.1359	12.3095	12.0981	Kctd5	69259	potassium channel tetramerisation domain containing 5 [Source:MGI Symbol;Acc:MGI:1916509]
1307	ENSMUSG00000032482	362.751	-0.784051	0.30739	-2.55068	0.0107514	0.116367	9.27983	8.45104	8.10975	9.20695	7.71081	7.83638	8.41192	8.19276	Cspg5	29873	chondroitin sulfate proteoglycan 5 [Source:MGI Symbol;Acc:MGI:1352747]
1308	ENSMUSG00000032609	219.55	-0.937432	0.367461	-2.55111	0.0107382	0.116367	8.93465	7.97742	7.92311	7.43489	7.07384	7.48417	7.49371	6.82413	Klhdc8b	78267	kelch domain containing 8B [Source:MGI Symbol;Acc:MGI:1925517]
1309	ENSMUSG00000020385	3333.29	-0.309149	0.121253	-2.54961	0.0107842	0.116543	11.827	12.0644	11.6269	11.846	11.3751	11.559	11.6482	11.5657	Clk4	12750	CDC like kinase 4 [Source:MGI Symbol;Acc:MGI:1098551]
1310	ENSMUSG00000038437	2346.65	-0.33594	0.131775	-2.54935	0.0107924	0.116543	11.1355	11.3753	11.354	11.53	10.9497	11.2432	10.8947	10.962	Mllt6	246198	myeloid/lymphoid or mixed-lineage leukemia; translocated to, 6 [Source:MGI Symbol;Acc:MGI:1935145]
1311	ENSMUSG00000052160	110.518	-1.24301	0.487516	-2.54968	0.0107822	0.116543	7.34423	6.23447	7.2381	7.89124	6.67484	5.88456	5.11646	6.13	Pld4	104759	phospholipase D family, member 4 [Source:MGI Symbol;Acc:MGI:2144765]
1312	ENSMUSG00000038342	5519.57	0.23814	0.093489	2.54725	0.0108575	0.116979	12.3144	12.2711	12.3937	12.2424	12.5931	12.551	12.6146	12.4122	Mlxip	208104	MLX interacting protein [Source:MGI Symbol;Acc:MGI:2141183]
1313	ENSMUSG00000029447	11250.5	0.189189	0.074257	2.54776	0.0108417	0.116979	13.3737	13.3796	13.3521	13.3347	13.5585	13.5533	13.5483	13.537	Cct6a	NA	chaperonin containing Tcp1, subunit 6a (zeta) [Source:MGI Symbol;Acc:MGI:107943]
1314	ENSMUSG00000021662	653.116	-0.586277	0.230158	-2.54728	0.0108566	0.116979	9.96238	9.48342	9.71566	9.19401	9.20992	9.30434	8.95295	8.54289	Arhgef28	110596	Rho guanine nucleotide exchange factor (GEF) 28 [Source:MGI Symbol;Acc:MGI:1346016]
1315	ENSMUSG00000028719	7470	0.255931	0.100492	2.54679	0.010872	0.117046	12.8278	12.8207	12.7772	12.4805	12.9543	12.9929	12.9683	13.0407	Cmpk1	66588	cytidine monophosphate (UMP-CMP) kinase 1 [Source:MGI Symbol;Acc:MGI:1913838]
1316	ENSMUSG00000041530	2392	-0.312969	0.122945	-2.5456	0.0109091	0.117355	11.4912	11.4328	11.136	11.4053	11.1196	11.1166	11.0848	10.9073	Ago1	236511	argonaute RISC catalytic subunit 1 [Source:MGI Symbol;Acc:MGI:2446630]
1317	ENSMUSG00000038502	9528.32	-0.263083	0.103383	-2.54474	0.0109358	0.117551	13.4402	13.2897	13.3785	13.2594	13.0188	13.2995	12.8913	13.0821	Ptov1	84113	prostate tumor over expressed gene 1 [Source:MGI Symbol;Acc:MGI:1933946]
1318	ENSMUSG00000021113	2549.85	-0.307279	0.120763	-2.54449	0.0109439	0.117551	11.5834	11.4263	11.5326	11.289	11.2577	11.0371	11.043	11.2653	Snapc1	75627	small nuclear RNA activating complex, polypeptide 1 [Source:MGI Symbol;Acc:MGI:1922877]
1319	ENSMUSG00000047676	221.732	0.755414	0.29694	2.54399	0.0109593	0.117564	7.54174	7.29892	7.21258	7.42606	8.31953	8.43719	7.92819	7.70116	Rpsa-ps10	NA	ribosomal protein SA, pseudogene 10 [Source:MGI Symbol;Acc:MGI:3704228]
1320	ENSMUSG00000067274	37702.7	0.20941	0.0823351	2.54339	0.0109783	0.117564	14.9741	15.1306	15.0666	15.1954	15.3116	15.3601	15.1956	15.3403	Rplp0	11837	ribosomal protein, large, P0 [Source:MGI Symbol;Acc:MGI:1927636]
1321	ENSMUSG00000083307	1873.47	-0.552812	0.217321	-2.54376	0.0109667	0.117564	11.8409	10.9222	10.8519	10.5092	10.4582	10.6486	10.5925	10.5745	AA414768	NA	expressed sequence AA414768 [Source:MGI Symbol;Acc:MGI:3035137]
1322	ENSMUSG00000111662	75.3975	-1.64199	0.645532	-2.54362	0.0109709	0.117564	6.50739	7.27814	5.99172	7.23714	2.65042	5.39027	5.2244	6.01976	RP23-158E1.3	NA
1323	ENSMUSG00000025781	7870.18	0.233769	0.0919334	2.5428	0.0109967	0.117672	12.9319	12.8173	12.8333	12.69	13.1299	12.9444	13.0789	13.0587	Atp5c1	11949	ATP synthase, H+ transporting, mitochondrial F1 complex, gamma polypeptide 1 [Source:MGI Symbol;Acc:MGI:1261437]
1324	ENSMUSG00000059714	7391.54	-0.298355	0.117352	-2.54239	0.0110096	0.117721	13.073	12.9192	12.9458	13.0302	12.5187	12.9595	12.4589	12.7853	Flot1	14251	flotillin 1 [Source:MGI Symbol;Acc:MGI:1100500]
1325	ENSMUSG00000029208	708.349	0.522451	0.205571	2.54147	0.0110389	0.117945	8.9616	9.52369	9.36048	8.77806	9.87739	9.65038	9.54608	9.73485	Guf1	231279	GUF1 homolog, GTPase [Source:MGI Symbol;Acc:MGI:2140726]
1326	ENSMUSG00000023272	8259.43	-0.300524	0.118287	-2.54063	0.0110653	0.118139	12.9894	13.1917	13.0715	13.3412	12.8992	13.1005	12.6492	12.7235	Creld2	76737	cysteine-rich with EGF-like domains 2 [Source:MGI Symbol;Acc:MGI:1923987]
1327	ENSMUSG00000069539	5564.35	0.273346	0.107636	2.53952	0.0111003	0.118156	12.2749	12.211	12.2987	12.4051	12.7461	12.3755	12.6549	12.4845	Scyl2	213326	SCY1-like 2 (S. cerevisiae) [Source:MGI Symbol;Acc:MGI:1289172]
1328	ENSMUSG00000015127	1102.46	-0.420592	0.165576	-2.54018	0.0110796	0.118156	10.3433	10.2608	10.3121	10.2921	10.0441	9.45481	10.0538	9.90109	Unkl	74154	unkempt family like zinc finger [Source:MGI Symbol;Acc:MGI:1921404]
1329	ENSMUSG00000091091	115.66	-1.41496	0.557128	-2.53974	0.0110934	0.118156	7.49944	7.94484	7.27143	6.58476	7.00634	6.25203	4.5795	4.74196	Kcnmb3	100502876	potassium large conductance calcium-activated channel, subfamily M, beta member 3 [Source:MGI Symbol;Acc:MGI:3612244]
1330	ENSMUSG00000037347	77.7167	-1.45076	0.571183	-2.53993	0.0110876	0.118156	6.99873	7.46438	5.55067	6.74948	5.31139	5.63103	5.97705	4.21072	Chst7	60322	carbohydrate (N-acetylglucosamino) sulfotransferase 7 [Source:MGI Symbol;Acc:MGI:1891767]
1331	ENSMUSG00000023999	164.138	0.953286	0.375684	2.53747	0.0111658	0.118764	6.29775	6.59518	6.92904	7.2671	7.20865	7.49182	7.94407	8.20792	Kif6	319991	kinesin family member 6 [Source:MGI Symbol;Acc:MGI:1098238]
1332	ENSMUSG00000019082	1785.99	-0.337443	0.13302	-2.53678	0.0111876	0.118816	11.0812	10.8711	10.9388	10.9489	10.4124	10.8103	10.5451	10.7005	Slc25a22	68267	solute carrier family 25 (mitochondrial carrier, glutamate), member 22 [Source:MGI Symbol;Acc:MGI:1915517]
1333	ENSMUSG00000002409	1403.97	-0.350998	0.138354	-2.53695	0.0111822	0.118816	10.5986	10.6011	10.5386	10.7395	10.4948	10.1843	10.2113	10.1634	Dyrk1b	13549	dual-specificity tyrosine-(Y)-phosphorylation regulated kinase 1b [Source:MGI Symbol;Acc:MGI:1330302]
1334	ENSMUSG00000050953	5297.76	0.379056	0.149494	2.5356	0.0112256	0.119097	11.9184	12.1344	12.2238	12.3664	12.7641	12.3296	12.1574	12.8315	Gja1	14609	gap junction protein, alpha 1 [Source:MGI Symbol;Acc:MGI:95713]
1335	ENSMUSG00000002846	2587.79	-0.336333	0.132653	-2.53543	0.0112308	0.119097	11.4406	11.5647	11.3924	11.5796	10.8773	11.3108	11.0449	11.3549	Timmdc1	76916	translocase of inner mitochondrial membrane domain containing 1 [Source:MGI Symbol;Acc:MGI:1922139]
1336	ENSMUSG00000033453	22495.9	-0.407549	0.160818	-2.53423	0.0112694	0.119417	13.9654	14.5515	14.9518	14.9161	14.3163	14.3653	13.9647	14.278	Adamts15	235130	a disintegrin-like and metallopeptidase (reprolysin type) with thrombospondin type 1 motif, 15 [Source:MGI Symbol;Acc:MGI:2449569]
1337	ENSMUSG00000042439	1974.73	-0.404464	0.159674	-2.53307	0.0113068	0.119724	10.6444	11.3438	11.2281	11.2326	10.6639	10.6572	10.6468	10.9372	Zfp532	328977	zinc finger protein 532 [Source:MGI Symbol;Acc:MGI:3036282]
1338	ENSMUSG00000031654	328.715	0.962878	0.380608	2.52984	0.0114115	0.120203	6.59033	7.95141	8.24175	7.96622	8.64532	9.5086	7.87121	8.56268	Cbln1	12404	cerebellin 1 precursor protein [Source:MGI Symbol;Acc:MGI:88281]
1339	ENSMUSG00000026748	1668.61	0.438534	0.173341	2.52989	0.0114098	0.120203	10.2751	10.4339	10.8437	10.2414	10.965	10.8928	11.1624	10.545	Plxdc2	67448	plexin domain containing 2 [Source:MGI Symbol;Acc:MGI:1914698]
1340	ENSMUSG00000004542	140125	0.304393	0.12032	2.52986	0.0114107	0.120203	16.5698	16.8268	17.1089	17.1628	17.2319	17.0491	17.3045	17.3582	Psg19	26439	pregnancy specific glycoprotein 19 [Source:MGI Symbol;Acc:MGI:1347252]
1341	ENSMUSG00000070372	7793.34	0.271686	0.10738	2.53014	0.0114015	0.120203	12.758	12.861	12.9415	12.5548	13.1228	12.8876	13.1418	13.065	Capza1	12340	capping protein (actin filament) muscle Z-line, alpha 1 [Source:MGI Symbol;Acc:MGI:106227]
1342	ENSMUSG00000031156	5517.66	-0.321754	0.127156	-2.53039	0.0113937	0.120203	12.529	12.3839	12.5511	12.8274	12.0389	12.1667	12.2801	12.513	Slc35a2	22232	solute carrier family 35 (UDP-galactose transporter), member A2 [Source:MGI Symbol;Acc:MGI:1345297]
1343	ENSMUSG00000028434	3640.99	-0.348189	0.13762	-2.53008	0.0114036	0.120203	11.9109	11.862	12.032	12.1546	11.79	11.8816	11.2733	11.5633	Epb41l4b	54357	erythrocyte membrane protein band 4.1 like 4b [Source:MGI Symbol;Acc:MGI:1859149]
1344	ENSMUSG00000091514	203.841	-0.857543	0.338804	-2.53109	0.0113709	0.120203	7.94886	7.98385	7.31204	8.62834	7.1473	7.13914	7.32209	7.14088	Gm17484	NA	predicted gene, 17484 [Source:MGI Symbol;Acc:MGI:4937118]
1345	ENSMUSG00000091479	766.03	-0.5751	0.227395	-2.52908	0.0114361	0.120373	9.83698	9.49021	9.43039	10.3952	9.08227	9.11667	9.42119	9.41596	Gm17035	NA	predicted gene 17035 [Source:MGI Symbol;Acc:MGI:4937862]
1346	ENSMUSG00000104014	1162.68	-0.501774	0.198451	-2.52845	0.0114568	0.1205	9.97787	10.9356	10.2591	10.3041	9.74462	10.0929	9.89748	9.89017	4930562F17Rik	NA	RIKEN cDNA 4930562F17 gene [Source:MGI Symbol;Acc:MGI:1922506]
1347	ENSMUSG00000034160	14673.8	-0.311961	0.123469	-2.52665	0.0115157	0.12103	13.7299	14.3299	13.8487	13.9739	13.7293	13.6936	13.7864	13.479	Ogt	108155	O-linked N-acetylglucosamine (GlcNAc) transferase (UDP-N-acetylglucosamine:polypeptide-N-acetylglucosaminyl transferase) [Source:MGI Symbol;Acc:MGI:1339639]
1348	ENSMUSG00000032324	9462.17	-0.221181	0.0875604	-2.52604	0.0115355	0.121149	13.3445	13.4142	13.292	13.1987	13.1779	13.0517	13.1063	13.0327	Tspan3	56434	tetraspanin 3 [Source:MGI Symbol;Acc:MGI:1928098]
1349	ENSMUSG00000022580	94.1212	-1.59169	0.630194	-2.52572	0.0115463	0.121172	7.44318	7.25706	5.93044	7.50362	3.00683	6.23389	4.99978	6.25204	Rhpn1	14787	rhophilin, Rho GTPase binding protein 1 [Source:MGI Symbol;Acc:MGI:1098783]
1350	ENSMUSG00000053965	1072.94	-0.626569	0.248207	-2.52438	0.0115901	0.121542	10.1102	10.4503	10.7049	10.0217	10.2541	9.03261	9.99215	9.26467	Pde5a	242202	phosphodiesterase 5A, cGMP-specific [Source:MGI Symbol;Acc:MGI:2651499]
1351	ENSMUSG00000029687	2468.72	0.324099	0.12841	2.52394	0.0116048	0.121606	11.0606	11.1066	11.2637	10.9466	11.2299	11.6047	11.5084	11.3193	Ezh2	14056	enhancer of zeste 2 polycomb repressive complex 2 subunit [Source:MGI Symbol;Acc:MGI:107940]
1352	ENSMUSG00000032766	2698.14	0.36655	0.145333	2.52215	0.0116641	0.122047	11.2923	11.2172	11.2575	11.0341	11.7835	11.3612	11.248	11.8022	Gng11	66066	guanine nucleotide binding protein (G protein), gamma 11 [Source:MGI Symbol;Acc:MGI:1913316]
1353	ENSMUSG00000026269	4711.28	-0.264429	0.10484	-2.52221	0.011662	0.122047	12.1955	12.3195	12.3845	12.4056	12.125	12.111	11.8612	12.1399	Rnpepl1	108657	arginyl aminopeptidase (aminopeptidase B)-like 1 [Source:MGI Symbol;Acc:MGI:1914170]
1354	ENSMUSG00000108350	249.301	0.755434	0.29967	2.52089	0.0117059	0.122336	7.91708	7.5877	7.49954	7.03138	8.51261	8.49163	7.91214	8.18256	Gm44950	NA	predicted gene 44950 [Source:MGI Symbol;Acc:MGI:5753526]
1355	ENSMUSG00000028223	5809.47	0.275105	0.109134	2.52079	0.0117091	0.122336	12.5422	12.3429	12.1295	12.3966	12.6522	12.7112	12.675	12.4941	Decr1	67460	2,4-dienoyl CoA reductase 1, mitochondrial [Source:MGI Symbol;Acc:MGI:1914710]
1356	ENSMUSG00000031935	2967.97	0.270116	0.107202	2.51968	0.011746	0.122631	11.5096	11.3802	11.4051	11.2731	11.761	11.6749	11.5602	11.6546	Med17	234959	mediator complex subunit 17 [Source:MGI Symbol;Acc:MGI:2182585]
1357	ENSMUSG00000024968	1067.07	0.398962	0.158478	2.51747	0.0118203	0.123134	10.0654	9.74611	9.617	9.92164	10.2593	10.3722	10.2565	10.0834	Rcor2	104383	REST corepressor 2 [Source:MGI Symbol;Acc:MGI:1859854]
1358	ENSMUSG00000020671	14934.2	0.225559	0.0895969	2.51748	0.0118196	0.123134	13.6904	13.8601	13.7809	13.6569	13.9625	13.8351	14.0074	14.0831	Rab10	19325	RAB10, member RAS oncogene family [Source:MGI Symbol;Acc:MGI:105066]
1359	ENSMUSG00000022515	2015.02	-0.328828	0.130618	-2.51747	0.0118202	0.123134	11.1623	11.2621	11.0606	11.0327	10.8732	10.8979	10.8803	10.532	Anks3	72615	ankyrin repeat and sterile alpha motif domain containing 3 [Source:MGI Symbol;Acc:MGI:1919865]
1360	ENSMUSG00000056380	10040.9	0.305163	0.121284	2.51609	0.0118664	0.123343	13.3723	13.1439	13.2107	12.7309	13.4802	13.4773	13.4494	13.3421	Gpr50	14765	G-protein-coupled receptor 50 [Source:MGI Symbol;Acc:MGI:1333877]
1361	ENSMUSG00000015501	2708.11	-0.335268	0.133238	-2.5163	0.0118593	0.123343	11.7378	11.4602	11.4585	11.5701	11.3789	10.9243	11.3764	11.1801	Hivep2	15273	human immunodeficiency virus type I enhancer binding protein 2 [Source:MGI Symbol;Acc:MGI:1338076]
1362	ENSMUSG00000032690	89.1871	-1.18208	0.469806	-2.5161	0.0118662	0.123343	7.10732	7.27814	5.95115	7.17528	6.10309	5.51567	5.6685	5.82375	Oas2	246728	2'-5' oligoadenylate synthetase 2 [Source:MGI Symbol;Acc:MGI:2180852]
1363	ENSMUSG00000031179	15450	0.274802	0.109254	2.51525	0.0118948	0.123456	14.0333	13.8128	13.7044	13.4803	14.0191	14.0689	14.0236	14.0728	3830417A13Rik	70696	RIKEN cDNA 3830417A13 gene [Source:MGI Symbol;Acc:MGI:1917946]
1364	ENSMUSG00000031355	490.578	-0.578782	0.230097	-2.51539	0.0118901	0.123456	9.27626	9.51261	9.08388	8.84911	8.27925	8.86598	8.75567	8.52686	Arhgap6	11856	Rho GTPase activating protein 6 [Source:MGI Symbol;Acc:MGI:1196332]
1365	ENSMUSG00000034333	3629.47	0.282052	0.112233	2.51309	0.011968	0.123654	11.7623	11.7463	11.5467	11.6457	11.8623	11.9033	12.168	11.8855	Zbed4	223773	zinc finger, BED type containing 4 [Source:MGI Symbol;Acc:MGI:2682302]
1366	ENSMUSG00000035898	10012.3	0.267669	0.106492	2.51352	0.0119533	0.123654	13.3253	13.1802	12.9814	13.0888	13.4431	13.3246	13.6029	13.2765	Uba6	231380	ubiquitin-like modifier activating enzyme 6 [Source:MGI Symbol;Acc:MGI:1913894]
1367	ENSMUSG00000040940	21817.9	-0.232498	0.092517	-2.51303	0.0119699	0.123654	14.6646	14.4649	14.5345	14.4238	14.269	14.4626	14.2208	14.2018	Arhgef1	16801	Rho guanine nucleotide exchange factor (GEF) 1 [Source:MGI Symbol;Acc:MGI:1353510]
1368	ENSMUSG00000040532	1932.06	-0.327223	0.13016	-2.51399	0.0119372	0.123654	11.3033	11.0224	10.969	10.9596	10.7364	10.7934	10.831	10.6063	Abhd11	68758	abhydrolase domain containing 11 [Source:MGI Symbol;Acc:MGI:1916008]
1369	ENSMUSG00000023939	2139.78	-0.350298	0.139401	-2.51288	0.011975	0.123654	11.2606	11.1707	11.025	11.4282	10.7724	11.1423	10.8106	10.7505	Mrpl14	68463	mitochondrial ribosomal protein L14 [Source:MGI Symbol;Acc:MGI:1333864]
1370	ENSMUSG00000059810	1456.31	-0.366335	0.145762	-2.51324	0.0119627	0.123654	10.8698	10.7166	10.5766	10.5341	10.4272	10.3043	10.43	10.0683	Rgs3	50780	regulator of G-protein signaling 3 [Source:MGI Symbol;Acc:MGI:1354734]
1371	ENSMUSG00000035275	305.339	-0.794812	0.316238	-2.51333	0.0119597	0.123654	7.97996	8.88465	8.88288	8.47845	7.12929	8.15825	7.60774	8.10909	Raver2	242570	ribonucleoprotein, PTB-binding 2 [Source:MGI Symbol;Acc:MGI:2443623]
1372	ENSMUSG00000022602	498.816	-0.60901	0.242437	-2.51203	0.0120038	0.123862	8.57324	9.28424	9.30321	9.60517	8.4667	8.67755	8.5635	8.78789	Arc	11838	activity regulated cytoskeletal-associated protein [Source:MGI Symbol;Acc:MGI:88067]
1373	ENSMUSG00000057858	1467.57	0.393996	0.156875	2.51152	0.0120211	0.12394	10.3837	10.3038	10.2508	10.2957	10.544	10.4211	11.0522	10.7191	Fam204a	76539	family with sequence similarity 204, member A [Source:MGI Symbol;Acc:MGI:1289174]
1374	ENSMUSG00000042354	3630.23	0.285783	0.1138	2.51129	0.0120292	0.12394	11.7166	11.5668	11.7045	11.7108	11.7911	11.8338	12.1415	12.053	Gnl3	30877	guanine nucleotide binding protein-like 3 (nucleolar) [Source:MGI Symbol;Acc:MGI:1353651]
1375	ENSMUSG00000025724	9639.63	0.214691	0.085499	2.51104	0.0120377	0.12394	13.1427	13.2179	13.0693	13.0588	13.2511	13.3897	13.3111	13.3962	Sec11a	56529	SEC11 homolog A, signal peptidase complex subunit [Source:MGI Symbol;Acc:MGI:1929464]
1376	ENSMUSG00000026356	4882.15	0.236222	0.0940979	2.51039	0.0120598	0.123987	12.1652	12.2052	12.0886	12.059	12.3561	12.271	12.3669	12.4668	Dars	226414	aspartyl-tRNA synthetase [Source:MGI Symbol;Acc:MGI:2442544]
1377	ENSMUSG00000025856	13480.5	-0.302259	0.120397	-2.51052	0.0120554	0.123987	14.2377	13.6904	13.6946	13.7477	13.517	13.5526	13.5201	13.6454	Pdgfa	18590	platelet derived growth factor, alpha [Source:MGI Symbol;Acc:MGI:97527]
1378	ENSMUSG00000032786	11830.5	0.248706	0.0991915	2.50734	0.0121645	0.124702	13.5454	13.3874	13.442	13.2071	13.7926	13.5932	13.6571	13.5423	Alas1	11655	aminolevulinic acid synthase 1 [Source:MGI Symbol;Acc:MGI:87989]
1379	ENSMUSG00000039953	4005.04	-0.287846	0.114774	-2.50795	0.0121434	0.124702	12.0576	12.0659	12.2278	12.0604	11.7214	12.0694	11.7017	11.7419	Clstn1	65945	calsyntenin 1 [Source:MGI Symbol;Acc:MGI:1929895]
1380	ENSMUSG00000021830	1271.6	-0.396182	0.157978	-2.50784	0.0121472	0.124702	10.6478	10.5885	10.5205	10.1941	10.3171	10.079	10.0846	9.89642	Txndc16	70561	thioredoxin domain containing 16 [Source:MGI Symbol;Acc:MGI:1917811]
1381	ENSMUSG00000086844	123.738	-1.08196	0.431501	-2.50743	0.0121611	0.124702	6.71173	7.66974	6.908	7.95399	5.88419	6.21552	6.28195	6.78423	B230206H07Rik	NA	RIKEN cDNA B230206H07 gene [Source:MGI Symbol;Acc:MGI:2444929]
1382	ENSMUSG00000090210	108.932	-1.29527	0.516816	-2.50625	0.012202	0.124995	7.10732	7.27814	6.83184	7.75691	6.78252	5.5745	6.28195	4.36296	Itga10	213119	integrin, alpha 10 [Source:MGI Symbol;Acc:MGI:2153482]
1383	ENSMUSG00000027359	113.941	1.56572	0.625247	2.50416	0.0122743	0.12531	6.01855	6.89719	5.49532	2.3845	7.13832	7.88368	7.27265	7.26204	Slc27a2	26458	solute carrier family 27 (fatty acid transporter), member 2 [Source:MGI Symbol;Acc:MGI:1347099]
1384	ENSMUSG00000034247	11756.9	-0.197756	0.0789723	-2.50412	0.0122758	0.12531	13.6935	13.5624	13.58	13.6278	13.47	13.3849	13.3916	13.4282	Plekhm1	353047	pleckstrin homology domain containing, family M (with RUN domain) member 1 [Source:MGI Symbol;Acc:MGI:2443207]
1385	ENSMUSG00000068206	2491.68	-0.2871	0.114617	-2.50487	0.0122495	0.12531	11.3736	11.3887	11.4041	11.5103	11.2628	11.2059	10.9654	11.0772	Pick1	18693	protein interacting with C kinase 1 [Source:MGI Symbol;Acc:MGI:894645]
1386	ENSMUSG00000030762	4527.6	-0.455006	0.181706	-2.50408	0.012277	0.12531	12.9501	12.0225	12.0534	12.1735	11.5689	11.9692	12.1389	11.8641	Aqp8	11833	aquaporin 8 [Source:MGI Symbol;Acc:MGI:1195271]
1387	ENSMUSG00000085875	239.612	-1.07672	0.429906	-2.50456	0.0122605	0.12531	8.2588	8.65415	8.39327	8.01413	5.21217	7.87785	7.54666	7.33751	Gm12905	NA	predicted gene 12905 [Source:MGI Symbol;Acc:MGI:3702581]
1388	ENSMUSG00000041559	563.951	-0.606075	0.242092	-2.50349	0.0122976	0.12543	9.54782	8.64201	9.78076	9.44837	8.74335	8.86598	8.70066	8.91343	Fmod	14264	fibromodulin [Source:MGI Symbol;Acc:MGI:1328364]
1389	ENSMUSG00000020431	827.025	0.447602	0.178934	2.50149	0.0123674	0.126051	9.46391	9.32785	9.45417	9.55342	9.93817	9.67074	10.2228	9.69953	Adcy1	432530	adenylate cyclase 1 [Source:MGI Symbol;Acc:MGI:99677]
1390	ENSMUSG00000066595	4254.44	0.281565	0.112577	2.50109	0.0123812	0.126057	12.0409	11.8051	11.968	11.801	12.2952	12.128	11.9973	12.3126	Mfsd7b	226844	major facilitator superfamily domain containing 7B [Source:MGI Symbol;Acc:MGI:2444881]
1391	ENSMUSG00000106990	457.479	-0.71793	0.287062	-2.50096	0.0123858	0.126057	9.29227	9.52148	9.10714	8.51221	7.90335	8.08426	8.94902	8.58608	Gm42547	NA	predicted gene 42547 [Source:MGI Symbol;Acc:MGI:5662684]
1392	ENSMUSG00000032320	6855.64	0.214572	0.0858137	2.50044	0.0124038	0.126059	12.5855	12.6478	12.7071	12.5843	12.9214	12.8445	12.832	12.7848	Rcn2	26611	reticulocalbin 2 [Source:MGI Symbol;Acc:MGI:1349765]
1393	ENSMUSG00000031537	2738.11	-0.312734	0.125067	-2.50052	0.0124009	0.126059	11.4362	11.6404	11.4149	11.7511	11.2716	11.1122	11.1901	11.4252	Ikbkb	16150	inhibitor of kappaB kinase beta [Source:MGI Symbol;Acc:MGI:1338071]
1394	ENSMUSG00000023882	472.572	0.631791	0.252752	2.49965	0.0124316	0.126141	9.05842	8.00929	8.45985	8.42186	9.28915	9.37017	9.03307	8.94091	Zfp54	22712	zinc finger protein 54 [Source:MGI Symbol;Acc:MGI:99201]
1395	ENSMUSG00000021427	21552.7	0.217508	0.0870313	2.4992	0.0124475	0.126141	14.1933	14.3551	14.3717	14.2013	14.4686	14.3793	14.5877	14.5566	Ssr1	107513	signal sequence receptor, alpha [Source:MGI Symbol;Acc:MGI:105082]
1396	ENSMUSG00000038593	1902.62	-0.399032	0.159657	-2.49931	0.0124435	0.126141	10.688	11.1993	11.1253	11.2458	10.965	10.6262	10.4357	10.6449	Tctn1	654470	tectonic family member 1 [Source:MGI Symbol;Acc:MGI:3603820]
1397	ENSMUSG00000036667	685.445	-0.60976	0.243954	-2.49948	0.0124374	0.126141	10.1182	9.76303	9.25611	9.49975	9.01517	9.33231	9.36038	8.47766	Tcaf1	77574	TRPM8 channel-associated factor 1 [Source:MGI Symbol;Acc:MGI:1914665]
1398	ENSMUSG00000030352	59834.3	0.24068	0.0963197	2.49876	0.0124628	0.126206	15.5741	15.6434	15.9827	15.7393	16.0276	15.989	15.9006	16.0155	Tspan9	109246	tetraspanin 9 [Source:MGI Symbol;Acc:MGI:1924558]
1399	ENSMUSG00000037536	2311.27	0.373719	0.149578	2.49849	0.0124724	0.126213	10.9859	10.7386	10.8107	11.3024	11.5325	11.1017	11.3793	11.3532	Fbxo34	78938	F-box protein 34 [Source:MGI Symbol;Acc:MGI:1926188]
1400	ENSMUSG00000047583	414.651	-0.615562	0.246599	-2.4962	0.012553	0.126938	8.76905	8.9938	8.80534	9.27489	8.55372	8.49924	7.8032	8.45666	Tyw3	209584	tRNA-yW synthesizing protein 3 homolog (S. cerevisiae) [Source:MGI Symbol;Acc:MGI:2445040]
1401	ENSMUSG00000061356	473.14	-0.590212	0.236474	-2.49589	0.0125642	0.12696	9.36978	9.19562	8.78817	9.1992	8.55709	8.07919	8.66757	8.85042	Nuggc	100503545	nuclear GTPase, germinal center associated [Source:MGI Symbol;Acc:MGI:2685446]
1402	ENSMUSG00000033470	592.698	0.676182	0.271062	2.49456	0.0126113	0.127345	8.98806	8.65011	8.98687	8.68863	10.2353	8.94335	9.08053	9.4116	Cysltr2	70086	cysteinyl leukotriene receptor 2 [Source:MGI Symbol;Acc:MGI:1917336]
1403	ENSMUSG00000020077	24796.4	0.569051	0.228168	2.494	0.0126312	0.127365	13.9373	13.8687	14.6529	14.5187	14.9327	14.7542	14.5689	15.1069	Srgn	19073	serglycin [Source:MGI Symbol;Acc:MGI:97756]
1404	ENSMUSG00000038072	3334.37	0.249766	0.10014	2.49417	0.0126254	0.127365	11.6741	11.6271	11.4943	11.4888	11.7918	11.8335	11.8037	11.8625	Galnt11	231050	UDP-N-acetyl-alpha-D-galactosamine:polypeptide N-acetylgalactosaminyltransferase 11 [Source:MGI Symbol;Acc:MGI:2444392]
1405	ENSMUSG00000041608	77.58	1.7279	0.69334	2.49214	0.0126976	0.127852	6.08543	3.3227	3.99971	5.74874	7.5508	5.32324	6.15128	7.51052	Entpd3	215446	ectonucleoside triphosphate diphosphohydrolase 3 [Source:MGI Symbol;Acc:MGI:1321386]
1406	ENSMUSG00000032360	162.886	-1.19778	0.48061	-2.49221	0.012695	0.127852	8.51984	6.96375	7.34373	8.0023	6.19258	5.25293	6.98103	7.34667	Hcrtr2	387285	hypocretin (orexin) receptor 2 [Source:MGI Symbol;Acc:MGI:2680765]
1407	ENSMUSG00000038156	2863.02	1.38662	0.556515	2.49161	0.0127164	0.12788	10.6554	9.22577	10.2137	11.5223	11.8338	11.3264	11.7823	12.7379	Spon1	233744	spondin 1, (f-spondin) extracellular matrix protein [Source:MGI Symbol;Acc:MGI:2385287]
1408	ENSMUSG00000027570	100.004	-1.4785	0.593405	-2.49156	0.0127184	0.12788	7.82223	6.54388	6.01158	7.69946	4.62954	4.45591	6.42458	6.38248	Col9a3	12841	collagen, type IX, alpha 3 [Source:MGI Symbol;Acc:MGI:894686]
1409	ENSMUSG00000021969	8060.27	0.215313	0.0864272	2.49126	0.0127291	0.127896	12.8751	12.9803	12.82	12.7769	13.0236	13.0905	13.1201	13.0858	Zdhhc20	75965	zinc finger, DHHC domain containing 20 [Source:MGI Symbol;Acc:MGI:1923215]
1410	ENSMUSG00000025130	156743	0.262186	0.105276	2.49047	0.0127575	0.128091	16.8408	17.088	17.1972	17.3163	17.2758	17.3084	17.3884	17.5449	P4hb	18453	prolyl 4-hydroxylase, beta polypeptide [Source:MGI Symbol;Acc:MGI:97464]
1411	ENSMUSG00000031373	3339.59	0.284316	0.114213	2.48936	0.0127975	0.12831	11.6184	11.5743	11.4348	11.593	11.9503	11.9182	11.8711	11.5982	Car5b	56078	carbonic anhydrase 5b, mitochondrial [Source:MGI Symbol;Acc:MGI:1926249]
1412	ENSMUSG00000004044	8353.27	-0.328241	0.13185	-2.48951	0.0127921	0.12831	13.5401	12.9644	13.0961	13.0597	12.8455	12.5937	12.9751	12.9735	Ptrf	19285	polymerase I and transcript release factor [Source:MGI Symbol;Acc:MGI:1277968]
1413	ENSMUSG00000031709	3945.71	-0.275493	0.110685	-2.48899	0.0128106	0.12835	12.0084	11.9319	12.2829	12.0629	11.9211	11.7462	11.7993	11.7345	Tbc1d9	71310	TBC1 domain family, member 9 [Source:MGI Symbol;Acc:MGI:1918560]
1414	ENSMUSG00000022314	22672.2	0.2045	0.0821766	2.48854	0.0128269	0.128423	14.468	14.2864	14.3314	14.359	14.5512	14.4627	14.647	14.6022	Rad21	19357	RAD21 cohesin complex component [Source:MGI Symbol;Acc:MGI:108016]
1415	ENSMUSG00000029149	1556.21	0.400978	0.161213	2.48726	0.0128733	0.128742	10.4125	10.4233	10.1322	10.5616	10.4124	10.9879	10.7509	10.9448	Krtcap3	69815	keratinocyte associated protein 3 [Source:MGI Symbol;Acc:MGI:1917065]
1416	ENSMUSG00000060791	552.508	-0.509115	0.204698	-2.48715	0.0128769	0.128742	9.48573	9.24997	9.24985	9.37459	8.78997	8.77484	9.17773	8.53088	Gmfg	63986	glia maturation factor, gamma [Source:MGI Symbol;Acc:MGI:1927135]
1417	ENSMUSG00000085156	198.816	-0.968899	0.389643	-2.48663	0.0128959	0.128749	8.33292	7.41765	7.17785	8.70696	6.88272	6.97414	7.49371	6.88828	Snhg15	NA	small nucleolar RNA host gene 15 [Source:MGI Symbol;Acc:MGI:3650059]
1418	ENSMUSG00000070641	141.913	-1.0601	0.426303	-2.48673	0.0128924	0.128749	7.24533	7.36936	7.07777	8.32072	7.11104	5.95268	6.25675	6.56626	Gm16410	NA	predicted gene 16410 [Source:MGI Symbol;Acc:MGI:3648382]
1419	ENSMUSG00000050973	395.643	0.582079	0.234232	2.48505	0.0129532	0.129231	7.87989	8.61741	8.37805	8.28211	8.91618	8.83623	9.03307	8.77098	Gdpgp1	269952	GDP-D-glucose phosphorylase 1 [Source:MGI Symbol;Acc:MGI:2443429]
1420	ENSMUSG00000035455	279.286	-0.692854	0.278851	-2.48468	0.0129668	0.129275	8.61911	8.34015	8.07714	8.63218	8.02528	7.45315	7.94407	7.46076	Fignl1	60530	fidgetin-like 1 [Source:MGI Symbol;Acc:MGI:1890648]
1421	ENSMUSG00000025375	239.3	-0.675316	0.271845	-2.4842	0.0129844	0.12936	8.24423	8.26295	7.88054	8.39044	7.44551	7.73687	7.41615	7.51052	Aatk	11302	apoptosis-associated tyrosine kinase [Source:MGI Symbol;Acc:MGI:1197518]
1422	ENSMUSG00000005413	8383.7	-0.312297	0.125731	-2.48385	0.012997	0.129394	13.3318	12.9523	12.9316	13.439	12.7777	12.946	12.7395	12.9963	Hmox1	15368	heme oxygenase 1 [Source:MGI Symbol;Acc:MGI:96163]
1423	ENSMUSG00000032567	971.311	0.381424	0.153658	2.4823	0.0130538	0.129869	9.68488	9.87103	9.75006	9.56553	10.0621	10.1677	10.2276	9.93945	Aste1	66595	asteroid homolog 1 (Drosophila) [Source:MGI Symbol;Acc:MGI:1913845]
1424	ENSMUSG00000035268	4017.78	0.284813	0.114758	2.48186	0.0130699	0.129937	11.9326	11.6943	11.8265	11.8289	12.1623	12.2506	12.1389	11.8497	Pkig	18769	protein kinase inhibitor, gamma [Source:MGI Symbol;Acc:MGI:1343086]
1425	ENSMUSG00000029270	2820.35	-0.302633	0.121998	-2.48063	0.0131151	0.130295	11.6006	11.6775	11.7792	11.3269	11.3813	11.2983	11.248	11.2809	Fam69a	67266	family with sequence similarity 69, member A [Source:MGI Symbol;Acc:MGI:1914516]
1426	ENSMUSG00000040018	3469.48	0.258225	0.104144	2.47949	0.0131569	0.130619	11.6194	11.7363	11.6627	11.4738	11.9267	11.953	11.8113	11.8408	Cox15	226139	cytochrome c oxidase assembly protein 15 [Source:MGI Symbol;Acc:MGI:1920112]
1427	ENSMUSG00000029217	3559.52	-0.376745	0.151996	-2.47864	0.0131884	0.130839	12.3266	11.8042	11.5832	12.0728	11.6802	11.5462	11.7516	11.3852	Tec	21682	tec protein tyrosine kinase [Source:MGI Symbol;Acc:MGI:98662]
1428	ENSMUSG00000022247	3419.46	0.260429	0.105092	2.4781	0.0132084	0.130946	11.6265	11.5928	11.6768	11.515	12.0256	11.7942	11.8365	11.7876	Brix1	67832	BRX1, biogenesis of ribosomes [Source:MGI Symbol;Acc:MGI:1915082]
1429	ENSMUSG00000024837	287.835	0.693055	0.279723	2.47765	0.013225	0.131019	8.0275	7.93159	7.47829	7.64725	8.38933	8.82416	8.56863	8.01453	Dmrt1	50796	doublesex and mab-3 related transcription factor 1 [Source:MGI Symbol;Acc:MGI:1354733]
1430	ENSMUSG00000036214	232.311	-0.740898	0.29912	-2.47692	0.013252	0.131195	8.01897	8.17578	8.17726	8.35832	7.40115	6.83669	7.71342	7.694	Znrd1as	76416	zinc ribbon domain containing 1, antisense [Source:MGI Symbol;Acc:MGI:1923666]
1431	ENSMUSG00000028382	53437.4	0.229107	0.0925322	2.47597	0.0132874	0.13127	15.5208	15.6177	15.7584	15.4282	15.8338	15.6794	15.9112	15.8283	Ptbp3	230257	polypyrimidine tract binding protein 3 [Source:MGI Symbol;Acc:MGI:1923334]
1432	ENSMUSG00000038302	752.037	-0.535877	0.216411	-2.4762	0.0132789	0.13127	9.79389	9.96827	9.13909	10.1194	9.29925	9.2031	9.1195	9.41596	Lace1	215951	lactation elevated 1 [Source:MGI Symbol;Acc:MGI:2148801]
1433	ENSMUSG00000034730	628.369	-0.65413	0.264158	-2.47628	0.0132759	0.13127	9.20661	9.37264	9.55575	10.0678	9.11697	9.10923	8.08677	9.16979	Adgrb1	107831	adhesion G protein-coupled receptor B1 [Source:MGI Symbol;Acc:MGI:1933736]
1434	ENSMUSG00000024429	11654.7	-0.229759	0.0928198	-2.47532	0.0133117	0.131419	13.5111	13.5013	13.732	13.7154	13.345	13.3807	13.3295	13.496	Gnl1	14670	guanine nucleotide binding protein-like 1 [Source:MGI Symbol;Acc:MGI:95764]
1435	ENSMUSG00000110105	219.334	-0.785044	0.317334	-2.47387	0.0133657	0.13186	8.16528	7.79933	7.78568	8.58141	7.07384	7.16808	7.71342	7.32829	Vmn2r29	NA	vomeronasal 2, receptor 29 [Source:MGI Symbol;Acc:MGI:1923479]
1436	ENSMUSG00000069678	659.623	-0.417546	0.168824	-2.47327	0.0133885	0.131992	9.59018	9.68034	9.57256	9.38602	9.16419	9.09171	9.11249	9.20548	Pcgf1	69837	polycomb group ring finger 1 [Source:MGI Symbol;Acc:MGI:1917087]
1437	ENSMUSG00000037469	3160.74	-0.439365	0.177728	-2.47211	0.0134317	0.132326	11.6983	11.8312	12.1718	11.5403	11.2278	11.6469	10.8511	11.6807	Acp7	101744	acid phosphatase 7, tartrate resistant [Source:MGI Symbol;Acc:MGI:2142121]
1438	ENSMUSG00000046562	11987.8	0.234422	0.0948652	2.47111	0.0134695	0.132606	13.5257	13.4578	13.4455	13.2684	13.8256	13.597	13.6265	13.5847	Unc119b	106840	unc-119 lipid binding chaperone B [Source:MGI Symbol;Acc:MGI:2147162]
1439	ENSMUSG00000026496	2619.43	-0.364094	0.14736	-2.47078	0.013482	0.132637	11.389	11.4001	11.5898	11.7021	11.3196	11.4065	11.0458	10.798	Parp1	11545	poly (ADP-ribose) polymerase family, member 1 [Source:MGI Symbol;Acc:MGI:1340806]
1440	ENSMUSG00000085795	3752.28	0.303921	0.123063	2.46964	0.013525	0.132875	11.8358	11.4451	11.8057	11.7364	12.0016	11.8126	12.0564	12.1779	Zfp703	353310	zinc finger protein 703 [Source:MGI Symbol;Acc:MGI:2662729]
1441	ENSMUSG00000022160	1258.89	-0.375527	0.15205	-2.46976	0.0135205	0.132875	10.3441	10.6291	10.3853	10.5238	10.1088	10.3492	9.9515	9.947	Mettl3	56335	methyltransferase like 3 [Source:MGI Symbol;Acc:MGI:1927165]
1442	ENSMUSG00000025207	2702.19	0.301801	0.122322	2.46727	0.0136147	0.133663	11.3508	11.4246	11.0414	11.1153	11.5039	11.6335	11.5608	11.4699	Sema4g	26456	sema domain, immunoglobulin domain (Ig), transmembrane domain (TM) and short cytoplasmic domain, (semaphorin) 4G [Source:MGI Symbol;Acc:MGI:1347047]
1443	ENSMUSG00000057092	1808.69	-0.480382	0.194777	-2.46632	0.0136511	0.133928	11.4446	10.8763	10.5674	11.1337	10.0856	10.8533	10.5658	10.6384	Fxyd3	17178	FXYD domain-containing ion transport regulator 3 [Source:MGI Symbol;Acc:MGI:107497]
1444	ENSMUSG00000024330	140.871	-0.917778	0.372168	-2.46603	0.013662	0.133943	7.71543	7.66174	7.16903	7.52858	6.53128	7.14885	6.44703	6.17183	Col11a2	12815	collagen, type XI, alpha 2 [Source:MGI Symbol;Acc:MGI:88447]
1445	ENSMUSG00000028619	2083.92	-0.328652	0.13329	-2.4657	0.0136746	0.133973	10.993	11.1763	11.123	11.4003	10.6795	10.8324	10.8648	11.0125	Tceanc2	66526	transcription elongation factor A (SII) N-terminal and central domain containing 2 [Source:MGI Symbol;Acc:MGI:1913776]
1446	ENSMUSG00000019857	3811.72	0.249257	0.101141	2.46445	0.0137222	0.134347	11.744	11.7822	11.7469	11.792	11.9554	11.887	12.1625	12.0442	Asf1a	66403	anti-silencing function 1A histone chaperone [Source:MGI Symbol;Acc:MGI:1913653]
1447	ENSMUSG00000038416	6014.53	0.226285	0.0918295	2.46419	0.0137325	0.134355	12.3503	12.4765	12.561	12.3487	12.6386	12.7073	12.6407	12.665	Cdc16	69957	CDC16 cell division cycle 16 [Source:MGI Symbol;Acc:MGI:1917207]
1448	ENSMUSG00000026418	217.502	0.948036	0.384889	2.46314	0.0137724	0.134652	7.42393	7.89112	6.50749	6.61614	8.55033	7.69108	8.48428	7.71538	Tnni1	21952	troponin I, skeletal, slow 1 [Source:MGI Symbol;Acc:MGI:105073]
1449	ENSMUSG00000044645	358.51	0.625206	0.253913	2.46228	0.0138055	0.134789	8.13797	8.38456	7.91786	8.10541	9.1796	8.79043	8.51118	8.47349	Gm7334	NA	predicted gene 7334 [Source:MGI Symbol;Acc:MGI:3647393]
1450	ENSMUSG00000027869	624.627	0.552194	0.224244	2.46247	0.0137982	0.134789	9.04168	9.19007	8.80534	8.88176	9.78546	9.55864	9.74497	8.90725	Hsd3b6	15497	hydroxy-delta-5-steroid dehydrogenase, 3 beta- and steroid delta-isomerase 6 [Source:MGI Symbol;Acc:MGI:109598]
1451	ENSMUSG00000029095	593.949	-0.511564	0.20779	-2.46192	0.0138194	0.134832	9.81867	9.45593	9.37012	9.04631	8.84896	8.93496	8.9332	9.0346	Ablim2	231148	actin-binding LIM protein 2 [Source:MGI Symbol;Acc:MGI:2385758]
1452	ENSMUSG00000107546	417.565	-0.816779	0.331862	-2.4612	0.0138474	0.135012	8.93918	9.31261	8.86933	9.08046	7.52346	9.15813	7.59774	8.04299	Gm44031	NA	predicted gene, 44031 [Source:MGI Symbol;Acc:MGI:5690423]
1453	ENSMUSG00000030662	5222.28	0.271938	0.110565	2.45952	0.0139125	0.13546	12.0435	12.1889	12.274	12.3135	12.6767	12.5085	12.3409	12.3693	Ipo5	70572	importin 5 [Source:MGI Symbol;Acc:MGI:1917822]
1454	ENSMUSG00000030605	34186.6	-0.21866	0.0888953	-2.45974	0.0139036	0.13546	15.1923	14.9827	15.1954	15.2789	14.9923	14.9017	14.8536	15.0361	Mfge8	17304	milk fat globule-EGF factor 8 protein [Source:MGI Symbol;Acc:MGI:102768]
1455	ENSMUSG00000029250	5026.6	0.322759	0.131376	2.45675	0.01402	0.13632	12.1664	12.2714	12.2781	11.7158	12.637	12.3719	12.4022	12.3628	Polr2b	231329	polymerase (RNA) II (DNA directed) polypeptide B [Source:MGI Symbol;Acc:MGI:2388280]
1456	ENSMUSG00000015733	11062.2	0.25608	0.104227	2.45695	0.0140121	0.13632	13.5168	13.2521	13.2786	13.1227	13.6301	13.3986	13.6404	13.5419	Capza2	12343	capping protein (actin filament) muscle Z-line, alpha 2 [Source:MGI Symbol;Acc:MGI:106222]
1457	ENSMUSG00000026958	3362.83	-0.351088	0.14295	-2.45603	0.0140483	0.136501	11.5659	11.7919	12.1115	11.9959	11.623	11.6812	11.2107	11.5584	Dpp7	83768	dipeptidylpeptidase 7 [Source:MGI Symbol;Acc:MGI:1933213]
1458	ENSMUSG00000019326	319.934	-0.826698	0.336784	-2.45469	0.0141008	0.136917	8.53487	8.48316	8.41208	9.15981	8.4193	7.95738	7.8205	6.77068	Aoc3	11754	amine oxidase, copper containing 3 [Source:MGI Symbol;Acc:MGI:1306797]
1459	ENSMUSG00000018143	14038.8	-0.256428	0.10457	-2.45222	0.0141979	0.137765	13.7219	13.7843	14.0956	13.9669	13.6982	13.7388	13.4698	13.652	Mafk	17135	v-maf musculoaponeurotic fibrosarcoma oncogene family, protein K (avian) [Source:MGI Symbol;Acc:MGI:99951]
1460	ENSMUSG00000006740	12944.6	0.200299	0.0817002	2.45163	0.014221	0.137895	13.5632	13.6413	13.5494	13.467	13.7925	13.6766	13.8076	13.7473	Kif5b	16573	kinesin family member 5B [Source:MGI Symbol;Acc:MGI:1098268]
1461	ENSMUSG00000063015	8395.59	0.270471	0.110368	2.45064	0.0142603	0.138086	12.6684	12.7978	13.0301	13.0456	13.2367	13.2196	12.9801	13.2062	Ccni	12453	cyclin I [Source:MGI Symbol;Acc:MGI:1341077]
1462	ENSMUSG00000001018	4792.9	0.248428	0.101364	2.45085	0.0142517	0.138086	12.2571	12.1155	12.0641	11.9342	12.326	12.3378	12.2972	12.4198	Snapin	20615	SNAP-associated protein [Source:MGI Symbol;Acc:MGI:1333745]
1463	ENSMUSG00000030598	1002.22	0.528068	0.215548	2.44989	0.0142901	0.13817	9.88471	9.34293	9.64588	9.7971	9.82518	9.75582	10.458	10.6092	Fbxo17	50760	F-box protein 17 [Source:MGI Symbol;Acc:MGI:1354707]
1464	ENSMUSG00000022434	3251.43	0.371919	0.151846	2.44931	0.0143128	0.13817	10.9826	11.4103	11.6972	11.6786	11.704	11.854	11.7662	12.0204	Fam118a	73225	family with sequence similarity 118, member A [Source:MGI Symbol;Acc:MGI:1920475]
1465	ENSMUSG00000039725	1360.32	0.343651	0.140291	2.44956	0.0143033	0.13817	10.089	10.3102	10.3051	10.2006	10.4912	10.747	10.6248	10.4018	Trp53rka	381406	transformation related protein 53 regulating kinase A [Source:MGI Symbol;Acc:MGI:1918294]
1466	ENSMUSG00000007655	4156.35	-0.329849	0.134658	-2.44953	0.0143042	0.13817	12.4662	11.97	12.1814	12.0381	12.0823	11.8267	11.8199	11.6229	Cav1	12389	caveolin 1, caveolae protein [Source:MGI Symbol;Acc:MGI:102709]
1467	ENSMUSG00000036054	1835.37	-0.377764	0.15424	-2.44919	0.0143176	0.13817	10.7755	11.1081	10.8143	11.3114	10.66	10.7293	10.7554	10.393	Sugp2	234373	SURP and G patch domain containing 2 [Source:MGI Symbol;Acc:MGI:2678085]
1468	ENSMUSG00000026792	2842.74	-0.279995	0.114353	-2.44852	0.0143443	0.138332	11.5707	11.3856	11.7518	11.692	11.327	11.3534	11.3083	11.3187	Lrsam1	227738	leucine rich repeat and sterile alpha motif containing 1 [Source:MGI Symbol;Acc:MGI:2684789]
1469	ENSMUSG00000087135	171.586	0.856114	0.349765	2.44769	0.0143777	0.138466	7.34423	7.19191	6.7034	6.30561	7.88199	7.6369	8.0284	7.58983	Gm16096	NA	predicted gene 16096 [Source:MGI Symbol;Acc:MGI:3801985]
1470	ENSMUSG00000047388	5975.43	0.234473	0.0957895	2.44779	0.0143733	0.138466	12.4279	12.2744	12.5439	12.4329	12.5726	12.67	12.7409	12.6421	Atmin	234776	ATM interactor [Source:MGI Symbol;Acc:MGI:2682328]
1471	ENSMUSG00000028944	4845.44	-0.38598	0.157713	-2.44736	0.0143907	0.138497	11.8947	12.4361	12.7304	12.5069	12.0341	11.9746	11.7812	12.3073	Prkag2	108099	protein kinase, AMP-activated, gamma 2 non-catalytic subunit [Source:MGI Symbol;Acc:MGI:1336153]
1472	ENSMUSG00000068587	93.2634	1.65124	0.675223	2.44547	0.0144663	0.139127	5.93034	6.21274	5.55067	1.03942	7.18268	7.15849	7.16839	7.10893	Mgam	232714	maltase-glucoamylase [Source:MGI Symbol;Acc:MGI:1203495]
1473	ENSMUSG00000107868	82.9756	1.56383	0.639606	2.44499	0.0144857	0.139127	5.81683	5.72194	5.72922	3.23928	5.72534	7.84238	6.09551	7.22277	Gm5112	NA	predicted gene 5112 [Source:MGI Symbol;Acc:MGI:3779460]
1474	ENSMUSG00000007458	14809	0.197037	0.080581	2.4452	0.0144772	0.139127	13.7767	13.7073	13.7596	13.7649	14.0398	13.8505	13.994	13.906	M6pr	17113	mannose-6-phosphate receptor, cation dependent [Source:MGI Symbol;Acc:MGI:96904]
1475	ENSMUSG00000006651	3332.8	-0.406591	0.166433	-2.44297	0.0145669	0.139718	11.3968	11.8128	12.3331	11.8722	11.4011	11.7106	11.309	11.4892	Aplp1	11803	amyloid beta (A4) precursor-like protein 1 [Source:MGI Symbol;Acc:MGI:88046]
1476	ENSMUSG00000067586	370.948	-0.718971	0.294296	-2.44302	0.014565	0.139718	9.18199	8.52344	8.69605	8.92938	8.72846	8.21483	7.57753	7.72945	S1pr3	13610	sphingosine-1-phosphate receptor 3 [Source:MGI Symbol;Acc:MGI:1339365]
1477	ENSMUSG00000024169	1898.61	-0.288116	0.117959	-2.44251	0.0145855	0.139802	11.1667	10.9322	11.0016	11.0011	10.7796	10.6614	10.8019	10.7156	Ift140	106633	intraflagellar transport 140 [Source:MGI Symbol;Acc:MGI:2146906]
1478	ENSMUSG00000000568	7847.73	0.197856	0.0810374	2.44153	0.014625	0.140086	12.8603	12.8292	12.857	12.7959	12.9793	13.0125	13.0977	13.0433	Hnrnpd	11991	heterogeneous nuclear ribonucleoprotein D [Source:MGI Symbol;Acc:MGI:101947]
1479	ENSMUSG00000030452	8708.33	0.265737	0.108877	2.44071	0.0146586	0.140312	12.9349	13.1157	13.0307	12.68	13.1563	13.0968	13.3219	13.2744	Nipa2	93790	non imprinted in Prader-Willi/Angelman syndrome 2 homolog (human) [Source:MGI Symbol;Acc:MGI:1913918]
1480	ENSMUSG00000029647	9729.85	-0.252251	0.103366	-2.44036	0.0146728	0.140313	13.4002	13.5508	13.2313	13.2713	13.0135	13.0884	13.2918	13.0573	Pan3	72587	PAN3 poly(A) specific ribonuclease subunit [Source:MGI Symbol;Acc:MGI:1919837]
1481	ENSMUSG00000096727	408.924	-0.795218	0.32588	-2.44022	0.0146785	0.140313	8.33292	9.2473	9.42299	8.8557	7.61695	8.21483	7.73183	8.94695	Psmb9	16912	proteasome (prosome, macropain) subunit, beta type 9 (large multifunctional peptidase 2) [Source:MGI Symbol;Acc:MGI:1346526]
1482	ENSMUSG00000020181	695.043	0.649684	0.26647	2.43811	0.0147643	0.140834	9.10953	8.84282	9.29512	9.04343	9.90281	8.65046	10.163	9.80632	Nav3	260315	neuron navigator 3 [Source:MGI Symbol;Acc:MGI:2183703]
1483	ENSMUSG00000027365	6894.3	0.267314	0.109621	2.43854	0.0147466	0.140834	12.6527	12.5663	12.652	12.5724	13.0001	12.61	13.0556	12.8084	Trpm7	58800	transient receptor potential cation channel, subfamily M, member 7 [Source:MGI Symbol;Acc:MGI:1929996]
1484	ENSMUSG00000028702	252.956	-0.759267	0.311443	-2.4379	0.0147728	0.140834	8.84098	8.07701	7.85328	8.30155	7.74671	7.21506	7.8205	7.38275	Rad54l	19366	RAD54 like (S. cerevisiae) [Source:MGI Symbol;Acc:MGI:894697]
1485	ENSMUSG00000034394	282.584	-0.91374	0.374739	-2.43834	0.0147549	0.140834	7.77742	9.18728	8.91487	7.61655	7.61047	8.06388	7.52572	7.13031	Lif	16878	leukemia inhibitory factor [Source:MGI Symbol;Acc:MGI:96787]
1486	ENSMUSG00000040612	309.104	0.875332	0.359235	2.43666	0.0148237	0.140987	7.20078	7.79933	8.13261	7.82564	9.46287	8.2332	7.73183	8.58608	Ildr2	100039795	immunoglobulin-like domain containing receptor 2 [Source:MGI Symbol;Acc:MGI:1196370]
1487	ENSMUSG00000019927	778.736	0.490915	0.20151	2.43619	0.0148431	0.140987	9.26006	9.48568	9.66011	8.82917	9.77681	10.0194	9.76074	9.75047	Ube2d1	216080	ubiquitin-conjugating enzyme E2D 1 [Source:MGI Symbol;Acc:MGI:2384911]
1488	ENSMUSG00000040681	30396.8	0.19608	0.080473	2.43659	0.0148264	0.140987	14.8814	14.7772	14.8409	14.6512	14.948	15.0374	14.9737	14.985	Hmgn1	15312	high mobility group nucleosomal binding domain 1 [Source:MGI Symbol;Acc:MGI:96120]
1489	ENSMUSG00000045636	22394.7	-0.213547	0.0876612	-2.43605	0.0148486	0.140987	14.5562	14.5184	14.5329	14.6059	14.4862	14.1928	14.4009	14.2628	Mtus1	102103	mitochondrial tumor suppressor 1 [Source:MGI Symbol;Acc:MGI:2142572]
1490	ENSMUSG00000007603	1598.56	-0.319085	0.130958	-2.43654	0.0148287	0.140987	10.9049	10.8413	10.612	10.8023	10.4501	10.6201	10.4469	10.3718	Dus3l	224907	dihydrouridine synthase 3-like (S. cerevisiae) [Source:MGI Symbol;Acc:MGI:2147092]
1491	ENSMUSG00000030000	3005.41	-0.789367	0.323888	-2.43716	0.0148032	0.140987	10.891	11.8742	12.3911	12.04	11.1219	11.2641	10.7316	11.2453	Add2	11519	adducin 2 (beta) [Source:MGI Symbol;Acc:MGI:87919]
1492	ENSMUSG00000089812	97.4624	-1.2377	0.508169	-2.43562	0.0148664	0.141062	7.44954	6.45412	7.16903	7.18577	5.62603	6.40574	4.40695	6.32802	Gm15867	NA	predicted gene 15867 [Source:MGI Symbol;Acc:MGI:3801862]
1493	ENSMUSG00000022554	695.963	0.455628	0.187105	2.43514	0.014886	0.141081	9.1055	9.30493	9.37205	8.98453	9.76519	9.85704	9.53825	9.41378	Hgh1	59053	HGH1 homolog [Source:MGI Symbol;Acc:MGI:1930628]
1494	ENSMUSG00000004996	1082.65	0.394349	0.161961	2.43484	0.0148984	0.141081	9.65354	9.95524	9.86506	9.99061	10.1042	10.4161	10.0556	10.4408	Mri1	67873	methylthioribose-1-phosphate isomerase 1 [Source:MGI Symbol;Acc:MGI:1915123]
1495	ENSMUSG00000029544	106.692	-1.2293	0.504842	-2.43502	0.0148911	0.141081	6.37998	6.96375	6.61527	8.21195	5.6001	6.54464	5.81383	5.92508	Cabp1	29867	calcium binding protein 1 [Source:MGI Symbol;Acc:MGI:1352750]
1496	ENSMUSG00000032586	219.244	0.729032	0.299518	2.43401	0.0149324	0.14113	7.83686	7.28857	7.25486	6.97198	8.12412	8.15344	8.16336	7.95587	Traip	22036	TRAF-interacting protein [Source:MGI Symbol;Acc:MGI:1096377]
1497	ENSMUSG00000044626	5871.83	0.255449	0.104948	2.43405	0.0149309	0.14113	12.5001	12.3923	12.3464	12.2988	12.4144	12.771	12.6927	12.6659	Liph	239759	lipase, member H [Source:MGI Symbol;Acc:MGI:2388029]
1498	ENSMUSG00000039477	17285.1	-0.237999	0.0977813	-2.43399	0.0149335	0.14113	14.2612	14.1808	14.0021	14.3033	14.0296	13.8424	14.0809	13.845	Tnrc18	231861	trinucleotide repeat containing 18 [Source:MGI Symbol;Acc:MGI:3648294]
1499	ENSMUSG00000029090	6636.69	0.241959	0.0994728	2.43241	0.0149986	0.141468	12.555	12.7679	12.4953	12.4422	12.7703	12.8966	12.7967	12.7821	Adgra3	70693	adhesion G protein-coupled receptor A3 [Source:MGI Symbol;Acc:MGI:1917943]
1500	ENSMUSG00000029328	9849.8	0.235261	0.0967389	2.43192	0.0150192	0.141468	13.2189	13.2411	13.0995	13.002	13.4643	13.2169	13.4617	13.3587	Hnrnpdl	50926	heterogeneous nuclear ribonucleoprotein D-like [Source:MGI Symbol;Acc:MGI:1355299]
1501	ENSMUSG00000038400	13014.3	-0.256924	0.105637	-2.43215	0.0150095	0.141468	13.6934	13.7865	14.0432	13.601	13.5342	13.6342	13.4261	13.5329	Pmepa1	65112	prostate transmembrane protein, androgen induced 1 [Source:MGI Symbol;Acc:MGI:1929600]
1502	ENSMUSG00000000386	117.003	-1.1008	0.452499	-2.43271	0.0149864	0.141468	7.86569	6.66085	7.01026	7.48674	6.53128	5.93033	5.41873	6.71517	Mx1	NA	MX dynamin-like GTPase 1 [Source:MGI Symbol;Acc:MGI:97243]
1503	ENSMUSG00000029360	99.1698	-1.44188	0.59286	-2.43207	0.0150128	0.141468	5.96627	6.8835	6.01158	8.40399	4.77571	6.03877	6.0375	5.8753	Gm9754	NA	predicted gene 9754 [Source:MGI Symbol;Acc:MGI:3704256]
1504	ENSMUSG00000023143	1784.46	0.325663	0.13397	2.43085	0.0150633	0.141789	10.7678	10.6505	10.6434	10.4397	11.0685	10.7857	10.8648	11.0814	Nagpa	27426	N-acetylglucosamine-1-phosphodiester alpha-N-acetylglucosaminidase [Source:MGI Symbol;Acc:MGI:1351598]
1505	ENSMUSG00000021670	7149.03	0.295813	0.121755	2.42959	0.015116	0.142191	12.3074	12.5596	12.7715	12.8884	13.003	12.8657	13.0118	12.8896	Hmgcr	15357	3-hydroxy-3-methylglutaryl-Coenzyme A reductase [Source:MGI Symbol;Acc:MGI:96159]
1506	ENSMUSG00000037509	176.652	0.85333	0.351776	2.42578	0.0152757	0.143153	7.04987	6.75407	6.56239	7.43489	7.9244	7.83638	7.26002	8.17229	Arhgef4	226970	Rho guanine nucleotide exchange factor (GEF) 4 [Source:MGI Symbol;Acc:MGI:2442507]
1507	ENSMUSG00000049488	840.198	0.484679	0.199716	2.42683	0.0152312	0.143153	9.11354	9.36033	9.87729	9.3538	10.2066	9.88055	9.84137	9.78458	Tmem67	329795	transmembrane protein 67 [Source:MGI Symbol;Acc:MGI:1923928]
1508	ENSMUSG00000050144	3593.71	0.275479	0.113563	2.42578	0.0152753	0.143153	11.4505	11.6219	11.8332	11.7369	12.0422	11.9623	11.8706	11.889	Slc25a44	229517	solute carrier family 25, member 44 [Source:MGI Symbol;Acc:MGI:2444391]
1509	ENSMUSG00000029767	54376.9	0.202191	0.0833321	2.42633	0.0152525	0.143153	15.5024	15.6746	15.7315	15.5854	15.9328	15.7684	15.7667	15.8387	Calu	12321	calumenin [Source:MGI Symbol;Acc:MGI:1097158]
1510	ENSMUSG00000006307	6570.4	-0.269565	0.111134	-2.42558	0.0152839	0.143153	12.7246	12.8498	12.6325	13.0072	12.5465	12.3528	12.6765	12.5694	Kmt2b	75410	lysine (K)-specific methyltransferase 2B [Source:MGI Symbol;Acc:MGI:109565]
1511	ENSMUSG00000037902	1052.97	-0.535053	0.220498	-2.42657	0.0152422	0.143153	10.2416	10.0805	10.5403	10.2363	10.3467	9.2124	9.5744	9.61675	Sirpa	19261	signal-regulatory protein alpha [Source:MGI Symbol;Acc:MGI:108563]
1512	ENSMUSG00000018263	277.568	-0.713562	0.294197	-2.42546	0.0152891	0.143153	8.50159	7.97742	8.74136	8.41295	8.09657	7.20578	7.67588	7.77767	Tbx5	21388	T-box 5 [Source:MGI Symbol;Acc:MGI:102541]
1513	ENSMUSG00000020647	959.927	-0.408571	0.168495	-2.42482	0.0153158	0.143223	10.0105	10.3305	10.1162	9.89789	9.6842	9.63664	9.91973	9.48604	Ncoa1	17977	nuclear receptor coactivator 1 [Source:MGI Symbol;Acc:MGI:1276523]
1514	ENSMUSG00000063286	304.864	-0.726126	0.299487	-2.42456	0.0153269	0.143223	8.93238	8.12433	8.56776	8.55332	7.88199	7.14885	8.22963	7.94385	Gm8995	NA	predicted gene 8995 [Source:MGI Symbol;Acc:MGI:3644223]
1515	ENSMUSG00000027368	165.151	-1.02492	0.422712	-2.42462	0.0153244	0.143223	7.54768	7.35951	7.82549	8.287	6.90407	6.33944	5.743	7.52674	Dusp2	13537	dual specificity phosphatase 2 [Source:MGI Symbol;Acc:MGI:101911]
1516	ENSMUSG00000029470	3232.82	0.388827	0.160437	2.42354	0.0153699	0.143252	11.0924	11.1285	11.6421	11.8078	11.9201	11.6105	11.8513	11.9549	P2rx4	18438	purinergic receptor P2X, ligand-gated ion channel 4 [Source:MGI Symbol;Acc:MGI:1338859]
1517	ENSMUSG00000026377	2738.08	0.259768	0.107181	2.42363	0.0153664	0.143252	11.3286	11.3	11.303	11.2006	11.6883	11.4693	11.4963	11.5092	Nifk	67949	nucleolar protein interacting with the FHA domain of MKI67 [Source:MGI Symbol;Acc:MGI:1915199]
1518	ENSMUSG00000025813	8442.71	0.257113	0.106072	2.42394	0.0153531	0.143252	13.0355	13.0517	12.8629	12.6521	13.251	13.1642	13.1756	13.0695	Homer2	26557	homer scaffolding protein 2 [Source:MGI Symbol;Acc:MGI:1347354]
1519	ENSMUSG00000042903	121974	-0.255618	0.105474	-2.42353	0.0153705	0.143252	16.8559	16.977	17.2846	16.9169	16.7064	16.8652	16.5946	16.8667	Foxo4	54601	forkhead box O4 [Source:MGI Symbol;Acc:MGI:1891915]
1520	ENSMUSG00000025498	5804.84	-0.31239	0.128941	-2.42273	0.0154042	0.143472	12.7093	12.4825	12.9326	12.4224	12.4004	12.1679	12.2292	12.5292	Irf7	54123	interferon regulatory factor 7 [Source:MGI Symbol;Acc:MGI:1859212]
1521	ENSMUSG00000021000	6066.21	0.225418	0.0930865	2.42159	0.0154527	0.143736	12.4611	12.3328	12.5848	12.4079	12.7091	12.6745	12.7079	12.6071	Mia2	338320	melanoma inhibitory activity 2 [Source:MGI Symbol;Acc:MGI:2159614]
1522	ENSMUSG00000045039	4422.75	-0.273365	0.112887	-2.42159	0.0154528	0.143736	12.248	12.2572	12.3937	12.045	12.1413	11.9729	11.907	11.8319	Megf8	269878	multiple EGF-like-domains 8 [Source:MGI Symbol;Acc:MGI:2446294]
1523	ENSMUSG00000026245	3603.84	0.271641	0.112238	2.42023	0.0155107	0.144179	11.7566	11.7744	11.6911	11.4495	11.9985	12.0361	11.9156	11.8208	Farsb	23874	phenylalanyl-tRNA synthetase, beta subunit [Source:MGI Symbol;Acc:MGI:1346035]
1524	ENSMUSG00000082926	4476.08	0.290687	0.12012	2.41997	0.0155216	0.144186	11.8054	12.0814	11.9969	12.0063	12.3113	12.5062	12.0542	12.1517	Gm8172	NA	predicted pseudogene 8172 [Source:MGI Symbol;Acc:MGI:3644930]
1525	ENSMUSG00000039316	2714.11	-0.439059	0.181543	-2.41849	0.015585	0.14468	10.9267	11.4665	11.9205	11.9099	11.0867	11.1356	11.0911	11.352	Rftn1	76438	raftlin lipid raft linker 1 [Source:MGI Symbol;Acc:MGI:1923688]
1526	ENSMUSG00000004567	4358.07	-0.238649	0.0987018	-2.41788	0.0156112	0.144829	12.2742	12.138	12.228	12.1732	12.0204	12.0572	11.815	11.9575	Mcoln1	94178	mucolipin 1 [Source:MGI Symbol;Acc:MGI:1890498]
1527	ENSMUSG00000048707	2118.7	0.336354	0.139195	2.41642	0.0156739	0.145314	10.9755	10.7262	10.886	10.8867	11.3314	10.9008	11.4182	11.1286	Tprn	97031	taperin [Source:MGI Symbol;Acc:MGI:2139535]
1528	ENSMUSG00000023106	3949.67	0.225623	0.0934039	2.41556	0.0157111	0.145564	11.7958	11.888	11.8426	11.7946	11.9904	12.0764	12.0241	12.1299	Denr	68184	density-regulated protein [Source:MGI Symbol;Acc:MGI:1915434]
1529	ENSMUSG00000090084	80.4143	-1.46511	0.606976	-2.41378	0.0157881	0.146182	7.39785	7.6777	5.31525	5.98343	5.98782	4.57595	5.17144	5.68616	Srpx	51795	sushi-repeat-containing protein [Source:MGI Symbol;Acc:MGI:1858306]
1530	ENSMUSG00000079164	673.548	0.581677	0.241198	2.41161	0.0158822	0.146328	8.86259	8.70951	9.39302	9.24508	9.84326	9.91368	8.95687	9.73659	Tlr5	53791	toll-like receptor 5 [Source:MGI Symbol;Acc:MGI:1858171]
1531	ENSMUSG00000020349	20360.1	0.183186	0.0759382	2.4123	0.0158521	0.146328	14.2023	14.2714	14.2491	14.1504	14.4392	14.3935	14.3354	14.4382	Ppp2ca	19052	protein phosphatase 2 (formerly 2A), catalytic subunit, alpha isoform [Source:MGI Symbol;Acc:MGI:1321159]
1532	ENSMUSG00000035674	2298.57	-0.281916	0.116904	-2.41152	0.0158863	0.146328	11.3769	11.2341	11.1855	11.3969	10.9139	11.155	10.9742	11.0233	Ndufa3	66091	NADH dehydrogenase (ubiquinone) 1 alpha subcomplex, 3 [Source:MGI Symbol;Acc:MGI:1913341]
1533	ENSMUSG00000010358	3126.7	-0.305563	0.126675	-2.41218	0.0158575	0.146328	11.8026	11.5496	11.8216	11.8302	11.3471	11.4562	11.2599	11.6987	Ifi35	70110	interferon-induced protein 35 [Source:MGI Symbol;Acc:MGI:1917360]
1534	ENSMUSG00000041592	3119	-0.3211	0.133098	-2.4125	0.0158436	0.146328	11.4509	11.8507	11.8873	11.8078	11.6548	11.4518	11.2448	11.3673	Sdk2	237979	sidekick cell adhesion molecule 2 [Source:MGI Symbol;Acc:MGI:2443847]
1535	ENSMUSG00000031861	2260.99	-0.342121	0.14187	-2.41151	0.0158866	0.146328	11.563	11.1343	11.1762	11.3036	10.8739	11.2273	10.8469	10.8649	Lpar2	53978	lysophosphatidic acid receptor 2 [Source:MGI Symbol;Acc:MGI:1858422]
1536	ENSMUSG00000031661	368.109	-0.594811	0.246602	-2.41203	0.015864	0.146328	8.9771	8.37481	8.82512	8.92312	8.33926	7.84835	8.38891	8.17229	Nkd1	93960	naked cuticle 1 homolog (Drosophila) [Source:MGI Symbol;Acc:MGI:2135954]
1537	ENSMUSG00000025855	539.364	-0.631809	0.261939	-2.41205	0.0158633	0.146328	9.43535	9.31261	9.24567	9.43303	9.01517	8.93776	8.89287	7.73644	Prkar1b	19085	protein kinase, cAMP dependent regulatory, type I beta [Source:MGI Symbol;Acc:MGI:97759]
1538	ENSMUSG00000028163	2262.33	-0.376575	0.156226	-2.41045	0.0159329	0.146659	10.999	11.1014	11.4738	11.6169	11.1695	10.8459	10.922	10.8088	Nfkb1	18033	nuclear factor of kappa light polypeptide gene enhancer in B cells 1, p105 [Source:MGI Symbol;Acc:MGI:97312]
1539	ENSMUSG00000038213	824.805	-0.537181	0.222884	-2.41014	0.0159466	0.14669	9.3563	10.1234	10.2797	9.80903	9.08227	9.74466	9.34551	9.33311	Tapbpl	213233	TAP binding protein-like [Source:MGI Symbol;Acc:MGI:2384853]
1540	ENSMUSG00000006221	1555.8	0.990324	0.41106	2.4092	0.0159877	0.146878	9.71292	9.62177	9.92389	10.6198	11.51	10.6357	9.94953	11.444	Hspb7	29818	heat shock protein family, member 7 (cardiovascular) [Source:MGI Symbol;Acc:MGI:1352494]
1541	ENSMUSG00000003923	3005.24	0.295261	0.122546	2.40938	0.0159794	0.146878	11.1492	11.4439	11.5052	11.469	11.5584	11.6452	11.8722	11.6811	Tfam	21780	transcription factor A, mitochondrial [Source:MGI Symbol;Acc:MGI:107810]
1542	ENSMUSG00000031198	609.203	0.419245	0.174097	2.40812	0.0160351	0.147152	9.08113	9.1159	8.85841	9.04631	9.37193	9.52548	9.4877	9.39844	Fundc2	67391	FUN14 domain containing 2 [Source:MGI Symbol;Acc:MGI:1914641]
1543	ENSMUSG00000014601	6203.42	0.222186	0.0922683	2.40804	0.0160384	0.147152	12.3996	12.3878	12.577	12.5598	12.6411	12.7136	12.6995	12.7666	Strip1	229707	striatin interacting protein 1 [Source:MGI Symbol;Acc:MGI:2443884]
1544	ENSMUSG00000071771	183.894	0.911587	0.378653	2.40745	0.0160643	0.14719	6.66876	7.74737	6.66629	6.60054	7.70474	8.30879	8.05056	7.43522	Rhox4b	57737	reproductive homeobox 4B [Source:MGI Symbol;Acc:MGI:1930129]
1545	ENSMUSG00000034936	2191.44	0.467309	0.194126	2.40724	0.0160735	0.14719	11.074	10.4445	10.8248	10.965	11.5986	10.722	11.0893	11.6477	Arl4d	80981	ADP-ribosylation factor-like 4D [Source:MGI Symbol;Acc:MGI:1933155]
1546	ENSMUSG00000045942	116.03	-1.056	0.438679	-2.40724	0.0160737	0.14719	7.41095	6.85572	7.22114	7.60877	6.08451	5.28851	6.40176	6.83719	BC049762	193286	cDNA sequence BC049762 [Source:MGI Symbol;Acc:MGI:3039622]
1547	ENSMUSG00000071350	806.312	0.423766	0.176088	2.40655	0.016104	0.147191	9.50876	9.32025	9.60887	9.25009	9.96635	9.61403	10.0354	9.76078	Setdb2	239122	SET domain, bifurcated 2 [Source:MGI Symbol;Acc:MGI:2685139]
1548	ENSMUSG00000001143	1943.75	-0.37624	0.156357	-2.40629	0.0161155	0.147191	10.7666	11.1336	11.119	11.331	10.9218	10.4489	10.6075	10.8697	Lman2l	214895	lectin, mannose-binding 2-like [Source:MGI Symbol;Acc:MGI:2443010]
1549	ENSMUSG00000086269	137.95	-1.01963	0.423729	-2.40632	0.016114	0.147191	6.95469	7.34958	7.08716	8.32072	6.32512	6.07996	6.86906	6.70095	Tmcc3os	NA	transmembrane and coiled coil domains 3, opposite strand [Source:MGI Symbol;Acc:MGI:3801736]
1550	ENSMUSG00000107314	123.35	-1.17489	0.488207	-2.40654	0.0161046	0.147191	6.32568	6.8835	7.87513	7.99635	7.00634	5.83729	5.97705	5.84975	Gm20488	NA	predicted gene 20488 [Source:MGI Symbol;Acc:MGI:5141953]
1551	ENSMUSG00000026275	4504.21	0.253248	0.105305	2.40491	0.0161765	0.147463	12.0506	11.8227	12.1601	11.9661	12.3495	12.1786	12.2292	12.2714	Ppp1r7	66385	protein phosphatase 1, regulatory (inhibitor) subunit 7 [Source:MGI Symbol;Acc:MGI:1913635]
1552	ENSMUSG00000026197	1549.93	-0.3282	0.136463	-2.40505	0.0161701	0.147463	10.6954	10.7603	10.7254	10.8318	10.6474	10.4331	10.2113	10.374	Zfand2b	68818	zinc finger, AN1 type domain 2B [Source:MGI Symbol;Acc:MGI:1916068]
1553	ENSMUSG00000027993	581.92	-0.569004	0.236572	-2.40521	0.0161634	0.147463	9.66452	9.48795	9.72471	8.67379	8.83513	8.92933	8.92122	8.81455	Trim2	80890	tripartite motif-containing 2 [Source:MGI Symbol;Acc:MGI:1933163]
1554	ENSMUSG00000016409	2127.15	0.379102	0.157656	2.40461	0.0161898	0.147489	10.9772	10.7367	11.1663	10.4298	11.291	11.3576	11.1975	11.0683	Nkap	67050	NFKB activating protein [Source:MGI Symbol;Acc:MGI:1914300]
1555	ENSMUSG00000097779	111.656	1.40099	0.583063	2.40281	0.0162696	0.147742	6.44509	6.45412	5.84445	4.07306	7.98076	5.73784	7.8376	6.87568	4833407H14Rik	NA	RIKEN cDNA 4833407H14 gene [Source:MGI Symbol;Acc:MGI:1921149]
1556	ENSMUSG00000058952	176.763	1.16534	0.484851	2.4035	0.0162389	0.147742	7.40441	7.25706	5.18137	6.3436	6.82792	7.79369	8.03582	8.58608	Cfi	12630	complement component factor i [Source:MGI Symbol;Acc:MGI:105937]
1557	ENSMUSG00000000295	435.477	0.555231	0.231001	2.40359	0.0162349	0.147742	8.22582	8.64201	8.71737	8.20681	9.13965	8.7654	8.89696	9.23044	Hddc2	69692	HD domain containing 2 [Source:MGI Symbol;Acc:MGI:1916942]
1558	ENSMUSG00000062373	6801.17	0.29419	0.122418	2.40317	0.0162536	0.147742	12.6091	12.6674	12.6758	12.3296	12.9495	12.5372	12.9568	12.9961	Tmem65	74868	transmembrane protein 65 [Source:MGI Symbol;Acc:MGI:1922118]
1559	ENSMUSG00000030265	10070.9	0.24608	0.10241	2.40289	0.016266	0.147742	13.3538	13.2191	13.1401	12.934	13.4219	13.3398	13.506	13.3909	Kras	16653	Kirsten rat sarcoma viral oncogene homolog [Source:MGI Symbol;Acc:MGI:96680]
1560	ENSMUSG00000022533	19007.5	0.286533	0.119264	2.40252	0.0162825	0.147764	14.3168	14.0723	13.9835	13.841	14.4366	14.0508	14.5026	14.3721	Atp13a3	224088	ATPase type 13A3 [Source:MGI Symbol;Acc:MGI:2685387]
1561	ENSMUSG00000028069	861.61	0.439262	0.182916	2.40145	0.0163304	0.148009	9.6494	9.59262	9.52498	9.26996	9.62113	10.2489	9.92174	9.96198	Gpatch4	66614	G patch domain containing 4 [Source:MGI Symbol;Acc:MGI:1913864]
1562	ENSMUSG00000038507	2879.86	-0.352023	0.146581	-2.40156	0.0163254	0.148009	11.4954	11.6173	12.0136	11.4304	11.4299	11.368	11.0384	11.3543	Parp12	243771	poly (ADP-ribose) polymerase family, member 12 [Source:MGI Symbol;Acc:MGI:2143990]
1563	ENSMUSG00000020866	1047.58	-0.536727	0.223529	-2.40115	0.0163437	0.148034	10.1836	10.4892	10.0239	10.3689	9.92908	9.05344	10.2195	9.50458	Cacna1g	12291	calcium channel, voltage-dependent, T type, alpha 1G subunit [Source:MGI Symbol;Acc:MGI:1201678]
1564	ENSMUSG00000022330	700.986	-0.680239	0.283477	-2.39963	0.0164118	0.148556	10.5184	9.08034	9.13457	9.79023	8.72846	9.07398	9.27194	9.17751	Osr2	107587	odd-skipped related 2 [Source:MGI Symbol;Acc:MGI:1930813]
1565	ENSMUSG00000027506	6219.65	0.238112	0.099242	2.3993	0.0164263	0.148583	12.4859	12.3969	12.3769	12.6405	12.7162	12.6018	12.8221	12.7196	Tpd52	21985	tumor protein D52 [Source:MGI Symbol;Acc:MGI:107749]
1566	ENSMUSG00000019039	1170.66	-0.364409	0.151895	-2.39909	0.0164357	0.148583	10.3244	10.3568	10.334	10.443	10.2717	9.96681	9.94164	9.77612	Dalrd3	67789	DALR anticodon binding domain containing 3 [Source:MGI Symbol;Acc:MGI:1915039]
1567	ENSMUSG00000054150	105.737	-1.22355	0.510059	-2.39884	0.0164471	0.14859	6.89068	6.6926	7.19532	7.83233	6.82792	4.68676	5.91396	5.84975	Syne3	212073	spectrin repeat containing, nuclear envelope family member 3 [Source:MGI Symbol;Acc:MGI:2442408]
1568	ENSMUSG00000031880	250.815	-0.763816	0.318451	-2.39853	0.0164608	0.14862	7.97555	7.95796	8.25013	8.85241	7.4956	7.16808	7.41615	7.97962	Rrad	56437	Ras-related associated with diabetes [Source:MGI Symbol;Acc:MGI:1930943]
1569	ENSMUSG00000027423	9292.09	0.254314	0.106044	2.39819	0.0164763	0.148665	13.2599	13.039	12.9046	12.9675	13.4227	13.2047	13.3949	13.175	Snx5	69178	sorting nexin 5 [Source:MGI Symbol;Acc:MGI:1916428]
1570	ENSMUSG00000016458	1028.24	0.48263	0.201298	2.39759	0.0165031	0.148755	9.18008	9.57994	10.0825	9.97556	10.2289	10.2967	9.99977	10.3617	Wt1	22431	Wilms tumor 1 homolog [Source:MGI Symbol;Acc:MGI:98968]
1571	ENSMUSG00000029486	1395.59	0.312252	0.130253	2.39727	0.0165178	0.148755	10.4141	10.3242	10.1724	10.2096	10.5576	10.6724	10.5241	10.6224	Mrpl1	94061	mitochondrial ribosomal protein L1 [Source:MGI Symbol;Acc:MGI:2137202]
1572	ENSMUSG00000032239	2169.3	-0.304927	0.127189	-2.39743	0.0165103	0.148755	11.1448	11.2007	11.2663	11.2969	10.8753	11.1338	10.6922	10.9553	Rp9	55934	retinitis pigmentosa 9 (human) [Source:MGI Symbol;Acc:MGI:2157166]
1573	ENSMUSG00000027132	2780.69	0.365263	0.152508	2.39504	0.0166187	0.148973	11.4067	11.2048	11.2832	11.0749	11.8783	11.1532	11.7645	11.5544	Katnbl1	72425	katanin p80 subunit B like 1 [Source:MGI Symbol;Acc:MGI:1919675]
1574	ENSMUSG00000031984	2886.19	0.307261	0.128327	2.39436	0.0166493	0.148973	11.2451	11.5875	11.2878	11.1804	11.6338	11.8187	11.6213	11.4673	2810004N23Rik	66523	RIKEN cDNA 2810004N23 gene [Source:MGI Symbol;Acc:MGI:1913773]
1575	ENSMUSG00000037608	8862.85	0.251116	0.104797	2.39622	0.0165653	0.148973	13.0891	13.0127	13.0348	12.7741	13.3326	13.0954	13.3618	13.1261	Bclaf1	72567	BCL2-associated transcription factor 1 [Source:MGI Symbol;Acc:MGI:1917580]
1576	ENSMUSG00000054893	5845.07	0.243245	0.101615	2.3938	0.016675	0.148973	12.3756	12.4419	12.3916	12.3343	12.6043	12.5651	12.8381	12.4876	Zfp667	384763	zinc finger protein 667 [Source:MGI Symbol;Acc:MGI:2442757]
1577	ENSMUSG00000030754	17382.9	0.189568	0.0791726	2.39436	0.0166494	0.148973	13.9112	14.0291	14.0814	13.9213	14.1988	14.1515	14.2017	14.1558	Copb1	70349	coatomer protein complex, subunit beta 1 [Source:MGI Symbol;Acc:MGI:1917599]
1578	ENSMUSG00000004665	12636.5	-0.236842	0.0988881	-2.39505	0.0166181	0.148973	13.8849	13.5087	13.7122	13.8221	13.4003	13.5338	13.5672	13.5025	Cnn2	12798	calponin 2 [Source:MGI Symbol;Acc:MGI:105093]
1579	ENSMUSG00000032492	7691.67	-0.280354	0.117121	-2.39371	0.0166788	0.148973	12.8239	13.1495	13.1208	13.0549	12.7079	13.0359	12.599	12.665	Pth1r	19228	parathyroid hormone 1 receptor [Source:MGI Symbol;Acc:MGI:97801]
1580	ENSMUSG00000053483	1780.01	-0.313069	0.130636	-2.39649	0.0165528	0.148973	10.9267	10.8918	10.9251	11.037	10.6347	10.3774	10.7588	10.734	Usp21	30941	ubiquitin specific peptidase 21 [Source:MGI Symbol;Acc:MGI:1353665]
1581	ENSMUSG00000027589	2493.86	-0.336709	0.140634	-2.39423	0.0166555	0.148973	11.0125	11.6399	11.5682	11.4749	11.1264	11.0859	11.1132	11.0998	Pcmtd2	245867	protein-L-isoaspartate (D-aspartate) O-methyltransferase domain containing 2 [Source:MGI Symbol;Acc:MGI:1923927]
1582	ENSMUSG00000020085	2798.34	-0.358614	0.149794	-2.39405	0.0166637	0.148973	11.519	11.5392	11.3255	12.003	11.3161	11.0253	11.3535	11.3233	Aifm2	71361	apoptosis-inducing factor, mitochondrion-associated 2 [Source:MGI Symbol;Acc:MGI:1918611]
1583	ENSMUSG00000000730	1142.63	-0.484733	0.202417	-2.39473	0.0166327	0.148973	10.8332	10.07	9.85822	10.5575	9.7955	10.0101	9.89952	9.876	Dnmt3l	54427	DNA (cytosine-5-)-methyltransferase 3-like [Source:MGI Symbol;Acc:MGI:1859287]
1584	ENSMUSG00000036862	368.096	-0.580872	0.242435	-2.396	0.0165753	0.148973	8.73039	8.79243	8.88557	8.73582	7.82155	8.19621	8.614	8.09828	Dchs1	233651	dachsous 1 (Drosophila) [Source:MGI Symbol;Acc:MGI:2685011]
1585	ENSMUSG00000086544	1779.13	-0.846961	0.353583	-2.39537	0.0166037	0.148973	9.9149	11.3488	11.2725	11.6004	10.1969	10.5485	10.247	10.2317	Chn1os3	NA	chimerin 1, opposite strand 3 [Source:MGI Symbol;Acc:MGI:3705094]
1586	ENSMUSG00000030060	2717.48	-0.284562	0.118972	-2.39184	0.0167642	0.149641	11.6415	11.4859	11.325	11.6943	11.1919	11.3434	11.2866	11.2106	Hmces	232210	5-hydroxymethylcytosine (hmC) binding, ES cell specific [Source:MGI Symbol;Acc:MGI:1914053]
1587	ENSMUSG00000078652	6385.68	0.20818	0.0870751	2.39081	0.0168114	0.149779	12.5165	12.5609	12.5734	12.4795	12.7817	12.8036	12.7347	12.6391	Psme3	19192	proteaseome (prosome, macropain) activator subunit 3 (PA28 gamma, Ki) [Source:MGI Symbol;Acc:MGI:1096366]
1588	ENSMUSG00000036402	20546.8	0.177888	0.0743992	2.39099	0.016803	0.149779	14.2921	14.244	14.2459	14.1546	14.4454	14.396	14.3926	14.4171	Gng12	14701	guanine nucleotide binding protein (G protein), gamma 12 [Source:MGI Symbol;Acc:MGI:1336171]
1589	ENSMUSG00000079235	369.46	-0.694606	0.290507	-2.39102	0.0168017	0.149779	8.38363	8.83217	9.10483	8.93872	7.59085	8.08426	7.91214	8.74002	Ccdc13	100502861	coiled-coil domain containing 13 [Source:MGI Symbol;Acc:MGI:1920144]
1590	ENSMUSG00000111658	159.685	-0.974313	0.407629	-2.3902	0.0168393	0.149933	8.21839	7.71682	7.47829	7.35343	6.88272	6.95212	7.18184	5.59684	RP23-122B15.2	NA
1591	ENSMUSG00000030472	274.482	0.979387	0.409925	2.38919	0.0168857	0.150064	6.64678	6.96375	7.11497	8.56944	8.32746	7.97931	8.3947	9.10377	Ceacam18	72431	carcinoembryonic antigen-related cell adhesion molecule 18 [Source:MGI Symbol;Acc:MGI:1919681]
1592	ENSMUSG00000034263	3518.26	0.317588	0.132922	2.38928	0.0168812	0.150064	11.5258	11.7524	11.8328	11.2805	11.7946	11.9571	11.8835	12.0745	Vwa9	69882	von Willebrand factor A domain containing 9 [Source:MGI Symbol;Acc:MGI:1917132]
1593	ENSMUSG00000041986	777.723	-0.769705	0.322135	-2.38938	0.0168767	0.150064	10.6164	10.0441	9.76768	8.73939	9.25839	8.20555	9.34551	9.54494	Elmod1	270162	ELMO/CED-12 domain containing 1 [Source:MGI Symbol;Acc:MGI:3583900]
1594	ENSMUSG00000045216	10871.8	-0.255556	0.107006	-2.38825	0.0169288	0.150352	13.6119	13.582	13.385	13.5331	13.4203	13.3803	13.2638	12.9992	Hs6st1	50785	heparan sulfate 6-O-sulfotransferase 1 [Source:MGI Symbol;Acc:MGI:1354958]
1595	ENSMUSG00000044308	7877.17	0.232585	0.0974294	2.38721	0.0169767	0.150589	12.7704	12.8549	12.8956	12.7656	13.2165	12.8998	13.1056	12.9787	Ubr3	68795	ubiquitin protein ligase E3 component n-recognin 3 [Source:MGI Symbol;Acc:MGI:1861100]
1596	ENSMUSG00000026889	4504.04	0.230816	0.0966818	2.38738	0.0169689	0.150589	12.0498	11.9837	12.0093	12.0258	12.3955	12.1658	12.2509	12.1679	Rbm18	67889	RNA binding motif protein 18 [Source:MGI Symbol;Acc:MGI:1915139]
1597	ENSMUSG00000018446	3432.65	0.274424	0.114972	2.38688	0.0169922	0.150609	11.7757	11.6163	11.5832	11.4081	11.8208	12.0266	11.8555	11.7905	C1qbp	12261	complement component 1, q subcomponent binding protein [Source:MGI Symbol;Acc:MGI:1194505]
1598	ENSMUSG00000058318	2870.44	-0.308504	0.129259	-2.3867	0.0170003	0.150609	11.4679	11.6854	11.5153	11.8368	11.3884	11.5071	11.248	11.1273	Phf21a	192285	PHD finger protein 21A [Source:MGI Symbol;Acc:MGI:2384756]
1599	ENSMUSG00000028927	4066.06	0.752577	0.315452	2.38571	0.0170462	0.150921	11.5899	11.1285	11.6623	11.7967	12.85	11.7915	11.6734	12.6032	Padi2	18600	peptidyl arginine deiminase, type II [Source:MGI Symbol;Acc:MGI:1338892]
1600	ENSMUSG00000000686	968.893	0.440838	0.184913	2.38403	0.0171244	0.151297	9.90683	9.64426	9.80373	9.31369	9.76081	10.241	10.2064	10.2403	Abhd15	67477	abhydrolase domain containing 15 [Source:MGI Symbol;Acc:MGI:1914727]
1601	ENSMUSG00000053347	824.364	0.407345	0.170839	2.38439	0.0171077	0.151297	9.32031	9.71167	9.5111	9.30408	9.82098	10.0167	9.93372	9.72259	Zfp943	74670	zinc finger prtoein 943 [Source:MGI Symbol;Acc:MGI:1921920]
1602	ENSMUSG00000047945	14652.1	-0.24408	0.102388	-2.38388	0.0171314	0.151297	14.0592	13.8144	14.0865	13.842	13.6384	13.8665	13.5522	13.7697	Marcksl1	17357	MARCKS-like 1 [Source:MGI Symbol;Acc:MGI:97143]
1603	ENSMUSG00000036099	5094.6	-0.268946	0.112798	-2.38431	0.017111	0.151297	12.1366	12.5857	12.5355	12.4747	12.1642	12.1934	12.115	12.2218	Vezt	215008	vezatin, adherens junctions transmembrane protein [Source:MGI Symbol;Acc:MGI:2143698]
1604	ENSMUSG00000027652	7477.41	0.233534	0.0980128	2.38269	0.0171865	0.151689	12.7631	12.7627	12.897	12.5434	13.0539	12.9647	12.9304	12.9704	Ralgapb	228850	Ral GTPase activating protein, beta subunit (non-catalytic) [Source:MGI Symbol;Acc:MGI:2444531]
1605	ENSMUSG00000028698	3852.56	0.285223	0.11975	2.38182	0.0172273	0.151955	11.9411	11.8347	11.7565	11.4765	11.9678	12.0084	12.0223	12.1827	Pik3r3	18710	phosphatidylinositol 3 kinase, regulatory subunit, polypeptide 3 (p55) [Source:MGI Symbol;Acc:MGI:109277]
1606	ENSMUSG00000035211	156.323	1.07504	0.451774	2.37961	0.0173311	0.15219	7.11534	7.24641	5.60398	6.07661	8.13771	6.7878	7.73183	7.94987	Xrra1	446101	X-ray radiation resistance associated 1 [Source:MGI Symbol;Acc:MGI:2181647]
1607	ENSMUSG00000071847	1737.31	0.438202	0.18416	2.37947	0.0173377	0.15219	10.8662	10.2408	10.7049	10.1771	11.2006	10.6924	11.164	10.7314	Apcdd1	494504	adenomatosis polyposis coli down-regulated 1 [Source:MGI Symbol;Acc:MGI:3513977]
1608	ENSMUSG00000024480	5929.96	0.312873	0.131451	2.38015	0.0173055	0.15219	12.6761	12.3331	12.322	12.0813	12.6944	12.4864	12.8931	12.6248	Ap3s1	11777	adaptor-related protein complex 3, sigma 1 subunit [Source:MGI Symbol;Acc:MGI:1337062]
1609	ENSMUSG00000068742	3398.34	0.30653	0.128786	2.38015	0.0173055	0.15219	11.5884	11.3512	11.6075	11.7076	11.9653	11.5803	12.0496	11.8681	Cry2	12953	cryptochrome 2 (photolyase-like) [Source:MGI Symbol;Acc:MGI:1270859]
1610	ENSMUSG00000029629	3455.26	0.27945	0.117374	2.38084	0.0172732	0.15219	11.5434	11.4915	11.8335	11.5387	11.9037	11.7126	11.9641	11.9579	Phf14	75725	PHD finger protein 14 [Source:MGI Symbol;Acc:MGI:1923539]
1611	ENSMUSG00000024862	1850.83	-0.308868	0.129748	-2.38052	0.0172884	0.15219	10.9398	10.8798	10.9778	11.1882	10.7534	10.805	10.5162	10.6761	Klc2	16594	kinesin light chain 2 [Source:MGI Symbol;Acc:MGI:107953]
1612	ENSMUSG00000003518	4527.27	-0.323449	0.135905	-2.37997	0.0173142	0.15219	12.6269	12.1293	12.0591	12.3048	12.0521	11.741	12.115	11.9616	Dusp3	72349	dual specificity phosphatase 3 (vaccinia virus phosphatase VH1-related) [Source:MGI Symbol;Acc:MGI:1919599]
1613	ENSMUSG00000038351	1432.37	-0.325313	0.13672	-2.37942	0.01734	0.15219	10.7357	10.515	10.5891	10.7025	10.1225	10.4311	10.4116	10.2695	Sgsm2	97761	small G protein signaling modulator 2 [Source:MGI Symbol;Acc:MGI:2144695]
1614	ENSMUSG00000017002	656.239	0.684344	0.287713	2.37857	0.0173801	0.152353	8.79676	8.71339	8.42694	9.66266	9.98401	9.46067	8.94902	10.0046	Slpi	20568	secretory leukocyte peptidase inhibitor [Source:MGI Symbol;Acc:MGI:109297]
1615	ENSMUSG00000063652	2062.89	-0.361097	0.151802	-2.37874	0.0173719	0.152353	10.9925	11.2185	11.1343	11.3521	10.4272	10.8073	10.8967	11.0724	Slc22a21	56517	solute carrier family 22 (organic cation transporter), member 21 [Source:MGI Symbol;Acc:MGI:1929481]
1616	ENSMUSG00000045348	1313.56	-0.452568	0.190291	-2.3783	0.0173929	0.15237	10.3636	10.4607	10.4952	10.8971	9.84326	10.5513	9.81571	10.1279	Nyap1	243300	neuronal tyrosine-phosphorylated phosphoinositide 3-kinase adaptor 1 [Source:MGI Symbol;Acc:MGI:2443880]
1617	ENSMUSG00000030980	8635.87	0.269515	0.113361	2.3775	0.0174304	0.152605	13.1374	12.8846	13.0122	12.6646	13.0473	13.3374	13.2292	13.1907	Knop1	66356	lysine rich nucleolar protein 1 [Source:MGI Symbol;Acc:MGI:1913606]
1618	ENSMUSG00000021807	4740.21	0.299052	0.12589	2.37549	0.0175255	0.152953	11.7855	12.1851	12.0777	12.1354	12.1749	12.3327	12.2533	12.6111	2700060E02Rik	68045	RIKEN cDNA 2700060E02 gene [Source:MGI Symbol;Acc:MGI:1915295]
1619	ENSMUSG00000042784	9749.93	0.289142	0.121717	2.37552	0.0175241	0.152953	13.3694	13.0551	13.0174	12.9146	13.3737	13.5826	13.4388	13.122	Muc1	17829	mucin 1, transmembrane [Source:MGI Symbol;Acc:MGI:97231]
1620	ENSMUSG00000002733	5758.52	0.216209	0.0910162	2.3755	0.0175252	0.152953	12.4269	12.3525	12.393	12.344	12.6745	12.5033	12.6732	12.5234	Plekha3	83435	pleckstrin homology domain-containing, family A (phosphoinositide binding specific) member 3 [Source:MGI Symbol;Acc:MGI:1932515]
1621	ENSMUSG00000021024	12030.7	0.213677	0.0899494	2.37552	0.0175241	0.152953	13.559	13.4321	13.4845	13.2853	13.6768	13.5758	13.7377	13.6349	Psma6	26443	proteasome (prosome, macropain) subunit, alpha type 6 [Source:MGI Symbol;Acc:MGI:1347006]
1622	ENSMUSG00000052353	734.392	-0.556301	0.234198	-2.37535	0.0175323	0.152953	9.9149	9.85884	9.62991	9.66829	9.51063	8.80586	9.65378	8.64668	Cemip	80982	cell migration inducing protein, hyaluronan binding [Source:MGI Symbol;Acc:MGI:2443629]
1623	ENSMUSG00000043644	213.504	-0.783791	0.329976	-2.3753	0.0175349	0.152953	7.61714	7.81384	8.27088	8.46559	7.1651	7.07945	7.78568	7.05406	0610009L18Rik	NA	RIKEN cDNA 0610009L18 gene [Source:MGI Symbol;Acc:MGI:1914088]
1624	ENSMUSG00000015027	17274.3	0.259957	0.109472	2.37466	0.0175653	0.153063	13.7225	13.8159	14.0532	14.1321	14.1038	14.0876	14.2168	14.3754	Galns	50917	galactosamine (N-acetyl)-6-sulfate sulfatase [Source:MGI Symbol;Acc:MGI:1355303]
1625	ENSMUSG00000024008	1040.62	-1.11998	0.471656	-2.37458	0.0175692	0.153063	11.229	9.97312	9.69584	10.5228	9.67956	9.91226	8.90914	8.50247	Cpne5	240058	copine V [Source:MGI Symbol;Acc:MGI:2385908]
1626	ENSMUSG00000002748	8859.66	-0.236403	0.0995674	-2.3743	0.0175822	0.153082	13.0125	13.3628	13.2386	13.2699	12.9374	12.9387	13.1122	12.965	Baz1b	22385	bromodomain adjacent to zinc finger domain, 1B [Source:MGI Symbol;Acc:MGI:1353499]
1627	ENSMUSG00000030061	5067.8	0.236278	0.0995452	2.37358	0.0176168	0.153195	12.1676	12.3344	12.172	12.0493	12.3599	12.3874	12.5264	12.4037	Uba3	22200	ubiquitin-like modifier activating enzyme 3 [Source:MGI Symbol;Acc:MGI:1341217]
1628	ENSMUSG00000062545	115.159	-1.26887	0.534558	-2.37368	0.0176119	0.153195	7.87517	6.43548	7.60789	7.12162	6.34087	6.83669	4.21093	5.90041	Tlr12	384059	toll-like receptor 12 [Source:MGI Symbol;Acc:MGI:3045221]
1629	ENSMUSG00000050936	144.155	-0.973882	0.410356	-2.37326	0.0176317	0.15323	7.55949	6.70821	7.32003	8.30155	6.62428	6.7878	6.25675	6.74319	Gm42743	NA	predicted gene 42743 [Source:MGI Symbol;Acc:MGI:5662880]
1630	ENSMUSG00000039795	550.111	0.546556	0.230372	2.3725	0.0176682	0.153274	8.24057	9.05309	9.0068	8.79872	9.08227	9.60876	9.35742	9.31455	Zfand1	66361	zinc finger, AN1-type domain 1 [Source:MGI Symbol;Acc:MGI:1913611]
1631	ENSMUSG00000041577	2600.94	0.4307	0.181539	2.3725	0.0176683	0.153274	11.1066	10.8118	11.0066	11.4555	11.909	11.6495	10.9799	11.4866	Prelp	116847	proline arginine-rich end leucine-rich repeat [Source:MGI Symbol;Acc:MGI:2151110]
1632	ENSMUSG00000043065	584.632	-0.551622	0.232509	-2.37248	0.0176692	0.153274	9.30811	9.85534	9.55406	8.88176	8.70432	8.88934	9.13687	8.80461	Spice1	212514	spindle and centriole associated protein 1 [Source:MGI Symbol;Acc:MGI:1196252]
1633	ENSMUSG00000057181	977.176	0.39827	0.16797	2.37108	0.0177361	0.1537	9.45761	9.90361	9.84167	9.64375	10.3031	10.1878	9.94362	10.0118	5730455P16Rik	70591	RIKEN cDNA 5730455P16 gene [Source:MGI Symbol;Acc:MGI:1917841]
1634	ENSMUSG00000029233	3260.35	0.280572	0.118335	2.371	0.01774	0.1537	11.6611	11.5791	11.4671	11.3735	11.8064	11.9418	11.5851	11.8613	Srd5a3	57357	steroid 5 alpha-reductase 3 [Source:MGI Symbol;Acc:MGI:1930252]
1635	ENSMUSG00000000184	910.123	-0.395773	0.166969	-2.37034	0.017772	0.153882	9.92749	10.0067	10.1779	9.93414	9.37384	9.49914	9.78077	9.78626	Ccnd2	12444	cyclin D2 [Source:MGI Symbol;Acc:MGI:88314]
1636	ENSMUSG00000042961	264.432	-0.738879	0.311822	-2.36955	0.0178096	0.154114	8.81658	8.30464	7.71475	8.44826	7.1651	7.88948	7.66634	7.73644	Egflam	268780	EGF-like, fibronectin type III and laminin G domains [Source:MGI Symbol;Acc:MGI:2146149]
1637	ENSMUSG00000025223	6247.93	-0.239177	0.100968	-2.36883	0.0178444	0.154321	12.5504	12.6684	12.7249	12.9266	12.4732	12.4676	12.5014	12.4967	Ldb1	16825	LIM domain binding 1 [Source:MGI Symbol;Acc:MGI:894762]
1638	ENSMUSG00000033906	309.852	0.776361	0.328222	2.36536	0.0180127	0.155518	7.90787	7.90474	8.12807	7.30611	8.75514	9.2031	8.3714	7.7572	Zdhhc15	108672	zinc finger, DHHC domain containing 15 [Source:MGI Symbol;Acc:MGI:1915336]
1639	ENSMUSG00000041057	3715.58	0.244178	0.103234	2.36529	0.0180158	0.155518	11.5728	11.7171	11.8829	11.7409	11.9519	12.0127	11.9504	11.9904	Wdr43	72515	WD repeat domain 43 [Source:MGI Symbol;Acc:MGI:1919765]
1640	ENSMUSG00000020225	5101.38	0.244077	0.103177	2.3656	0.0180009	0.155518	12.3416	12.1118	12.1598	12.1341	12.423	12.5937	12.3312	12.3735	Tmbim4	68212	transmembrane BAX inhibitor motif containing 4 [Source:MGI Symbol;Acc:MGI:1915462]
1641	ENSMUSG00000040600	86.1362	1.05936	0.448008	2.36459	0.01805	0.155719	5.60523	6.33847	5.60398	5.63077	6.61135	6.83669	6.71103	7.25232	Eps8l3	99662	EPS8-like 3 [Source:MGI Symbol;Acc:MGI:2139743]
1642	ENSMUSG00000070737	1158.91	-0.380697	0.161017	-2.36433	0.0180627	0.155733	10.2697	10.3418	10.2736	10.53	9.93817	10.2635	9.94362	9.70666	Tmem35b	100039968	transmembrane protein 35B [Source:MGI Symbol;Acc:MGI:3758095]
1643	ENSMUSG00000005803	407.984	0.594557	0.251554	2.36353	0.0181015	0.155773	8.06941	8.25234	8.46346	8.56543	9.03466	9.35556	8.57374	8.6651	Sqrdl	59010	sulfide quinone reductase-like (yeast) [Source:MGI Symbol;Acc:MGI:1929899]
1644	ENSMUSG00000026187	1060.64	0.499075	0.211274	2.36221	0.0181663	0.155773	9.61445	10.266	9.89076	9.11931	10.4068	10.1653	10.2755	10.2611	Xrcc5	22596	X-ray repair complementing defective repair in Chinese hamster cells 5 [Source:MGI Symbol;Acc:MGI:104517]
1645	ENSMUSG00000029179	1262.89	0.469015	0.198521	2.36255	0.0181499	0.155773	9.53741	10.4847	10.1943	9.80733	10.5693	10.7422	10.3578	10.3696	Zcchc4	78796	zinc finger, CCHC domain containing 4 [Source:MGI Symbol;Acc:MGI:1926046]
1646	ENSMUSG00000061898	1017.41	0.379534	0.160668	2.36222	0.018166	0.155773	9.84062	9.89511	9.90145	9.48283	10.1574	10.0417	10.1269	10.3354	Rbak	57782	RB-associated KRAB zinc finger [Source:MGI Symbol;Acc:MGI:1927369]
1647	ENSMUSG00000031266	8216.3	0.243923	0.103234	2.36283	0.018136	0.155773	12.6877	12.8218	13.0559	12.9188	13.0595	13.015	13.1743	13.2262	Gla	11605	galactosidase, alpha [Source:MGI Symbol;Acc:MGI:1347344]
1648	ENSMUSG00000042524	7457.96	-0.296566	0.125497	-2.36313	0.0181212	0.155773	12.7131	12.8325	13.1637	13.2451	12.7643	12.7743	12.5198	12.7613	Sun2	223697	Sad1 and UNC84 domain containing 2 [Source:MGI Symbol;Acc:MGI:2443011]
1649	ENSMUSG00000041143	1972.53	-0.297895	0.126059	-2.36314	0.0181207	0.155773	11.0428	10.9627	11.0942	11.2376	10.9199	10.6096	10.7811	10.8319	Tmco4	77056	transmembrane and coiled-coil domains 4 [Source:MGI Symbol;Acc:MGI:1924306]
1650	ENSMUSG00000001151	1832.4	-0.381914	0.16161	-2.36318	0.0181189	0.155773	10.808	10.943	10.8471	11.3957	10.704	10.5189	10.8574	10.429	Pcnt	18541	pericentrin (kendrin) [Source:MGI Symbol;Acc:MGI:102722]
1651	ENSMUSG00000042155	140.772	-1.09519	0.463585	-2.36244	0.0181549	0.155773	8.32603	6.52637	7.09649	7.78479	6.68721	5.5745	6.8856	6.56626	Klhl23	277396	kelch-like 23 [Source:MGI Symbol;Acc:MGI:2683536]
1652	ENSMUSG00000048007	272.616	0.74268	0.314462	2.36175	0.0181889	0.155872	7.59435	7.84948	7.68413	7.57722	8.68595	8.92086	8.04321	7.70116	Timm8a1	30058	translocase of inner mitochondrial membrane 8A1 [Source:MGI Symbol;Acc:MGI:1353433]
1653	ENSMUSG00000035439	833.72	-0.484111	0.205011	-2.36139	0.0182066	0.155929	10.0297	9.89169	10.1242	9.60908	8.91092	9.69911	9.44091	9.60344	Haus8	76478	4HAUS augmin-like complex, subunit 8 [Source:MGI Symbol;Acc:MGI:1923728]
1654	ENSMUSG00000024491	4315.36	0.249247	0.105677	2.35857	0.0183453	0.157022	12.0821	11.8668	11.907	11.9162	12.296	12.0617	12.2999	12.1062	Rbm27	225432	RNA binding motif protein 27 [Source:MGI Symbol;Acc:MGI:2147194]
1655	ENSMUSG00000042770	3597.48	-0.302627	0.128351	-2.3578	0.0183834	0.157253	12.1673	12.0553	11.8283	11.7333	11.4582	11.8331	11.6293	11.6711	Hebp1	15199	heme binding protein 1 [Source:MGI Symbol;Acc:MGI:1333880]
1656	ENSMUSG00000022894	2977.93	0.843658	0.358381	2.35408	0.0185685	0.157389	10.5943	10.328	11.0819	11.7856	12.0431	11.6787	11.7	12.1283	Adamts5	23794	a disintegrin-like and metallopeptidase (reprolysin type) with thrombospondin type 1 motif, 5 (aggrecanase-2) [Source:MGI Symbol;Acc:MGI:1346321]
1657	ENSMUSG00000095432	900.422	0.485698	0.206258	2.35481	0.018532	0.157389	9.46391	9.66841	9.90543	9.03765	10.2531	9.81801	10.1948	9.83264	Zfp748	212276	zinc finger protein 748 [Source:MGI Symbol;Acc:MGI:1916455]
1658	ENSMUSG00000029833	2519.85	0.324695	0.137808	2.35613	0.0184663	0.157389	11.1638	11.2462	11.0121	11.0806	11.631	11.0752	11.4794	11.5643	Trim24	21848	tripartite motif-containing 24 [Source:MGI Symbol;Acc:MGI:109275]
1659	ENSMUSG00000022560	3927.66	0.282996	0.120128	2.35578	0.0184838	0.157389	11.8482	11.9418	11.7234	11.6333	11.889	12.2996	12.0068	12.0704	Slc52a2	52710	solute carrier protein 52, member 2 [Source:MGI Symbol;Acc:MGI:1289288]
1660	ENSMUSG00000026484	6726.35	0.228072	0.0968943	2.35383	0.0185813	0.157389	12.6282	12.6184	12.6874	12.4436	12.8662	12.6782	12.9028	12.8445	Rnf2	19821	ring finger protein 2 [Source:MGI Symbol;Acc:MGI:1101759]
1661	ENSMUSG00000032902	21900.7	0.200123	0.0849147	2.35675	0.0184358	0.157389	14.3814	14.328	14.157	14.3829	14.4967	14.5026	14.6052	14.4525	Slc16a1	20501	solute carrier family 16 (monocarboxylic acid transporters), member 1 [Source:MGI Symbol;Acc:MGI:106013]
1662	ENSMUSG00000062604	3273.96	-0.247163	0.10489	-2.3564	0.0184532	0.157389	11.8918	11.824	11.7857	11.6721	11.6418	11.4828	11.4643	11.5968	Srpk2	20817	serine/arginine-rich protein specific kinase 2 [Source:MGI Symbol;Acc:MGI:1201408]
1663	ENSMUSG00000044337	4038.72	-0.270819	0.115025	-2.35444	0.0185508	0.157389	12.1581	12.0476	12.0216	12.2013	12.0521	11.7248	11.8897	11.6532	Ackr3	12778	atypical chemokine receptor 3 [Source:MGI Symbol;Acc:MGI:109562]
1664	ENSMUSG00000040435	12382.8	-0.291215	0.123614	-2.35583	0.0184813	0.157389	13.5999	13.4862	13.7201	14.0645	13.346	13.5715	13.2858	13.5482	Ppp1r15a	17872	protein phosphatase 1, regulatory (inhibitor) subunit 15A [Source:MGI Symbol;Acc:MGI:1927072]
1665	ENSMUSG00000066057	990.271	-0.434021	0.184138	-2.35705	0.018421	0.157389	10.2858	10.4007	9.88808	9.97708	9.50015	9.89361	9.93372	9.49431	Gm1976	NA	predicted gene 1976 [Source:MGI Symbol;Acc:MGI:3780145]
1666	ENSMUSG00000068323	1281.67	-0.47841	0.20326	-2.35369	0.0185883	0.157389	10.09	10.6053	10.6362	10.759	9.85974	9.55682	10.3263	10.3696	Slc4a5	232156	solute carrier family 4, sodium bicarbonate cotransporter, member 5 [Source:MGI Symbol;Acc:MGI:2443220]
1667	ENSMUSG00000035407	632.076	-0.500721	0.212722	-2.35388	0.0185787	0.157389	9.5611	9.55856	9.49178	9.5227	8.89501	8.51809	9.39833	9.18519	Kank4	242553	KN motif and ankyrin repeat domains 4 [Source:MGI Symbol;Acc:MGI:3043381]
1668	ENSMUSG00000086474	473.405	-0.53244	0.22609	-2.355	0.0185229	0.157389	8.95937	9.37018	9.27678	8.85899	8.49864	8.79971	8.26166	8.77098	9130204K15Rik	NA	RIKEN cDNA 9130204K15 gene [Source:MGI Symbol;Acc:MGI:2441733]
1669	ENSMUSG00000097412	1463.07	-0.581793	0.24716	-2.35392	0.0185767	0.157389	10.2287	11.0411	10.0696	11.3661	9.66869	10.3938	10.2988	10.3134	1810014B01Rik	NA	RIKEN cDNA 1810014B01 gene [Source:MGI Symbol;Acc:MGI:1913513]
1670	ENSMUSG00000037466	371.967	-0.666128	0.282702	-2.35629	0.0184587	0.157389	9.32031	8.74779	8.09121	8.92938	8.30355	8.33455	8.12209	7.88846	4930427A07Rik	104732	RIKEN cDNA 4930427A07 gene [Source:MGI Symbol;Acc:MGI:2144738]
1671	ENSMUSG00000040187	209.006	-0.885252	0.376044	-2.35412	0.0185666	0.157389	7.40441	8.45567	8.39705	7.85224	6.8054	7.73042	7.47197	6.48561	Arntl2	272322	aryl hydrocarbon receptor nuclear translocator-like 2 [Source:MGI Symbol;Acc:MGI:2684845]
1672	ENSMUSG00000027656	137.378	-1.07493	0.456342	-2.35554	0.0184957	0.157389	7.42393	8.01558	7.32003	7.3157	5.43389	7.39721	6.09551	6.27141	Wisp2	22403	WNT1 inducible signaling pathway protein 2 [Source:MGI Symbol;Acc:MGI:1328326]
1673	ENSMUSG00000042087	104.779	1.14727	0.487522	2.35326	0.0186095	0.157474	5.05739	6.27697	6.7632	5.5023	6.48952	7.3305	7.18184	7.53478	4933440N22Rik	NA	RIKEN cDNA 4933440N22 gene [Source:MGI Symbol;Acc:MGI:1921721]
1674	ENSMUSG00000053600	321.133	0.614592	0.261239	2.3526	0.0186425	0.157537	7.91708	8.13014	8.26676	7.56119	8.68903	8.67755	8.75567	8.24759	Zfp472	224691	zinc finger protein 472 [Source:MGI Symbol;Acc:MGI:2385049]
1675	ENSMUSG00000031591	8210.62	0.26813	0.113959	2.35287	0.018629	0.157537	12.9791	12.8867	12.9555	12.6009	13.3522	12.9986	13.1008	13.0472	Asah1	11886	N-acylsphingosine amidohydrolase 1 [Source:MGI Symbol;Acc:MGI:1277124]
1676	ENSMUSG00000038697	3677.82	0.260694	0.11085	2.35178	0.0186837	0.157537	11.7795	11.6225	11.5157	11.8892	11.9397	11.9274	12.0049	12.0042	Taf5l	102162	TATA-box binding protein associated factor 5 like [Source:MGI Symbol;Acc:MGI:1919039]
1677	ENSMUSG00000026773	3263.99	-0.309764	0.131711	-2.35184	0.0186806	0.157537	11.9425	11.5705	11.6095	12.088	11.4322	11.5686	11.507	11.528	Pfkfb3	170768	6-phosphofructo-2-kinase/fructose-2,6-biphosphatase 3 [Source:MGI Symbol;Acc:MGI:2181202]
1678	ENSMUSG00000094724	1722.93	-0.332515	0.14138	-2.35192	0.0186767	0.157537	10.6007	10.8798	11.0035	11.1015	10.5269	10.5161	10.549	10.7022	Rnaset2b	68195	ribonuclease T2B [Source:MGI Symbol;Acc:MGI:3702087]
1679	ENSMUSG00000027962	752.422	-0.600113	0.255161	-2.3519	0.0186777	0.157537	10.1807	9.54775	9.68196	9.81072	9.33113	8.46855	9.79835	8.99436	Vcam1	22329	vascular cell adhesion molecule 1 [Source:MGI Symbol;Acc:MGI:98926]
1680	ENSMUSG00000030733	4251.02	-0.220677	0.0938537	-2.35129	0.0187087	0.157654	12.0675	12.2257	12.1152	12.2256	11.907	11.9418	11.9156	11.9911	Sh2b1	20399	SH2B adaptor protein 1 [Source:MGI Symbol;Acc:MGI:1201407]
1681	ENSMUSG00000047989	2840.7	0.314017	0.133565	2.35104	0.0187208	0.157662	11.5761	11.3488	11.2328	11.0129	11.7104	11.5726	11.4936	11.6964	Ino80c	225280	INO80 complex subunit C [Source:MGI Symbol;Acc:MGI:2443014]
1682	ENSMUSG00000064120	1697.44	0.31454	0.133813	2.35059	0.0187435	0.157759	10.5146	10.5544	10.5522	10.6352	10.9739	11.0546	10.6334	10.8154	Mocs1	56738	molybdenum cofactor synthesis 1 [Source:MGI Symbol;Acc:MGI:1928904]
1683	ENSMUSG00000025369	7682.13	-0.230166	0.097945	-2.34995	0.018776	0.157939	12.964	13.0896	13.0277	12.9877	12.8101	12.9607	12.7477	12.6104	Smarcc2	68094	SWI/SNF related, matrix associated, actin dependent regulator of chromatin, subfamily c, member 2 [Source:MGI Symbol;Acc:MGI:1915344]
1684	ENSMUSG00000087366	972.104	-0.440145	0.187363	-2.34915	0.0188163	0.158184	9.92976	10.2594	9.82634	10.422	9.37193	9.81649	9.86241	9.65965	Junos	NA	jun proto-oncogene, opposite strand [Source:MGI Symbol;Acc:MGI:2652837]
1685	ENSMUSG00000028078	255.027	-0.755999	0.322112	-2.34701	0.018925	0.159004	8.65808	8.54534	7.69031	8.2374	7.5508	7.40533	7.11329	8.0598	Dclk2	70762	doublecortin-like kinase 2 [Source:MGI Symbol;Acc:MGI:1918012]
1686	ENSMUSG00000032231	65905.2	-0.17999	0.0767029	-2.34658	0.0189465	0.15909	16.0766	16.0446	16.1487	16.1093	15.9297	15.994	15.794	15.9361	Anxa2	12306	annexin A2 [Source:MGI Symbol;Acc:MGI:88246]
1687	ENSMUSG00000018339	69389.1	0.535563	0.228286	2.34602	0.018975	0.159105	15.5389	15.3987	15.941	16.1538	16.3527	16.2499	15.9493	16.6607	Gpx3	14778	glutathione peroxidase 3 [Source:MGI Symbol;Acc:MGI:105102]
1688	ENSMUSG00000023055	5997.21	-0.226329	0.0964759	-2.34597	0.0189778	0.159105	12.7293	12.5854	12.5585	12.7524	12.3681	12.5106	12.5068	12.3372	Calcoco1	67488	calcium binding and coiled coil domain 1 [Source:MGI Symbol;Acc:MGI:1914738]
1689	ENSMUSG00000064194	374.187	-0.572311	0.243964	-2.34588	0.018982	0.159105	9.06465	8.90173	8.60419	8.60897	8.31555	7.82431	8.29299	8.44817	Zfp936	668620	zinc finger protein 936 [Source:MGI Symbol;Acc:MGI:3642994]
1690	ENSMUSG00000037119	15639	0.228553	0.0974477	2.34539	0.0190071	0.159221	13.8274	13.8081	13.8803	13.737	14.1773	13.7934	14.1206	14.0506	Fam91a1	210998	family with sequence similarity 91, member A1 [Source:MGI Symbol;Acc:MGI:1277178]
1691	ENSMUSG00000006204	73.863	1.56208	0.666118	2.34506	0.0190242	0.159254	2.48905	6.12238	5.52326	5.02955	6.69948	5.93033	6.83541	7.37381	5430419D17Rik	71395	RIKEN cDNA 5430419D17 gene [Source:MGI Symbol;Acc:MGI:1918645]
1692	ENSMUSG00000028282	2452.96	0.319194	0.136137	2.34465	0.0190448	0.159254	11.0735	11.2955	10.9632	11.0159	11.608	11.3465	11.5124	11.1352	Casp8ap2	26885	caspase 8 associated protein 2 [Source:MGI Symbol;Acc:MGI:1349399]
1693	ENSMUSG00000071419	738.229	-0.477056	0.203451	-2.34482	0.0190362	0.159254	9.76357	9.73663	9.4722	9.97556	8.81836	9.32804	9.57185	9.27431	Rps15-ps2	NA	ribosomal protein S15, pseudogene 2 [Source:MGI Symbol;Acc:MGI:3647234]
1694	ENSMUSG00000031605	5867.49	-0.253209	0.108052	-2.34341	0.0191086	0.159522	12.5063	12.5588	12.7326	12.7464	12.3722	12.5576	12.395	12.1992	Klhl2	77113	kelch-like 2, Mayven [Source:MGI Symbol;Acc:MGI:1924363]
1695	ENSMUSG00000011837	1586.28	-0.307895	0.131374	-2.34365	0.0190962	0.159522	10.9307	10.6655	10.6079	10.8811	10.4077	10.479	10.4867	10.5067	Snapc2	102209	small nuclear RNA activating complex, polypeptide 2 [Source:MGI Symbol;Acc:MGI:1914861]
1696	ENSMUSG00000071713	565.345	-0.59379	0.253392	-2.34337	0.0191106	0.159522	8.78675	9.48342	9.89611	9.26502	8.94994	9.0586	8.41192	8.77098	Csf2rb	12983	colony stimulating factor 2 receptor, beta, low-affinity (granulocyte-macrophage) [Source:MGI Symbol;Acc:MGI:1339759]
1697	ENSMUSG00000026679	111.059	-1.07759	0.459974	-2.34272	0.0191435	0.159702	7.07477	7.56214	7.73281	6.14276	6.58515	5.88456	5.77885	6.30939	Enkur	71233	enkurin, TRPC channel interacting protein [Source:MGI Symbol;Acc:MGI:1918483]
1698	ENSMUSG00000074870	351419	0.523852	0.223712	2.34163	0.0191997	0.160027	17.8341	18.1833	18.1735	18.3158	18.3309	18.1951	18.9703	18.9734	Cts3	117066	cathepsin 3 [Source:MGI Symbol;Acc:MGI:2151929]
1699	ENSMUSG00000021832	5503.45	0.23434	0.10008	2.34153	0.0192051	0.160027	12.4019	12.3119	12.3371	12.1549	12.473	12.4271	12.6519	12.5927	Psmc6	67089	proteasome (prosome, macropain) 26S subunit, ATPase, 6 [Source:MGI Symbol;Acc:MGI:1914339]
1700	ENSMUSG00000033508	197.529	-0.784275	0.33508	-2.34056	0.0192548	0.160347	7.51772	7.45516	8.32348	8.34434	7.2675	7.22427	6.96555	7.28128	Asprv1	67855	aspartic peptidase, retroviral-like 1 [Source:MGI Symbol;Acc:MGI:1915105]
1701	ENSMUSG00000018372	1310.98	-0.366709	0.156707	-2.34009	0.019279	0.160454	10.605	10.5544	10.4229	10.5269	9.77536	10.1831	10.2629	10.3651	Cep95	320162	centrosomal protein 95 [Source:MGI Symbol;Acc:MGI:2443502]
1702	ENSMUSG00000031508	3055.33	-0.29951	0.128032	-2.33933	0.0193182	0.160686	11.8267	11.9496	11.5135	11.5408	11.496	11.5076	11.3521	11.314	Ankrd10	102334	ankyrin repeat domain 10 [Source:MGI Symbol;Acc:MGI:1921840]
1703	ENSMUSG00000049103	83.7284	-1.25757	0.537781	-2.33844	0.0193645	0.160977	6.91846	5.5244	7.67793	6.70639	5.31139	6.15898	5.46348	5.53407	Ccr2	12772	chemokine (C-C motif) receptor 2 [Source:MGI Symbol;Acc:MGI:106185]
1704	ENSMUSG00000032327	15115.4	0.266549	0.114032	2.33749	0.0194136	0.161196	14.0436	13.615	13.5488	13.718	14.0228	13.9237	14.1678	13.9152	Stra6	20897	stimulated by retinoic acid gene 6 [Source:MGI Symbol;Acc:MGI:107742]
1705	ENSMUSG00000004270	4756.94	0.230772	0.0987215	2.3376	0.0194078	0.161196	12.2326	11.9488	12.0733	12.1153	12.3846	12.3578	12.2667	12.2955	Lpcat3	14792	lysophosphatidylcholine acyltransferase 3 [Source:MGI Symbol;Acc:MGI:1315211]
1706	ENSMUSG00000026393	6369.87	0.24657	0.10552	2.3367	0.0194546	0.161422	12.3706	12.4913	12.6499	12.5098	12.8669	12.5558	12.7284	12.8489	Nek7	59125	NIMA (never in mitosis gene a)-related expressed kinase 7 [Source:MGI Symbol;Acc:MGI:1890645]
1707	ENSMUSG00000048706	284.089	-1.01277	0.433449	-2.33653	0.0194637	0.161422	9.17816	7.96448	7.8697	8.84581	8.03015	5.68542	7.93615	7.64285	Lurap1l	52829	leucine rich adaptor protein 1-like [Source:MGI Symbol;Acc:MGI:106510]
1708	ENSMUSG00000025359	918.422	0.453203	0.194058	2.3354	0.0195227	0.161816	9.09743	9.53686	9.6427	9.98911	9.98401	10.0916	10.1596	9.96793	Pmel	20431	premelanosome protein [Source:MGI Symbol;Acc:MGI:98301]
1709	ENSMUSG00000046598	1815.62	0.328698	0.140814	2.33427	0.0195814	0.161924	10.8997	10.5016	10.5841	10.5934	11.0732	10.805	11.141	10.8847	Bdh1	71911	3-hydroxybutyrate dehydrogenase, type 1 [Source:MGI Symbol;Acc:MGI:1919161]
1710	ENSMUSG00000027285	1774.83	0.316277	0.135478	2.33453	0.0195681	0.161924	10.7956	10.6229	10.7087	10.3434	11.0057	10.8548	10.9008	11.0082	Haus2	66296	HAUS augmin-like complex, subunit 2 [Source:MGI Symbol;Acc:MGI:1913546]
1711	ENSMUSG00000068744	282.799	-1.01316	0.434021	-2.33436	0.019577	0.161924	6.95469	8.46489	8.22908	9.53096	7.07384	8.15825	7.59774	7.11966	Psrc1	56742	proline/serine-rich coiled-coil 1 [Source:MGI Symbol;Acc:MGI:1913099]
1712	ENSMUSG00000030484	140.254	-1.09514	0.469075	-2.33469	0.0195598	0.161924	8.18828	6.64471	6.36035	8.20165	6.47533	6.6164	6.28195	6.5973	Lypd5	76942	Ly6/Plaur domain containing 5 [Source:MGI Symbol;Acc:MGI:1924192]
1713	ENSMUSG00000011034	97.7676	1.35312	0.579783	2.33384	0.019604	0.161985	5.69363	5.97526	4.73242	6.38062	7.84382	6.58812	5.27549	7.65027	Slc5a1	20537	solute carrier family 5 (sodium/glucose cotransporter), member 1 [Source:MGI Symbol;Acc:MGI:107678]
1714	ENSMUSG00000040913	1857.1	-0.336852	0.144343	-2.3337	0.0196117	0.161985	10.6079	11.1256	11.1201	11.1526	10.6979	10.7032	10.6851	10.6375	Fbxw4	30838	F-box and WD-40 domain protein 4 [Source:MGI Symbol;Acc:MGI:1354698]
1715	ENSMUSG00000027201	1436.46	0.358638	0.153794	2.33194	0.0197036	0.162212	10.4271	10.5446	10.0202	10.1425	10.5718	10.7139	10.7744	10.5578	Myef2	17876	myelin basic protein expression factor 2, repressor [Source:MGI Symbol;Acc:MGI:104592]
1716	ENSMUSG00000009894	4132.66	-0.218804	0.0937989	-2.33269	0.0196642	0.162212	12.1574	12.1739	12.0854	12.054	11.8843	11.9855	11.837	11.8875	Snap47	67826	synaptosomal-associated protein, 47 [Source:MGI Symbol;Acc:MGI:1915076]
1717	ENSMUSG00000020640	8592.71	-0.251779	0.107955	-2.33227	0.0196867	0.162212	13.2717	13.1168	13.1324	13.2305	13.0297	12.7559	13.1506	12.776	Itsn2	20403	intersectin 2 [Source:MGI Symbol;Acc:MGI:1338049]
1718	ENSMUSG00000027954	14187.9	-0.290241	0.124467	-2.33186	0.0197079	0.162212	13.5316	14.0611	14.1479	13.9069	13.6395	13.7889	13.4591	13.6535	Efna1	13636	ephrin A1 [Source:MGI Symbol;Acc:MGI:103236]
1719	ENSMUSG00000057963	20252.9	-0.290915	0.12474	-2.33217	0.019692	0.162212	14.3383	14.2346	14.2586	14.8517	14.1755	14.1576	14.054	14.2202	Itpk1	217837	inositol 1,3,4-triphosphate 5/6 kinase [Source:MGI Symbol;Acc:MGI:2446159]
1720	ENSMUSG00000053192	829.717	-0.425087	0.182215	-2.3329	0.0196537	0.162212	9.59449	9.7908	9.99795	10.1384	9.2333	9.53106	9.44928	9.63743	Mllt11	56772	myeloid/lymphoid or mixed-lineage leukemia; translocated to, 11 [Source:MGI Symbol;Acc:MGI:1929671]
1721	ENSMUSG00000030471	6998.7	0.231876	0.099469	2.33113	0.0197463	0.162308	12.8134	12.6488	12.6738	12.4506	12.9608	12.838	12.8797	12.8561	Zdhhc13	243983	zinc finger, DHHC domain containing 13 [Source:MGI Symbol;Acc:MGI:1919227]
1722	ENSMUSG00000022391	4813.16	-0.211963	0.0909327	-2.33099	0.019754	0.162308	12.3679	12.3199	12.2984	12.3539	12.1703	12.1556	12.0049	12.1553	Rangap1	19387	RAN GTPase activating protein 1 [Source:MGI Symbol;Acc:MGI:103071]
1723	ENSMUSG00000053080	6378.4	-0.282139	0.121022	-2.3313	0.0197374	0.162308	12.8943	12.8736	12.6656	12.6407	12.282	12.6199	12.7096	12.305	2700081O15Rik	108899	RIKEN cDNA 2700081O15 gene [Source:MGI Symbol;Acc:MGI:1919667]
1724	ENSMUSG00000026201	3338.99	-0.276878	0.118797	-2.33068	0.0197704	0.162349	11.9997	11.8961	11.8443	11.5756	11.4907	11.64	11.6354	11.4684	Stk16	20872	serine/threonine kinase 16 [Source:MGI Symbol;Acc:MGI:1313271]
1725	ENSMUSG00000085034	97.9596	1.01651	0.436338	2.32964	0.0198253	0.162705	5.67203	6.27697	6.16135	5.98343	7.43088	6.64413	7.35809	6.51841	Gm11240	NA	predicted gene 11240 [Source:MGI Symbol;Acc:MGI:3651058]
1726	ENSMUSG00000021824	4463.79	0.214995	0.0922982	2.32935	0.0198403	0.162734	12.0589	12.0564	11.9565	11.9768	12.2988	12.1622	12.2628	12.1833	Ap3m1	55946	adaptor-related protein complex 3, mu 1 subunit [Source:MGI Symbol;Acc:MGI:1929212]
1727	ENSMUSG00000069117	1362.47	-0.501056	0.21515	-2.32887	0.0198659	0.16285	10.4597	10.7566	10.2019	11.0195	9.63715	10.44	9.84982	10.4589	Gm10260	NA	predicted gene 10260 [Source:MGI Symbol;Acc:MGI:3642298]
1728	ENSMUSG00000044471	108.244	-1.15225	0.494884	-2.32832	0.019895	0.162994	7.56536	6.91075	6.69113	7.55311	4.57734	6.64413	6.30672	6.13	Lncpint	NA	long non-protein coding RNA, Trp53 induced transcript [Source:MGI Symbol;Acc:MGI:2673128]
1729	ENSMUSG00000024868	500.894	-0.721413	0.309921	-2.32773	0.0199264	0.163157	9.40948	9.8814	9.0721	8.39949	8.90033	8.87771	8.36552	7.89472	Dkk1	13380	dickkopf WNT signaling pathway inhibitor 1 [Source:MGI Symbol;Acc:MGI:1329040]
1730	ENSMUSG00000022180	30099.3	-0.294929	0.126715	-2.32751	0.0199383	0.16316	14.5484	15.1216	15.0663	15.2418	14.8806	14.7485	14.6353	14.6093	Slc7a8	50934	solute carrier family 7 (cationic amino acid transporter, y+ system), member 8 [Source:MGI Symbol;Acc:MGI:1355323]
1731	ENSMUSG00000040520	1319.11	0.421057	0.180981	2.32653	0.0199905	0.163267	10.1508	10.4514	9.92389	9.97708	10.8445	10.2158	10.7259	10.3696	Manea	242362	mannosidase, endo-alpha [Source:MGI Symbol;Acc:MGI:2444484]
1732	ENSMUSG00000031917	2833.22	0.282716	0.121506	2.32676	0.019978	0.163267	11.3935	11.3431	11.4297	11.0904	11.4523	11.5816	11.7645	11.5982	Nip7	66164	NIP7, nucleolar pre-rRNA processing protein [Source:MGI Symbol;Acc:MGI:1913414]
1733	ENSMUSG00000060002	8462.54	0.2258	0.0970386	2.32691	0.0199698	0.163267	13.0193	12.9124	13.0211	12.7487	13.0768	13.0762	13.2431	13.2181	Chpt1	212862	choline phosphotransferase 1 [Source:MGI Symbol;Acc:MGI:2384841]
1734	ENSMUSG00000040423	7505.38	-0.251918	0.108287	-2.3264	0.0199975	0.163267	13.0152	13.0823	12.959	12.9148	12.6995	12.5132	12.9763	12.7436	Rc3h1	381305	RING CCCH (C3H) domains 1 [Source:MGI Symbol;Acc:MGI:2685397]
1735	ENSMUSG00000070343	261.005	0.588942	0.253221	2.3258	0.020029	0.163335	7.6834	7.64561	7.84223	7.66237	8.33534	8.4878	8.24893	8.08739	Gm10288	NA	predicted gene 10288 [Source:MGI Symbol;Acc:MGI:3704227]
1736	ENSMUSG00000018659	4328.09	0.283526	0.121895	2.32598	0.0200197	0.163335	11.9017	11.9789	11.9342	11.9091	12.1612	12.5217	12.1437	11.975	Pnpo	103711	pyridoxine 5'-phosphate oxidase [Source:MGI Symbol;Acc:MGI:2144151]
1737	ENSMUSG00000041351	3618.41	-0.44371	0.190796	-2.32557	0.0200413	0.163342	11.0965	12.2916	12.228	12.1944	11.4863	11.7073	11.5556	11.5721	Rap1gap	110351	Rap1 GTPase-activating protein [Source:MGI Symbol;Acc:MGI:109338]
1738	ENSMUSG00000034729	1355.6	0.328115	0.14112	2.32507	0.0200683	0.163467	10.3862	10.193	10.1479	10.1902	10.4171	10.7676	10.5451	10.4881	Mrps10	64657	mitochondrial ribosomal protein S10 [Source:MGI Symbol;Acc:MGI:1928139]
1739	ENSMUSG00000041438	2193.97	0.289402	0.124549	2.32361	0.0201466	0.164011	10.8656	11.122	10.8887	10.9019	11.3969	11.0732	11.2678	11.1916	Cirh1a	21771	cirrhosis, autosomal recessive 1A (human) [Source:MGI Symbol;Acc:MGI:1096573]
1740	ENSMUSG00000034647	4797.92	-0.237926	0.102467	-2.32199	0.0202334	0.164623	12.2652	12.4774	12.3065	12.3114	11.9451	12.0966	12.2231	12.1402	Ankrd12	106585	ankyrin repeat domain 12 [Source:MGI Symbol;Acc:MGI:1914357]
1741	ENSMUSG00000028550	2066.65	0.31056	0.13381	2.3209	0.0202922	0.164655	11.1151	10.7137	10.7603	10.773	11.1645	11.1472	11.2998	11.019	Atg4c	242557	autophagy related 4C, cysteine peptidase [Source:MGI Symbol;Acc:MGI:2651854]
1742	ENSMUSG00000040550	2496.37	0.257645	0.111034	2.32041	0.0203188	0.164655	11.0459	11.2007	11.1921	11.1626	11.3529	11.2873	11.4977	11.4882	Otud6b	72201	OTU domain containing 6B [Source:MGI Symbol;Acc:MGI:1919451]
1743	ENSMUSG00000028184	9157.4	0.227408	0.0980023	2.32043	0.0203175	0.164655	13.1503	12.8957	12.9809	13.1283	13.3498	13.2001	13.3705	13.1478	Adgrl2	99633	adhesion G protein-coupled receptor L2 [Source:MGI Symbol;Acc:MGI:2139714]
1744	ENSMUSG00000003458	11294.5	0.203588	0.0877228	2.32081	0.0202971	0.164655	13.3315	13.224	13.4637	13.4021	13.5708	13.4917	13.539	13.6411	Ncstn	59287	nicastrin [Source:MGI Symbol;Acc:MGI:1891700]
1745	ENSMUSG00000020241	1147.35	-0.449312	0.193592	-2.32092	0.0202912	0.164655	10.5139	9.92382	10.5343	10.4364	10.3251	9.67579	9.89544	9.69953	Col6a2	12834	collagen, type VI, alpha 2 [Source:MGI Symbol;Acc:MGI:88460]
1746	ENSMUSG00000068394	574.298	-0.56418	0.243072	-2.32104	0.0202848	0.164655	8.97048	9.66642	9.42114	9.54326	9.23962	8.31311	8.70998	9.00886	Cep152	99100	centrosomal protein 152 [Source:MGI Symbol;Acc:MGI:2139083]
1747	ENSMUSG00000032911	334.14	-0.658668	0.283827	-2.32066	0.0203049	0.164655	8.58773	8.70173	8.60092	8.81909	8.50913	8.00628	8.05056	7.26204	Cspg4	121021	chondroitin sulfate proteoglycan 4 [Source:MGI Symbol;Acc:MGI:2153093]
1748	ENSMUSG00000033964	1908.06	0.307259	0.132436	2.32006	0.0203376	0.164682	10.6664	10.9322	10.7836	10.5362	11.1162	11.0226	11.1375	10.8863	Zbtb41	226470	zinc finger and BTB domain containing 41 [Source:MGI Symbol;Acc:MGI:2444487]
1749	ENSMUSG00000035478	6252.69	-0.262873	0.113311	-2.31992	0.0203454	0.164682	12.6978	12.7256	12.7071	12.8108	12.3023	12.7546	12.3198	12.4684	Mbd3	17192	methyl-CpG binding domain protein 3 [Source:MGI Symbol;Acc:MGI:1333812]
1750	ENSMUSG00000031111	783.089	-0.711778	0.306873	-2.31945	0.0203706	0.164792	10.7512	9.27378	9.59083	9.60322	8.73443	8.65046	9.72213	9.46936	Igsf1	209268	immunoglobulin superfamily, member 1 [Source:MGI Symbol;Acc:MGI:2147913]
1751	ENSMUSG00000042505	309.232	0.828424	0.357246	2.31892	0.0203995	0.164837	8.17299	8.09494	7.96446	6.38062	8.6165	8.90088	8.0939	8.79125	Sdhaf3	71238	succinate dehydrogenase complex assembly factor 3 [Source:MGI Symbol;Acc:MGI:1913288]
1752	ENSMUSG00000028626	570.584	-0.715879	0.308693	-2.31906	0.0203915	0.164837	9.73131	8.95178	9.25403	9.78851	9.03708	7.55161	9.23693	8.70126	Col9a2	12840	collagen, type IX, alpha 2 [Source:MGI Symbol;Acc:MGI:88466]
1753	ENSMUSG00000018411	811.101	-0.499459	0.215417	-2.31857	0.0204183	0.164895	10.1381	9.94868	9.5076	9.90744	9.11239	9.66737	9.68482	8.97676	Mapt	17762	microtubule-associated protein tau [Source:MGI Symbol;Acc:MGI:97180]
1754	ENSMUSG00000026162	176.061	-0.869414	0.375035	-2.31822	0.0204374	0.164956	7.49944	7.32953	7.93356	8.35832	7.292	7.1096	7.05599	6.21249	Nhej1	NA	nonhomologous end-joining factor 1 [Source:MGI Symbol;Acc:MGI:1922820]
[truncated: 14,269 more rows]
[truncated: 9 more columns]
