# Supplementary material for: LncRNA Tuna is activated in cadmium-induced placental insufficiency and drives the NRF2-mediated oxidative stress response
Source: Front Cell Dev Biol. 2023 Jun 1;11:1151108. doi: 10.3389/fcell.2023.1151108 (PMC10267411; doi:10.3389/fcell.2023.1151108)
Supplement: Supplementary file 4 [file Table6.XLSX]

## Sheet: Sheet1
Copyright © 2009 Graeber Lab
https://systems.crump.ucla.edu/hypergeometric/
Input the parameters to calculate the p-value for under- or over-enrichment based on the cumulative distribution function (CDF) of the hypergeometric distribution.
number of successes k
sample size s
number of successes in the population M
population size N
Parameters (k,s,M,N): 759, 1221, 8357, 15506
expected number of successes = 658.06120211531
the results are enriched 1.15 fold compared to expectations
hypergeometric p-value = 7.536881340395367e-10
