# Supplementary material for: LncRNA Tuna is activated in cadmium-induced placental insufficiency and drives the NRF2-mediated oxidative stress response
Source: Front Cell Dev Biol. 2023 Jun 1;11:1151108. doi: 10.3389/fcell.2023.1151108 (PMC10267411; doi:10.3389/fcell.2023.1151108)
Supplement: Supplementary file 5 [file Table4.XLSX]

## Sheet: Sheet1
	gene	baseMean	estimate	stderror	statistic	p.value	p.adjusted	symbol	description	Tuna.1_S1_L001	Tuna.2_S2_L001	Tuna.3_S3_L001	Tuna.4_S4_L001	Xtuna.1_S13_L001	Xtuna.2_S14_L001	Xtuna.3_S15_L001	Xtuna.4_S16_L001
1	ENSG00000107201	5655.91	2.97204	0.0695756	42.7167	0	0	DDX58	DExD/H-box helicase 58 [Source:HGNC Symbol;Acc:HGNC:19102]	13.1924	13.3645	13.2803	13.3275	10.279	10.4357	10.1535	10.4024
2	ENSG00000185745	7980.85	3.86697	0.082544	46.8474	0	0	IFIT1	interferon induced protein with tetratricopeptide repeats 1 [Source:HGNC Symbol;Acc:HGNC:5407]	13.7312	13.9094	13.8635	13.9541	9.68318	10.188	10.1065	9.97034
3	ENSG00000187608	13438.7	3.20931	0.0744767	43.0915	0	0	ISG15	ISG15 ubiquitin-like modifier [Source:HGNC Symbol;Acc:HGNC:4053]	14.3584	14.5579	14.5934	14.7304	11.3101	11.2361	11.5393	11.3239
4	ENSG00000119917	6388.72	3.34964	0.08993	37.2472	1.17751e-303	3.8122e-300	IFIT3	interferon induced protein with tetratricopeptide repeats 3 [Source:HGNC Symbol;Acc:HGNC:5411]	13.4472	13.6577	13.4785	13.4298	10.4768	10.028	9.94776	10.1303
5	ENSG00000115267	3635.75	3.01425	0.0835104	36.0944	2.7802e-285	7.20071e-282	IFIH1	interferon induced with helicase C domain 1 [Source:HGNC Symbol;Acc:HGNC:18873]	12.5556	12.7054	12.6686	12.7034	9.83994	9.72736	9.57951	9.42126
6	ENSG00000119922	4449.31	2.8382	0.0841691	33.7202	2.92064e-249	6.30371e-246	IFIT2	interferon induced protein with tetratricopeptide repeats 2 [Source:HGNC Symbol;Acc:HGNC:5409]	12.9357	13.078	12.9059	12.7871	10.3141	10.0852	10.0381	9.91722
7	ENSG00000111331	2285.58	3.85978	0.114925	33.5854	2.74402e-247	5.07644e-244	OAS3	2'-5'-oligoadenylate synthetase 3 [Source:HGNC Symbol;Acc:HGNC:8088]	11.8285	12.0769	12.163	12.1579	7.88448	8.41782	8.02718	8.41217
8	ENSG00000152778	2345.88	2.91548	0.095986	30.3741	1.20875e-202	1.95667e-199	IFIT5	interferon induced protein with tetratricopeptide repeats 5 [Source:HGNC Symbol;Acc:HGNC:13328]	11.8567	12.1454	12.0831	11.9642	9.04433	9.27774	8.89775	9.16977
9	ENSG00000137628	2147.18	3.30639	0.120587	27.4191	1.62541e-165	2.33879e-162	DDX60	DExD/H-box helicase 60 [Source:HGNC Symbol;Acc:HGNC:25942]	11.8336	12.0233	11.9205	11.9343	8.48725	9.07523	8.44838	8.38952
10	ENSG00000188313	6669.19	1.43479	0.053683	26.727	2.28334e-157	2.95692e-154	PLSCR1	phospholipid scramblase 1 [Source:HGNC Symbol;Acc:HGNC:9092]	13.1754	13.277	13.259	13.2835	11.7553	11.8657	11.8598	11.7754
11	ENSG00000142089	2979.88	2.15259	0.080972	26.5844	1.02957e-155	1.21209e-152	IFITM3	interferon induced transmembrane protein 3 [Source:HGNC Symbol;Acc:HGNC:5414]	12.039	12.2428	12.3085	12.3821	10.0613	10.1129	10.0776	10.136
12	ENSG00000134326	894.958	3.48471	0.13118	26.5643	1.7555e-155	1.89447e-152	CMPK2	cytidine/uridine monophosphate kinase 2 [Source:HGNC Symbol;Acc:HGNC:27015]	10.4645	10.8327	10.6686	10.7407	7.25706	7.1966	7.32704	7.0434
13	ENSG00000163840	1936.7	3.00132	0.116828	25.6902	1.50392e-145	1.49814e-142	DTX3L	deltex E3 ubiquitin ligase 3L [Source:HGNC Symbol;Acc:HGNC:30323]	11.7369	11.875	11.656	11.7248	8.5452	8.62875	8.59166	9.14293
14	ENSG00000181381	3648.5	1.86843	0.0743693	25.1236	2.74381e-139	2.53802e-136	DDX60L	DEAD-box helicase 60 like [Source:HGNC Symbol;Acc:HGNC:26429]	12.4072	12.6097	12.3785	12.5278	10.7258	10.581	10.5144	10.6401
15	ENSG00000134321	590.757	3.99513	0.167365	23.8707	6.16946e-126	5.3263e-123	RSAD2	radical S-adenosyl methionine domain containing 2 [Source:HGNC Symbol;Acc:HGNC:30908]	10.0211	10.2623	10.0724	10.1113	6.26646	6.14315	6.40748	5.68419
16	ENSG00000130589	5980.52	3.20191	0.144909	22.096	3.45374e-108	2.79537e-105	HELZ2	helicase with zinc finger 2 [Source:HGNC Symbol;Acc:HGNC:30021]	13.2918	13.4888	13.311	13.4858	10.2283	9.87416	10.5126	10.0957
17	ENSG00000110446	1397.77	3.02561	0.1378	21.9565	7.49909e-107	5.71254e-104	SLC15A3	solute carrier family 15 member 3 [Source:HGNC Symbol;Acc:HGNC:18068]	11.2043	11.333	11.2221	11.3611	8.63688	8.33062	7.7254	8.22866
18	ENSG00000115415	25904	0.993336	0.0457973	21.6898	2.55993e-104	1.84173e-101	STAT1	signal transducer and activator of transcription 1 [Source:HGNC Symbol;Acc:HGNC:11362]	14.9943	15.1206	15.0716	15.1049	14.0793	14.1603	14.0224	14.0568
19	ENSG00000126709	4869.45	3.37686	0.163962	20.5954	3.01708e-94	2.05638e-91	IFI6	interferon alpha inducible protein 6 [Source:HGNC Symbol;Acc:HGNC:4054]	12.9248	13.0755	13.1884	13.2584	9.49508	9.48748	9.80507	10.0876
20	ENSG00000196116	3092.93	1.28344	0.0635153	20.2067	8.53992e-91	5.5296e-88	TDRD7	tudor domain containing 7 [Source:HGNC Symbol;Acc:HGNC:30831]	12.0883	12.1792	12.0592	12.0635	10.8295	10.8289	10.8094	10.796
21	ENSG00000124201	5083.13	1.16658	0.058407	19.9733	9.40558e-89	5.80011e-86	ZNFX1	zinc finger NFX1-type containing 1 [Source:HGNC Symbol;Acc:HGNC:29271]	12.7695	12.7503	12.8558	12.7416	11.642	11.6906	11.5729	11.5467
22	ENSG00000138646	5470.78	1.15378	0.0579511	19.9095	3.369e-88	1.98312e-85	HERC5	HECT and RLD domain containing E3 ubiquitin protein ligase 5 [Source:HGNC Symbol;Acc:HGNC:24368]	12.8417	12.9864	12.8671	12.8273	11.7419	11.7851	11.6958	11.6918
23	ENSG00000059378	2538.6	1.711	0.0868205	19.7073	1.86527e-86	1.05023e-83	PARP12	poly(ADP-ribose) polymerase family member 12 [Source:HGNC Symbol;Acc:HGNC:21919]	11.8207	11.9523	11.9044	12.0171	10.2575	10.3094	9.97416	10.2988
24	ENSG00000184979	1360.22	2.01174	0.103109	19.5108	8.89177e-85	4.79785e-82	USP18	ubiquitin specific peptidase 18 [Source:HGNC Symbol;Acc:HGNC:12616]	10.9149	11.1532	11.1292	11.152	9.07743	8.96374	9.00406	9.25995
25	ENSG00000135899	1610.44	2.19198	0.11536	19.0011	1.66906e-80	8.64572e-78	SP110	SP110 nuclear body protein [Source:HGNC Symbol;Acc:HGNC:5401]	11.4309	11.3743	11.4026	11.2618	8.74797	9.35653	9.19795	9.32307
26	ENSG00000089127	472.936	4.12122	0.223532	18.4368	6.65429e-76	3.31435e-73	OAS1	2'-5'-oligoadenylate synthetase 1 [Source:HGNC Symbol;Acc:HGNC:8086]	9.25941	10.1007	9.73272	9.99177	6.17154	5.56836	5.75182	5.2536
27	ENSG00000168394	8484.32	0.932186	0.0517195	18.0239	1.26542e-72	6.06932e-70	TAP1	transporter 1, ATP binding cassette subfamily B member [Source:HGNC Symbol;Acc:HGNC:43]	13.429	13.3774	13.4745	13.4874	12.5914	12.4445	12.5127	12.4908
28	ENSG00000125347	5361.34	0.958651	0.0533589	17.9661	3.59148e-72	1.66106e-69	IRF1	interferon regulatory factor 1 [Source:HGNC Symbol;Acc:HGNC:6116]	12.7744	12.8378	12.8018	12.7432	11.8242	11.7778	11.8707	11.8506
29	ENSG00000055332	11378.9	1.29805	0.0732865	17.712	3.3878e-70	1.51283e-67	EIF2AK2	eukaryotic translation initiation factor 2 alpha kinase 2 [Source:HGNC Symbol;Acc:HGNC:9437]	13.9121	14.0973	14.0215	13.8861	12.6545	12.9158	12.5481	12.5893
30	ENSG00000140464	1871.07	1.40418	0.0820793	17.1076	1.30304e-65	5.62477e-63	PML	promyelocytic leukemia [Source:HGNC Symbol;Acc:HGNC:9113]	11.3187	11.5201	11.3701	11.4143	9.98482	9.92204	10.0506	10.0567
31	ENSG00000105939	7365.3	1.30305	0.0772368	16.8709	7.37244e-64	3.07978e-61	ZC3HAV1	zinc finger CCCH-type containing, antiviral 1 [Source:HGNC Symbol;Acc:HGNC:23721]	13.3917	13.4724	13.3499	13.1948	12.0751	12.2142	12.0717	11.8255
32	ENSG00000067066	1999.14	1.78527	0.110373	16.175	7.57192e-59	3.06426e-56	SP100	SP100 nuclear antigen [Source:HGNC Symbol;Acc:HGNC:11206]	11.476	11.7164	11.6349	11.5518	10.0761	9.80092	9.46132	9.85932
33	ENSG00000160710	22432.1	0.714762	0.0444831	16.0682	4.26481e-58	1.67361e-55	ADAR	adenosine deaminase, RNA specific [Source:HGNC Symbol;Acc:HGNC:225]	14.6781	14.79	14.8297	14.7653	14.0074	14.0829	14.0708	14.0467
34	ENSG00000165949	496.988	3.84872	0.239958	16.0391	6.81257e-58	2.59479e-55	IFI27	interferon alpha inducible protein 27 [Source:HGNC Symbol;Acc:HGNC:5397]	9.67385	10.0506	9.90813	9.78909	5.67938	5.77718	6.8452	5.319
35	ENSG00000221963	6375.25	1.37793	0.0878534	15.6844	1.93483e-55	7.15886e-53	APOL6	apolipoprotein L6 [Source:HGNC Symbol;Acc:HGNC:14870]	13.1528	13.2863	13.1207	13.1079	11.6851	12.0974	11.5759	11.7523
36	ENSG00000128335	2598.42	1.13989	0.0759972	14.9991	7.44024e-51	2.67642e-48	APOL2	apolipoprotein L2 [Source:HGNC Symbol;Acc:HGNC:619]	11.7518	11.8032	11.9026	11.7536	10.5751	10.6818	10.791	10.5995
37	ENSG00000197110	200.395	4.07693	0.288018	14.1551	1.73676e-45	6.07867e-43	IFNL3	interferon lambda 3 [Source:HGNC Symbol;Acc:HGNC:18365]	8.48874	8.73471	8.54625	8.48322	5.03842	3.88011	3.96246	4.95762
38	ENSG00000108679	2882.29	1.38112	0.0996144	13.8646	1.03773e-43	3.53646e-41	LGALS3BP	galectin 3 binding protein [Source:HGNC Symbol;Acc:HGNC:6564]	11.7778	11.9285	12.0788	12.2673	10.6419	10.6027	10.5044	10.8103
39	ENSG00000271503	629.048	2.56992	0.186	13.8168	2.0188e-43	6.70346e-41	CCL5	C-C motif chemokine ligand 5 [Source:HGNC Symbol;Acc:HGNC:10632]	9.78064	10.0284	10.2245	10.2194	6.86046	7.8394	7.76827	7.36314
40	ENSG00000117228	2623.16	1.38035	0.10033	13.7582	4.54777e-43	1.47234e-40	GBP1	guanylate binding protein 1 [Source:HGNC Symbol;Acc:HGNC:4182]	11.8764	11.9704	11.8856	11.815	10.802	10.5355	10.2332	10.4099
41	ENSG00000157601	305.428	2.96646	0.215832	13.7443	5.51176e-43	1.74091e-40	MX1	MX dynamin like GTPase 1 [Source:HGNC Symbol;Acc:HGNC:7532]	8.96323	9.35302	8.85911	9.11006	6.35552	5.63117	6.0975	6.34857
42	ENSG00000132109	1748.57	1.04993	0.0769676	13.6412	2.27712e-42	7.02113e-40	TRIM21	tripartite motif containing 21 [Source:HGNC Symbol;Acc:HGNC:11312]	11.2099	11.2254	11.2014	11.1781	10.2135	10.1523	10.173	10.0793
43	ENSG00000183709	180.332	4.18562	0.345694	12.1079	9.59638e-34	2.89007e-31	IFNL2	interferon lambda 2 [Source:HGNC Symbol;Acc:HGNC:18364]	7.86051	8.60177	8.57967	8.51865	4.60199	5.02994	3.05216	3.92147
44	ENSG00000205413	1172.05	2.95137	0.251931	11.715	1.06829e-31	3.14419e-29	SAMD9	sterile alpha motif domain containing 9 [Source:HGNC Symbol;Acc:HGNC:1348]	10.9497	11.0831	11.0042	11.04	7.80765	8.53742	8.31843	7.34755
45	ENSG00000116717	21823.3	0.46989	0.0405628	11.5843	4.95155e-31	1.42495e-28	GADD45A	growth arrest and DNA damage inducible alpha [Source:HGNC Symbol;Acc:HGNC:4095]	14.6489	14.6624	14.6419	14.5629	14.1289	14.1845	14.1601	14.1645
46	ENSG00000060491	9773.96	0.731383	0.0639817	11.4311	2.92322e-30	8.2295e-28	OGFR	opioid growth factor receptor [Source:HGNC Symbol;Acc:HGNC:15768]	13.4668	13.5366	13.5621	13.7212	12.7932	12.7444	12.9672	12.8586
47	ENSG00000185507	631.266	2.45981	0.21679	11.3465	7.72026e-30	2.12718e-27	IRF7	interferon regulatory factor 7 [Source:HGNC Symbol;Acc:HGNC:6122]	9.91566	10.1036	10.0918	10.1305	7.51079	6.98446	8.34294	7.19043
48	ENSG00000173786	2795.38	0.769154	0.0702959	10.9417	7.28556e-28	1.96558e-25	CNP	2',3'-cyclic nucleotide 3' phosphodiesterase [Source:HGNC Symbol;Acc:HGNC:2158]	11.7011	11.8159	11.7706	11.8413	10.971	10.9276	11.0647	11.0875
49	ENSG00000133401	909.325	1.39464	0.129991	10.7288	7.4593e-27	1.97139e-24	PDZD2	PDZ domain containing 2 [Source:HGNC Symbol;Acc:HGNC:18486]	10.184	10.3356	10.2524	10.6416	9.12571	8.85939	8.83864	9.04728
50	ENSG00000078081	946.31	1.49339	0.139622	10.6959	1.06326e-26	2.72934e-24	LAMP3	lysosomal associated membrane protein 3 [Source:HGNC Symbol;Acc:HGNC:14582]	10.2255	10.6301	10.4828	10.4263	8.80047	9.22017	9.09587	8.64356
51	ENSG00000204592	6232.2	0.544733	0.0509337	10.6949	1.07488e-26	2.72934e-24	HLA-E	major histocompatibility complex, class I, E [Source:HGNC Symbol;Acc:HGNC:4962]	12.855	12.8819	12.7772	12.8932	12.3032	12.2925	12.3286	12.3071
52	ENSG00000117298	3786.36	0.878363	0.0821451	10.6928	1.09972e-26	2.73872e-24	ECE1	endothelin converting enzyme 1 [Source:HGNC Symbol;Acc:HGNC:3146]	12.1373	12.1744	12.2921	12.4198	11.4782	11.1769	11.4419	11.4131
53	ENSG00000100342	290.565	2.67603	0.256118	10.4484	1.48984e-25	3.64028e-23	APOL1	apolipoprotein L1 [Source:HGNC Symbol;Acc:HGNC:618]	8.967	9.24702	8.7195	8.92588	5.67938	5.74913	6.86791	6.56619
54	ENSG00000068079	313.717	1.90964	0.191566	9.9686	2.09165e-23	5.01608e-21	IFI35	interferon induced protein 35 [Source:HGNC Symbol;Acc:HGNC:5399]	8.81615	9.0728	8.81925	9.08665	7.34669	6.9602	6.76281	7.10031
55	ENSG00000138496	759.161	3.29767	0.337326	9.77589	1.4289e-22	3.3644e-20	PARP9	poly(ADP-ribose) polymerase family member 9 [Source:HGNC Symbol;Acc:HGNC:24118]	10.4018	10.5289	10.4031	10.381	6.76615	6.18562	7.30225	7.8067
56	ENSG00000138035	9422.11	0.61482	0.0646856	9.50474	2.0054e-21	4.63749e-19	PNPT1	polyribonucleotide nucleotidyltransferase 1 [Source:HGNC Symbol;Acc:HGNC:23166]	13.3461	13.5529	13.5301	13.4689	12.8095	13.0256	12.7677	12.8326
57	ENSG00000196924	75320.9	0.409513	0.0433567	9.44521	3.54682e-21	8.05812e-19	FLNA	filamin A [Source:HGNC Symbol;Acc:HGNC:3754]	16.4255	16.3898	16.3877	16.3606	15.9869	15.8701	16.0276	16.0355
58	ENSG00000178685	298.886	2.5448	0.270897	9.39398	5.77765e-21	1.29001e-18	PARP10	poly(ADP-ribose) polymerase family member 10 [Source:HGNC Symbol;Acc:HGNC:25895]	8.66636	9.03892	8.63724	9.47721	7.00512	6.64726	6.2608	5.65916
59	ENSG00000138642	401.704	2.44273	0.26141	9.34444	9.23771e-21	2.0276e-18	HERC6	HECT and RLD domain containing E3 ubiquitin protein ligase family member 6 [Source:HGNC Symbol;Acc:HGNC:26072]	8.90932	9.57787	9.34062	9.68725	7.4	5.85818	6.82214	7.35537
60	ENSG00000169550	3263.71	0.816968	0.0884446	9.23706	2.53368e-20	5.46852e-18	MUC15	mucin 15, cell surface associated [Source:HGNC Symbol;Acc:HGNC:14956]	11.9383	12.1159	12.0582	11.9752	11.3267	11.3757	10.9563	11.1365
61	ENSG00000169871	3057.83	0.751373	0.0816559	9.20169	3.52348e-20	7.48017e-18	TRIM56	tripartite motif containing 56 [Source:HGNC Symbol;Acc:HGNC:19028]	11.8834	11.9515	12.008	11.7704	11.0143	11.3142	11.0763	11.1959
62	ENSG00000120129	6332.26	0.538501	0.0586159	9.18694	4.04173e-20	8.44201e-18	DUSP1	dual specificity phosphatase 1 [Source:HGNC Symbol;Acc:HGNC:3064]	12.9117	12.7777	12.9234	12.8755	12.3285	12.2837	12.2789	12.44
63	ENSG00000156587	544.97	2.13256	0.232196	9.18432	4.14151e-20	8.51311e-18	UBE2L6	ubiquitin conjugating enzyme E2 L6 [Source:HGNC Symbol;Acc:HGNC:12490]	9.57345	9.66669	9.89934	9.99597	8.39572	7.67772	7.25136	6.94326
64	ENSG00000168906	16279.8	-0.387264	0.043245	-8.95512	3.39352e-19	6.86658e-17	MAT2A	methionine adenosyltransferase 2A [Source:HGNC Symbol;Acc:HGNC:6904]	13.759	13.8551	13.7884	13.7312	14.1761	14.1441	14.1965	14.1694
65	ENSG00000159388	20596.4	0.386631	0.0432172	8.94624	3.67791e-19	7.32753e-17	BTG2	BTG anti-proliferation factor 2 [Source:HGNC Symbol;Acc:HGNC:1131]	14.5209	14.5163	14.5278	14.4765	14.1913	14.0824	14.0646	14.154
66	ENSG00000198300	22768.2	-0.357278	0.0403298	-8.8589	8.08108e-19	1.58561e-16	PEG3	paternally expressed 3 [Source:HGNC Symbol;Acc:HGNC:8826]	14.2428	14.2763	14.2959	14.324	14.6413	14.6876	14.6419	14.5976
67	ENSG00000182393	199.48	2.76932	0.313379	8.83696	9.83573e-19	1.90108e-16	IFNL1	interferon lambda 1 [Source:HGNC Symbol;Acc:HGNC:18363]	8.17957	8.34547	8.48877	8.71129	6.43941	5.95955	4.91543	4.95762
68	ENSG00000243978	149.249	2.68397	0.312029	8.60169	7.8553e-18	1.49597e-15	RTL9	retrotransposon Gag like 9 [Source:HGNC Symbol;Acc:HGNC:29245]	7.78556	8.39988	8.24208	7.45916	5.1422	5.66158	4.87117	5.63368
69	ENSG00000128422	1854.16	0.948179	0.11038	8.59013	8.68677e-18	1.63034e-15	KRT17	keratin 17 [Source:HGNC Symbol;Acc:HGNC:6427]	11.185	11.438	11.19	11.1903	10.081	10.1735	10.3222	10.5954
70	ENSG00000101347	2401.81	0.766884	0.0904048	8.48278	2.19884e-17	4.06786e-15	SAMHD1	SAM and HD domain containing deoxynucleoside triphosphate triphosphohydrolase 1 [Source:HGNC Symbol;Acc:HGNC:15925]	11.5299	11.6735	11.5196	11.5225	10.9885	10.8213	10.5621	10.7881
71	ENSG00000135114	146.887	3.2258	0.388299	8.30752	9.77252e-17	1.78245e-14	OASL	2'-5'-oligoadenylate synthetase like [Source:HGNC Symbol;Acc:HGNC:8090]	8.01433	8.49115	8.02742	7.54566	3.06232	5.69136	5.08004	4.53063
72	ENSG00000051108	52852.6	0.367679	0.0446635	8.2322	1.83803e-16	3.3059e-14	HERPUD1	homocysteine inducible ER protein with ubiquitin like domain 1 [Source:HGNC Symbol;Acc:HGNC:13744]	15.9011	15.9034	15.8719	15.7669	15.5189	15.4523	15.4444	15.5582
73	ENSG00000087074	24749.6	0.398388	0.0485918	8.19866	2.43084e-16	4.31224e-14	PPP1R15A	protein phosphatase 1 regulatory subunit 15A [Source:HGNC Symbol;Acc:HGNC:14375]	14.8533	14.7904	14.8218	14.6489	14.4062	14.3601	14.4079	14.3539
74	ENSG00000124762	16237.1	0.451611	0.0557004	8.10785	5.15215e-16	9.01626e-14	CDKN1A	cyclin dependent kinase inhibitor 1A [Source:HGNC Symbol;Acc:HGNC:1784]	14.1774	14.1991	14.1877	14.217	13.6738	13.6053	13.8304	13.8499
75	ENSG00000141448	27100.2	0.384285	0.0474113	8.10534	5.25995e-16	9.08218e-14	GATA6	GATA binding protein 6 [Source:HGNC Symbol;Acc:HGNC:4174]	14.9841	14.9449	14.863	14.8244	14.5325	14.4667	14.4956	14.5869
76	ENSG00000161011	205207	0.331624	0.0409564	8.09699	5.63369e-16	9.59951e-14	SQSTM1	sequestosome 1 [Source:HGNC Symbol;Acc:HGNC:11280]	17.8345	17.7922	17.8042	17.7806	17.4978	17.3678	17.4952	17.5199
77	ENSG00000125844	14495.1	0.475758	0.0590963	8.05056	8.24149e-16	1.38607e-13	RRBP1	ribosome binding protein 1 [Source:HGNC Symbol;Acc:HGNC:10448]	14.058	14.0918	14.1311	13.8727	13.5726	13.4628	13.6032	13.6201
78	ENSG00000149428	49919.7	0.33963	0.0423268	8.02398	1.02371e-15	1.69962e-13	HYOU1	hypoxia up-regulated 1 [Source:HGNC Symbol;Acc:HGNC:16931]	15.8306	15.7653	15.7527	15.7182	15.3852	15.3875	15.5021	15.4321
79	ENSG00000163565	221.257	2.03756	0.254948	7.99205	1.32713e-15	2.17548e-13	IFI16	interferon gamma inducible protein 16 [Source:HGNC Symbol;Acc:HGNC:5395]	8.46758	8.63417	8.2281	8.54943	6.97732	6.18562	6.58239	5.84823
80	ENSG00000142627	2871.74	0.556757	0.0715586	7.78043	7.22768e-15	1.16998e-12	EPHA2	EPH receptor A2 [Source:HGNC Symbol;Acc:HGNC:3386]	11.8139	11.6519	11.6608	11.8245	11.2292	11.1095	11.1888	11.2013
81	ENSG00000101115	9853.49	0.344206	0.0448502	7.67456	1.65992e-14	2.65382e-12	SALL4	spalt like transcription factor 4 [Source:HGNC Symbol;Acc:HGNC:15924]	13.4183	13.4798	13.3983	13.4153	13.1195	13.066	13.0941	13.0572
82	ENSG00000162772	21817.3	0.371585	0.0486782	7.63351	2.28446e-14	3.60778e-12	ATF3	activating transcription factor 3 [Source:HGNC Symbol;Acc:HGNC:785]	14.6542	14.6072	14.5915	14.4911	14.1825	14.1523	14.2277	14.2951
83	ENSG00000106366	2209.56	0.708189	0.0929313	7.62057	2.52564e-14	3.9406e-12	SERPINE1	serpin family E member 1 [Source:HGNC Symbol;Acc:HGNC:8583]	11.47	11.4604	11.4872	11.2565	10.4606	10.8289	10.7715	10.7619
84	ENSG00000204525	16850.2	0.449335	0.0598145	7.51214	5.81688e-14	8.96768e-12	HLA-C	major histocompatibility complex, class I, C [Source:HGNC Symbol;Acc:HGNC:4933]	14.1771	14.2054	14.2068	14.3917	13.7777	13.6661	13.8447	13.8951
85	ENSG00000120875	7661	0.431983	0.0578232	7.47076	7.97334e-14	1.21476e-11	DUSP4	dual specificity phosphatase 4 [Source:HGNC Symbol;Acc:HGNC:3070]	13.1323	13.1203	13.0999	13.0606	12.6147	12.5539	12.7299	12.7754
86	ENSG00000234127	2565.61	0.584369	0.0783388	7.45951	8.68421e-14	1.30768e-11	TRIM26	tripartite motif containing 26 [Source:HGNC Symbol;Acc:HGNC:12962]	11.4673	11.6588	11.5047	11.7074	10.9789	11.0037	11.0891	10.9426
87	ENSG00000120937	9077.36	0.517271	0.0694527	7.44782	9.48957e-14	1.41253e-11	NPPB	natriuretic peptide B [Source:HGNC Symbol;Acc:HGNC:7940]	13.3494	13.3885	13.3923	13.4043	12.944	12.6022	12.9566	12.934
88	ENSG00000151929	9341.46	0.372562	0.0500765	7.43985	1.008e-13	1.48337e-11	BAG3	BCL2 associated athanogene 3 [Source:HGNC Symbol;Acc:HGNC:939]	13.4068	13.3437	13.3834	13.3208	12.9598	12.9219	13.008	13.0703
89	ENSG00000134107	19217.5	0.369483	0.049855	7.41115	1.25212e-13	1.8219e-11	BHLHE40	basic helix-loop-helix family member e40 [Source:HGNC Symbol;Acc:HGNC:1046]	14.4948	14.4143	14.4048	14.2915	14.0591	14.0787	13.9717	14.0229
90	ENSG00000134871	47183	0.26875	0.0364578	7.37154	1.68672e-13	2.427e-11	COL4A2	collagen type IV alpha 2 chain [Source:HGNC Symbol;Acc:HGNC:2203]	15.6829	15.6654	15.6255	15.6422	15.3904	15.3421	15.3896	15.4183
91	ENSG00000197063	10161	0.33005	0.0449716	7.33908	2.15072e-13	3.06064e-11	MAFG	MAF bZIP transcription factor G [Source:HGNC Symbol;Acc:HGNC:6781]	13.4606	13.4735	13.4866	13.4452	13.1155	13.091	13.1403	13.1965
92	ENSG00000125968	5531.54	0.459008	0.0628204	7.30666	2.7386e-13	3.85488e-11	ID1	inhibitor of DNA binding 1, HLH protein [Source:HGNC Symbol;Acc:HGNC:5360]	12.6858	12.6599	12.5837	12.6487	12.2802	12.0382	12.1663	12.2477
93	ENSG00000111335	595.894	3.65887	0.507527	7.20921	5.62765e-13	7.83635e-11	OAS2	2'-5'-oligoadenylate synthetase 2 [Source:HGNC Symbol;Acc:HGNC:8087]	9.95419	10.3024	10.2775	9.85217	7.38949	6.70679	5.36177	5.38156
94	ENSG00000269842	2808.2	-0.599056	0.0832575	-7.19522	6.23624e-13	8.59141e-11	AC011453.1		11.1372	11.0914	10.9863	11.2734	11.8095	11.5785	11.8254	11.6701
95	ENSG00000165312	1796.59	0.606369	0.0843719	7.18686	6.62965e-13	9.03725e-11	OTUD1	OTU deubiquitinase 1 [Source:HGNC Symbol;Acc:HGNC:27346]	11.099	10.9628	11.1596	11.1068	10.3833	10.4313	10.5008	10.5821
96	ENSG00000152518	1756.6	0.690225	0.0966207	7.14366	9.08795e-13	1.22593e-10	ZFP36L2	ZFP36 ring finger protein like 2 [Source:HGNC Symbol;Acc:HGNC:1108]	11.1971	11.1954	10.9724	10.9498	10.3252	10.5034	10.4835	10.2462
97	ENSG00000130513	4669.9	0.71904	0.100913	7.12536	1.03806e-12	1.38586e-10	GDF15	growth differentiation factor 15 [Source:HGNC Symbol;Acc:HGNC:30142]	12.574	12.358	12.3984	12.6661	12.0007	11.4241	11.7418	11.9111
98	ENSG00000185650	34209.8	0.275578	0.0388778	7.08832	1.35752e-12	1.79386e-10	ZFP36L1	ZFP36 ring finger protein like 1 [Source:HGNC Symbol;Acc:HGNC:1107]	15.2429	15.2163	15.1644	15.148	14.9171	14.8869	14.9246	14.942
99	ENSG00000114019	27632.5	0.300858	0.0427381	7.03958	1.92826e-12	2.52233e-10	AMOTL2	angiomotin like 2 [Source:HGNC Symbol;Acc:HGNC:17812]	14.9346	14.8721	14.8886	14.891	14.6295	14.5245	14.5647	14.6606
100	ENSG00000103966	5007.58	0.408102	0.0579911	7.03732	1.95974e-12	2.53786e-10	EHD4	EH domain containing 4 [Source:HGNC Symbol;Acc:HGNC:3245]	12.4429	12.4933	12.4346	12.5456	12.0861	12.0074	12.0371	12.1525
101	ENSG00000177954	16039.6	-0.452837	0.0644364	-7.02765	2.10034e-12	2.69301e-10	RPS27	ribosomal protein S27 [Source:HGNC Symbol;Acc:HGNC:10416]	13.5752	13.7271	13.6998	13.8823	14.1863	14.0299	14.2482	14.238
102	ENSG00000128342	2763.11	0.511237	0.0730811	6.99548	2.64345e-12	3.35615e-10	LIF	LIF, interleukin 6 family cytokine [Source:HGNC Symbol;Acc:HGNC:6596]	11.7275	11.711	11.649	11.5702	11.1858	11.0374	11.1407	11.2456
103	ENSG00000198618	4702.79	-0.481368	0.0688952	-6.98695	2.80919e-12	3.53194e-10	PPIAP22	peptidylprolyl isomerase A pseudogene 22 [Source:HGNC Symbol;Acc:HGNC:17236]	11.9155	11.9096	11.8827	12.043	12.3415	12.5	12.5271	12.299
104	ENSG00000136826	6478.22	0.525639	0.0753095	6.97972	2.95773e-12	3.68294e-10	KLF4	Kruppel like factor 4 [Source:HGNC Symbol;Acc:HGNC:6348]	12.9453	12.8984	12.8976	12.8598	12.4985	12.1229	12.3291	12.5154
105	ENSG00000170581	3888.05	0.632232	0.0906184	6.97686	3.01851e-12	3.72283e-10	STAT2	signal transducer and activator of transcription 2 [Source:HGNC Symbol;Acc:HGNC:11363]	12.0155	12.3925	12.2541	12.1385	11.3874	11.4849	11.7426	11.6575
106	ENSG00000185338	538.349	0.977187	0.140593	6.95048	3.64054e-12	4.44764e-10	SOCS1	suppressor of cytokine signaling 1 [Source:HGNC Symbol;Acc:HGNC:19383]	9.41946	9.49209	9.39587	9.61271	8.3036	8.43112	8.63201	8.62752
107	ENSG00000120690	9772.26	0.386714	0.0558184	6.92807	4.26621e-12	5.16331e-10	ELF1	E74 like ETS transcription factor 1 [Source:HGNC Symbol;Acc:HGNC:3316]	13.4596	13.4231	13.4587	13.3975	13.0768	13.1703	12.9317	13.0043
108	ENSG00000148344	28270.8	0.299534	0.0444846	6.73344	1.657e-11	1.98687e-09	PTGES	prostaglandin E synthase [Source:HGNC Symbol;Acc:HGNC:9599]	14.9258	14.9201	14.899	14.9706	14.6511	14.5236	14.6599	14.6784
109	ENSG00000155090	5586.09	0.455965	0.0679407	6.71122	1.93004e-11	2.29303e-09	KLF10	Kruppel like factor 10 [Source:HGNC Symbol;Acc:HGNC:11810]	12.7018	12.6617	12.6296	12.6364	12.3295	12.2925	12.0346	12.133
110	ENSG00000184557	2154.64	0.646805	0.0979657	6.60236	4.04652e-11	4.76386e-09	SOCS3	suppressor of cytokine signaling 3 [Source:HGNC Symbol;Acc:HGNC:19391]	11.329	11.4273	11.2489	11.4315	10.843	10.4046	10.7534	10.8174
111	ENSG00000100345	122024	0.296583	0.045033	6.5859	4.52124e-11	5.27478e-09	MYH9	myosin heavy chain 9 [Source:HGNC Symbol;Acc:HGNC:7579]	17.1042	17.058	17.0661	16.9147	16.7227	16.6977	16.7657	16.776
112	ENSG00000233476	7999.63	-0.548873	0.0845798	-6.48941	8.61743e-11	9.9639e-09	EEF1A1P6	eukaryotic translation elongation factor 1 alpha 1 pseudogene 6 [Source:HGNC Symbol;Acc:HGNC:3201]	12.6732	12.6197	12.5798	12.7818	13.3199	12.9274	13.1336	13.427
113	ENSG00000215417	1125.83	-0.915111	0.141716	-6.45736	1.06548e-10	1.22106e-08	MIR17HG	miR-17-92a-1 cluster host gene [Source:HGNC Symbol;Acc:HGNC:23564]	9.33728	9.98931	9.61049	9.39909	10.6174	10.5859	10.6168	10.2483
114	ENSG00000130303	593.788	3.46026	0.537399	6.43891	1.20332e-10	1.35505e-08	BST2	bone marrow stromal cell antigen 2 [Source:HGNC Symbol;Acc:HGNC:1119]	9.96367	10.0566	10.1097	10.217	5.53433	7.7852	6.42289	5.55444
115	ENSG00000165244	8088.13	0.407354	0.0632572	6.43965	1.19747e-10	1.35505e-08	ZNF367	zinc finger protein 367 [Source:HGNC Symbol;Acc:HGNC:18320]	13.2313	13.0677	13.2214	13.1583	12.7744	12.9039	12.6344	12.7291
116	ENSG00000145050	11238.9	0.307351	0.0483225	6.3604	2.01225e-10	2.24644e-08	MANF	mesencephalic astrocyte derived neurotrophic factor [Source:HGNC Symbol;Acc:HGNC:15461]	13.6524	13.5397	13.6147	13.5991	13.2681	13.2354	13.3657	13.3045
117	ENSG00000145632	27296.7	0.305828	0.0481266	6.35464	2.08911e-10	2.3123e-08	PLK2	polo like kinase 2 [Source:HGNC Symbol;Acc:HGNC:19699]	14.9339	14.9207	14.9197	14.7424	14.5711	14.6067	14.5523	14.5713
118	ENSG00000074590	6934.26	0.345862	0.0544825	6.34813	2.17943e-10	2.39183e-08	NUAK1	NUAK family kinase 1 [Source:HGNC Symbol;Acc:HGNC:14311]	12.927	12.8413	12.9547	12.9631	12.6065	12.6057	12.6083	12.4814
119	ENSG00000092068	14693.4	0.336858	0.0536493	6.27889	3.40998e-10	3.71086e-08	SLC7A8	solute carrier family 7 member 8 [Source:HGNC Symbol;Acc:HGNC:11066]	14.1417	13.9374	13.9978	13.9196	13.6438	13.6334	13.6642	13.7153
120	ENSG00000120217	1648.74	0.58644	0.093818	6.25083	4.08288e-10	4.40611e-08	CD274	CD274 molecule [Source:HGNC Symbol;Acc:HGNC:17635]	10.912	11.0328	10.9008	10.9534	10.5832	10.3213	10.2592	10.2784
121	ENSG00000132256	3155.24	0.404379	0.064824	6.2381	4.42921e-10	4.74035e-08	TRIM5	tripartite motif containing 5 [Source:HGNC Symbol;Acc:HGNC:16276]	11.8243	11.8326	11.8258	11.7639	11.4057	11.4483	11.4663	11.3058
122	ENSG00000135074	19946.5	0.268089	0.0432132	6.20386	5.50965e-10	5.84836e-08	ADAM19	ADAM metallopeptidase domain 19 [Source:HGNC Symbol;Acc:HGNC:197]	14.4843	14.4167	14.4057	14.3367	14.1439	14.128	14.1687	14.1333
123	ENSG00000160584	9952.95	0.274486	0.0443391	6.1906	5.99339e-10	6.31011e-08	SIK3	SIK family kinase 3 [Source:HGNC Symbol;Acc:HGNC:29165]	13.365	13.4409	13.4177	13.422	13.1111	13.1721	13.1483	13.1173
124	ENSG00000135679	33365.9	0.370148	0.0603075	6.13768	8.37354e-10	8.74494e-08	MDM2	MDM2 proto-oncogene [Source:HGNC Symbol;Acc:HGNC:6973]	15.2835	15.2589	15.2582	14.9753	14.8226	14.9036	14.7911	14.7968
125	ENSG00000072786	10656.1	0.27888	0.0455166	6.127	8.95503e-10	9.27741e-08	STK10	serine/threonine kinase 10 [Source:HGNC Symbol;Acc:HGNC:11388]	13.5659	13.4937	13.5381	13.4489	13.23	13.2117	13.2571	13.2337
126	ENSG00000164442	20716.6	0.265317	0.0433897	6.11474	9.67124e-10	9.93989e-08	CITED2	Cbp/p300 interacting transactivator with Glu/Asp rich carboxy-terminal domain 2 [Source:HGNC Symbol;Acc:HGNC:1987]	14.5121	14.4564	14.4435	14.4477	14.2363	14.118	14.2004	14.2411
127	ENSG00000130147	23514.6	0.288094	0.0471998	6.10371	1.03633e-09	1.05673e-07	SH3BP4	SH3 domain binding protein 4 [Source:HGNC Symbol;Acc:HGNC:10826]	14.7195	14.6307	14.6616	14.619	14.393	14.3267	14.2943	14.4605
128	ENSG00000169020	1777.42	-0.581584	0.0954445	-6.09342	1.10521e-09	1.11816e-07	ATP5I	ATP synthase, H+ transporting, mitochondrial Fo complex subunit E [Source:HGNC Symbol;Acc:HGNC:846]	10.4725	10.2701	10.472	10.6681	10.9841	10.9963	11.143	11.0997
129	ENSG00000174307	43054.7	0.393635	0.0646727	6.08657	1.15353e-09	1.158e-07	PHLDA3	pleckstrin homology like domain family A member 3 [Source:HGNC Symbol;Acc:HGNC:8934]	15.5562	15.4522	15.5866	15.7034	15.1666	14.9837	15.246	15.3172
130	ENSG00000100906	12163.5	0.32369	0.0533459	6.06775	1.29712e-09	1.28226e-07	NFKBIA	NFKB inhibitor alpha [Source:HGNC Symbol;Acc:HGNC:7797]	13.7103	13.7653	13.7776	13.6351	13.432	13.3017	13.4834	13.3748
131	ENSG00000242125	4310.35	-0.482168	0.0794618	-6.06792	1.29574e-09	1.28226e-07	SNHG3	small nucleolar RNA host gene 3 [Source:HGNC Symbol;Acc:HGNC:10118]	11.7485	11.9154	11.7897	11.7915	12.3371	12.0385	12.398	12.3783
132	ENSG00000131747	26992.1	-0.277673	0.04599	-6.03769	1.56335e-09	1.53374e-07	TOP2A	topoisomerase (DNA) II alpha [Source:HGNC Symbol;Acc:HGNC:11989]	14.5693	14.5796	14.6027	14.5468	14.8699	14.9464	14.8314	14.7557
133	ENSG00000117318	3023.27	0.484332	0.0802461	6.03558	1.58392e-09	1.54224e-07	ID3	inhibitor of DNA binding 3, HLH protein [Source:HGNC Symbol;Acc:HGNC:5362]	11.806	11.7955	11.7479	11.7887	11.1759	11.1368	11.4305	11.4285
134	ENSG00000148926	2964.4	0.402299	0.0669977	6.00467	1.91727e-09	1.85289e-07	ADM	adrenomedullin [Source:HGNC Symbol;Acc:HGNC:259]	11.6955	11.7626	11.7356	11.6903	11.2598	11.2406	11.386	11.3824
135	ENSG00000188157	32469.8	0.409293	0.068354	5.98785	2.12633e-09	2.0397e-07	AGRN	agrin [Source:HGNC Symbol;Acc:HGNC:329]	15.0924	15.1645	15.1285	15.3128	14.7783	14.5212	14.8534	14.8901
136	ENSG00000071051	14230.4	0.274684	0.045963	5.97619	2.28414e-09	2.17497e-07	NCK2	NCK adaptor protein 2 [Source:HGNC Symbol;Acc:HGNC:7665]	13.9604	13.8861	13.8892	13.9732	13.6171	13.6116	13.6586	13.7209
137	ENSG00000138271	1728.8	0.513664	0.0860154	5.97177	2.34697e-09	2.21849e-07	GPR87	G protein-coupled receptor 87 [Source:HGNC Symbol;Acc:HGNC:4538]	11.0039	11.0252	10.9773	10.9527	10.5751	10.4618	10.3036	10.5535
138	ENSG00000181222	19931.8	0.289593	0.0488344	5.93011	3.02735e-09	2.84089e-07	POLR2A	RNA polymerase II subunit A [Source:HGNC Symbol;Acc:HGNC:9187]	14.4546	14.4743	14.4325	14.315	14.1281	14.0489	14.1675	14.1752
139	ENSG00000231925	3460.09	0.432897	0.0730642	5.92488	3.12527e-09	2.91167e-07	TAPBP	TAP binding protein [Source:HGNC Symbol;Acc:HGNC:11566]	12.0013	12.0526	11.9392	11.8261	11.5613	11.3859	11.5485	11.5933
140	ENSG00000005339	8030.6	0.299494	0.050727	5.90404	3.547e-09	3.28098e-07	CREBBP	CREB binding protein [Source:HGNC Symbol;Acc:HGNC:2348]	13.0972	13.1995	13.0756	13.0776	12.7932	12.7834	12.8106	12.8676
141	ENSG00000170775	2808.86	0.514524	0.0875852	5.87455	4.23991e-09	3.8941e-07	GPR37	G protein-coupled receptor 37 [Source:HGNC Symbol;Acc:HGNC:4494]	11.6783	11.7522	11.5579	11.7635	11.3122	11.2506	10.9316	11.185
142	ENSG00000116016	52152.1	0.232813	0.0396681	5.86901	4.38408e-09	3.99816e-07	EPAS1	endothelial PAS domain protein 1 [Source:HGNC Symbol;Acc:HGNC:3374]	15.8408	15.7884	15.7473	15.7502	15.5381	15.602	15.5055	15.55
143	ENSG00000120885	3357.74	0.442573	0.075734	5.84378	5.10285e-09	4.60472e-07	CLU	clusterin [Source:HGNC Symbol;Acc:HGNC:2095]	11.9706	11.8975	11.9096	11.894	11.5263	11.2599	11.5871	11.5069
144	ENSG00000130766	13174.6	0.315745	0.0540361	5.84321	5.1203e-09	4.60472e-07	SESN2	sestrin 2 [Source:HGNC Symbol;Acc:HGNC:20746]	13.7677	13.8457	13.8738	13.85	13.4944	13.3933	13.5576	13.6211
145	ENSG00000147162	10721.6	-0.306151	0.05253	-5.82811	5.60598e-09	5.00672e-07	OGT	O-linked N-acetylglucosamine (GlcNAc) transferase [Source:HGNC Symbol;Acc:HGNC:8127]	13.1567	13.3184	13.2347	13.1934	13.4425	13.5762	13.5719	13.5393
146	ENSG00000099204	3733.98	0.462105	0.0795024	5.81247	6.15582e-09	5.42484e-07	ABLIM1	actin binding LIM protein 1 [Source:HGNC Symbol;Acc:HGNC:78]	12.1539	11.9738	12.1566	12.026	11.4813	11.751	11.4903	11.7235
147	ENSG00000148400	4807.58	0.453918	0.0780946	5.81241	6.15792e-09	5.42484e-07	NOTCH1	notch 1 [Source:HGNC Symbol;Acc:HGNC:7881]	12.481	12.4127	12.3835	12.4834	11.9493	11.7537	12.0377	12.1728
148	ENSG00000249353	7552.69	-0.363397	0.0627146	-5.79446	6.85429e-09	5.9975e-07	NPM1P27	nucleophosmin 1 pseudogene 27 [Source:HGNC Symbol;Acc:HGNC:45206]	12.5777	12.699	12.64	12.8298	13.1113	12.9614	13.025	13.1104
149	ENSG00000044574	525403	0.297575	0.0514345	5.78552	7.22897e-09	6.28289e-07	HSPA5	heat shock protein family A (Hsp70) member 5 [Source:HGNC Symbol;Acc:HGNC:5238]	19.2162	19.184	19.1876	18.9766	18.8357	18.9235	18.8318	18.7922
150	ENSG00000173209	2002.61	-0.514809	0.0890811	-5.77911	7.50979e-09	6.48345e-07	AHSA2	activator of HSP90 ATPase homolog 2 [Source:HGNC Symbol;Acc:HGNC:20437]	10.4844	10.7618	10.7319	10.754	11.2328	11.0668	11.1983	11.3053
151	ENSG00000137200	8163.49	0.29213	0.0507039	5.76149	8.33738e-09	7.15027e-07	CMTR1	cap methyltransferase 1 [Source:HGNC Symbol;Acc:HGNC:21077]	13.1444	13.1	13.1656	13.1254	12.7502	12.8287	12.8892	12.8929
152	ENSG00000147872	35442.8	0.233802	0.0406594	5.75026	8.91073e-09	7.5917e-07	PLIN2	perilipin 2 [Source:HGNC Symbol;Acc:HGNC:248]	15.232	15.2263	15.2506	15.1921	15.0356	14.9342	14.9532	15.0403
153	ENSG00000102287	2165.29	-0.597907	0.104187	-5.73881	9.53413e-09	8.06974e-07	GABRE	gamma-aminobutyric acid type A receptor epsilon subunit [Source:HGNC Symbol;Acc:HGNC:4085]	10.7128	10.9097	10.8703	10.4702	11.4601	11.2606	11.4756	11.1795
154	ENSG00000221869	4864.68	0.553586	0.0965906	5.73126	9.96896e-09	8.38299e-07	CEBPD	CCAAT/enhancer binding protein delta [Source:HGNC Symbol;Acc:HGNC:1835]	12.4337	12.4051	12.4852	12.6584	11.8125	11.6376	12.1231	12.1444
155	ENSG00000282851	77.4435	2.76225	0.482141	5.72912	1.00951e-08	8.43429e-07	BISPR	BST2 interferon stimulated positive regulator (non-protein coding) [Source:HGNC Symbol;Acc:HGNC:51290]	7.34975	6.87254	7.08041	6.99469	5.45593	2.38483	4.26576	4.00332
156	ENSG00000204267	1960.32	0.484913	0.0848494	5.71499	1.09712e-08	9.10753e-07	TAP2	transporter 2, ATP binding cassette subfamily B member [Source:HGNC Symbol;Acc:HGNC:44]	11.0195	11.209	11.2038	11.1958	10.7901	10.5366	10.667	10.698
157	ENSG00000204388	2636.58	0.412803	0.0722943	5.71003	1.12959e-08	9.31728e-07	HSPA1B	heat shock protein family A (Hsp70) member 1B [Source:HGNC Symbol;Acc:HGNC:5233]	11.4275	11.5868	11.6091	11.5934	11.2314	11.1095	11.1005	11.1337
158	ENSG00000108771	71.6522	2.90956	0.510375	5.70083	1.19226e-08	9.77202e-07	DHX58	DExH-box helicase 58 [Source:HGNC Symbol;Acc:HGNC:29517]	7.36127	6.96034	6.93878	6.61285	3.72849	5.36165	3.46336	2.65698
159	ENSG00000120709	7621.97	0.276009	0.0485032	5.69054	1.2664e-08	1.03144e-06	FAM53C	family with sequence similarity 53 member C [Source:HGNC Symbol;Acc:HGNC:1336]	13.0808	12.986	13.0214	13.0209	12.7435	12.8057	12.7279	12.7271
161	ENSG00000170542	34790.6	0.242923	0.0427341	5.68452	1.31184e-08	1.06177e-06	SERPINB9	serpin family B member 9 [Source:HGNC Symbol;Acc:HGNC:8955]	15.2542	15.2357	15.2092	15.1079	14.9446	14.9371	14.9982	14.9588
162	ENSG00000197976	7476.76	0.275208	0.0484257	5.68311	1.32269e-08	1.0639e-06	AKAP17A	A-kinase anchoring protein 17A [Source:HGNC Symbol;Acc:HGNC:18783]	12.9662	13.0027	13.0258	13.0024	12.723	12.6587	12.7649	12.7482
163	ENSG00000108786	9067.71	0.357084	0.0635908	5.61534	1.96177e-08	1.56821e-06	HSD17B1	hydroxysteroid 17-beta dehydrogenase 1 [Source:HGNC Symbol;Acc:HGNC:5210]	13.3128	13.1826	13.2631	13.4819	12.9426	12.9089	13.041	12.9318
164	ENSG00000198355	13424	0.365429	0.0651218	5.61147	2.0062e-08	1.59388e-06	PIM3	Pim-3 proto-oncogene, serine/threonine kinase [Source:HGNC Symbol;Acc:HGNC:19310]	13.8012	13.8357	13.855	14.0322	13.4912	13.3597	13.5586	13.6485
165	ENSG00000132510	5182.26	0.3549	0.0633471	5.60246	2.11327e-08	1.66871e-06	KDM6B	lysine demethylase 6B [Source:HGNC Symbol;Acc:HGNC:29012]	12.5207	12.5327	12.5379	12.4317	12.0914	12.049	12.1735	12.2796
166	ENSG00000279088	451.664	-1.01434	0.181787	-5.57985	2.40725e-08	1.88933e-06	AC022400.7		8.07853	8.5261	8.00025	8.25017	8.80047	9.31887	9.38861	9.38164
167	ENSG00000077150	2967.9	0.365653	0.0656259	5.57177	2.5216e-08	1.96715e-06	NFKB2	nuclear factor kappa B subunit 2 [Source:HGNC Symbol;Acc:HGNC:7795]	11.7057	11.7717	11.7073	11.6402	11.2805	11.3432	11.4084	11.3303
168	ENSG00000136068	44439.8	0.235012	0.0422346	5.56443	2.63007e-08	2.03949e-06	FLNB	filamin B [Source:HGNC Symbol;Acc:HGNC:3755]	15.6091	15.6072	15.5218	15.4662	15.3269	15.3065	15.3065	15.3292
169	ENSG00000153786	11084	0.277233	0.0498433	5.56208	2.66573e-08	2.05483e-06	ZDHHC7	zinc finger DHHC-type containing 7 [Source:HGNC Symbol;Acc:HGNC:18459]	13.5924	13.6264	13.5884	13.4606	13.2392	13.3066	13.3159	13.3012
170	ENSG00000117632	20940.7	-0.236549	0.0425436	-5.56016	2.69534e-08	2.06537e-06	STMN1	stathmin 1 [Source:HGNC Symbol;Acc:HGNC:6510]	14.1872	14.221	14.2913	14.2224	14.4473	14.4194	14.4882	14.5134
171	ENSG00000088256	3393.3	0.380247	0.0685308	5.54855	2.88041e-08	2.19419e-06	GNA11	G protein subunit alpha 11 [Source:HGNC Symbol;Acc:HGNC:4379]	11.9282	11.8376	11.8354	12.0178	11.5209	11.4976	11.4691	11.6126
172	ENSG00000162783	3353.59	0.452098	0.0816145	5.53943	3.03462e-08	2.29815e-06	IER5	immediate early response 5 [Source:HGNC Symbol;Acc:HGNC:5393]	11.8939	11.9595	11.9759	11.8487	11.4688	11.2475	11.477	11.6512
173	ENSG00000142910	25940.8	0.282907	0.0512053	5.52496	3.29564e-08	2.48131e-06	TINAGL1	tubulointerstitial nephritis antigen like 1 [Source:HGNC Symbol;Acc:HGNC:19168]	14.7692	14.8265	14.795	14.7988	14.5531	14.3534	14.5595	14.581
174	ENSG00000111266	3544.37	0.357812	0.064872	5.51566	3.47464e-08	2.58601e-06	DUSP16	dual specificity phosphatase 16 [Source:HGNC Symbol;Acc:HGNC:17909]	11.9668	11.9746	11.9963	11.8992	11.5787	11.5097	11.605	11.706
175	ENSG00000163545	3882.06	0.336518	0.0610314	5.51385	3.51063e-08	2.59787e-06	NUAK2	NUAK family kinase 2 [Source:HGNC Symbol;Acc:HGNC:29558]	12.1385	12.0105	12.1355	12.0376	11.7624	11.7025	11.7221	11.7899
176	ENSG00000198910	3891.63	0.444708	0.0808446	5.50078	3.78119e-08	2.78219e-06	L1CAM	L1 cell adhesion molecule [Source:HGNC Symbol;Acc:HGNC:6470]	12.3151	12.2191	12.0296	11.9321	11.7122	11.6631	11.7368	11.6336
177	ENSG00000185885	415.357	3.88876	0.707104	5.49956	3.80747e-08	2.78569e-06	IFITM1	interferon induced transmembrane protein 1 [Source:HGNC Symbol;Acc:HGNC:5412]	9.30485	9.67969	9.56486	9.82412	5.84233	6.46961	5.97736	2.43898
178	ENSG00000170312	7997.22	-0.284605	0.051805	-5.49377	3.93439e-08	2.86238e-06	CDK1	cyclin dependent kinase 1 [Source:HGNC Symbol;Acc:HGNC:1722]	12.8163	12.8297	12.7992	12.8198	12.9947	13.1779	13.1127	13.1114
179	ENSG00000196262	69662.9	-0.262134	0.0477721	-5.48719	4.08377e-08	2.95446e-06	PPIA	peptidylprolyl isomerase A [Source:HGNC Symbol;Acc:HGNC:9253]	15.8714	15.9009	15.9647	16.0601	16.1993	16.1635	16.2921	16.1949
180	ENSG00000123240	3775.46	0.31784	0.0580028	5.47974	4.25958e-08	3.06453e-06	OPTN	optineurin [Source:HGNC Symbol;Acc:HGNC:17142]	12.0586	12.0611	12.0286	11.9826	11.6856	11.7261	11.6838	11.7633
181	ENSG00000161638	18321.1	0.231706	0.0424033	5.46433	4.64658e-08	3.32448e-06	ITGA5	integrin subunit alpha 5 [Source:HGNC Symbol;Acc:HGNC:6141]	14.2825	14.2667	14.2624	14.2783	14.0745	13.9754	14.0131	14.0969
182	ENSG00000136147	601.595	0.78591	0.144273	5.44738	5.11164e-08	3.63713e-06	PHF11	PHD finger protein 11 [Source:HGNC Symbol;Acc:HGNC:17024]	9.57345	9.70151	9.64071	9.35622	8.96871	8.80254	8.84437	8.51342
183	ENSG00000184164	7775.35	0.340659	0.062914	5.41467	6.14025e-08	4.34515e-06	CRELD2	cysteine rich with EGF like domains 2 [Source:HGNC Symbol;Acc:HGNC:28150]	13.0588	13.1251	12.9844	13.1662	12.6498	12.6556	12.8591	12.8015
184	ENSG00000196498	14303.3	0.277511	0.0516398	5.37398	7.70182e-08	5.42057e-06	NCOR2	nuclear receptor corepressor 2 [Source:HGNC Symbol;Acc:HGNC:7673]	13.8854	13.9403	13.9295	13.9883	13.5782	13.5843	13.7482	13.7159
185	ENSG00000109670	7619.88	0.316767	0.058958	5.37275	7.75446e-08	5.42812e-06	FBXW7	F-box and WD repeat domain containing 7 [Source:HGNC Symbol;Acc:HGNC:16712]	13.0816	13.0885	13.1049	12.8973	12.644	12.7634	12.7533	12.7504
186	ENSG00000220583	933.879	-0.761438	0.142003	-5.36212	8.22491e-08	5.72648e-06	RPL35P2	ribosomal protein L35 pseudogene 2 [Source:HGNC Symbol;Acc:HGNC:35789]	9.20292	9.40401	9.4571	9.65401	10.2268	9.79236	10.3865	10.3219
187	ENSG00000196588	5555.88	0.322569	0.0603758	5.34268	9.15799e-08	6.34203e-06	MKL1	megakaryoblastic leukemia (translocation) 1 [Source:HGNC Symbol;Acc:HGNC:14334]	12.5752	12.5731	12.598	12.6229	12.2728	12.1352	12.2813	12.379
188	ENSG00000215086	839.775	-0.791062	0.148492	-5.32731	9.9676e-08	6.86598e-06	NPM1P24	nucleophosmin 1 pseudogene 24 [Source:HGNC Symbol;Acc:HGNC:45097]	9.17382	9.23475	9.48872	9.14323	10.2371	9.77855	9.79622	10.3309
189	ENSG00000271533	362.868	-1.03732	0.194944	-5.32115	1.03116e-07	7.06534e-06	Z83843.1		7.78556	7.98417	8.16589	7.59074	9.08397	9.01468	9.06427	8.49938
190	ENSG00000123364	4350.95	0.351529	0.0660894	5.31899	1.04343e-07	7.11181e-06	HOXC13	homeobox C13 [Source:HGNC Symbol;Acc:HGNC:5125]	12.2635	12.2543	12.2792	12.2137	11.7357	11.8944	11.9816	11.9772
191	ENSG00000111912	4817.53	0.354372	0.0666558	5.31645	1.05811e-07	7.17413e-06	NCOA7	nuclear receptor coactivator 7 [Source:HGNC Symbol;Acc:HGNC:21081]	12.5062	12.357	12.4206	12.3114	12.131	12.1068	11.9272	12.0116
192	ENSG00000162981	515.713	0.847639	0.159502	5.31428	1.07082e-07	7.22246e-06	FAM84A	family with sequence similarity 84 member A [Source:HGNC Symbol;Acc:HGNC:20743]	9.44404	9.27982	9.34711	9.4263	8.15024	8.84621	8.50741	8.52386
193	ENSG00000130479	2739.02	0.476445	0.0898123	5.3049	1.12736e-07	7.56444e-06	MAP1S	microtubule associated protein 1S [Source:HGNC Symbol;Acc:HGNC:15715]	11.6226	11.573	11.5928	11.7585	11.289	10.8815	11.22	11.2244
194	ENSG00000198918	15633.8	-0.358652	0.0677729	-5.29196	1.2101e-07	8.07772e-06	RPL39	ribosomal protein L39 [Source:HGNC Symbol;Acc:HGNC:10350]	13.6246	13.6646	13.7911	13.8741	14.1216	13.8981	14.179	14.1855
195	ENSG00000173821	4122.24	0.388131	0.073362	5.29062	1.219e-07	8.09539e-06	RNF213	ring finger protein 213 [Source:HGNC Symbol;Acc:HGNC:14539]	12.1907	12.2726	12.2957	11.9819	11.831	11.7738	11.8466	11.7574
196	ENSG00000100647	1126.34	0.526367	0.0996099	5.28428	1.26202e-07	8.32341e-06	SUSD6	sushi domain containing 6 [Source:HGNC Symbol;Acc:HGNC:19956]	10.3347	10.3568	10.4769	10.3387	9.86101	9.71292	9.84137	9.97921
197	ENSG00000179820	13721.3	0.280904	0.0531644	5.28367	1.26619e-07	8.32341e-06	MYADM	myeloid associated differentiation marker [Source:HGNC Symbol;Acc:HGNC:7544]	13.9454	13.875	13.8621	13.8267	13.63	13.4593	13.6228	13.6666
198	ENSG00000138326	47465.8	-0.235787	0.0446679	-5.27867	1.30122e-07	8.51049e-06	RPS24	ribosomal protein S24 [Source:HGNC Symbol;Acc:HGNC:10411]	15.3352	15.3667	15.4749	15.4657	15.6315	15.6372	15.7116	15.6085
199	ENSG00000005007	14942.4	0.222364	0.0422954	5.25741	1.46098e-07	9.50736e-06	UPF1	UPF1, RNA helicase and ATPase [Source:HGNC Symbol;Acc:HGNC:9962]	14.0061	13.9568	13.9235	14.0088	13.7335	13.7257	13.763	13.7837
200	ENSG00000168264	7708.64	0.269594	0.0514238	5.2426	1.58327e-07	1.02517e-05	IRF2BP2	interferon regulatory factor 2 binding protein 2 [Source:HGNC Symbol;Acc:HGNC:21729]	13.0162	12.9752	13.0969	13.0724	12.8009	12.708	12.8132	12.7609
201	ENSG00000224114	791.949	-0.593331	0.113323	-5.23575	1.6432e-07	1.05868e-05	AL591846.1		9.20292	9.30183	9.41451	9.28942	9.87048	9.86765	10.0268	9.81609
202	ENSG00000148120	4016.97	0.374724	0.0717102	5.22553	1.73658e-07	1.1133e-05	C9orf3	chromosome 9 open reading frame 3 [Source:HGNC Symbol;Acc:HGNC:1361]	12.2738	12.1555	12.1645	11.9823	11.7538	11.6869	11.7909	11.853
203	ENSG00000123384	28826.1	0.293077	0.0561659	5.21806	1.80803e-07	1.1534e-05	LRP1	LDL receptor related protein 1 [Source:HGNC Symbol;Acc:HGNC:6692]	14.9158	14.9732	14.9936	14.9331	14.7026	14.4659	14.7093	14.7501
204	ENSG00000134057	23124.5	-0.22408	0.0431821	-5.18918	2.11223e-07	1.34085e-05	CCNB1	cyclin B1 [Source:HGNC Symbol;Acc:HGNC:1579]	14.3419	14.3368	14.3893	14.4523	14.5807	14.5679	14.6163	14.6531
205	ENSG00000076351	3987.43	0.348467	0.0671877	5.18648	2.1431e-07	1.35381e-05	SLC46A1	solute carrier family 46 member 1 [Source:HGNC Symbol;Acc:HGNC:30521]	12.1863	12.123	12.1433	12.0447	11.8368	11.804	11.8308	11.6263
206	ENSG00000126003	4277.15	0.327219	0.0632206	5.17583	2.26894e-07	1.42635e-05	PLAGL2	PLAG1 like zinc finger 2 [Source:HGNC Symbol;Acc:HGNC:9047]	12.2753	12.2151	12.2008	12.1765	11.7766	11.9264	11.9881	11.8585
207	ENSG00000050327	2365.06	0.379107	0.0732733	5.17388	2.29287e-07	1.43443e-05	ARHGEF5	Rho guanine nucleotide exchange factor 5 [Source:HGNC Symbol;Acc:HGNC:13209]	11.4425	11.402	11.3748	11.3198	10.947	11.1095	10.9383	11.0233
209	ENSG00000126878	5366.68	-0.393534	0.0762238	-5.16287	2.43189e-07	1.50684e-05	AIF1L	allograft inflammatory factor 1 like [Source:HGNC Symbol;Acc:HGNC:28904]	12.1107	12.0337	12.242	12.317	12.6051	12.4516	12.7268	12.4941
210	ENSG00000133816	8899.68	0.266088	0.051536	5.16316	2.42818e-07	1.50684e-05	MICAL2	microtubule associated monooxygenase, calponin and LIM domain containing 2 [Source:HGNC Symbol;Acc:HGNC:24693]	13.3339	13.2063	13.2265	13.2172	12.9168	12.9757	12.9754	13.0498
211	ENSG00000102921	4168.54	0.330468	0.0640787	5.15722	2.50648e-07	1.54553e-05	N4BP1	NEDD4 binding protein 1 [Source:HGNC Symbol;Acc:HGNC:29850]	12.0564	12.2816	12.1792	12.1983	11.8139	11.8972	11.8181	11.8749
212	ENSG00000241741	720.404	-0.852634	0.165356	-5.15634	2.51821e-07	1.54553e-05	RPL7AP30	ribosomal protein L7a pseudogene 30 [Source:HGNC Symbol;Acc:HGNC:35757]	8.6335	9.06292	9.075	9.19037	10.1742	9.48748	9.68075	9.99681
213	ENSG00000197324	7820.95	0.26279	0.0510847	5.1442	2.68659e-07	1.6411e-05	LRP10	LDL receptor related protein 10 [Source:HGNC Symbol;Acc:HGNC:14553]	12.9903	13.0294	13.0985	13.1131	12.8021	12.7477	12.7835	12.8488
214	ENSG00000172534	13909.1	0.320766	0.0623663	5.14325	2.70023e-07	1.64169e-05	HCFC1	host cell factor C1 [Source:HGNC Symbol;Acc:HGNC:4839]	13.9019	13.9276	13.9367	13.8952	13.4995	13.4504	13.6294	13.7761
215	ENSG00000184009	94551.5	0.204687	0.0398719	5.13361	2.84239e-07	1.72005e-05	ACTG1	actin gamma 1 [Source:HGNC Symbol;Acc:HGNC:144]	16.6545	16.612	16.651	16.5917	16.4373	16.3386	16.4441	16.468
216	ENSG00000035862	11721.6	0.226386	0.0442151	5.12011	3.05351e-07	1.83921e-05	TIMP2	TIMP metallopeptidase inhibitor 2 [Source:HGNC Symbol;Acc:HGNC:11821]	13.6346	13.6652	13.592	13.61	13.4236	13.3791	13.3535	13.4399
217	ENSG00000248578	432.653	-0.853426	0.166771	-5.11735	3.09866e-07	1.85776e-05	NPM1P21	nucleophosmin 1 pseudogene 21 [Source:HGNC Symbol;Acc:HGNC:13855]	8.48348	8.08528	8.28774	8.217	9.09371	8.82286	9.19795	9.32904
218	ENSG00000013588	601.768	0.797183	0.155835	5.11555	3.12826e-07	1.86686e-05	GPRC5A	G protein-coupled receptor class C group 5 member A [Source:HGNC Symbol;Acc:HGNC:9836]	9.28684	9.73923	9.77661	9.45299	8.92209	8.84952	8.48556	8.8457
219	ENSG00000145741	46666.8	-0.189976	0.0372979	-5.09346	3.51581e-07	2.08852e-05	BTF3	basic transcription factor 3 [Source:HGNC Symbol;Acc:HGNC:1125]	15.4235	15.3826	15.4448	15.3965	15.5886	15.6234	15.6369	15.5577
220	ENSG00000101665	2637.33	0.418694	0.0823213	5.08609	3.65511e-07	2.16136e-05	SMAD7	SMAD family member 7 [Source:HGNC Symbol;Acc:HGNC:6773]	11.468	11.6202	11.4945	11.6469	11.1489	10.9805	11.1213	11.2962
221	ENSG00000177731	11439.3	0.254549	0.050068	5.08406	3.6946e-07	2.17478e-05	FLII	FLII, actin remodeling protein [Source:HGNC Symbol;Acc:HGNC:3750]	13.6353	13.6219	13.5886	13.5677	13.3016	13.2782	13.3588	13.4504
222	ENSG00000075618	48943.2	0.284611	0.0561218	5.07131	3.95081e-07	2.31507e-05	FSCN1	fascin actin-bundling protein 1 [Source:HGNC Symbol;Acc:HGNC:11148]	15.6944	15.6421	15.6741	15.8381	15.4709	15.2683	15.4641	15.5032
223	ENSG00000136802	5410.41	0.282138	0.055707	5.06468	4.09077e-07	2.38628e-05	LRRC8A	leucine rich repeat containing 8 family member A [Source:HGNC Symbol;Acc:HGNC:19027]	12.5964	12.5307	12.5187	12.4973	12.2307	12.1752	12.3002	12.304
224	ENSG00000155622	10192.2	-0.259948	0.0514423	-5.0532	4.34462e-07	2.523e-05	XAGE2	X antigen family member 2 [Source:HGNC Symbol;Acc:HGNC:4112]	13.1419	13.1692	13.1876	13.218	13.4999	13.3227	13.4837	13.445
225	ENSG00000102858	4411.67	0.363586	0.072044	5.04673	4.4944e-07	2.59833e-05	MGRN1	mahogunin ring finger 1 [Source:HGNC Symbol;Acc:HGNC:20254]	12.198	12.2874	12.3113	12.312	11.8388	11.7782	11.9292	12.0907
226	ENSG00000104687	4827	0.323541	0.0641384	5.04442	4.54901e-07	2.61821e-05	GSR	glutathione-disulfide reductase [Source:HGNC Symbol;Acc:HGNC:4623]	12.4843	12.364	12.3909	12.3154	12.0735	12.1815	11.977	12.0254
227	ENSG00000103257	68057	0.218552	0.0433946	5.03639	4.74404e-07	2.71838e-05	SLC7A5	solute carrier family 7 member 5 [Source:HGNC Symbol;Acc:HGNC:11063]	16.1376	16.1575	16.1586	16.1844	15.9735	15.8235	15.9668	15.9943
228	ENSG00000161091	1722.83	0.51644	0.10262	5.03253	4.8406e-07	2.76149e-05	MFSD12	major facilitator superfamily domain containing 12 [Source:HGNC Symbol;Acc:HGNC:28299]	10.9864	10.8169	11.0434	11.0873	10.4224	10.2556	10.4835	10.6842
229	ENSG00000186174	17701.7	0.245761	0.0489121	5.02454	5.0465e-07	2.86632e-05	BCL9L	B-cell CLL/lymphoma 9 like [Source:HGNC Symbol;Acc:HGNC:23688]	14.1647	14.2085	14.2269	14.3131	13.9824	13.9011	13.9891	14.0575
230	ENSG00000168487	1111.87	0.61567	0.12256	5.02342	5.07596e-07	2.87046e-05	BMP1	bone morphogenetic protein 1 [Source:HGNC Symbol;Acc:HGNC:1067]	10.5105	10.364	10.4858	10.2025	9.66804	9.57595	10.0555	9.77006
231	ENSG00000142871	23235.8	0.278565	0.0555901	5.01105	5.41327e-07	3.04649e-05	CYR61	cysteine rich angiogenic inducer 61 [Source:HGNC Symbol;Acc:HGNC:2654]	14.7082	14.6961	14.668	14.4608	14.3608	14.3574	14.4197	14.2917
232	ENSG00000159840	5572.83	0.368466	0.0735415	5.01031	5.43428e-07	3.04649e-05	ZYX	zyxin [Source:HGNC Symbol;Acc:HGNC:13200]	12.6505	12.6363	12.6084	12.5723	12.1737	12.0454	12.4178	12.3278
233	ENSG00000179348	25283.8	0.239269	0.047842	5.00124	5.69641e-07	3.17968e-05	GATA2	GATA binding protein 2 [Source:HGNC Symbol;Acc:HGNC:4171]	14.7744	14.7058	14.6872	14.7928	14.4356	14.4447	14.5947	14.5243
234	ENSG00000166689	5958.17	0.270483	0.0540947	5.00018	5.72754e-07	3.18333e-05	PLEKHA7	pleckstrin homology domain containing A7 [Source:HGNC Symbol;Acc:HGNC:27049]	12.6789	12.6466	12.7152	12.6375	12.3333	12.4804	12.4101	12.3689
235	ENSG00000168003	67465.2	0.208756	0.0420755	4.96146	6.99644e-07	3.87196e-05	SLC3A2	solute carrier family 3 member 2 [Source:HGNC Symbol;Acc:HGNC:11026]	16.171	16.1278	16.1261	16.1447	15.9256	15.8348	15.9859	15.9834
236	ENSG00000148339	11283.4	0.240949	0.0485987	4.95792	7.12516e-07	3.92642e-05	SLC25A25	solute carrier family 25 member 25 [Source:HGNC Symbol;Acc:HGNC:20663]	13.6096	13.563	13.532	13.6047	13.247	13.3429	13.4059	13.3451
237	ENSG00000228526	1031.45	-0.624548	0.12602	-4.95594	7.19825e-07	3.94989e-05	MIR34AHG	MIR34A host gene [Source:HGNC Symbol;Acc:HGNC:51913]	9.65993	9.67191	9.73931	9.58883	10.5063	10.0597	10.4705	10.0627
238	ENSG00000010818	3627.24	0.364388	0.0735696	4.95297	7.30907e-07	3.99378e-05	HIVEP2	human immunodeficiency virus type I enhancer binding protein 2 [Source:HGNC Symbol;Acc:HGNC:4921]	12.0086	11.9987	11.9839	11.9925	11.4525	11.789	11.5867	11.6755
239	ENSG00000123609	2110.41	0.399233	0.0806626	4.94941	7.4437e-07	4.05025e-05	NMI	N-myc and STAT interactor [Source:HGNC Symbol;Acc:HGNC:7854]	11.2561	11.2832	11.1792	11.1964	10.9514	10.8397	10.6743	10.8461
240	ENSG00000100425	6343.43	0.298236	0.0603046	4.94549	7.59541e-07	4.1155e-05	BRD1	bromodomain containing 1 [Source:HGNC Symbol;Acc:HGNC:1102]	12.8371	12.7639	12.7766	12.7113	12.4723	12.3394	12.5714	12.504
241	ENSG00000099860	990.624	0.608501	0.123139	4.94159	7.74895e-07	4.18121e-05	GADD45B	growth arrest and DNA damage inducible beta [Source:HGNC Symbol;Acc:HGNC:4096]	10.3906	10.0315	10.1743	10.286	9.56677	9.5148	9.48722	9.8648
242	ENSG00000196684	180.103	4.55299	0.921992	4.93821	7.88442e-07	4.23665e-05	HSH2D	hematopoietic SH2 domain containing [Source:HGNC Symbol;Acc:HGNC:24920]	8.113	8.33565	8.46114	8.76144	3.25983	0	3.87551	5.21976
243	ENSG00000182095	22882.4	0.254811	0.0516262	4.93568	7.98708e-07	4.27408e-05	TNRC18	trinucleotide repeat containing 18 [Source:HGNC Symbol;Acc:HGNC:11962]	14.5985	14.6177	14.5296	14.6663	14.3129	14.243	14.4578	14.3734
244	ENSG00000141867	9914.74	0.300172	0.0608293	4.93466	8.02897e-07	4.27881e-05	BRD4	bromodomain containing 4 [Source:HGNC Symbol;Acc:HGNC:13575]	13.4457	13.4646	13.4363	13.3207	13.07	12.977	13.2356	13.1739
245	ENSG00000204386	11589.2	0.278092	0.0563672	4.93358	8.07357e-07	4.28495e-05	NEU1	neuraminidase 1 [Source:HGNC Symbol;Acc:HGNC:7758]	13.6751	13.5918	13.6409	13.6232	13.3874	13.2203	13.3196	13.4793
246	ENSG00000137193	20483.5	0.229644	0.046673	4.92028	8.64191e-07	4.56787e-05	PIM1	Pim-1 proto-oncogene, serine/threonine kinase [Source:HGNC Symbol;Acc:HGNC:8986]	14.4731	14.4514	14.4213	14.3826	14.2721	14.1077	14.24	14.1863
247	ENSG00000100632	8245.6	-0.347224	0.0706211	-4.91671	8.80115e-07	4.63313e-05	ERH	ERH, mRNA splicing and mitosis factor [Source:HGNC Symbol;Acc:HGNC:3447]	12.7373	12.6861	12.8022	13.0494	13.1581	13.1169	13.1743	13.2387
248	ENSG00000164307	3013.68	0.355877	0.0725288	4.90669	9.26257e-07	4.85628e-05	ERAP1	endoplasmic reticulum aminopeptidase 1 [Source:HGNC Symbol;Acc:HGNC:18173]	11.7912	11.6983	11.7207	11.6859	11.4328	11.4796	11.2397	11.3119
249	ENSG00000143252	7066.74	-0.250386	0.0510737	-4.90245	9.46495e-07	4.94238e-05	SDHC	succinate dehydrogenase complex subunit C [Source:HGNC Symbol;Acc:HGNC:10682]	12.6633	12.5959	12.6946	12.6703	12.9186	12.9503	12.9208	12.8347
250	ENSG00000137449	2687.76	0.383321	0.0782361	4.89954	9.60632e-07	4.97607e-05	CPEB2	cytoplasmic polyadenylation element binding protein 2 [Source:HGNC Symbol;Acc:HGNC:21745]	11.6321	11.6132	11.4655	11.5688	11.3177	11.2279	11.0399	11.1556
251	ENSG00000167996	295097	0.198653	0.0405413	4.9	9.58344e-07	4.97607e-05	FTH1	ferritin heavy chain 1 [Source:HGNC Symbol;Acc:HGNC:3976]	18.2601	18.2723	18.3037	18.23	18.0895	17.9769	18.129	18.0727
252	ENSG00000083857	1780.47	0.465733	0.0951248	4.89602	9.77958e-07	5.03739e-05	FAT1	FAT atypical cadherin 1 [Source:HGNC Symbol;Acc:HGNC:3595]	10.9686	11.185	11.0599	10.8099	10.6252	10.564	10.5647	10.4323
253	ENSG00000156467	4577.33	-0.31208	0.0637475	-4.89556	9.80249e-07	5.03739e-05	UQCRB	ubiquinol-cytochrome c reductase binding protein [Source:HGNC Symbol;Acc:HGNC:12582]	11.915	11.9632	12.0671	12.0345	12.287	12.1975	12.3694	12.3718
254	ENSG00000173915	3938.3	-0.455404	0.0931734	-4.88771	1.02016e-06	5.22175e-05	USMG5	up-regulated during skeletal muscle growth 5 homolog (mouse) [Source:HGNC Symbol;Acc:HGNC:30889]	11.6087	11.5709	11.6069	11.9688	12.1552	11.9593	12.1603	12.3166
255	ENSG00000138796	2975.24	-0.337931	0.0693076	-4.87581	1.0836e-06	5.503e-05	HADH	hydroxyacyl-CoA dehydrogenase [Source:HGNC Symbol;Acc:HGNC:4799]	11.3113	11.3599	11.369	11.4007	11.5804	11.7577	11.7824	11.6638
256	ENSG00000163132	1357.56	0.538452	0.110429	4.876	1.08258e-06	5.503e-05	MSX1	msh homeobox 1 [Source:HGNC Symbol;Acc:HGNC:7391]	10.7252	10.5776	10.6424	10.6611	10.0497	9.90784	10.4002	10.0471
257	ENSG00000128590	8208.16	0.263522	0.0542629	4.85639	1.19548e-06	6.02391e-05	DNAJB9	DnaJ heat shock protein family (Hsp40) member B9 [Source:HGNC Symbol;Acc:HGNC:6968]	13.1561	13.1427	13.1782	13.0337	12.8566	12.9404	12.7827	12.8771
258	ENSG00000164904	14492.5	-0.215526	0.0443751	-4.85691	1.19234e-06	6.02391e-05	ALDH7A1	aldehyde dehydrogenase 7 family member A1 [Source:HGNC Symbol;Acc:HGNC:877]	13.7417	13.6612	13.721	13.7204	13.9564	13.9797	13.8835	13.8851
259	ENSG00000234009	857.309	-0.706741	0.145772	-4.84828	1.24539e-06	6.25108e-05	RPL5P34	ribosomal protein L5 pseudogene 34 [Source:HGNC Symbol;Acc:HGNC:36463]	9.39725	9.56673	9.10846	9.28485	10.2988	9.67802	10.0381	10.1394
260	ENSG00000101104	1260.77	-0.518236	0.107056	-4.84079	1.29323e-06	6.46613e-05	PABPC1L	poly(A) binding protein cytoplasmic 1 like [Source:HGNC Symbol;Acc:HGNC:15797]	9.79981	10.1408	10.007	10.1023	10.3899	10.5569	10.6855	10.5026
261	ENSG00000139926	5681.36	0.313492	0.0647718	4.83994	1.29876e-06	6.46884e-05	FRMD6	FERM domain containing 6 [Source:HGNC Symbol;Acc:HGNC:19839]	12.6563	12.6965	12.6516	12.4659	12.4002	12.3034	12.2986	12.2215
262	ENSG00000086061	28589.8	0.230038	0.0477031	4.82229	1.41917e-06	7.04149e-05	DNAJA1	DnaJ heat shock protein family (Hsp40) member A1 [Source:HGNC Symbol;Acc:HGNC:5229]	14.9156	14.8809	14.9302	14.9278	14.5893	14.7961	14.7016	14.6391
263	ENSG00000118503	2947.08	0.389939	0.080955	4.81674	1.45922e-06	7.21254e-05	TNFAIP3	TNF alpha induced protein 3 [Source:HGNC Symbol;Acc:HGNC:11896]	11.7708	11.7255	11.6802	11.65	11.2569	11.5154	11.1552	11.3184
264	ENSG00000196954	2258.77	0.412087	0.0855708	4.81574	1.46653e-06	7.2211e-05	CASP4	caspase 4 [Source:HGNC Symbol;Acc:HGNC:1505]	11.4075	11.3787	11.4227	11.1016	10.8583	10.973	10.9404	10.9105
265	ENSG00000229117	25290.9	-0.317109	0.0659731	-4.80664	1.53489e-06	7.52911e-05	RPL41	ribosomal protein L41 [Source:HGNC Symbol;Acc:HGNC:10354]	14.3285	14.3818	14.4293	14.6724	14.6555	14.7694	14.8516	14.8208
266	ENSG00000213881	439.746	-0.772961	0.161053	-4.79942	1.59127e-06	7.7762e-05	NPM1P6	nucleophosmin 1 pseudogene 6 [Source:HGNC Symbol;Acc:HGNC:7926]	8.20536	8.42787	8.12119	8.58328	9.24706	8.93602	9.12679	9.14969
267	ENSG00000232176	1788.68	-0.640516	0.133556	-4.79587	1.61969e-06	7.88531e-05	AL161909.1		10.4457	10.3099	10.4531	10.5805	11.2727	10.5335	11.1118	11.3169
268	ENSG00000147324	4597.08	0.336341	0.0702228	4.78963	1.67091e-06	8.07397e-05	MFHAS1	malignant fibrous histiocytoma amplified sequence 1 [Source:HGNC Symbol;Acc:HGNC:16982]	12.3585	12.3728	12.223	12.3403	12.1408	12.0041	11.8441	11.9523
269	ENSG00000197694	28539.1	0.238613	0.0498122	4.79024	1.66579e-06	8.07397e-05	SPTAN1	spectrin alpha, non-erythrocytic 1 [Source:HGNC Symbol;Acc:HGNC:11273]	14.9454	14.9792	14.9561	14.7702	14.6858	14.6336	14.72	14.6652
270	ENSG00000072110	74475.1	0.178385	0.037272	4.78604	1.70106e-06	8.12091e-05	ACTN1	actinin alpha 1 [Source:HGNC Symbol;Acc:HGNC:163]	16.2761	16.2745	16.3017	16.2304	16.0976	16.07	16.0553	16.1456
271	ENSG00000103187	19342.9	0.236127	0.0493423	4.78549	1.7057e-06	8.12091e-05	COTL1	coactosin like F-actin binding protein 1 [Source:HGNC Symbol;Acc:HGNC:18304]	14.338	14.3303	14.42	14.321	14.1122	14.0055	14.2005	14.1415
272	ENSG00000141664	718.694	0.692704	0.144713	4.78674	1.6951e-06	8.12091e-05	ZCCHC2	zinc finger CCHC-type containing 2 [Source:HGNC Symbol;Acc:HGNC:22916]	9.93505	9.81656	9.93133	9.45096	8.90375	9.33074	9.07163	9.07594
273	ENSG00000159176	60768.1	0.184193	0.0384747	4.78739	1.68962e-06	8.12091e-05	CSRP1	cysteine and glycine rich protein 1 [Source:HGNC Symbol;Acc:HGNC:2469]	16.0101	15.9831	16.0114	15.9142	15.7946	15.7547	15.8256	15.8082
274	ENSG00000139514	6057.28	0.310358	0.064995	4.77511	1.79609e-06	8.51992e-05	SLC7A1	solute carrier family 7 member 1 [Source:HGNC Symbol;Acc:HGNC:11057]	12.8435	12.6817	12.6999	12.6118	12.3778	12.487	12.2876	12.4437
275	ENSG00000124171	2815.51	0.345501	0.0724237	4.77056	1.83715e-06	8.68286e-05	PARD6B	par-6 family cell polarity regulator beta [Source:HGNC Symbol;Acc:HGNC:16245]	11.6673	11.6845	11.6521	11.4737	11.3445	11.2876	11.2522	11.2207
276	ENSG00000087586	10798.9	-0.205686	0.0431236	-4.7697	1.84504e-06	8.68846e-05	AURKA	aurora kinase A [Source:HGNC Symbol;Acc:HGNC:11393]	13.2524	13.2812	13.3332	13.3006	13.5112	13.4815	13.5184	13.4804
277	ENSG00000072571	15690.9	-0.270673	0.056786	-4.76654	1.87419e-06	8.79375e-05	HMMR	hyaluronan mediated motility receptor [Source:HGNC Symbol;Acc:HGNC:5012]	13.8165	13.75	13.818	13.7988	14.0282	14.2389	13.9982	13.9866
278	ENSG00000224631	2774.27	-0.483793	0.101561	-4.7636	1.90174e-06	8.8908e-05	RPS27AP16	ribosomal protein S27a pseudogene 16 [Source:HGNC Symbol;Acc:HGNC:36855]	11.158	11.0981	11.2443	11.2019	11.7695	11.2967	11.6379	11.8725
279	ENSG00000154447	4622.1	0.334404	0.0702279	4.76169	1.91979e-06	8.94289e-05	SH3RF1	SH3 domain containing ring finger 1 [Source:HGNC Symbol;Acc:HGNC:17650]	12.4554	12.2816	12.3631	12.2176	12.0857	12.0418	11.8623	11.9917
280	ENSG00000167522	16997.1	0.210108	0.04415	4.75896	1.94595e-06	9.03229e-05	ANKRD11	ankyrin repeat domain 11 [Source:HGNC Symbol;Acc:HGNC:21316]	14.1417	14.2078	14.1862	14.0781	13.9254	13.9147	13.9635	13.9725
281	ENSG00000075624	600151	0.21312	0.0447929	4.75789	1.95629e-06	9.04783e-05	ACTB	actin beta [Source:HGNC Symbol;Acc:HGNC:132]	19.3022	19.2989	19.3085	19.2806	19.1062	18.9463	19.144	19.1328
282	ENSG00000197279	12693.5	0.305806	0.0643226	4.75425	1.99183e-06	9.17941e-05	ZNF165	zinc finger protein 165 [Source:HGNC Symbol;Acc:HGNC:12953]	13.8119	13.8762	13.8546	13.5395	13.4869	13.4527	13.474	13.4701
283	ENSG00000130695	9040.62	0.224778	0.0472979	4.75239	2.01023e-06	9.23137e-05	CEP85	centrosomal protein 85 [Source:HGNC Symbol;Acc:HGNC:25309]	13.2858	13.2757	13.2156	13.2229	13.0401	13.0476	12.9588	13.0541
284	ENSG00000180900	6697.72	0.313861	0.0661234	4.7466	2.06869e-06	9.46629e-05	SCRIB	scribbled planar cell polarity protein [Source:HGNC Symbol;Acc:HGNC:30377]	12.7971	12.7836	12.894	12.9516	12.4723	12.4155	12.6123	12.662
285	ENSG00000065809	4688.66	0.309528	0.0654223	4.73124	2.23153e-06	0.000101754	FAM107B	family with sequence similarity 107 member B [Source:HGNC Symbol;Acc:HGNC:23726]	12.3331	12.347	12.4049	12.278	12.1231	12.0757	11.8777	12.0422
286	ENSG00000023608	1634.06	0.409945	0.0867217	4.72713	2.27717e-06	0.000103472	SNAPC1	small nuclear RNA activating complex polypeptide 1 [Source:HGNC Symbol;Acc:HGNC:11134]	10.9439	10.7938	10.9682	10.7449	10.4568	10.4146	10.518	10.4295
287	ENSG00000125378	810.472	0.764802	0.162105	4.71793	2.38256e-06	0.000107882	BMP4	bone morphogenetic protein 4 [Source:HGNC Symbol;Acc:HGNC:1071]	10.1428	9.88883	9.97105	9.97487	8.92936	8.88216	9.69511	9.26411
288	ENSG00000261150	1932.11	0.428422	0.0909142	4.71237	2.4485e-06	0.000110481	EPPK1	epiplakin 1 [Source:HGNC Symbol;Acc:HGNC:15577]	11.2607	11.0414	11.1292	11.0154	10.8612	10.6781	10.5863	10.6053
289	ENSG00000116863	2948.85	0.357144	0.0758339	4.70955	2.48259e-06	0.00011163	ADPRHL2	ADP-ribosylhydrolase like 2 [Source:HGNC Symbol;Acc:HGNC:21304]	11.6522	11.6712	11.7673	11.6829	11.3239	11.165	11.4635	11.3781
290	ENSG00000078668	5910.73	-0.269522	0.057365	-4.69836	2.62257e-06	0.000117516	VDAC3	voltage dependent anion channel 3 [Source:HGNC Symbol;Acc:HGNC:12674]	12.4217	12.3315	12.3982	12.4007	12.7152	12.6535	12.7133	12.5424
291	ENSG00000181826	1210.29	0.424553	0.0904166	4.69552	2.65929e-06	0.000118751	RELL1	RELT like 1 [Source:HGNC Symbol;Acc:HGNC:27379]	10.4949	10.4162	10.4779	10.3649	9.94771	10.0089	10.0727	10.024
292	ENSG00000196872	2601.89	0.312961	0.0667256	4.69027	2.72848e-06	0.000121422	KIAA1211L	KIAA1211 like [Source:HGNC Symbol;Acc:HGNC:33454]	11.4465	11.4578	11.4911	11.5758	11.2069	11.1854	11.1792	11.1528
293	ENSG00000169564	59175.6	0.177648	0.0379052	4.68665	2.77715e-06	0.000123165	PCBP1	poly(rC) binding protein 1 [Source:HGNC Symbol;Acc:HGNC:8647]	15.9236	15.9488	15.9511	15.9317	15.7485	15.6987	15.8156	15.7794
294	ENSG00000170345	6971.43	0.256425	0.0547309	4.6852	2.79691e-06	0.000123618	FOS	Fos proto-oncogene, AP-1 transcription factor subunit [Source:HGNC Symbol;Acc:HGNC:3796]	12.9241	12.9219	12.8568	12.8556	12.6382	12.6161	12.5448	12.7289
295	ENSG00000241343	222.449	-1.14073	0.243689	-4.68107	2.85379e-06	0.000125703	RPL36A	ribosomal protein L36a [Source:HGNC Symbol;Acc:HGNC:10359]	7.12498	7.41661	6.97272	6.93766	8.15645	8.48312	7.70663	8.55812
296	ENSG00000197019	1496.22	0.550106	0.117756	4.67158	2.98898e-06	0.000131211	SERTAD1	SERTA domain containing 1 [Source:HGNC Symbol;Acc:HGNC:17932]	10.9724	10.7178	10.5942	10.8766	10.2661	9.92831	10.3047	10.4387
297	ENSG00000117226	142.715	1.28865	0.276144	4.66659	3.06232e-06	0.000133977	GBP3	guanylate binding protein 3 [Source:HGNC Symbol;Acc:HGNC:4184]	7.70649	7.71303	7.25606	7.92003	6.5754	6.30601	6.623	5.97536
298	ENSG00000152689	76.2421	2.20925	0.474837	4.65265	3.27699e-06	0.000142885	RASGRP3	RAS guanyl releasing protein 3 [Source:HGNC Symbol;Acc:HGNC:14545]	7.25415	6.89053	6.7429	6.99469	3.06232	5.69136	3.96246	5.1851
299	ENSG00000270681	242.98	1.09585	0.236067	4.64212	3.44859e-06	0.000149863	AC095055.1		8.29817	8.29907	8.50432	8.38852	7.08542	7.72168	7.44498	6.68257
300	ENSG00000135269	11940.9	0.232576	0.0501253	4.6399	3.48585e-06	0.000150976	TES	testin LIM domain protein [Source:HGNC Symbol;Acc:HGNC:14620]	13.6975	13.6945	13.6773	13.5465	13.4358	13.4797	13.3835	13.3902
301	ENSG00000157240	1121.98	0.482583	0.104378	4.62341	3.77475e-06	0.000162943	FZD1	frizzled class receptor 1 [Source:HGNC Symbol;Acc:HGNC:4038]	10.4362	10.2563	10.3	10.419	9.79885	9.82631	9.78583	10.0555
302	ENSG00000144655	4505.55	0.283336	0.0615992	4.59967	4.23167e-06	0.00018206	CSRNP1	cysteine and serine rich nuclear protein 1 [Source:HGNC Symbol;Acc:HGNC:14300]	12.3066	12.2888	12.2712	12.2223	12.0327	11.8542	12.0261	12.0355
303	ENSG00000138413	6691.15	-0.21531	0.046832	-4.5975	4.27585e-06	0.000183352	IDH1	isocitrate dehydrogenase (NADP(+)) 1, cytosolic [Source:HGNC Symbol;Acc:HGNC:5382]	12.586	12.5888	12.6071	12.6042	12.8051	12.8453	12.7823	12.8142
304	ENSG00000165629	17603.2	-0.237352	0.0516979	-4.59114	4.40841e-06	0.000188412	ATP5C1	ATP synthase, H+ transporting, mitochondrial F1 complex, gamma polypeptide 1 [Source:HGNC Symbol;Acc:HGNC:833]	13.8585	13.9355	14.0564	14.0596	14.2456	14.2408	14.1752	14.2074
305	ENSG00000110057	2620.31	0.436605	0.0952549	4.58354	4.57164e-06	0.000194746	UNC93B1	unc-93 homolog B1 (C. elegans) [Source:HGNC Symbol;Acc:HGNC:13481]	11.4012	11.5607	11.5983	11.6584	11.1919	10.843	11.1118	11.3008
306	ENSG00000166025	9133.24	0.230368	0.0502707	4.58255	4.59333e-06	0.000195028	AMOTL1	angiomotin like 1 [Source:HGNC Symbol;Acc:HGNC:17811]	13.3089	13.2894	13.2088	13.2612	13.0671	13.1047	13.0056	12.9683
307	ENSG00000170836	5524.84	0.269069	0.0587787	4.57766	4.70211e-06	0.000198994	PPM1D	protein phosphatase, Mg2+/Mn2+ dependent 1D [Source:HGNC Symbol;Acc:HGNC:9277]	12.5506	12.5769	12.6172	12.4924	12.354	12.3537	12.2557	12.1964
308	ENSG00000269929	498.734	-0.749558	0.163998	-4.57052	4.86511e-06	0.000205222	AL158152.1		8.40218	8.82168	8.36218	8.53027	9.32632	9.54366	9.05935	9.19612
309	ENSG00000174233	4409.3	0.303718	0.0666069	4.55986	5.11887e-06	0.000215225	ADCY6	adenylate cyclase 6 [Source:HGNC Symbol;Acc:HGNC:237]	12.3746	12.1877	12.2145	12.2187	11.9117	12.058	11.947	11.8623
310	ENSG00000229638	2242.65	-0.536196	0.117892	-4.54819	5.41081e-06	0.000226764	RPL4P4	ribosomal protein L4 pseudogene 4 [Source:HGNC Symbol;Acc:HGNC:36179]	10.7285	10.874	10.779	10.962	11.5477	10.9197	11.3607	11.5808
311	ENSG00000070190	732.814	0.702091	0.154437	4.54613	5.46421e-06	0.0002268	DAPP1	dual adaptor of phosphotyrosine and 3-phosphoinositides 1 [Source:HGNC Symbol;Acc:HGNC:16500]	10.0391	10.0586	9.61408	9.51473	9.28156	9.1522	9.18671	8.85399
312	ENSG00000116871	6919.22	0.276153	0.0607441	4.54618	5.46281e-06	0.0002268	MAP7D1	MAP7 domain containing 1 [Source:HGNC Symbol;Acc:HGNC:25514]	12.822	12.8475	12.9295	12.9498	12.5454	12.5071	12.6734	12.7112
313	ENSG00000129925	1907.82	0.379612	0.0834918	4.5467	5.44938e-06	0.0002268	TMEM8A	transmembrane protein 8A [Source:HGNC Symbol;Acc:HGNC:17205]	10.9752	11.0227	11.1504	11.1457	10.771	10.6066	10.6276	10.7729
314	ENSG00000197102	24123.8	0.245984	0.0543067	4.52954	5.91132e-06	0.000244574	DYNC1H1	dynein cytoplasmic 1 heavy chain 1 [Source:HGNC Symbol;Acc:HGNC:2961]	14.6652	14.797	14.7122	14.515	14.4017	14.4149	14.4593	14.4435
315	ENSG00000149591	2925.81	0.528226	0.116912	4.51814	6.23845e-06	0.000257287	TAGLN	transgelin [Source:HGNC Symbol;Acc:HGNC:11553]	11.7208	11.7126	11.9	11.6781	10.8688	10.9933	11.5366	11.4014
316	ENSG00000103326	4500.53	0.3148	0.0697164	4.51544	6.31863e-06	0.000259766	CAPN15	calpain 15 [Source:HGNC Symbol;Acc:HGNC:11182]	12.2761	12.1557	12.3575	12.3434	11.9154	11.855	12.021	12.0774
317	ENSG00000143367	11281.3	0.238068	0.0528821	4.50186	6.73598e-06	0.000276047	TUFT1	tuftelin 1 [Source:HGNC Symbol;Acc:HGNC:12422]	13.6355	13.6211	13.5692	13.4718	13.4011	13.3763	13.3042	13.2662
318	ENSG00000232810	286.009	1.05389	0.23418	4.50031	6.7853e-06	0.000277191	TNF	tumor necrosis factor [Source:HGNC Symbol;Acc:HGNC:11892]	8.8816	8.40614	8.56491	8.49513	7.1615	7.11104	7.61566	8.06676
319	ENSG00000174579	5194.01	0.268551	0.0597483	4.49471	6.9665e-06	0.000283687	MSL2	MSL complex subunit 2 [Source:HGNC Symbol;Acc:HGNC:25544]	12.5306	12.4916	12.4781	12.3797	12.1595	12.2387	12.1275	12.2783
320	ENSG00000231500	89033.8	-0.191236	0.0425531	-4.49405	6.98812e-06	0.000283687	RPS18	ribosomal protein S18 [Source:HGNC Symbol;Acc:HGNC:10401]	16.2922	16.2924	16.3431	16.4403	16.529	16.508	16.581	16.519
321	ENSG00000241061	491.969	-0.767119	0.170809	-4.49109	7.08597e-06	0.000286761	RPL5P1	ribosomal protein L5 pseudogene 1 [Source:HGNC Symbol;Acc:HGNC:10361]	8.59986	8.4186	8.47699	8.55323	9.26154	8.85282	9.26363	9.62731
322	ENSG00000141232	4559.2	0.326674	0.0728215	4.48596	7.25863e-06	0.000291019	TOB1	transducer of ERBB2, 1 [Source:HGNC Symbol;Acc:HGNC:11979]	12.3502	12.375	12.3094	12.1943	11.9412	12.1154	12.0418	11.8138
323	ENSG00000164611	5285.6	-0.307775	0.0685999	-4.48651	7.23977e-06	0.000291019	PTTG1	pituitary tumor-transforming 1 [Source:HGNC Symbol;Acc:HGNC:9690]	12.172	12.0769	12.1825	12.3773	12.431	12.5118	12.5744	12.5334
324	ENSG00000185022	5269.27	0.295419	0.0658373	4.48711	7.21953e-06	0.000291019	MAFF	MAF bZIP transcription factor F [Source:HGNC Symbol;Acc:HGNC:6780]	12.559	12.4848	12.5146	12.4563	12.0983	12.1328	12.2219	12.3641
325	ENSG00000140105	9935.01	0.241842	0.0540181	4.47706	7.56796e-06	0.000302485	WARS	tryptophanyl-tRNA synthetase [Source:HGNC Symbol;Acc:HGNC:12729]	13.4451	13.4395	13.3267	13.3623	13.1773	13.1409	13.2364	13.0489
326	ENSG00000075426	9520.06	0.222873	0.049901	4.46629	7.95865e-06	0.000317122	FOSL2	FOS like 2, AP-1 transcription factor subunit [Source:HGNC Symbol;Acc:HGNC:3798]	13.3994	13.3022	13.2786	13.3137	13.0947	13.0812	13.0509	13.1742
327	ENSG00000115756	1397.22	0.479061	0.108028	4.43459	9.22488e-06	0.000366449	HPCAL1	hippocalcin like 1 [Source:HGNC Symbol;Acc:HGNC:5145]	10.7061	10.4792	10.6442	10.8273	10.1197	10.1074	10.0958	10.4099
328	ENSG00000181026	13219.2	0.249782	0.056453	4.42461	9.66178e-06	0.000381464	AEN	apoptosis enhancing nuclease [Source:HGNC Symbol;Acc:HGNC:25722]	13.7598	13.833	13.7706	13.8733	13.6065	13.3998	13.6386	13.5841
329	ENSG00000205903	5197.71	0.307852	0.0696147	4.42223	9.76878e-06	0.000384516	ZNF316	zinc finger protein 316 [Source:HGNC Symbol;Acc:HGNC:13843]	12.4463	12.4617	12.4707	12.5767	12.1501	12.0251	12.3446	12.1888
330	ENSG00000136261	14159.4	-0.222246	0.0503783	-4.41153	1.02641e-05	0.000402787	BZW2	basic leucine zipper and W2 domains 2 [Source:HGNC Symbol;Acc:HGNC:18808]	13.6424	13.6218	13.7539	13.6747	13.9822	13.8947	13.8928	13.8112
331	ENSG00000219470	493.249	-0.653787	0.14827	-4.40943	1.03645e-05	0.0004055	AL355802.2		8.45151	8.50873	8.51971	8.83199	9.26729	9.21762	9.09587	9.36238
332	ENSG00000204256	36545.4	0.18795	0.0426324	4.40862	1.04031e-05	0.000405782	BRD2	bromodomain containing 2 [Source:HGNC Symbol;Acc:HGNC:1103]	15.2692	15.2678	15.299	15.1533	15.0316	15.0377	15.0895	15.0818
333	ENSG00000105048	7448.2	-0.320259	0.0726664	-4.40725	1.0469e-05	0.000407126	TNNT1	troponin T1, slow skeletal type [Source:HGNC Symbol;Acc:HGNC:11948]	12.5997	12.5902	12.7182	12.8522	12.9234	12.8968	13.1685	13.0509
334	ENSG00000143933	30544.8	-0.170691	0.0387718	-4.40245	1.07034e-05	0.000414996	CALM2	calmodulin 2 [Source:HGNC Symbol;Acc:HGNC:1445]	14.7717	14.8225	14.8594	14.7878	15.0213	14.9628	14.9723	14.9692
335	ENSG00000241468	1643.93	-0.568366	0.12919	-4.39946	1.08521e-05	0.000419507	ATP5J2	ATP synthase, H+ transporting, mitochondrial Fo complex subunit F2 [Source:HGNC Symbol;Acc:HGNC:848]	10.2628	10.1888	10.2198	10.7432	10.8497	10.7011	10.9949	11.1712
336	ENSG00000176092	13929.7	0.27236	0.0620074	4.39238	1.12118e-05	0.000432121	CRYBG2	crystallin beta-gamma domain containing 2 [Source:HGNC Symbol;Acc:HGNC:17295]	13.9358	13.8682	13.9011	13.8772	13.6393	13.406	13.7099	13.7165
337	ENSG00000125826	4142.49	0.379308	0.0864794	4.38611	1.15396e-05	0.000442792	RBCK1	RANBP2-type and C3HC4-type zinc finger containing 1 [Source:HGNC Symbol;Acc:HGNC:15864]	12.0612	12.181	12.2359	12.2877	11.764	11.5983	12.0536	11.8049
338	ENSG00000196141	5290.43	0.248703	0.0567065	4.38578	1.1557e-05	0.000442792	SPATS2L	spermatogenesis associated serine rich 2 like [Source:HGNC Symbol;Acc:HGNC:24574]	12.5065	12.5041	12.5365	12.4028	12.281	12.2289	12.1681	12.2786
339	ENSG00000107862	9920.62	0.225674	0.0515309	4.3794	1.19007e-05	0.000454613	GBF1	golgi brefeldin A resistant guanine nucleotide exchange factor 1 [Source:HGNC Symbol;Acc:HGNC:4181]	13.3881	13.4006	13.4081	13.3409	13.2559	13.0704	13.1828	13.1212
340	ENSG00000178209	9867.55	0.276421	0.0631544	4.37691	1.20375e-05	0.000458489	PLEC	plectin [Source:HGNC Symbol;Acc:HGNC:9069]	13.3791	13.4326	13.3671	13.4211	13.1773	12.9123	13.1583	13.2273
341	ENSG00000148841	1018.26	0.561914	0.128704	4.36596	1.26567e-05	0.000480658	ITPRIP	inositol 1,4,5-trisphosphate receptor interacting protein [Source:HGNC Symbol;Acc:HGNC:29370]	10.0919	10.2692	10.184	10.418	9.97432	9.68728	9.41583	9.61434
342	ENSG00000228232	1803.01	-0.56516	0.129466	-4.36532	1.26938e-05	0.000480658	GAPDHP1	glyceraldehyde-3-phosphate dehydrogenase pseudogene 1 [Source:HGNC Symbol;Acc:HGNC:4159]	10.4403	10.3495	10.5013	10.713	11.1934	10.6056	11.0499	11.3387
343	ENSG00000158480	1641.18	0.38742	0.0888289	4.36141	1.29226e-05	0.000487893	SPATA2	spermatogenesis associated 2 [Source:HGNC Symbol;Acc:HGNC:14681]	10.7352	10.857	10.8912	10.9549	10.4718	10.5076	10.3396	10.5721
344	ENSG00000273604	2599.43	0.360136	0.0826158	4.35917	1.30556e-05	0.000491481	EPOP	elongin BC and polycomb repressive complex 2 associated protein [Source:HGNC Symbol;Acc:HGNC:34493]	11.5126	11.4702	11.5634	11.5069	11.0974	11.0612	11.0592	11.3699
345	ENSG00000104408	23663	-0.223128	0.0512795	-4.3512	1.35394e-05	0.000508218	EIF3E	eukaryotic translation initiation factor 3 subunit E [Source:HGNC Symbol;Acc:HGNC:3277]	14.3954	14.4124	14.4285	14.4213	14.6237	14.784	14.5842	14.5474
346	ENSG00000005884	2118.83	0.352231	0.0811425	4.3409	1.41903e-05	0.000531112	ITGA3	integrin subunit alpha 3 [Source:HGNC Symbol;Acc:HGNC:6139]	11.1472	11.3289	11.1749	11.2001	10.9135	10.8871	10.9269	10.7179
347	ENSG00000006625	3198.71	-0.292137	0.0673487	-4.33769	1.43991e-05	0.000537372	GGCT	gamma-glutamylcyclotransferase [Source:HGNC Symbol;Acc:HGNC:21705]	11.4633	11.5277	11.4739	11.4956	11.6613	11.8698	11.7583	11.8314
348	ENSG00000143878	7597.62	0.237128	0.0547412	4.33181	1.47892e-05	0.000548767	RHOB	ras homolog family member B [Source:HGNC Symbol;Acc:HGNC:668]	12.9605	12.9489	13.0305	13.0777	12.7057	12.7164	12.804	12.841
349	ENSG00000159593	5969.82	-0.223498	0.0515888	-4.33229	1.47565e-05	0.000548767	NAE1	NEDD8 activating enzyme E1 subunit 1 [Source:HGNC Symbol;Acc:HGNC:621]	12.3982	12.4307	12.3922	12.4872	12.639	12.6975	12.6545	12.6125
350	ENSG00000099917	7283.81	0.271628	0.062721	4.33073	1.48616e-05	0.000549878	MED15	mediator complex subunit 15 [Source:HGNC Symbol;Acc:HGNC:14248]	12.8927	12.9589	12.9884	12.9979	12.742	12.5026	12.7481	12.7465
351	ENSG00000136943	99880.4	-0.185667	0.042894	-4.32852	1.50116e-05	0.000553847	CTSV	cathepsin V [Source:HGNC Symbol;Acc:HGNC:2538]	16.5205	16.5182	16.5212	16.4883	16.6364	16.8001	16.7106	16.6377
352	ENSG00000007944	1771.17	0.364027	0.0841762	4.32458	1.52825e-05	0.000562238	MYLIP	myosin regulatory light chain interacting protein [Source:HGNC Symbol;Acc:HGNC:21155]	10.9525	10.8881	10.9183	11.082	10.5728	10.496	10.6318	10.6826
353	ENSG00000136149	1246.47	-0.638815	0.147832	-4.32122	1.55167e-05	0.00056924	RPL13AP25	ribosomal protein L13a pseudogene 25 [Source:HGNC Symbol;Acc:HGNC:36981]	9.90782	9.87195	10.0192	9.91998	10.7278	10.0511	10.4051	10.9387
354	ENSG00000130635	5451.08	0.302399	0.070004	4.31974	1.56211e-05	0.000571451	COL5A1	collagen type V alpha 1 chain [Source:HGNC Symbol;Acc:HGNC:2209]	12.5175	12.5899	12.54	12.5751	12.2475	12.0672	12.425	12.2519
355	ENSG00000172809	10627.5	-0.339763	0.0786779	-4.3184	1.57163e-05	0.000573313	RPL38	ribosomal protein L38 [Source:HGNC Symbol;Acc:HGNC:10349]	13.1005	13.1469	13.1906	13.3344	13.6261	13.2311	13.6266	13.62
356	ENSG00000167470	4741.73	0.337964	0.0783946	4.31107	1.62469e-05	0.000591003	MIDN	midnolin [Source:HGNC Symbol;Acc:HGNC:16298]	12.3589	12.3551	12.2994	12.4646	12.0314	11.7808	12.1404	12.1477
357	ENSG00000172216	7392.97	0.377019	0.0877149	4.29824	1.72163e-05	0.000624513	CEBPB	CCAAT/enhancer binding protein beta [Source:HGNC Symbol;Acc:HGNC:1834]	13.069	12.8216	13.0362	13.1659	12.67	12.3751	12.649	12.8682
358	ENSG00000242265	13225.1	-0.237665	0.0553482	-4.294	1.7548e-05	0.000634767	PEG10	paternally expressed 10 [Source:HGNC Symbol;Acc:HGNC:14005]	13.594	13.5889	13.521	13.5643	13.7909	13.9509	13.771	13.6955
359	ENSG00000067082	28512.8	0.195421	0.045534	4.29176	1.7726e-05	0.000637644	KLF6	Kruppel like factor 6 [Source:HGNC Symbol;Acc:HGNC:2235]	14.9351	14.9383	14.8968	14.8005	14.73	14.7497	14.6689	14.6423
360	ENSG00000129474	24957	0.178769	0.0416484	4.29232	1.76813e-05	0.000637644	AJUBA	ajuba LIM protein [Source:HGNC Symbol;Acc:HGNC:20250]	14.6964	14.6788	14.6732	14.7265	14.5254	14.4555	14.4925	14.5836
361	ENSG00000131979	6119.75	0.216588	0.0505345	4.28594	1.81965e-05	0.000652756	GCH1	GTP cyclohydrolase 1 [Source:HGNC Symbol;Acc:HGNC:4193]	12.7071	12.7231	12.6448	12.658	12.5061	12.433	12.4843	12.4444
362	ENSG00000112146	4491.78	-0.238463	0.0557254	-4.27925	1.87523e-05	0.000670835	FBXO9	F-box protein 9 [Source:HGNC Symbol;Acc:HGNC:13588]	11.9555	12.0337	11.9825	12.0618	12.245	12.2791	12.2045	12.2621
363	ENSG00000038382	21698.5	0.213215	0.0498531	4.27686	1.89545e-05	0.0006762	TRIO	trio Rho guanine nucleotide exchange factor [Source:HGNC Symbol;Acc:HGNC:12303]	14.5488	14.5784	14.4488	14.4517	14.1996	14.374	14.2891	14.3111
364	ENSG00000155034	3638.89	0.276178	0.0645918	4.27575	1.90497e-05	0.000676716	FBXL18	F-box and leucine rich repeat protein 18 [Source:HGNC Symbol;Acc:HGNC:21874]	11.9252	11.9456	11.9884	11.9844	11.7027	11.5805	11.7906	11.6583
365	ENSG00000196576	21745.4	0.234705	0.0548957	4.27547	1.90735e-05	0.000676716	PLXNB2	plexin B2 [Source:HGNC Symbol;Acc:HGNC:9104]	14.4824	14.4795	14.5241	14.5955	14.2588	14.143	14.3318	14.3992
366	ENSG00000196781	8577.71	0.241726	0.0565746	4.2727	1.93119e-05	0.000683304	TLE1	transducin like enhancer of split 1 [Source:HGNC Symbol;Acc:HGNC:11837]	13.1536	13.1247	13.209	13.2395	12.9383	12.8902	12.8605	13.0647
367	ENSG00000103275	8242.43	-0.208449	0.0488143	-4.27024	1.95263e-05	0.000689007	UBE2I	ubiquitin conjugating enzyme E2 I [Source:HGNC Symbol;Acc:HGNC:12485]	12.9342	12.8665	12.8982	12.9048	13.168	13.059	13.0657	13.1418
368	ENSG00000164916	3499.06	0.281561	0.0660895	4.2603	2.04157e-05	0.000718433	FOXK1	forkhead box K1 [Source:HGNC Symbol;Acc:HGNC:23480]	11.9842	11.9173	11.9033	11.8202	11.5239	11.6518	11.693	11.6263
369	ENSG00000137076	32867.4	0.159491	0.0374456	4.25927	2.05095e-05	0.000719776	TLN1	talin 1 [Source:HGNC Symbol;Acc:HGNC:11845]	15.1095	15.0828	15.0767	15.0585	14.9059	14.904	14.9046	14.9739
370	ENSG00000137944	2652.33	-0.358399	0.0841774	-4.25766	2.06579e-05	0.000723028	KYAT3	kynurenine aminotransferase 3 [Source:HGNC Symbol;Acc:HGNC:33238]	11.1538	11.1359	11.2541	11.1873	11.3998	11.7261	11.4128	11.6015
371	ENSG00000197555	14821	0.206222	0.0484784	4.2539	2.1008e-05	0.000733298	SIPA1L1	signal induced proliferation associated 1 like 1 [Source:HGNC Symbol;Acc:HGNC:20284]	13.9833	13.9786	13.9786	13.8758	13.8211	13.7802	13.7102	13.6794
372	ENSG00000154473	11696.9	-0.174965	0.0411924	-4.24751	2.16162e-05	0.0007525	BUB3	BUB3, mitotic checkpoint protein [Source:HGNC Symbol;Acc:HGNC:1151]	13.4036	13.4421	13.4353	13.4137	13.6071	13.5882	13.5752	13.6245
373	ENSG00000163682	45318.8	-0.191598	0.0451327	-4.24522	2.18384e-05	0.000758195	RPL9	ribosomal protein L9 [Source:HGNC Symbol;Acc:HGNC:10369]	15.3005	15.3399	15.3958	15.4355	15.6058	15.4698	15.5861	15.5764
374	ENSG00000223496	4142.52	0.26494	0.0624479	4.24258	2.2096e-05	0.000765089	EXOSC6	exosome component 6 [Source:HGNC Symbol;Acc:HGNC:19055]	12.1318	12.1758	12.1135	12.1501	11.8904	11.789	11.9923	11.8328
375	ENSG00000230551	1062.79	-0.565867	0.13357	-4.2365	2.27035e-05	0.000783592	AC021078.1		9.7892	10.0193	9.51583	9.5999	10.1402	10.578	10.2667	10.2176
376	ENSG00000242299	895.824	-0.639596	0.15099	-4.23602	2.27514e-05	0.000783592	AC073861.1		9.4277	9.38033	9.47497	9.52832	10.4404	9.63269	9.93975	10.2336
377	ENSG00000100201	28361.4	-0.190801	0.0450692	-4.23351	2.30075e-05	0.000790312	DDX17	DEAD-box helicase 17 [Source:HGNC Symbol;Acc:HGNC:2740]	14.6752	14.7585	14.6884	14.6478	14.8583	14.977	14.8481	14.8484
378	ENSG00000182578	12125.1	0.242198	0.0574619	4.21493	2.49857e-05	0.000855991	CSF1R	colony stimulating factor 1 receptor [Source:HGNC Symbol;Acc:HGNC:2433]	13.7663	13.6899	13.6401	13.6268	13.5543	13.3679	13.3339	13.4914
379	ENSG00000002549	282.439	0.793989	0.188635	4.20914	2.56343e-05	0.000875896	LAP3	leucine aminopeptidase 3 [Source:HGNC Symbol;Acc:HGNC:18449]	8.42979	8.67886	8.42482	8.40544	7.49127	7.66277	7.64224	7.95292
380	ENSG00000065000	13923	0.212102	0.0504122	4.20735	2.58382e-05	0.000880537	AP3D1	adaptor related protein complex 3 delta 1 subunit [Source:HGNC Symbol;Acc:HGNC:568]	13.8821	13.8655	13.8645	13.8579	13.625	13.537	13.7231	13.7273
381	ENSG00000140320	8373.52	0.229708	0.0546188	4.20566	2.60321e-05	0.000884819	BAHD1	bromo adjacent homology domain containing 1 [Source:HGNC Symbol;Acc:HGNC:29153]	13.1523	13.0991	13.1911	13.1251	12.841	12.832	12.9755	12.9923
382	ENSG00000272886	7224.52	0.231852	0.0551366	4.20505	2.6103e-05	0.000884905	DCP1A	decapping mRNA 1A [Source:HGNC Symbol;Acc:HGNC:18714]	12.9412	12.9811	12.925	12.8702	12.79	12.6772	12.7159	12.6052
383	ENSG00000116514	7938.31	0.267512	0.0636902	4.20021	2.66673e-05	0.000901676	RNF19B	ring finger protein 19B [Source:HGNC Symbol;Acc:HGNC:26886]	12.9868	13.1211	13.1285	13.0883	12.8849	12.6289	12.8516	12.8795
384	ENSG00000249855	1430.97	-0.539413	0.128808	-4.18772	2.81776e-05	0.00095026	EEF1A1P19	eukaryotic translation elongation factor 1 alpha 1 pseudogene 19 [Source:HGNC Symbol;Acc:HGNC:37892]	10.2349	10.0675	10.054	10.3778	10.8285	10.3402	10.667	10.9967
385	ENSG00000175455	3919.2	-0.302814	0.072339	-4.18604	2.83863e-05	0.000954811	CCDC14	coiled-coil domain containing 14 [Source:HGNC Symbol;Acc:HGNC:25766]	11.7512	11.8691	11.6951	11.7871	12.0833	12.2403	11.9816	12.0023
386	ENSG00000126603	1377.88	0.463289	0.110766	4.18259	2.88213e-05	0.000966931	GLIS2	GLIS family zinc finger 2 [Source:HGNC Symbol;Acc:HGNC:29450]	10.7734	10.5325	10.5081	10.7391	10.0794	9.96076	10.3171	10.3219
387	ENSG00000130701	731.336	-0.585643	0.140179	-4.17782	2.94317e-05	0.000984861	RBBP8NL	RBBP8 N-terminal like [Source:HGNC Symbol;Acc:HGNC:16144]	8.95944	9.03286	9.24434	9.4812	9.89483	9.60166	9.83994	9.76567
388	ENSG00000113742	4584.14	0.313338	0.0750282	4.17626	2.96337e-05	0.000986522	CPEB4	cytoplasmic polyadenylation element binding protein 4 [Source:HGNC Symbol;Acc:HGNC:21747]	12.4399	12.3391	12.2854	12.1657	12.0478	12.1102	11.8341	11.9841
389	ENSG00000125354	9006.04	-0.194668	0.0466081	-4.17671	2.9576e-05	0.000986522	2021-09-06	septin 6 [Source:HGNC Symbol;Acc:HGNC:15848]	13.0408	12.976	13.0579	13.0691	13.1995	13.236	13.2722	13.2141
390	ENSG00000134258	1259.74	-0.543794	0.130314	-4.17297	3.00656e-05	0.000998332	VTCN1	V-set domain containing T-cell activation inhibitor 1 [Source:HGNC Symbol;Acc:HGNC:28873]	9.66923	10.0315	10.1828	10.0748	10.4768	10.7139	10.7037	10.2431
391	ENSG00000127184	10023.1	-0.315374	0.0756275	-4.1701	3.04466e-05	0.0010084	COX7C	cytochrome c oxidase subunit 7C [Source:HGNC Symbol;Acc:HGNC:2292]	13.0851	13.074	13.0622	13.2687	13.3705	13.2174	13.524	13.6169
392	ENSG00000106266	5862.99	0.279778	0.067135	4.16739	3.08104e-05	0.00101784	SNX8	sorting nexin 8 [Source:HGNC Symbol;Acc:HGNC:14972]	12.7026	12.595	12.6174	12.6855	12.4601	12.2232	12.4914	12.2916
393	ENSG00000165672	12674.7	-0.184465	0.0442733	-4.16652	3.09287e-05	0.00101915	PRDX3	peroxiredoxin 3 [Source:HGNC Symbol;Acc:HGNC:9354]	13.5386	13.5468	13.5064	13.5462	13.7582	13.6478	13.7556	13.712
394	ENSG00000170421	413542	0.144084	0.0346021	4.16403	3.12675e-05	0.0010277	KRT8	keratin 8 [Source:HGNC Symbol;Acc:HGNC:6446]	18.714	18.7065	18.7312	18.7595	18.5444	18.5661	18.6134	18.6103
395	ENSG00000127483	13189.8	-0.230836	0.0555123	-4.15829	3.20639e-05	0.00105121	HP1BP3	heterochromatin protein 1 binding protein 3 [Source:HGNC Symbol;Acc:HGNC:24973]	13.6518	13.6105	13.5543	13.4442	13.7298	13.8857	13.8204	13.7508
396	ENSG00000151240	3697.28	0.262701	0.0633219	4.14866	3.34431e-05	0.0010901	DIP2C	disco interacting protein 2 homolog C [Source:HGNC Symbol;Acc:HGNC:29150]	12.0109	11.9448	11.9717	11.9844	11.7394	11.6342	11.817	11.663
397	ENSG00000206228	601.358	-0.655614	0.158019	-4.14897	3.33982e-05	0.0010901	HNRNPA1P4	heterogeneous nuclear ribonucleoprotein A1 pseudogene 4 [Source:HGNC Symbol;Acc:HGNC:32234]	8.79508	8.87236	8.80362	9.00295	9.41705	9.12518	9.65814	9.80757
398	ENSG00000214389	2274.99	-0.478991	0.115468	-4.14825	3.35026e-05	0.0010901	RPS3AP26	ribosomal protein S3a pseudogene 26 [Source:HGNC Symbol;Acc:HGNC:36513]	10.7538	10.7685	10.9081	11.1126	11.4936	10.976	11.4021	11.5492
399	ENSG00000211459	89159.9	0.259346	0.0625418	4.14676	3.37216e-05	0.00109447	MT-RNR1	mitochondrially encoded 12S RNA [Source:HGNC Symbol;Acc:HGNC:7470]	16.4709	16.6101	16.7205	16.4537	16.4366	16.32	16.3084	16.156
400	ENSG00000196177	1177.05	-0.436774	0.105417	-4.14329	3.42359e-05	0.00110839	ACADSB	acyl-CoA dehydrogenase, short/branched chain [Source:HGNC Symbol;Acc:HGNC:91]	10.1611	9.82711	9.89344	9.97061	10.434	10.518	10.3376	10.3139
401	ENSG00000112029	4082.16	-0.233043	0.056277	-4.141	3.45793e-05	0.00111671	FBXO5	F-box protein 5 [Source:HGNC Symbol;Acc:HGNC:13584]	11.8352	11.9038	11.8741	11.8823	12.071	12.165	12.1026	12.0895
402	ENSG00000182858	3701.75	0.352361	0.0851577	4.13775	3.50726e-05	0.00112983	ALG12	ALG12, alpha-1,6-mannosyltransferase [Source:HGNC Symbol;Acc:HGNC:19358]	11.9502	12.0393	11.9324	12.147	11.743	11.3984	11.7143	11.7834
403	ENSG00000164104	26197.1	-0.152326	0.0368775	-4.13059	3.61833e-05	0.00116271	HMGB2	high mobility group box 2 [Source:HGNC Symbol;Acc:HGNC:5000]	14.5898	14.606	14.59	14.61	14.7443	14.7924	14.7449	14.7229
404	ENSG00000112658	5532.66	0.260977	0.0632758	4.12443	3.71658e-05	0.00119125	SRF	serum response factor [Source:HGNC Symbol;Acc:HGNC:11291]	12.6372	12.4639	12.537	12.5918	12.314	12.163	12.3687	12.335
405	ENSG00000197081	12987.3	0.200232	0.0485544	4.12387	3.72554e-05	0.00119125	IGF2R	insulin like growth factor 2 receptor [Source:HGNC Symbol;Acc:HGNC:5467]	13.8085	13.8077	13.7437	13.6831	13.483	13.5824	13.577	13.5996
406	ENSG00000224094	628.037	-0.806276	0.195649	-4.12104	3.77164e-05	0.00120295	RPS24P8	ribosomal protein S24 pseudogene 8 [Source:HGNC Symbol;Acc:HGNC:37016]	8.82033	8.65537	8.69937	9.13056	10.1666	9.13334	9.36087	9.70122
407	ENSG00000231503	428.359	-0.679819	0.164985	-4.12049	3.78069e-05	0.00120295	PTMAP4	prothymosin, alpha pseudogene 4 [Source:HGNC Symbol;Acc:HGNC:9627]	8.42979	8.23714	8.46909	8.32768	9.09047	8.72187	9.02188	9.2888
408	ENSG00000168090	4254.59	-0.226684	0.0550236	-4.11976	3.79271e-05	0.00120381	COPS6	COP9 signalosome subunit 6 [Source:HGNC Symbol;Acc:HGNC:21749]	11.9286	11.911	11.937	11.9724	12.1544	12.1841	12.1168	12.1991
409	ENSG00000143816	2252.66	0.448437	0.108905	4.11768	3.8271e-05	0.00121176	WNT9A	Wnt family member 9A [Source:HGNC Symbol;Acc:HGNC:12778]	11.5978	11.2321	11.2032	11.312	11.0762	10.795	11.028	10.644
410	ENSG00000099814	5861.07	0.283144	0.0689174	4.10846	3.98309e-05	0.00125807	CEP170B	centrosomal protein 170B [Source:HGNC Symbol;Acc:HGNC:20362]	12.6214	12.6588	12.6325	12.6939	12.3527	12.1637	12.5007	12.4354
411	ENSG00000065526	12350.8	0.221966	0.054072	4.10501	4.04305e-05	0.00127254	SPEN	spen family transcriptional repressor [Source:HGNC Symbol;Acc:HGNC:17575]	13.7379	13.7772	13.7094	13.5635	13.4027	13.4868	13.5103	13.5061
412	ENSG00000123358	2106.28	0.519965	0.12671	4.10357	4.06818e-05	0.00127254	NR4A1	nuclear receptor subfamily 4 group A member 1 [Source:HGNC Symbol;Acc:HGNC:7980]	11.1514	11.3118	11.3281	11.3143	10.425	10.4586	10.9024	11.1217
413	ENSG00000164683	1573.57	0.386288	0.0941311	4.10373	4.06548e-05	0.00127254	HEY1	hes related family bHLH transcription factor with YRPW motif 1 [Source:HGNC Symbol;Acc:HGNC:4880]	10.7252	10.9559	10.6925	10.8146	10.2676	10.5128	10.4396	10.4295
414	ENSG00000170385	6840.08	0.224247	0.0546403	4.10405	4.05982e-05	0.00127254	SLC30A1	solute carrier family 30 member 1 [Source:HGNC Symbol;Acc:HGNC:11012]	12.828	12.8132	12.9094	12.838	12.6435	12.7103	12.5948	12.5409
415	ENSG00000115137	732.027	0.522114	0.127309	4.10115	4.11095e-05	0.00128281	DNAJC27	DnaJ heat shock protein family (Hsp40) member C27 [Source:HGNC Symbol;Acc:HGNC:30290]	9.80193	9.81891	9.67548	9.71806	9.15081	9.4896	9.07651	9.183
416	ENSG00000102996	2954.13	0.30932	0.0754654	4.09884	4.15232e-05	0.00128912	MMP15	matrix metallopeptidase 15 [Source:HGNC Symbol;Acc:HGNC:7161]	11.7242	11.5698	11.6118	11.7863	11.407	11.2979	11.2868	11.4637
417	ENSG00000130222	1803.59	0.48903	0.119324	4.09835	4.16102e-05	0.00128912	GADD45G	growth arrest and DNA damage inducible gamma [Source:HGNC Symbol;Acc:HGNC:4097]	10.8469	11.1676	11.0924	11.04	10.2	10.4247	10.785	10.7232
418	ENSG00000151014	5223.58	0.284676	0.0694537	4.09879	4.15316e-05	0.00128912	NOCT	nocturnin [Source:HGNC Symbol;Acc:HGNC:14254]	12.5481	12.4237	12.4742	12.4968	12.2181	12.3496	12.2003	12.0202
419	ENSG00000058262	30101.4	0.16288	0.0397667	4.0959	4.20535e-05	0.00129975	SEC61A1	Sec61 translocon alpha 1 subunit [Source:HGNC Symbol;Acc:HGNC:18276]	14.9539	14.9517	14.989	14.9321	14.7545	14.7519	14.8442	14.8222
420	ENSG00000253352	9226.12	-0.241214	0.0589635	-4.0909	4.29696e-05	0.0013249	TUG1	taurine up-regulated 1 (non-protein coding) [Source:HGNC Symbol;Acc:HGNC:26066]	12.9944	13.0795	13.0715	13.0364	13.2508	13.4485	13.2341	13.2029
421	ENSG00000124782	11180.2	0.194905	0.0476636	4.08919	4.32891e-05	0.00133158	RREB1	ras responsive element binding protein 1 [Source:HGNC Symbol;Acc:HGNC:10449]	13.6355	13.5353	13.5231	13.4737	13.343	13.3459	13.3669	13.3355
422	ENSG00000146278	5899.39	0.249556	0.0610997	4.08441	4.41893e-05	0.00135605	PNRC1	proline rich nuclear receptor coactivator 1 [Source:HGNC Symbol;Acc:HGNC:17278]	12.6566	12.6109	12.7292	12.5828	12.4589	12.34	12.4802	12.2987
423	ENSG00000164236	9754.35	0.231147	0.0566161	4.08271	4.45131e-05	0.00136275	ANKRD33B	ankyrin repeat domain 33B [Source:HGNC Symbol;Acc:HGNC:35240]	13.4517	13.3645	13.2787	13.352	13.0872	13.2038	13.0317	13.1965
424	ENSG00000156239	686.845	-0.541571	0.132874	-4.07584	4.58488e-05	0.00140034	N6AMT1	N-6 adenine-specific DNA methyltransferase 1 (putative) [Source:HGNC Symbol;Acc:HGNC:16021]	9.10012	9.08262	9.34926	8.96064	9.65055	9.81282	9.49453	9.70886
425	ENSG00000076003	11195.4	-0.183697	0.0451187	-4.07142	4.67271e-05	0.0014238	MCM6	minichromosome maintenance complex component 6 [Source:HGNC Symbol;Acc:HGNC:6949]	13.3612	13.3369	13.3927	13.3322	13.555	13.5934	13.5254	13.4828
426	ENSG00000138442	6887.13	-0.222567	0.0547257	-4.06695	4.76319e-05	0.00144797	WDR12	WD repeat domain 12 [Source:HGNC Symbol;Acc:HGNC:14098]	12.6709	12.7008	12.5405	12.6195	12.9085	12.8671	12.8573	12.7927
427	ENSG00000172071	7888.38	0.246065	0.0605975	4.06065	4.89361e-05	0.00148066	EIF2AK3	eukaryotic translation initiation factor 2 alpha kinase 3 [Source:HGNC Symbol;Acc:HGNC:3255]	13.0903	13.0998	13.1644	12.8844	12.8029	12.8297	12.8104	12.8265
428	ENSG00000255302	3259.94	-0.327427	0.0806257	-4.06107	4.88481e-05	0.00148066	EID1	EP300 interacting inhibitor of differentiation 1 [Source:HGNC Symbol;Acc:HGNC:1191]	11.4316	11.6456	11.4324	11.4707	11.6645	11.9839	11.8337	11.8028
429	ENSG00000006377	1193.02	-0.415109	0.102378	-4.05467	5.02044e-05	0.00151504	DLX6	distal-less homeobox 6 [Source:HGNC Symbol;Acc:HGNC:2919]	9.82707	10.0233	10.1097	10.0209	10.2946	10.4737	10.3527	10.5253
430	ENSG00000151725	6672.03	-0.260997	0.064377	-4.0542	5.03063e-05	0.00151504	CENPU	centromere protein U [Source:HGNC Symbol;Acc:HGNC:21348]	12.5335	12.5489	12.6234	12.5626	12.9145	12.9045	12.8395	12.6408
431	ENSG00000115414	18027.9	0.204424	0.0504799	4.0496	5.1305e-05	0.00154153	FN1	fibronectin 1 [Source:HGNC Symbol;Acc:HGNC:3778]	14.2806	14.2971	14.2441	14.1178	14.0208	14.0729	13.9583	14.0737
432	ENSG00000164543	5028.1	0.251942	0.0622511	4.0472	5.1835e-05	0.00155385	STK17A	serine/threonine kinase 17a [Source:HGNC Symbol;Acc:HGNC:11395]	12.4055	12.5083	12.4513	12.2911	12.2314	12.1693	12.1088	12.1477
433	ENSG00000006327	5985.71	0.283672	0.0701114	4.04602	5.20959e-05	0.00155806	TNFRSF12A	TNF receptor superfamily member 12A [Source:HGNC Symbol;Acc:HGNC:18152]	12.6624	12.6134	12.6763	12.7739	12.2092	12.408	12.405	12.5511
434	ENSG00000213866	519.82	-0.659407	0.163268	-4.0388	5.37247e-05	0.00160307	YBX1P10	Y-box binding protein 1 pseudogene 10 [Source:HGNC Symbol;Acc:HGNC:42432]	8.78228	8.8028	8.36218	8.64871	9.1098	9.13334	9.36885	9.59632
435	ENSG00000149115	5235.55	0.218795	0.0541905	4.03752	5.40197e-05	0.00160817	TNKS1BP1	tankyrase 1 binding protein 1 [Source:HGNC Symbol;Acc:HGNC:19081]	12.4648	12.4232	12.5136	12.4361	12.1855	12.2565	12.2965	12.2217
436	ENSG00000006062	2688.24	0.323008	0.0800203	4.03657	5.42377e-05	0.00161096	MAP3K14	mitogen-activated protein kinase kinase kinase 14 [Source:HGNC Symbol;Acc:HGNC:6853]	11.4865	11.5237	11.6612	11.503	11.3045	11.0838	11.1453	11.3412
437	ENSG00000133142	6835.72	-0.251163	0.0622577	-4.03425	5.47765e-05	0.00162324	TCEAL4	transcription elongation factor A like 4 [Source:HGNC Symbol;Acc:HGNC:26121]	12.6639	12.6121	12.4916	12.6593	12.7209	12.8825	12.9421	12.881
438	ENSG00000189043	14637.2	-0.251649	0.0624171	-4.03173	5.53686e-05	0.00163704	NDUFA4	NDUFA4, mitochondrial complex associated [Source:HGNC Symbol;Acc:HGNC:7687]	13.5985	13.6632	13.7571	13.797	14.0625	13.784	13.9612	14.0088
439	ENSG00000154914	2080.98	0.43497	0.107941	4.0297	5.58482e-05	0.00164746	USP43	ubiquitin specific peptidase 43 [Source:HGNC Symbol;Acc:HGNC:20072]	11.1355	11.1188	11.3044	11.3298	10.5623	10.6366	10.8145	11.0863
440	ENSG00000163374	6672.54	0.204233	0.0507105	4.02744	5.63883e-05	0.00165961	YY1AP1	YY1 associated protein 1 [Source:HGNC Symbol;Acc:HGNC:30935]	12.8207	12.763	12.8028	12.8237	12.6415	12.565	12.6431	12.5415
441	ENSG00000150457	6907.03	0.221664	0.0551053	4.02256	5.75695e-05	0.00168671	LATS2	large tumor suppressor kinase 2 [Source:HGNC Symbol;Acc:HGNC:6515]	12.9192	12.799	12.8155	12.9057	12.5926	12.6862	12.6952	12.577
442	ENSG00000213928	199.467	1.31716	0.32741	4.02295	5.74726e-05	0.00168671	IRF9	interferon regulatory factor 9 [Source:HGNC Symbol;Acc:HGNC:6131]	7.86051	8.23714	8.32763	8.17321	5.37304	6.70679	7.0576	7.49631
443	ENSG00000269858	265.471	-1.04114	0.258866	-4.02193	5.77223e-05	0.00168737	EGLN2	egl-9 family hypoxia inducible factor 2 [Source:HGNC Symbol;Acc:HGNC:14660]	7.36127	8.04166	6.71644	7.35847	8.40619	8.34942	8.8271	8.29923
444	ENSG00000153487	2828.86	0.277913	0.0692353	4.01403	5.96914e-05	0.001741	ING1	inhibitor of growth family member 1 [Source:HGNC Symbol;Acc:HGNC:6062]	11.6725	11.5604	11.5754	11.5851	11.3668	11.2158	11.3005	11.3929
445	ENSG00000173575	16561	0.248485	0.0619654	4.01006	6.07045e-05	0.00176657	CHD2	chromodomain helicase DNA binding protein 2 [Source:HGNC Symbol;Acc:HGNC:1917]	14.1934	14.2124	14.1331	13.9884	13.831	14.0236	13.9103	13.7664
446	ENSG00000135604	406.933	0.785613	0.195984	4.00855	6.10924e-05	0.00177387	STX11	syntaxin 11 [Source:HGNC Symbol;Acc:HGNC:11429]	8.89751	8.71212	9.00838	9.35186	8.12513	8.39989	7.80403	8.48521
447	ENSG00000165819	4047.61	-0.25577	0.0638646	-4.00487	6.20517e-05	0.0017977	METTL3	methyltransferase like 3 [Source:HGNC Symbol;Acc:HGNC:17563]	11.8734	11.8407	11.7661	11.9152	12.1171	12.0004	12.182	12.1156
448	ENSG00000128591	967.007	0.447044	0.111647	4.0041	6.22543e-05	0.00179954	FLNC	filamin C [Source:HGNC Symbol;Acc:HGNC:3756]	10.2567	9.99348	10.167	10.0708	9.70028	9.73989	9.49088	9.76421
449	ENSG00000152102	15911.7	0.180434	0.0450948	4.0012	6.30208e-05	0.00181764	FAM168B	family with sequence similarity 168 member B [Source:HGNC Symbol;Acc:HGNC:27016]	14.0994	14.0197	14.038	14.0232	13.7986	13.9124	13.835	13.9095
450	ENSG00000060138	10543.8	0.195886	0.0489815	3.99919	6.3561e-05	0.00182914	YBX3	Y-box binding protein 3 [Source:HGNC Symbol;Acc:HGNC:2428]	13.4914	13.4651	13.4504	13.4274	13.3579	13.2062	13.2167	13.2664
451	ENSG00000129194	1392.93	0.394391	0.0986836	3.99652	6.42814e-05	0.00184577	SOX15	SRY-box 15 [Source:HGNC Symbol;Acc:HGNC:11196]	10.7196	10.6368	10.5887	10.5674	10.1197	10.088	10.4032	10.2998
452	ENSG00000154734	6756.12	0.212022	0.0530983	3.99301	6.52392e-05	0.00186913	ADAMTS1	ADAM metallopeptidase with thrombospondin type 1 motif 1 [Source:HGNC Symbol;Acc:HGNC:217]	12.8252	12.8787	12.8124	12.7784	12.655	12.6556	12.5239	12.6117
453	ENSG00000116791	2218.44	-0.305918	0.0766258	-3.99236	6.54188e-05	0.00187014	CRYZ	crystallin zeta [Source:HGNC Symbol;Acc:HGNC:2419]	10.9516	10.8678	10.9891	11.0078	11.2876	11.3409	11.1389	11.268
454	ENSG00000132819	6782.5	0.299447	0.0750382	3.9906	6.59074e-05	0.00187996	RBM38	RNA binding motif protein 38 [Source:HGNC Symbol;Acc:HGNC:15818]	12.8952	12.7762	12.8421	12.9592	12.7571	12.3494	12.5492	12.5968
455	ENSG00000101084	1113.56	0.394268	0.0988912	3.98689	6.69457e-05	0.00190538	C20orf24	chromosome 20 open reading frame 24 [Source:HGNC Symbol;Acc:HGNC:15870]	10.4018	10.2353	10.2032	10.3746	9.86859	10.0044	9.85137	9.9159
456	ENSG00000067057	38405.7	0.148141	0.037193	3.98304	6.80406e-05	0.00192997	PFKP	phosphofructokinase, platelet [Source:HGNC Symbol;Acc:HGNC:8878]	15.3042	15.2948	15.2737	15.3318	15.1344	15.1301	15.1433	15.2032
457	ENSG00000177855	157.695	-1.28993	0.323874	-3.9828	6.81077e-05	0.00192997	CACYBPP2	calcyclin binding protein pseudogene 2 [Source:HGNC Symbol;Acc:HGNC:45123]	5.87098	6.30271	6.22848	7.29632	8.08662	7.27736	7.78626	7.97844
458	ENSG00000230592	163.291	-1.19662	0.300567	-3.98122	6.85613e-05	0.00193858	RPSAP8	ribosomal protein SA pseudogene 8 [Source:HGNC Symbol;Acc:HGNC:31462]	6.79208	6.69962	6.51619	6.56847	7.95743	6.81896	7.96536	8.23715
459	ENSG00000182004	21676.1	-0.201414	0.0506002	-3.98051	6.87683e-05	0.00194019	SNRPE	small nuclear ribonucleoprotein polypeptide E [Source:HGNC Symbol;Acc:HGNC:11161]	14.2486	14.2538	14.3125	14.3801	14.4248	14.4384	14.5895	14.5446
460	ENSG00000118181	26504.2	-0.192844	0.0484689	-3.97873	6.92857e-05	0.00195054	RPS25	ribosomal protein S25 [Source:HGNC Symbol;Acc:HGNC:10413]	14.543	14.5461	14.6322	14.6529	14.725	14.7165	14.8587	14.8424
461	ENSG00000196821	10971.3	0.194016	0.0488373	3.97271	7.106e-05	0.00199616	C6orf106	chromosome 6 open reading frame 106 [Source:HGNC Symbol;Acc:HGNC:21215]	13.4975	13.5592	13.4859	13.5178	13.2957	13.2357	13.3819	13.3671
462	ENSG00000283041	1823.88	-0.447847	0.112775	-3.97116	7.15227e-05	0.0020048	AC008038.1		10.3259	10.62	10.6729	10.7172	11.1896	10.7283	11.0356	11.164
463	ENSG00000133056	8583.28	0.226407	0.0570238	3.9704	7.17517e-05	0.00200646	PIK3C2B	phosphatidylinositol-4-phosphate 3-kinase catalytic subunit type 2 beta [Source:HGNC Symbol;Acc:HGNC:8972]	13.2988	13.2092	13.1189	13.0681	12.9122	12.9303	12.9772	12.9776
464	ENSG00000196428	10524.5	0.230461	0.0580515	3.96994	7.18915e-05	0.00200646	TSC22D2	TSC22 domain family member 2 [Source:HGNC Symbol;Acc:HGNC:29095]	13.4675	13.5789	13.4554	13.3802	13.1506	13.2141	13.3566	13.2381
465	ENSG00000162694	2376.26	-0.337817	0.0851194	-3.96875	7.2252e-05	0.00201218	EXTL2	exostosin like glycosyltransferase 2 [Source:HGNC Symbol;Acc:HGNC:3516]	10.9658	10.9771	11.073	11.1216	11.5281	11.4396	11.2112	11.2983
466	ENSG00000272333	4981.07	0.275701	0.0695117	3.96625	7.30111e-05	0.00202896	KMT2B	lysine methyltransferase 2B [Source:HGNC Symbol;Acc:HGNC:15840]	12.366	12.46	12.4648	12.3614	12.0528	12.0302	12.3137	12.1379
467	ENSG00000188112	7299.29	0.23991	0.060505	3.96514	7.33539e-05	0.00203412	C6orf132	chromosome 6 open reading frame 132 [Source:HGNC Symbol;Acc:HGNC:21288]	13.0375	12.9718	12.9117	12.8688	12.7319	12.5713	12.7401	12.7824
468	ENSG00000131174	4951.82	-0.255252	0.0643921	-3.96403	7.36948e-05	0.00203921	COX7B	cytochrome c oxidase subunit 7B [Source:HGNC Symbol;Acc:HGNC:2291]	12.0457	12.1524	12.0834	12.271	12.3571	12.3326	12.4312	12.4596
469	ENSG00000165806	1618.19	0.441258	0.111418	3.9604	7.48255e-05	0.00206608	CASP7	caspase 7 [Source:HGNC Symbol;Acc:HGNC:1508]	10.8315	10.9718	10.7645	10.8804	10.589	10.569	10.4119	10.0722
470	ENSG00000115306	35876	0.203032	0.051351	3.95382	7.69139e-05	0.00211922	SPTBN1	spectrin beta, non-erythrocytic 1 [Source:HGNC Symbol;Acc:HGNC:11275]	15.2983	15.2713	15.2274	15.111	14.9771	15.1358	14.9771	15.0066
471	ENSG00000122566	103091	-0.155259	0.0393399	-3.94661	7.9265e-05	0.00217937	HNRNPA2B1	heterogeneous nuclear ribonucleoprotein A2/B1 [Source:HGNC Symbol;Acc:HGNC:5033]	16.6144	16.5771	16.5708	16.5321	16.6702	16.7909	16.7479	16.7045
472	ENSG00000225573	212.034	-0.920601	0.233347	-3.9452	7.97335e-05	0.0021876	RPL35P5	ribosomal protein L35 pseudogene 5 [Source:HGNC Symbol;Acc:HGNC:36955]	7.19101	7.14406	7.40436	7.06027	8.31475	7.58558	8.33074	8.13644
473	ENSG00000110696	14450.6	-0.174485	0.044233	-3.94467	7.99088e-05	0.00218778	C11orf58	chromosome 11 open reading frame 58 [Source:HGNC Symbol;Acc:HGNC:16990]	13.7701	13.7308	13.6879	13.7264	13.8986	13.9693	13.8923	13.8513
474	ENSG00000119523	7849.23	0.179564	0.0455731	3.94012	8.14415e-05	0.00222504	ALG2	ALG2, alpha-1,3/1,6-mannosyltransferase [Source:HGNC Symbol;Acc:HGNC:23159]	13.0176	13.0182	13.0597	13.006	12.8376	12.8418	12.823	12.8806
475	ENSG00000204469	24203.1	0.189138	0.048013	3.9393	8.17212e-05	0.00222798	PRRC2A	proline rich coiled-coil 2A [Source:HGNC Symbol;Acc:HGNC:13918]	14.6451	14.6579	14.646	14.6686	14.496	14.3354	14.5492	14.4721
476	ENSG00000228716	8504.06	-0.241951	0.0615114	-3.93344	8.37395e-05	0.00227821	DHFR	dihydrofolate reductase [Source:HGNC Symbol;Acc:HGNC:2861]	12.9889	12.8698	12.903	12.9482	13.1515	13.3303	13.1263	13.0574
477	ENSG00000123737	4884.89	-0.241458	0.0614127	-3.93172	8.43407e-05	0.00228975	EXOSC9	exosome component 9 [Source:HGNC Symbol;Acc:HGNC:9137]	12.1064	12.1225	12.2253	12.0545	12.3708	12.4233	12.4099	12.2719
478	ENSG00000105327	1045.44	0.662085	0.16849	3.92953	8.51122e-05	0.00230586	BBC3	BCL2 binding component 3 [Source:HGNC Symbol;Acc:HGNC:17868]	10.1545	10.2649	10.2478	10.5934	9.29851	9.21506	9.85989	10.0864
479	ENSG00000077044	5554.7	0.265411	0.0675668	3.92813	8.56102e-05	0.00231451	DGKD	diacylglycerol kinase delta [Source:HGNC Symbol;Acc:HGNC:2851]	12.5808	12.5566	12.6069	12.5198	12.392	12.095	12.3332	12.3648
480	ENSG00000106399	4306.35	-0.25886	0.0659133	-3.92728	8.59113e-05	0.00231782	RPA3	replication protein A3 [Source:HGNC Symbol;Acc:HGNC:10291]	11.9407	11.8531	11.9485	12.0033	12.3202	12.1061	12.1374	12.2116
481	ENSG00000043143	17265.9	0.18802	0.0478855	3.92646	8.6206e-05	0.00232093	JADE2	jade family PHD finger 2 [Source:HGNC Symbol;Acc:HGNC:22984]	14.1669	14.1331	14.0963	14.2651	13.9191	13.9902	13.988	14.0153
482	ENSG00000129353	19320.7	0.189857	0.0483633	3.92565	8.6497e-05	0.00232393	SLC44A2	solute carrier family 44 member 2 [Source:HGNC Symbol;Acc:HGNC:17292]	14.3447	14.3009	14.3221	14.3512	14.0785	14.0517	14.195	14.2261
483	ENSG00000077152	15007.6	-0.181475	0.0462494	-3.92383	8.71518e-05	0.00233668	UBE2T	ubiquitin conjugating enzyme E2 T [Source:HGNC Symbol;Acc:HGNC:25009]	13.7636	13.7695	13.7987	13.7872	14.0443	13.9121	13.9899	13.8945
484	ENSG00000148411	961.196	0.455864	0.116334	3.91859	8.90682e-05	0.00238313	NACC2	NACC family member 2 [Source:HGNC Symbol;Acc:HGNC:23846]	10.0046	10.1943	10.0233	10.2407	9.72347	9.68358	9.43686	9.79326
485	ENSG00000143228	2682.54	-0.276349	0.070601	-3.91424	9.06904e-05	0.00242153	NUF2	NUF2, NDC80 kinetochore complex component [Source:HGNC Symbol;Acc:HGNC:14621]	11.2737	11.2045	11.1918	11.3081	11.6016	11.423	11.4989	11.5556
486	ENSG00000120889	10834.6	0.223673	0.0571572	3.9133	9.10434e-05	0.00242195	TNFRSF10B	TNF receptor superfamily member 10b [Source:HGNC Symbol;Acc:HGNC:11905]	13.5871	13.5277	13.5213	13.4018	13.2483	13.3933	13.3091	13.1905
487	ENSG00000143398	25405.9	0.156012	0.0398682	3.9132	9.10801e-05	0.00242195	PIP5K1A	phosphatidylinositol-4-phosphate 5-kinase type 1 alpha [Source:HGNC Symbol;Acc:HGNC:8994]	14.7305	14.7528	14.6952	14.6549	14.5309	14.5803	14.5308	14.5686
488	ENSG00000160685	4549.8	0.28431	0.0726787	3.91187	9.15834e-05	0.00243034	ZBTB7B	zinc finger and BTB domain containing 7B [Source:HGNC Symbol;Acc:HGNC:18668]	12.2222	12.2956	12.2564	12.3697	12.0361	11.8129	11.9948	12.1475
489	ENSG00000107372	26852.5	0.18161	0.0465003	3.90557	9.40019e-05	0.0024838	ZFAND5	zinc finger AN1-type containing 5 [Source:HGNC Symbol;Acc:HGNC:13008]	14.8643	14.78	14.8168	14.7389	14.7121	14.6175	14.5706	14.5719
490	ENSG00000122565	33352.9	-0.171381	0.0438856	-3.90518	9.41558e-05	0.0024838	CBX3	chromobox 3 [Source:HGNC Symbol;Acc:HGNC:1553]	14.8654	14.9283	14.9897	14.9626	15.1158	15.1779	15.0867	15.0518
491	ENSG00000141738	2136.42	0.399026	0.10218	3.90513	9.41733e-05	0.0024838	GRB7	growth factor receptor bound protein 7 [Source:HGNC Symbol;Acc:HGNC:4567]	11.1563	11.1836	11.3583	11.2825	10.895	10.5304	10.8655	11.0537
492	ENSG00000163162	7697.68	0.201001	0.0514908	3.90363	9.47589e-05	0.00248406	RNF149	ring finger protein 149 [Source:HGNC Symbol;Acc:HGNC:23137]	12.9709	13.0599	13.0195	12.977	12.7912	12.8031	12.8857	12.7424
493	ENSG00000184897	18846.8	0.287607	0.0736672	3.90414	9.45605e-05	0.00248406	H1FX	H1 histone family member X [Source:HGNC Symbol;Acc:HGNC:4722]	14.325	14.2882	14.2973	14.4396	14.1168	13.742	14.1542	14.1518
494	ENSG00000205730	4067.75	0.309363	0.0792454	3.90387	9.46681e-05	0.00248406	ITPRIPL2	inositol 1,4,5-trisphosphate receptor interacting protein like 2 [Source:HGNC Symbol;Acc:HGNC:27257]	12.2597	12.0918	12.1267	12.0605	11.9933	11.8268	11.618	11.8475
495	ENSG00000138449	2314.62	-0.322983	0.0827828	-3.90157	9.55715e-05	0.0025003	SLC40A1	solute carrier family 40 member 1 [Source:HGNC Symbol;Acc:HGNC:10909]	10.9789	10.9612	10.9335	11.1438	11.3841	11.2324	11.4518	11.2377
496	ENSG00000129245	5666.46	0.251801	0.06462	3.89664	9.75383e-05	0.00254661	FXR2	FMR1 autosomal homolog 2 [Source:HGNC Symbol;Acc:HGNC:4024]	12.5696	12.5251	12.623	12.6362	12.258	12.22	12.4644	12.3912
497	ENSG00000124207	33775.4	-0.182612	0.0469076	-3.89303	9.90015e-05	0.00257962	CSE1L	chromosome segregation 1 like [Source:HGNC Symbol;Acc:HGNC:2431]	14.9315	14.9381	14.9461	14.9818	15.1641	15.2348	15.0365	15.0854
498	ENSG00000112941	5461.04	0.213173	0.0549017	3.88282	0.000103251	0.00267955	PAPD7	poly(A) RNA polymerase D7, non-canonical [Source:HGNC Symbol;Acc:HGNC:16705]	12.554	12.5204	12.5597	12.4338	12.353	12.2655	12.2776	12.3211
499	ENSG00000154518	15213.6	-0.178792	0.0460419	-3.88324	0.000103076	0.00267955	ATP5G3	ATP synthase, H+ transporting, mitochondrial Fo complex subunit C3 (subunit 9) [Source:HGNC Symbol;Acc:HGNC:843]	13.8	13.7952	13.7634	13.8447	13.9233	13.9259	14.0289	14.0365
500	ENSG00000102034	8460.97	0.183938	0.0473929	3.88114	0.00010397	0.00269029	ELF4	E74 like ETS transcription factor 4 [Source:HGNC Symbol;Acc:HGNC:3319]	13.1419	13.1252	13.1399	13.1367	12.9147	12.9127	13.0264	12.9502
501	ENSG00000182541	14542.7	0.220954	0.0569341	3.88088	0.00010408	0.00269029	LIMK2	LIM domain kinase 2 [Source:HGNC Symbol;Acc:HGNC:6614]	14.0044	13.8979	13.9114	13.922	13.6431	13.6662	13.6528	13.8774
502	ENSG00000273723	114.377	-1.23185	0.317817	-3.87596	0.000106207	0.0027398	AL139089.1		6.05244	5.97188	6.22848	6.19301	7.31373	7.56963	6.55467	7.66299
503	ENSG00000132613	7255.34	0.257329	0.0664144	3.8746	0.0001068	0.00274963	MTSS1L	MTSS1L, I-BAR domain containing [Source:HGNC Symbol;Acc:HGNC:25094]	12.9197	12.903	12.9147	13.0498	12.7049	12.5214	12.8348	12.6841
504	ENSG00000076356	12958.2	0.207133	0.0534803	3.87306	0.000107476	0.00276154	PLXNA2	plexin A2 [Source:HGNC Symbol;Acc:HGNC:9100]	13.8582	13.7656	13.7893	13.6236	13.5195	13.5329	13.5679	13.5955
505	ENSG00000140525	9284.98	-0.167403	0.04325	-3.87058	0.000108576	0.00278426	FANCI	Fanconi anemia complementation group I [Source:HGNC Symbol;Acc:HGNC:25568]	13.1082	13.0824	13.0916	13.0966	13.2852	13.2553	13.2795	13.2276
506	ENSG00000277443	1470.06	0.358989	0.0928221	3.86749	0.000109961	0.00281421	MARCKS	myristoylated alanine rich protein kinase C substrate [Source:HGNC Symbol;Acc:HGNC:6759]	10.8022	10.6234	10.6495	10.682	10.4941	10.2355	10.2689	10.316
507	ENSG00000130702	54517.7	0.238103	0.061628	3.86354	0.000111754	0.00284177	LAMA5	laminin subunit alpha 5 [Source:HGNC Symbol;Acc:HGNC:6485]	15.7927	15.8801	15.8224	15.8968	15.6053	15.3816	15.7388	15.6909
508	ENSG00000132361	9789.57	0.195678	0.0506581	3.86271	0.000112135	0.00284177	CLUH	clustered mitochondria homolog [Source:HGNC Symbol;Acc:HGNC:29094]	13.3844	13.316	13.3454	13.3604	13.2001	13.0974	13.0849	13.2356
509	ENSG00000134333	31062.5	-0.184611	0.0477761	-3.86409	0.000111504	0.00284177	LDHA	lactate dehydrogenase A [Source:HGNC Symbol;Acc:HGNC:6535]	14.7727	14.7679	14.8743	14.8913	15.0254	15.0944	14.9351	14.9898
510	ENSG00000187498	27904.4	0.169803	0.0439575	3.86288	0.000112057	0.00284177	COL4A1	collagen type IV alpha 1 chain [Source:HGNC Symbol;Acc:HGNC:2202]	14.9185	14.8807	14.7583	14.8402	14.6755	14.7178	14.6745	14.6548
511	ENSG00000197614	6918.79	-0.2026	0.0524424	-3.86328	0.000111874	0.00284177	MFAP5	microfibril associated protein 5 [Source:HGNC Symbol;Acc:HGNC:29673]	12.7122	12.6906	12.5632	12.6364	12.8739	12.8356	12.8842	12.8223
512	ENSG00000117450	45261.4	-0.148853	0.0386275	-3.85355	0.000116418	0.00294454	PRDX1	peroxiredoxin 1 [Source:HGNC Symbol;Acc:HGNC:9352]	15.3488	15.3627	15.4118	15.4338	15.5431	15.491	15.5705	15.5484
513	ENSG00000105321	2156.8	0.313471	0.0813991	3.85104	0.000117618	0.00295379	CCDC9	coiled-coil domain containing 9 [Source:HGNC Symbol;Acc:HGNC:24560]	11.128	11.0986	11.3177	11.3337	10.9344	10.9229	10.8542	10.9283
514	ENSG00000151914	6051.97	0.28672	0.0744484	3.85125	0.000117515	0.00295379	DST	dystonin [Source:HGNC Symbol;Acc:HGNC:1090]	12.7627	12.743	12.7442	12.5367	12.3986	12.5966	12.3761	12.2605
515	ENSG00000177733	25302.4	0.171902	0.0446397	3.85088	0.000117696	0.00295379	HNRNPA0	heterogeneous nuclear ribonucleoprotein A0 [Source:HGNC Symbol;Acc:HGNC:5030]	14.722	14.665	14.6535	14.7971	14.4931	14.5255	14.5615	14.5723
516	ENSG00000244879	909.191	-0.463231	0.120268	-3.85167	0.000117315	0.00295379	GABPB1-AS1	GABPB1 antisense RNA 1 [Source:HGNC Symbol;Acc:HGNC:44157]	9.45483	9.69256	9.56301	9.59437	10.137	10.2035	10.0065	9.79613
517	ENSG00000088356	3952.09	0.281783	0.073198	3.8496	0.000118312	0.00296352	PDRG1	p53 and DNA damage regulated 1 [Source:HGNC Symbol;Acc:HGNC:16119]	11.9597	12.152	12.0963	12.1158	11.7127	11.6846	11.8573	11.9348
518	ENSG00000169607	2730.64	-0.255539	0.0664405	-3.84613	0.000119997	0.00299992	CKAP2L	cytoskeleton associated protein 2 like [Source:HGNC Symbol;Acc:HGNC:26877]	11.2382	11.2789	11.3199	11.2888	11.5833	11.5855	11.5219	11.4574
519	ENSG00000134986	608.797	-0.55052	0.143201	-3.84438	0.00012086	0.00300987	NREP	neuronal regeneration related protein [Source:HGNC Symbol;Acc:HGNC:16834]	8.90932	9.0104	8.90378	8.97488	9.54326	9.78374	9.27853	9.34678
520	ENSG00000143384	40598.8	0.17642	0.0458882	3.84456	0.000120769	0.00300987	MCL1	MCL1, BCL2 family apoptosis regulator [Source:HGNC Symbol;Acc:HGNC:6943]	15.4452	15.4042	15.4056	15.3209	15.2096	15.318	15.1647	15.1758
521	ENSG00000166016	985.134	0.560426	0.145881	3.84166	0.000122207	0.00303759	ABTB2	ankyrin repeat and BTB domain containing 2 [Source:HGNC Symbol;Acc:HGNC:23842]	10.1872	10.0978	10.1122	10.3789	9.91695	9.13334	9.65325	9.74053
522	ENSG00000221978	8153.96	-0.242854	0.0633407	-3.83409	0.000126032	0.00312666	CCNL2	cyclin L2 [Source:HGNC Symbol;Acc:HGNC:20570]	12.8347	12.9718	12.8492	12.8065	13.0155	13.0011	13.2149	13.1941
523	ENSG00000171223	456.353	0.704297	0.184324	3.82097	0.000132925	0.00329137	JUNB	JunB proto-oncogene, AP-1 transcription factor subunit [Source:HGNC Symbol;Acc:HGNC:6205]	9.23457	9.16439	8.94711	9.22415	8.32029	7.96052	8.82999	8.52039
524	ENSG00000100139	13444.4	0.235532	0.0616565	3.82007	0.000133415	0.00329719	MICALL1	MICAL like 1 [Source:HGNC Symbol;Acc:HGNC:29804]	13.7686	13.777	13.8188	13.9402	13.6422	13.4093	13.6263	13.6763
525	ENSG00000148187	7145.56	-0.178767	0.046865	-3.81451	0.000136453	0.00335944	MRRF	mitochondrial ribosome recycling factor [Source:HGNC Symbol;Acc:HGNC:7234]	12.7345	12.7292	12.6978	12.6814	12.894	12.9095	12.8513	12.9031
526	ENSG00000159199	4034.81	-0.316381	0.0829326	-3.81491	0.000136232	0.00335944	ATP5G1	ATP synthase, H+ transporting, mitochondrial Fo complex subunit C1 (subunit 9) [Source:HGNC Symbol;Acc:HGNC:841]	11.6563	11.7063	11.8176	12.0366	12.1679	11.9937	12.1357	12.2067
527	ENSG00000167491	12427.2	0.239339	0.0627554	3.81385	0.000136821	0.00336212	GATAD2A	GATA zinc finger domain containing 2A [Source:HGNC Symbol;Acc:HGNC:29989]	13.6985	13.6909	13.7163	13.758	13.3739	13.3215	13.5946	13.5946
528	ENSG00000102554	18696.3	0.219372	0.0576298	3.80658	0.000140901	0.00344688	KLF5	Kruppel like factor 5 [Source:HGNC Symbol;Acc:HGNC:6349]	14.3295	14.29	14.3227	14.2404	14.015	14.217	13.9304	14.1278
529	ENSG00000163655	11843.4	-0.17278	0.0453911	-3.80648	0.000140961	0.00344688	GMPS	guanine monophosphate synthase [Source:HGNC Symbol;Acc:HGNC:4378]	13.4881	13.4554	13.4393	13.3871	13.6469	13.6123	13.6438	13.5581
530	ENSG00000169991	1607.78	0.424728	0.1116	3.80582	0.000141336	0.00344688	IFFO2	intermediate filament family orphan 2 [Source:HGNC Symbol;Acc:HGNC:27006]	11.0294	10.8051	10.8067	10.7357	10.5867	10.2937	10.1684	10.5987
531	ENSG00000271254	378.235	0.643714	0.169131	3.80601	0.000141227	0.00344688	AC240274.1		8.80354	8.96655	8.87416	8.75486	8.21117	8.33534	7.87299	8.37421
532	ENSG00000008130	5285.07	0.262088	0.0688945	3.80419	0.000142269	0.00345662	NADK	NAD kinase [Source:HGNC Symbol;Acc:HGNC:29831]	12.4648	12.4796	12.4214	12.601	12.1664	12.0884	12.3355	12.3181
533	ENSG00000111057	240239	0.128439	0.0337585	3.80463	0.000142014	0.00345662	KRT18	keratin 18 [Source:HGNC Symbol;Acc:HGNC:6430]	17.9492	17.9368	17.9589	17.902	17.8129	17.7874	17.8414	17.7915
534	ENSG00000136244	115.862	1.32464	0.348492	3.80105	0.000144084	0.00349417	IL6	interleukin 6 [Source:HGNC Symbol;Acc:HGNC:6018]	7.01261	7.72311	7.61243	7.02785	6.0163	5.07582	6.36022	6.45422
535	ENSG00000100065	3007.27	0.299311	0.078791	3.7988	0.0001454	0.00351949	CARD10	caspase recruitment domain family member 10 [Source:HGNC Symbol;Acc:HGNC:16422]	11.8373	11.6104	11.5588	11.7643	11.3985	11.2846	11.4471	11.4506
536	ENSG00000087302	12906	-0.175564	0.0462295	-3.79766	0.000146068	0.00352433	C14orf166	chromosome 14 open reading frame 166 [Source:HGNC Symbol;Acc:HGNC:23169]	13.5766	13.5286	13.5974	13.5588	13.7402	13.6556	13.7922	13.7717
537	ENSG00000177700	2588.87	-0.35887	0.094501	-3.79753	0.000146148	0.00352433	POLR2L	RNA polymerase II subunit L [Source:HGNC Symbol;Acc:HGNC:9199]	10.9975	11.1676	11.0559	11.3453	11.642	11.2943	11.483	11.5858
538	ENSG00000178567	1710.07	-0.3913	0.103053	-3.79707	0.000146416	0.00352433	EPM2AIP1	EPM2A interacting protein 1 [Source:HGNC Symbol;Acc:HGNC:19735]	10.6438	10.521	10.448	10.5089	10.8754	11.0824	11.0462	10.6472
539	ENSG00000110906	5780.5	0.187073	0.0492942	3.79503	0.000147627	0.00354689	KCTD10	potassium channel tetramerization domain containing 10 [Source:HGNC Symbol;Acc:HGNC:23236]	12.5628	12.5878	12.6138	12.586	12.3698	12.4186	12.3852	12.4282
540	ENSG00000223749	603.232	-0.526126	0.138673	-3.79401	0.000148234	0.00355486	MIR503HG	MIR503 host gene [Source:HGNC Symbol;Acc:HGNC:28258]	8.65237	9.10012	9.01111	9.00017	9.50241	9.35653	9.58808	9.45983
541	ENSG00000173801	36349.9	0.233272	0.0614928	3.79349	0.000148544	0.00355572	JUP	junction plakoglobin [Source:HGNC Symbol;Acc:HGNC:6207]	15.2156	15.2413	15.2983	15.2897	15.142	14.7953	15.0404	15.1108
542	ENSG00000232119	3844.38	-0.217671	0.0574881	-3.78636	0.000152871	0.00365254	MCTS1	MCTS1, re-initiation and release factor [Source:HGNC Symbol;Acc:HGNC:23357]	11.7353	11.8206	11.8308	11.7943	12.0276	11.9692	12.0283	12.0294
543	ENSG00000057657	558.808	0.55772	0.147365	3.78461	0.000153948	0.00366529	PRDM1	PR/SET domain 1 [Source:HGNC Symbol;Acc:HGNC:9346]	9.36615	9.57231	9.34279	9.21698	8.73558	8.89502	8.60186	9.02786
544	ENSG00000128050	34775	-0.153955	0.0406815	-3.7844	0.000154077	0.00366529	PAICS	phosphoribosylaminoimidazole carboxylase and phosphoribosylaminoimidazolesuccinocarboxamide synthase [Source:HGNC Symbol;Acc:HGNC:8587]	15.0144	14.9479	15.0403	15.0229	15.1688	15.2191	15.1278	15.1251
545	ENSG00000198517	2172.02	0.349412	0.0923363	3.78412	0.000154254	0.00366529	MAFK	MAF bZIP transcription factor K [Source:HGNC Symbol;Acc:HGNC:6782]	11.4425	11.0145	11.2008	11.3098	10.8564	10.9291	10.8591	10.9504
546	ENSG00000029993	18032.5	-0.16626	0.0439909	-3.77943	0.00015719	0.00372823	HMGB3	high mobility group box 3 [Source:HGNC Symbol;Acc:HGNC:5004]	14.0199	14.0154	14.0703	14.1042	14.1571	14.2562	14.2595	14.2011
547	ENSG00000126787	7398.82	-0.247547	0.0655563	-3.7761	0.000159303	0.00377143	DLGAP5	DLG associated protein 5 [Source:HGNC Symbol;Acc:HGNC:16864]	12.7231	12.6941	12.7794	12.6984	12.9428	13.1617	12.8546	12.9086
548	ENSG00000240914	827.627	-0.639884	0.169523	-3.77461	0.00016026	0.00378716	AL121612.1		9.1574	9.2009	9.38541	9.57581	10.3044	9.3727	9.98848	10.0957
549	ENSG00000123080	66.7974	1.59052	0.421539	3.77313	0.000161214	0.00379072	CDKN2C	cyclin dependent kinase inhibitor 2C [Source:HGNC Symbol;Acc:HGNC:1789]	6.66773	6.40639	6.71644	6.82896	4.27671	5.85818	5.15579	4.58481
550	ENSG00000164251	2894.73	0.268257	0.0710989	3.77301	0.000161289	0.00379072	F2RL1	F2R like trypsin receptor 1 [Source:HGNC Symbol;Acc:HGNC:3538]	11.7397	11.5992	11.5518	11.6145	11.2805	11.4483	11.3712	11.3303
551	ENSG00000279529	67.0394	-1.54339	0.409057	-3.77305	0.000161263	0.00379072	AC008764.8		4.53764	4.43217	5.66238	5.50725	6.62997	6.83238	6.46817	6.67009
552	ENSG00000184014	13846.5	0.194996	0.0516958	3.77199	0.000161953	0.00379943	DENND5A	DENN domain containing 5A [Source:HGNC Symbol;Acc:HGNC:19344]	13.8538	13.9104	13.8876	13.749	13.6118	13.7498	13.6102	13.6501
553	ENSG00000112773	3331.36	0.342675	0.0909499	3.76774	0.000164735	0.00385254	FAM46A	family with sequence similarity 46 member A [Source:HGNC Symbol;Acc:HGNC:18345]	11.8181	11.9151	11.9165	11.7979	11.7217	11.6603	11.335	11.3234
554	ENSG00000254999	7027.7	-0.229056	0.0607959	-3.76762	0.000164811	0.00385254	BRK1	BRICK1, SCAR/WAVE actin nucleating complex subunit [Source:HGNC Symbol;Acc:HGNC:23057]	12.5239	12.6848	12.6995	12.7223	12.9489	12.7747	12.9182	12.9091
555	ENSG00000162191	5055.56	0.270294	0.071765	3.76638	0.000165635	0.00386482	UBXN1	UBX domain protein 1 [Source:HGNC Symbol;Acc:HGNC:18402]	12.418	12.4117	12.3698	12.5278	12.0557	12.0436	12.1941	12.3355
556	ENSG00000124097	254.424	-0.900991	0.239408	-3.76341	0.000167612	0.00390392	HMGB1P1	high mobility group box 1 pseudogene 1 [Source:HGNC Symbol;Acc:HGNC:4993]	7.82768	7.41039	6.93878	7.60547	8.71469	7.94824	8.43324	8.30327
557	ENSG00000156232	1837.1	0.371254	0.0986983	3.76151	0.000168894	0.00392671	WHAMM	WAS protein homolog associated with actin, golgi membranes and microtubules [Source:HGNC Symbol;Acc:HGNC:30493]	11.1874	10.9723	10.9183	10.977	10.8236	10.7202	10.4603	10.5552
558	ENSG00000101138	3732.42	-0.219854	0.0585432	-3.75541	0.000173058	0.00401631	CSTF1	cleavage stimulation factor subunit 1 [Source:HGNC Symbol;Acc:HGNC:2483]	11.6858	11.7583	11.8149	11.7457	11.968	12.0008	11.9586	11.9613
559	ENSG00000172345	544.776	0.73395	0.195642	3.75149	0.000175787	0.00407235	STARD5	StAR related lipid transfer domain containing 5 [Source:HGNC Symbol;Acc:HGNC:18065]	9.67154	9.23475	9.3791	9.32987	8.5452	8.46599	9.23989	8.2623
560	ENSG00000157110	12527.8	0.211307	0.0563528	3.74971	0.000177036	0.00409396	RBPMS	RNA binding protein with multiple splicing [Source:HGNC Symbol;Acc:HGNC:19097]	13.764	13.6786	13.7552	13.6587	13.5246	13.3466	13.5495	13.5813
561	ENSG00000166848	2774.39	0.262248	0.0699875	3.74707	0.000178912	0.00412997	TERF2IP	TERF2 interacting protein [Source:HGNC Symbol;Acc:HGNC:19246]	11.5881	11.5459	11.575	11.5456	11.3336	11.1847	11.4051	11.2727
562	ENSG00000008256	16420.2	0.187008	0.0499318	3.74526	0.00018021	0.00415253	CYTH3	cytohesin 3 [Source:HGNC Symbol;Acc:HGNC:9504]	14.1776	14.1301	14.0097	14.052	13.8513	13.9478	13.9559	13.8686
563	ENSG00000112343	2381.15	0.327489	0.0875111	3.74226	0.000182373	0.00418747	TRIM38	tripartite motif containing 38 [Source:HGNC Symbol;Acc:HGNC:10059]	11.4026	11.4098	11.4	11.2716	11.145	11.126	10.7954	11.0887
564	ENSG00000158186	2098.22	0.28616	0.0764663	3.7423	0.000182345	0.00418747	MRAS	muscle RAS oncogene homolog [Source:HGNC Symbol;Acc:HGNC:7227]	11.176	11.1841	11.1633	11.1608	11.0143	10.8983	10.7947	10.8273
565	ENSG00000086232	14816.5	-0.171587	0.045899	-3.73837	0.000185217	0.00424525	EIF2AK1	eukaryotic translation initiation factor 2 alpha kinase 1 [Source:HGNC Symbol;Acc:HGNC:24921]	13.7397	13.8032	13.7745	13.7481	13.999	13.8563	13.9196	13.9744
566	ENSG00000125356	2106.56	-0.36596	0.0979202	-3.73733	0.000185987	0.00425536	NDUFA1	NADH:ubiquinone oxidoreductase subunit A1 [Source:HGNC Symbol;Acc:HGNC:7683]	10.8489	10.76	10.7742	10.9939	11.2247	11.0411	11.1029	11.4469
567	ENSG00000161714	4312.91	0.2559	0.0684824	3.73673	0.000186427	0.0042578	PLCD3	phospholipase C delta 3 [Source:HGNC Symbol;Acc:HGNC:9061]	12.1614	12.2129	12.237	12.1756	11.9702	11.7691	12.0665	11.9432
568	ENSG00000166750	115.617	1.19786	0.32064	3.73585	0.00018708	0.0042578	SLFN5	schlafen family member 5 [Source:HGNC Symbol;Acc:HGNC:28286]	7.20386	7.39786	7.20937	7.5148	6.69967	6.18562	6.07816	5.38156
569	ENSG00000196850	3127.11	0.254959	0.0682395	3.73623	0.000186798	0.0042578	PPTC7	PTC7 protein phosphatase homolog [Source:HGNC Symbol;Acc:HGNC:30695]	11.7874	11.7546	11.7298	11.6566	11.4601	11.5625	11.3707	11.5117
570	ENSG00000100226	3666.08	0.284997	0.0763414	3.7332	0.000189065	0.00429543	GTPBP1	GTP binding protein 1 [Source:HGNC Symbol;Acc:HGNC:4669]	11.8759	12.0175	11.9237	12.0777	11.6259	11.6251	11.6242	11.8722
571	ENSG00000171855	65.9395	2.20116	0.59015	3.72983	0.000191608	0.00434558	IFNB1	interferon beta 1 [Source:HGNC Symbol;Acc:HGNC:5434]	6.31185	6.9518	6.76889	6.96074	5.23901	4.16118	5.36177	0.914197
572	ENSG00000138777	4012.49	-0.234176	0.0628082	-3.72843	0.000192679	0.00435642	PPA2	pyrophosphatase (inorganic) 2 [Source:HGNC Symbol;Acc:HGNC:28883]	11.8486	11.7395	11.9413	11.8602	12.0615	12.0425	12.126	12.0991
573	ENSG00000185963	9123.66	0.170916	0.0458425	3.72832	0.000192759	0.00435642	BICD2	BICD cargo adaptor 2 [Source:HGNC Symbol;Acc:HGNC:17208]	13.2609	13.221	13.2407	13.231	13.0878	13.1202	13.0383	13.022
574	ENSG00000087086	205318	0.157457	0.0422537	3.72646	0.000194185	0.00438101	FTL	ferritin light chain [Source:HGNC Symbol;Acc:HGNC:3999]	17.7104	17.7259	17.7277	17.7322	17.5664	17.454	17.6293	17.6105
575	ENSG00000173706	4577.49	0.283172	0.0760267	3.72464	0.000195597	0.00440518	HEG1	heart development protein with EGF like domains 1 [Source:HGNC Symbol;Acc:HGNC:29227]	12.483	12.3028	12.2752	12.0948	11.9881	12.0901	12.0058	11.9603
576	ENSG00000126822	8758.22	0.192073	0.0515807	3.72374	0.000196289	0.00440545	PLEKHG3	pleckstrin homology and RhoGEF domain containing G3 [Source:HGNC Symbol;Acc:HGNC:20364]	13.2533	13.1776	13.1305	13.194	13.0432	12.9148	13.0474	12.9795
577	ENSG00000235605	353.582	-0.69033	0.185377	-3.72392	0.000196156	0.00440545	AL355472.2		8.03605	7.87543	8.42073	7.94918	8.70625	8.5292	8.8699	8.95001
578	ENSG00000090020	13334.7	0.204654	0.0549698	3.72303	0.000196843	0.00441024	SLC9A1	solute carrier family 9 member A1 [Source:HGNC Symbol;Acc:HGNC:11071]	13.8032	13.7785	13.8078	13.8173	13.6327	13.439	13.7027	13.6009
579	ENSG00000122741	3017.84	0.306312	0.0823747	3.71853	0.000200388	0.0044819	DCAF10	DDB1 and CUL4 associated factor 10 [Source:HGNC Symbol;Acc:HGNC:23686]	11.738	11.7255	11.6857	11.6672	11.5251	11.5356	11.1911	11.3154
580	ENSG00000229605	60.8567	-1.58408	0.426134	-3.71732	0.000201347	0.00449558	RPL21P93	ribosomal protein L21 pseudogene 93 [Source:HGNC Symbol;Acc:HGNC:35646]	4.83061	4.38218	5.45391	5.02823	7.09838	6.41711	6.20839	6.18281
581	ENSG00000150991	79917.4	0.143938	0.0387514	3.71439	0.000203696	0.0045402	UBC	ubiquitin C [Source:HGNC Symbol;Acc:HGNC:12468]	16.3384	16.3393	16.4163	16.3299	16.241	16.176	16.1771	16.254
582	ENSG00000092094	2846.77	-0.250069	0.0674548	-3.70721	0.000209559	0.00466287	OSGEP	O-sialoglycoprotein endopeptidase [Source:HGNC Symbol;Acc:HGNC:18028]	11.3254	11.4145	11.3637	11.2716	11.6536	11.5954	11.5197	11.6105
583	ENSG00000145386	11902.1	-0.1853	0.0500103	-3.70525	0.000211182	0.00469093	CCNA2	cyclin A2 [Source:HGNC Symbol;Acc:HGNC:1578]	13.4919	13.4035	13.4383	13.4388	13.6505	13.7202	13.5462	13.5919
584	ENSG00000099381	3335.34	0.248671	0.0672552	3.69742	0.000217804	0.00482286	SETD1A	SET domain containing 1A [Source:HGNC Symbol;Acc:HGNC:29010]	11.8123	11.8474	11.8079	11.8229	11.6845	11.4976	11.6251	11.4817
585	ENSG00000143742	14156.3	-0.162133	0.0438513	-3.69734	0.000217867	0.00482286	SRP9	signal recognition particle 9 [Source:HGNC Symbol;Acc:HGNC:11304]	13.7316	13.6715	13.6995	13.7205	13.8591	13.94	13.8343	13.836
586	ENSG00000113048	7598.69	-0.185054	0.0501045	-3.69336	0.00022131	0.00489072	MRPS27	mitochondrial ribosomal protein S27 [Source:HGNC Symbol;Acc:HGNC:14512]	12.7431	12.8403	12.8467	12.7507	13.004	12.9595	13.0128	12.9487
587	ENSG00000076770	17530.1	-0.222363	0.0602136	-3.6929	0.000221713	0.00489128	MBNL3	muscleblind like splicing regulator 3 [Source:HGNC Symbol;Acc:HGNC:20564]	13.9482	13.962	13.9653	14.0505	14.2453	14.3667	14.123	14.0646
588	ENSG00000140740	15322.3	-0.160474	0.0434905	-3.68988	0.000224362	0.00494131	UQCRC2	ubiquinol-cytochrome c reductase core protein II [Source:HGNC Symbol;Acc:HGNC:12586]	13.7991	13.8088	13.8402	13.8352	13.9721	14.0562	13.931	13.9637
589	ENSG00000151692	1456.56	0.351248	0.095235	3.68823	0.000225823	0.00496503	RNF144A	ring finger protein 144A [Source:HGNC Symbol;Acc:HGNC:20457]	10.6485	10.671	10.6746	10.7027	10.3579	10.1212	10.3026	10.4866
590	ENSG00000167863	7550.41	-0.201899	0.0547745	-3.68599	0.000227813	0.00500029	ATP5H	ATP synthase, H+ transporting, mitochondrial Fo complex subunit D [Source:HGNC Symbol;Acc:HGNC:845]	12.8481	12.7866	12.6757	12.7965	13.0472	12.98	12.9747	12.9148
591	ENSG00000148677	1413.17	0.350652	0.0951781	3.68417	0.000229448	0.00501917	ANKRD1	ankyrin repeat domain 1 [Source:HGNC Symbol;Acc:HGNC:15819]	10.6753	10.6078	10.7516	10.4742	10.1464	10.3402	10.3067	10.316
592	ENSG00000175416	10626.3	0.313414	0.0850616	3.68456	0.000229101	0.00501917	CLTB	clathrin light chain B [Source:HGNC Symbol;Acc:HGNC:2091]	13.519	13.4773	13.5582	13.5395	13.1643	12.8542	13.4126	13.3467
593	ENSG00000134480	3097.12	-0.300181	0.0815822	-3.67949	0.000233703	0.00510363	CCNH	cyclin H [Source:HGNC Symbol;Acc:HGNC:1594]	11.3312	11.3961	11.6073	11.4065	11.7006	11.9019	11.708	11.634
594	ENSG00000167705	521.368	0.575766	0.156515	3.67867	0.000234457	0.00511147	RILP	Rab interacting lysosomal protein [Source:HGNC Symbol;Acc:HGNC:30266]	9.19971	9.45327	9.03272	9.4263	8.43201	8.72547	8.79488	8.86224
595	ENSG00000119401	2024.21	-0.266598	0.0725103	-3.67669	0.000236279	0.00514253	TRIM32	tripartite motif containing 32 [Source:HGNC Symbol;Acc:HGNC:16380]	10.9041	10.8251	10.856	10.7915	11.1046	11.1449	11.0592	11.1325
596	ENSG00000076201	3086.51	0.245639	0.0668657	3.67361	0.000239148	0.00518755	PTPN23	protein tyrosine phosphatase, non-receptor type 23 [Source:HGNC Symbol;Acc:HGNC:14406]	11.6771	11.7482	11.6556	11.7561	11.3887	11.4499	11.449	11.5632
597	ENSG00000173156	1577.41	0.340444	0.0926645	3.67394	0.000238837	0.00518755	RHOD	ras homolog family member D [Source:HGNC Symbol;Acc:HGNC:670]	10.7274	10.8604	10.7069	10.8343	10.6095	10.3033	10.3885	10.4606
598	ENSG00000234420	561.349	-0.554559	0.15102	-3.67209	0.000240579	0.00520987	ZNF37BP	zinc finger protein 37B, pseudogene [Source:HGNC Symbol;Acc:HGNC:13103]	8.81196	8.79327	8.88904	8.83511	9.3208	9.08928	9.69828	9.36625
599	ENSG00000106603	3300.36	-0.236249	0.0644337	-3.66655	0.000245845	0.00531502	COA1	cytochrome c oxidase assembly factor 1 homolog [Source:HGNC Symbol;Acc:HGNC:21868]	11.4593	11.5817	11.6172	11.5985	11.8441	11.7493	11.7861	11.8286
600	ENSG00000173262	3253.14	-0.413798	0.112941	-3.66385	0.000248449	0.00536235	SLC2A14	solute carrier family 2 member 14 [Source:HGNC Symbol;Acc:HGNC:18301]	11.5087	11.5144	11.3465	11.4096	12.0063	11.4516	11.7225	12.1598
601	ENSG00000234589	445.466	-0.621486	0.170021	-3.65535	0.000256831	0.00553405	AC125807.1		8.62874	8.34873	8.26965	8.56457	9.24997	8.78883	8.92236	9.29084
602	ENSG00000107485	36797.7	0.13775	0.0377214	3.65178	0.000260429	0.00559297	GATA3	GATA binding protein 3 [Source:HGNC Symbol;Acc:HGNC:4172]	15.2498	15.2463	15.2416	15.2003	15.1031	15.0475	15.1398	15.0954
603	ENSG00000157557	6563.96	0.245067	0.0671051	3.65198	0.000260223	0.00559297	ETS2	ETS proto-oncogene 2, transcription factor [Source:HGNC Symbol;Acc:HGNC:3489]	12.9092	12.8472	12.7393	12.6851	12.6105	12.578	12.6159	12.3962
604	ENSG00000164687	2219.02	-0.354118	0.0970133	-3.65021	0.00026203	0.00561803	FABP5	fatty acid binding protein 5 [Source:HGNC Symbol;Acc:HGNC:3560]	10.8723	10.8116	11.0001	11.0209	11.2989	11.0045	11.3411	11.4483
605	ENSG00000183648	1012.31	-0.486308	0.133324	-3.64756	0.000264742	0.00566679	NDUFB1	NADH:ubiquinone oxidoreductase subunit B1 [Source:HGNC Symbol;Acc:HGNC:7695]	9.61734	9.76872	9.61229	9.87209	9.99699	10.054	10.5578	10.1507
606	ENSG00000145012	4560.99	0.273903	0.0751731	3.64363	0.000268821	0.00574357	LPP	LIM domain containing preferred translocation partner in lipoma [Source:HGNC Symbol;Acc:HGNC:6679]	12.3675	12.3128	12.3706	12.0721	12.0656	12.0919	11.9812	11.9022
607	ENSG00000158615	53712.9	0.170117	0.0466938	3.64325	0.000269216	0.00574357	PPP1R15B	protein phosphatase 1 regulatory subunit 15B [Source:HGNC Symbol;Acc:HGNC:14951]	15.87	15.8266	15.798	15.6809	15.6203	15.6938	15.5998	15.5854
608	ENSG00000003509	1834.13	-0.387423	0.106381	-3.64185	0.000270686	0.00576543	NDUFAF7	NADH:ubiquinone oxidoreductase complex assembly factor 7 [Source:HGNC Symbol;Acc:HGNC:28816]	10.3976	10.7538	10.8583	10.4762	11.1198	11.0661	10.8899	11.0067
609	ENSG00000197969	4897.26	-0.255905	0.0702811	-3.64116	0.000271409	0.00577134	VPS13A	vacuolar protein sorting 13 homolog A [Source:HGNC Symbol;Acc:HGNC:1908]	12.0722	12.1854	12.1264	12.1097	12.4501	12.5118	12.3416	12.2002
610	ENSG00000159200	17039.8	0.214212	0.0588576	3.63949	0.000273176	0.00578991	RCAN1	regulator of calcineurin 1 [Source:HGNC Symbol;Acc:HGNC:3040]	14.2602	14.1968	14.2038	13.9607	13.9726	13.9382	13.8971	13.973
611	ENSG00000276023	6477.34	0.205781	0.0565363	3.6398	0.000272847	0.00578991	DUSP14	dual specificity phosphatase 14 [Source:HGNC Symbol;Acc:HGNC:17007]	12.7156	12.7464	12.7935	12.785	12.6484	12.4423	12.5664	12.5556
612	ENSG00000160293	15900.1	0.162707	0.0447499	3.63593	0.000276979	0.00586091	VAV2	vav guanine nucleotide exchange factor 2 [Source:HGNC Symbol;Acc:HGNC:12658]	14.0603	14.0498	14.008	14.025	13.9238	13.7836	13.8817	13.8998
613	ENSG00000153130	4037.04	-0.282545	0.0777223	-3.63531	0.000277644	0.00586539	SCOC	short coiled-coil protein [Source:HGNC Symbol;Acc:HGNC:20335]	11.8326	11.813	11.7515	11.9229	12.0276	12.3007	11.9543	12.1483
614	ENSG00000158793	1316.8	-0.399404	0.109902	-3.63417	0.000278872	0.00588175	NIT1	nitrilase 1 [Source:HGNC Symbol;Acc:HGNC:7828]	10.0884	10.165	10.3	10.0346	10.6207	10.3082	10.5072	10.73
615	ENSG00000109475	17541.9	-0.263567	0.0725704	-3.63188	0.000281366	0.00592469	RPL34	ribosomal protein L34 [Source:HGNC Symbol;Acc:HGNC:10340]	13.9129	13.9101	13.9279	14.0849	14.2938	13.9412	14.3508	14.2771
616	ENSG00000074201	8134.07	-0.17638	0.0485869	-3.63019	0.000283209	0.00595383	CLNS1A	chloride nucleotide-sensitive channel 1A [Source:HGNC Symbol;Acc:HGNC:2080]	12.9251	12.846	12.913	12.9113	13.0667	13.1406	13.0308	13.0609
617	ENSG00000117475	3848.81	0.223284	0.0615381	3.62839	0.000285199	0.00598444	BLZF1	basic leucine zipper nuclear factor 1 [Source:HGNC Symbol;Acc:HGNC:1065]	12.015	12.0611	11.9517	12.0406	11.7917	11.8803	11.7268	11.7765
618	ENSG00000241511	77.5002	-1.36136	0.375234	-3.62803	0.000285589	0.00598444	AC026979.1		5.18187	5.71344	4.96241	5.8416	6.84516	6.22688	7.10615	6.94326
619	ENSG00000140350	13261.7	-0.18357	0.0506036	-3.62761	0.000286055	0.0059845	ANP32A	acidic nuclear phosphoprotein 32 family member A [Source:HGNC Symbol;Acc:HGNC:13233]	13.5542	13.578	13.6713	13.5952	13.7244	13.8775	13.8062	13.7221
620	ENSG00000116459	20858	-0.158487	0.0437289	-3.62431	0.000289729	0.00605159	ATP5F1	ATP synthase, H+ transporting, mitochondrial Fo complex subunit B1 [Source:HGNC Symbol;Acc:HGNC:840]	14.2777	14.2072	14.2562	14.3245	14.4256	14.4727	14.3633	14.4378
621	ENSG00000155660	29542.1	0.170908	0.0471908	3.62163	0.00029275	0.00610307	PDIA4	protein disulfide isomerase family A member 4 [Source:HGNC Symbol;Acc:HGNC:30167]	14.9392	14.9687	14.9265	14.8987	14.7093	14.6696	14.8515	14.8121
622	ENSG00000164741	9650.37	0.21465	0.0592743	3.62129	0.000293136	0.00610307	DLC1	DLC1 Rho GTPase activating protein [Source:HGNC Symbol;Acc:HGNC:2897]	13.3621	13.4064	13.3565	13.2278	13.1278	13.2514	13.0264	13.0863
623	ENSG00000163596	2694.29	-0.273153	0.075536	-3.6162	0.000298964	0.00621441	ICA1L	islet cell autoantigen 1 like [Source:HGNC Symbol;Acc:HGNC:14442]	11.3559	11.2785	11.0956	11.271	11.5671	11.579	11.4481	11.5069
624	ENSG00000187953	1711.89	0.349305	0.0966248	3.61507	0.00030027	0.00623157	PMS2CL	PMS2 C-terminal like pseudogene [Source:HGNC Symbol;Acc:HGNC:30061]	11.0668	10.8193	10.903	10.8257	10.3552	10.5569	10.5931	10.6973
625	ENSG00000110395	10483.1	0.208309	0.0576952	3.6105	0.000305607	0.00633219	CBL	Cbl proto-oncogene [Source:HGNC Symbol;Acc:HGNC:1541]	13.4749	13.4919	13.4359	13.4208	13.2849	13.3843	13.1329	13.1774
626	ENSG00000100330	4190.69	0.205819	0.0570132	3.61002	0.000306177	0.00633386	MTMR3	myotubularin related protein 3 [Source:HGNC Symbol;Acc:HGNC:7451]	12.1051	12.1673	12.1065	12.1492	11.9776	11.9115	11.8633	11.9533
627	ENSG00000077274	4656.14	-0.21952	0.0609063	-3.60422	0.000313092	0.00646657	CAPN6	calpain 6 [Source:HGNC Symbol;Acc:HGNC:1483]	12.1107	11.9799	12.041	12.1492	12.3136	12.2462	12.2441	12.3551
628	ENSG00000134884	7298.68	-0.221613	0.0614995	-3.6035	0.000313964	0.00646975	ARGLU1	arginine and glutamate rich 1 [Source:HGNC Symbol;Acc:HGNC:25482]	12.7649	12.7567	12.7368	12.6106	12.8949	13.0433	12.821	12.9912
629	ENSG00000266709	1521.48	0.342725	0.0951151	3.60327	0.000314245	0.00646975	AC005224.4		10.7151	10.8495	10.6573	10.7027	10.3899	10.4737	10.1956	10.4875
630	ENSG00000152061	1952.9	0.395998	0.109951	3.60159	0.000316275	0.00649091	RABGAP1L	RAB GTPase activating protein 1 like [Source:HGNC Symbol;Acc:HGNC:24663]	11.2083	11.2365	10.9435	11.0581	10.7811	10.6622	10.9629	10.4249
631	ENSG00000165804	4248.29	0.287251	0.0797564	3.60161	0.000316256	0.00649091	ZNF219	zinc finger protein 219 [Source:HGNC Symbol;Acc:HGNC:13011]	12.1055	12.1306	12.1043	12.3964	11.8402	11.7764	11.9642	12.015
632	ENSG00000160991	182.345	0.953438	0.264953	3.59851	0.000320041	0.00654744	ORAI2	ORAI calcium release-activated calcium modulator 2 [Source:HGNC Symbol;Acc:HGNC:21667]	7.75968	7.72812	8.41663	7.61277	7.04583	6.50358	7.12512	7.10958
633	ENSG00000166801	278.274	0.693112	0.192604	3.59863	0.000319897	0.00654744	FAM111A	family with sequence similarity 111 member A [Source:HGNC Symbol;Acc:HGNC:24725]	8.6985	8.49409	8.19972	8.278	7.63161	7.77132	7.65535	7.87896
634	ENSG00000157654	14845.9	0.237749	0.0661539	3.59388	0.000325785	0.00665445	PALM2-AKAP2	PALM2-AKAP2 readthrough [Source:HGNC Symbol;Acc:HGNC:33529]	14.0933	14.0495	13.9354	13.7904	13.7344	13.8693	13.6486	13.674
635	ENSG00000136052	910.347	0.411025	0.114391	3.59317	0.000326683	0.00666227	SLC41A2	solute carrier family 41 member 2 [Source:HGNC Symbol;Acc:HGNC:31045]	9.90586	10.1557	10.0124	10.0002	9.77483	9.66119	9.46505	9.534
636	ENSG00000234040	125.34	-1.23916	0.345036	-3.5914	0.000328901	0.00669696	RPL10P12	ribosomal protein L10 pseudogene 12 [Source:HGNC Symbol;Acc:HGNC:52345]	5.73594	6.70979	6.15155	6.17338	7.67552	6.76396	8.03723	7.06262
637	ENSG00000244021	213.36	-0.759539	0.211674	-3.58824	0.000332913	0.00676802	AC093591.1		7.53404	7.307	7.10102	7.29632	8.25234	8.1332	7.86736	8.00849
638	ENSG00000113645	22219.7	0.15301	0.0427115	3.58242	0.000340429	0.00689914	WWC1	WW and C2 domain containing 1 [Source:HGNC Symbol;Acc:HGNC:29435]	14.5363	14.5569	14.4715	14.4899	14.3365	14.4287	14.3589	14.3179
639	ENSG00000215030	2732.37	-0.440923	0.123072	-3.58265	0.000340121	0.00689914	AC073621.1		11.185	11.0489	11.1924	11.2825	11.6899	11.1496	11.5388	11.9794
640	ENSG00000104880	1979.49	0.282939	0.0790159	3.58079	0.000342563	0.00693154	ARHGEF18	Rho/Rac guanine nucleotide exchange factor 18 [Source:HGNC Symbol;Acc:HGNC:17090]	11.1971	11.0499	11.0892	11.0015	10.8969	10.7673	10.7693	10.7751
641	ENSG00000101544	4031.31	0.210315	0.0587918	3.57728	0.000347189	0.00701419	ADNP2	ADNP homeobox 2 [Source:HGNC Symbol;Acc:HGNC:23803]	12.0273	12.1278	12.0879	12.0698	11.807	11.8803	11.8513	11.9325
642	ENSG00000130985	21713.4	0.167589	0.0468995	3.57337	0.000352412	0.00710863	UBA1	ubiquitin like modifier activating enzyme 1 [Source:HGNC Symbol;Acc:HGNC:12469]	14.4968	14.4965	14.5042	14.4531	14.2833	14.2321	14.3386	14.4195
643	ENSG00000158246	2102.15	0.341324	0.0955915	3.57065	0.000356093	0.00716057	FAM46B	family with sequence similarity 46 member B [Source:HGNC Symbol;Acc:HGNC:28273]	11.2296	11.1809	11.0632	11.3109	10.9235	10.7002	11.0573	10.7186
644	ENSG00000187569	2452.97	-0.278242	0.0779201	-3.57087	0.000355804	0.00716057	DPPA3	developmental pluripotency associated 3 [Source:HGNC Symbol;Acc:HGNC:19199]	11.2003	11.0678	11.1553	11.0325	11.3212	11.5299	11.3934	11.3169
645	ENSG00000134109	10211.8	0.190083	0.0532575	3.56914	0.000358154	0.00719085	EDEM1	ER degradation enhancing alpha-mannosidase like protein 1 [Source:HGNC Symbol;Acc:HGNC:18967]	13.4829	13.4278	13.407	13.3173	13.2808	13.2628	13.1364	13.1954
646	ENSG00000056998	4651.04	-0.241351	0.0676321	-3.56859	0.000358906	0.00719479	GYG2	glycogenin 2 [Source:HGNC Symbol;Acc:HGNC:4700]	12.0731	11.9234	12.1813	12.0434	12.2624	12.4032	12.2712	12.2542
647	ENSG00000237973	1914.99	-0.325845	0.0915161	-3.56052	0.000370115	0.00740803	MTCO1P12	mitochondrially encoded cytochrome c oxidase I pseudogene 12 [Source:HGNC Symbol;Acc:HGNC:52014]	10.5323	10.7734	10.8207	10.7818	10.9754	11.0015	11.2178	11.0239
648	ENSG00000125651	5083.36	0.230621	0.0647915	3.55943	0.000371657	0.0074274	GTF2F1	general transcription factor IIF subunit 1 [Source:HGNC Symbol;Acc:HGNC:4652]	12.3335	12.3921	12.5301	12.4278	12.0722	12.1749	12.2562	12.2561
649	ENSG00000180921	6051.36	0.240987	0.0677914	3.55483	0.000378223	0.00754698	FAM83H	family with sequence similarity 83 member H [Source:HGNC Symbol;Acc:HGNC:24797]	12.5693	12.6301	12.6793	12.8237	12.4655	12.3088	12.4336	12.5342
650	ENSG00000167995	260.692	0.811091	0.228214	3.55407	0.000379314	0.0075571	BEST1	bestrophin 1 [Source:HGNC Symbol;Acc:HGNC:12703]	8.75635	8.22655	8.34068	8.11267	7.86944	7.06629	7.64224	7.59201
651	ENSG00000198563	6155.15	-0.259414	0.0730351	-3.55191	0.000382449	0.00760785	DDX39B	DExD-box helicase 39B [Source:HGNC Symbol;Acc:HGNC:13917]	12.4628	12.5942	12.3937	12.3466	12.5575	12.6402	12.836	12.7951
652	ENSG00000238103	296.628	-0.833357	0.234842	-3.54859	0.000387299	0.00769252	RPL9P7	ribosomal protein L9 pseudogene 7 [Source:HGNC Symbol;Acc:HGNC:30335]	7.89261	7.32034	7.90971	7.7843	8.73558	7.89804	8.54312	8.92134
653	ENSG00000076067	4003.38	0.227475	0.0641651	3.54515	0.000392388	0.00778166	RBMS2	RNA binding motif single stranded interacting protein 2 [Source:HGNC Symbol;Acc:HGNC:9909]	12.2092	12.0759	12.0015	12.0116	11.8213	11.8771	11.8377	11.8585
654	ENSG00000124532	6627.12	-0.191171	0.0539482	-3.5436	0.000394697	0.00780838	MRS2	MRS2, magnesium transporter [Source:HGNC Symbol;Acc:HGNC:13785]	12.5643	12.5919	12.6087	12.6166	12.7648	12.8894	12.7739	12.7138
655	ENSG00000165671	8168.56	0.173617	0.0489969	3.54344	0.000394941	0.00780838	NSD1	nuclear receptor binding SET domain protein 1 [Source:HGNC Symbol;Acc:HGNC:14234]	13.0827	13.1406	13.0687	13.0258	12.9352	12.9356	12.8525	12.9025
656	ENSG00000174469	991.573	-0.41501	0.117138	-3.54293	0.000395702	0.00781149	CNTNAP2	contactin associated protein like 2 [Source:HGNC Symbol;Acc:HGNC:13830]	9.59556	9.60264	9.71779	9.97911	10.2502	10.2023	10.074	10.0555
657	ENSG00000100376	3492.79	-0.228132	0.0644349	-3.5405	0.000399366	0.00787182	FAM118A	family with sequence similarity 118 member A [Source:HGNC Symbol;Acc:HGNC:1313]	11.5627	11.6595	11.7198	11.6611	11.8441	11.873	11.8355	11.9648
658	ENSG00000176749	90.79	1.24554	0.351883	3.53963	0.000400685	0.00787386	CDK5R1	cyclin dependent kinase 5 regulatory subunit 1 [Source:HGNC Symbol;Acc:HGNC:1775]	7.38403	7.09058	6.61979	6.81637	6.09601	6.0994	5.54198	5.1851
659	ENSG00000198840	13858.3	-0.236774	0.0668875	-3.53988	0.000400316	0.00787386	MT-ND3	mitochondrially encoded NADH:ubiquinone oxidoreductase core subunit 3 [Source:HGNC Symbol;Acc:HGNC:7458]	13.4736	13.6032	13.7492	13.6994	14.0182	13.862	13.728	13.8662
660	ENSG00000076706	900.975	0.411516	0.116401	3.53531	0.000407293	0.00799159	MCAM	melanoma cell adhesion molecule [Source:HGNC Symbol;Acc:HGNC:6934]	10.001	10.009	9.94564	10.0748	9.34547	9.77855	9.62187	9.60618
661	ENSG00000147604	89271.1	-0.152668	0.0432051	-3.53357	0.000409987	0.00803227	RPL7	ribosomal protein L7 [Source:HGNC Symbol;Acc:HGNC:10363]	16.2805	16.3265	16.4187	16.4386	16.5229	16.503	16.5599	16.4943
662	ENSG00000124942	95642.3	0.209011	0.0592122	3.52987	0.000415767	0.00813321	AHNAK	AHNAK nucleoprotein [Source:HGNC Symbol;Acc:HGNC:347]	16.6912	16.7665	16.667	16.4396	16.4085	16.5242	16.449	16.3617
663	ENSG00000099804	3281.54	0.293696	0.0832314	3.52866	0.000417666	0.00815803	CDC34	cell division cycle 34 [Source:HGNC Symbol;Acc:HGNC:1734]	11.8383	11.7151	11.7818	11.9372	11.4456	11.3397	11.673	11.6203
664	ENSG00000088038	6812.88	0.209367	0.0593834	3.52568	0.000422402	0.00823811	CNOT3	CCR4-NOT transcription complex subunit 3 [Source:HGNC Symbol;Acc:HGNC:7879]	12.7805	12.8118	12.8688	12.8772	12.6326	12.5201	12.7525	12.5879
665	ENSG00000132424	9771.38	-0.193307	0.0549224	-3.51963	0.000432143	0.00841542	PNISR	PNN interacting serine and arginine rich protein [Source:HGNC Symbol;Acc:HGNC:21222]	13.2022	13.2232	13.1629	13.0214	13.3725	13.4	13.2964	13.3207
666	ENSG00000173660	11149.9	-0.230699	0.0655671	-3.51851	0.00043397	0.00843831	UQCRH	ubiquinol-cytochrome c reductase hinge protein [Source:HGNC Symbol;Acc:HGNC:12590]	13.2403	13.2887	13.3042	13.4572	13.5591	13.3848	13.6906	13.5715
667	ENSG00000165355	3121.42	0.213705	0.0607489	3.51785	0.000435059	0.0084468	FBXO33	F-box protein 33 [Source:HGNC Symbol;Acc:HGNC:19833]	11.7017	11.6605	11.7421	11.7399	11.5058	11.471	11.4898	11.523
668	ENSG00000090889	6297.16	-0.199158	0.0566276	-3.51698	0.000436491	0.00846191	KIF4A	kinesin family member 4A [Source:HGNC Symbol;Acc:HGNC:13339]	12.4751	12.5028	12.527	12.5641	12.6749	12.8341	12.6954	12.6565
669	ENSG00000185404	1592.16	0.315333	0.089729	3.51428	0.00044095	0.00853558	SP140L	SP140 nuclear body protein like [Source:HGNC Symbol;Acc:HGNC:25105]	10.8356	10.7133	10.7973	10.7971	10.5352	10.584	10.4537	10.2978
670	ENSG00000111669	47787.1	-0.173875	0.0495066	-3.51216	0.000444485	0.00859117	TPI1	triosephosphate isomerase 1 [Source:HGNC Symbol;Acc:HGNC:12009]	15.3861	15.3899	15.4795	15.5568	15.6613	15.5257	15.6535	15.6694
671	ENSG00000229132	1064.88	-0.475195	0.135539	-3.50596	0.000454964	0.0087806	EIF4A1P10	eukaryotic translation initiation factor 4A1 pseudogene 10 [Source:HGNC Symbol;Acc:HGNC:37930]	9.7013	9.80119	9.97942	9.70274	10.4556	9.86275	10.2278	10.4768
672	ENSG00000070814	26628.8	0.161148	0.0459943	3.50364	0.000458947	0.00882945	TCOF1	treacle ribosome biogenesis factor 1 [Source:HGNC Symbol;Acc:HGNC:11654]	14.8358	14.7784	14.817	14.6802	14.6823	14.5761	14.5996	14.6116
673	ENSG00000091542	3143.13	0.247748	0.0707185	3.50329	0.00045954	0.00882945	ALKBH5	alkB homolog 5, RNA demethylase [Source:HGNC Symbol;Acc:HGNC:25996]	11.7163	11.6874	11.6895	11.8487	11.5394	11.3636	11.5121	11.5347
674	ENSG00000154767	7405.43	0.199353	0.0568988	3.50365	0.000458935	0.00882945	XPC	XPC complex subunit, DNA damage recognition and repair factor [Source:HGNC Symbol;Acc:HGNC:12816]	13.0214	12.9172	13.0185	12.8388	12.7049	12.8029	12.7155	12.7794
675	ENSG00000168209	9513.22	0.20928	0.0597453	3.50287	0.000460267	0.0088303	DDIT4	DNA damage inducible transcript 4 [Source:HGNC Symbol;Acc:HGNC:24944]	13.2429	13.3426	13.3163	13.3626	13.0151	12.9984	13.2156	13.1871
676	ENSG00000120616	4029.83	0.223901	0.0639852	3.49927	0.000466541	0.00893743	EPC1	enhancer of polycomb homolog 1 [Source:HGNC Symbol;Acc:HGNC:19876]	12.1895	12.034	12.1245	11.9826	11.8198	11.8493	11.8683	11.9018
677	ENSG00000034510	24330.1	-0.241396	0.0690094	-3.49801	0.000468737	0.00895982	TMSB10	thymosin beta 10 [Source:HGNC Symbol;Acc:HGNC:11879]	14.3188	14.3555	14.4457	14.6376	14.6497	14.5232	14.8075	14.7482
678	ENSG00000112695	6487.25	-0.263412	0.0753076	-3.49781	0.000469093	0.00895982	COX7A2	cytochrome c oxidase subunit 7A2 [Source:HGNC Symbol;Acc:HGNC:2288]	12.4003	12.5264	12.4021	12.7463	12.8068	12.6741	12.8031	12.8667
679	ENSG00000167797	5171.08	0.302611	0.086574	3.4954	0.000473357	0.00902794	CDK2AP2	cyclin dependent kinase 2 associated protein 2 [Source:HGNC Symbol;Acc:HGNC:30833]	12.4093	12.4551	12.5172	12.5353	12.0763	11.8952	12.3229	12.3643
680	ENSG00000092199	68264.2	-0.129504	0.0370719	-3.49333	0.000477045	0.00908491	HNRNPC	heterogeneous nuclear ribonucleoprotein C (C1/C2) [Source:HGNC Symbol;Acc:HGNC:5035]	15.9868	15.9809	15.9816	16.0209	16.1124	16.1806	16.1188	16.0749
681	ENSG00000165609	7783.52	-0.200341	0.0573672	-3.49225	0.000478961	0.00910799	NUDT5	nudix hydrolase 5 [Source:HGNC Symbol;Acc:HGNC:8052]	12.7395	12.7595	12.9112	12.8738	12.946	12.9961	13.0772	13.0687
682	ENSG00000059728	5679.74	0.223554	0.0640616	3.48967	0.000483621	0.00917159	MXD1	MAX dimerization protein 1 [Source:HGNC Symbol;Acc:HGNC:6761]	12.6208	12.6283	12.5828	12.4804	12.2958	12.5039	12.316	12.2967
683	ENSG00000233270	651.152	-0.645197	0.184891	-3.48961	0.000483722	0.00917159	SNRPEP4	small nuclear ribonucleoprotein polypeptide E pseudogene 4 [Source:HGNC Symbol;Acc:HGNC:43446]	8.7607	8.93222	9.14365	9.09449	10.0227	9.03515	9.45946	9.83577
684	ENSG00000163017	906.112	0.48234	0.138238	3.48921	0.000484448	0.00917193	ACTG2	actin, gamma 2, smooth muscle, enteric [Source:HGNC Symbol;Acc:HGNC:145]	9.89995	10.1464	10.3264	9.74157	9.39883	9.50645	9.72961	9.60126
685	ENSG00000213542	288.121	-0.678232	0.194537	-3.48639	0.000489578	0.00925553	AC007000.1		7.61324	7.7773	8.04348	7.71812	8.619	8.44429	8.16188	8.62752
686	ENSG00000131368	3244.99	-0.252689	0.0724958	-3.48557	0.000491095	0.00927068	MRPS25	mitochondrial ribosomal protein S25 [Source:HGNC Symbol;Acc:HGNC:14511]	11.5325	11.5562	11.442	11.5967	11.6748	11.7153	11.8294	11.9085
687	ENSG00000220749	921.183	-0.542745	0.155775	-3.48416	0.000493681	0.00930593	RPL21P28	ribosomal protein L21 pseudogene 28 [Source:HGNC Symbol;Acc:HGNC:36258]	9.5102	9.43039	9.58512	9.67509	10.1212	9.50645	10.3727	10.2357
688	ENSG00000105464	1844.46	0.322363	0.0925816	3.48194	0.000497799	0.00936991	GRIN2D	glutamate ionotropic receptor NMDA type subunit 2D [Source:HGNC Symbol;Acc:HGNC:4588]	10.8763	11.0093	11.0056	11.1075	10.6196	10.5138	10.7147	10.8489
689	ENSG00000235363	228.581	-0.86099	0.24732	-3.48127	0.000499038	0.0093796	SNRPGP10	small nuclear ribonucleoprotein polypeptide G pseudogene 10 [Source:HGNC Symbol;Acc:HGNC:39329]	7.46099	7.34011	6.71644	7.71812	8.0801	7.97875	8.55715	8.14548
690	ENSG00000120539	5762.07	0.242867	0.069796	3.47967	0.000502033	0.00942221	MASTL	microtubule associated serine/threonine kinase like [Source:HGNC Symbol;Acc:HGNC:19042]	12.6289	12.6217	12.6612	12.5198	12.3254	12.5253	12.3999	12.1942
691	ENSG00000232593	2718.6	-0.297606	0.0855405	-3.47912	0.000503059	0.0094278	KANTR	KDM5C adjacent transcript [Source:HGNC Symbol;Acc:HGNC:49510]	11.1987	11.457	11.1603	11.1707	11.6326	11.5569	11.5995	11.4042
692	ENSG00000185896	16827.7	0.150523	0.0432792	3.47794	0.000505275	0.00944205	LAMP1	lysosomal associated membrane protein 1 [Source:HGNC Symbol;Acc:HGNC:6499]	14.1483	14.0695	14.0807	14.1476	13.9504	14.0069	13.9102	13.9761
693	ENSG00000204959	1786.17	0.327568	0.0941843	3.47794	0.000505277	0.00944205	ARHGEF34P	Rho guanine nucleotide exchange factor 34, pseudogene [Source:HGNC Symbol;Acc:HGNC:38086]	11.1203	10.8385	10.8741	10.984	10.5244	10.7847	10.6507	10.5442
694	ENSG00000198431	85127.1	0.173289	0.0498337	3.47735	0.000506406	0.0094495	TXNRD1	thioredoxin reductase 1 [Source:HGNC Symbol;Acc:HGNC:12437]	16.5377	16.4506	16.4642	16.3893	16.2487	16.4234	16.2437	16.2276
695	ENSG00000157227	59240	0.149559	0.0430342	3.47537	0.000510157	0.00950581	MMP14	matrix metallopeptidase 14 [Source:HGNC Symbol;Acc:HGNC:7160]	15.9372	15.9111	15.9065	15.9534	15.6894	15.7642	15.8693	15.7817
696	ENSG00000050438	3749.95	-0.245931	0.0707773	-3.47471	0.000511409	0.00950691	SLC4A8	solute carrier family 4 member 8 [Source:HGNC Symbol;Acc:HGNC:11034]	11.7938	11.7145	11.7111	11.7585	12.082	11.9482	12.0869	11.8304
697	ENSG00000182831	8999.64	0.173563	0.0499526	3.47456	0.000511685	0.00950691	C16orf72	chromosome 16 open reading frame 72 [Source:HGNC Symbol;Acc:HGNC:30103]	13.2272	13.2162	13.2611	13.1744	12.9724	13.1159	13.0167	13.0761
698	ENSG00000137801	250.788	0.854935	0.246199	3.47254	0.000515561	0.00956522	THBS1	thrombospondin 1 [Source:HGNC Symbol;Acc:HGNC:11785]	8.75635	8.02139	8.41251	8.04409	7.23376	7.87227	7.63564	7.06262
699	ENSG00000163251	14896.9	0.138918	0.0400228	3.47098	0.000518565	0.00960718	FZD5	frizzled class receptor 5 [Source:HGNC Symbol;Acc:HGNC:4043]	13.9471	13.9145	13.9145	13.9461	13.7957	13.8072	13.7513	13.8117
700	ENSG00000083444	4485.16	0.194301	0.0560201	3.46842	0.000523529	0.00968529	PLOD1	procollagen-lysine,2-oxoglutarate 5-dioxygenase 1 [Source:HGNC Symbol;Acc:HGNC:9081]	12.2673	12.1485	12.2174	12.2653	12.0361	12.0023	12.0461	12.0373
701	ENSG00000107672	3425.32	-0.275969	0.0796964	-3.46275	0.000534683	0.00986346	NSMCE4A	NSE4 homolog A, SMC5-SMC6 complex component [Source:HGNC Symbol;Acc:HGNC:25935]	11.4068	11.5965	11.6586	11.7104	11.8886	11.7804	12.0102	11.806
702	ENSG00000187109	37980.7	-0.134982	0.0389795	-3.4629	0.000534387	0.00986346	NAP1L1	nucleosome assembly protein 1 like 1 [Source:HGNC Symbol;Acc:HGNC:7637]	15.1463	15.1223	15.1707	15.136	15.2851	15.3376	15.2687	15.222
703	ENSG00000228203	107.302	1.09464	0.316316	3.46061	0.000538961	0.00991413	RNF144A-AS1	RNF144A antisense RNA 1 [Source:HGNC Symbol;Acc:HGNC:30963]	7.26645	7.35962	6.89225	7.25022	5.41508	6.36263	6.40748	6.07337
704	ENSG00000236972	107.592	-1.11399	0.32189	-3.46077	0.000538631	0.00991413	FABP5P1	fatty acid binding protein 5 pseudogene 1 [Source:HGNC Symbol;Acc:HGNC:31059]	5.80504	6.39383	5.81984	6.30547	6.9346	6.76396	7.51856	7.48211
705	ENSG00000139168	2816.11	-0.246449	0.0712425	-3.4593	0.000541584	0.00994824	ZCRB1	zinc finger CCHC-type and RNA binding motif containing 1 [Source:HGNC Symbol;Acc:HGNC:29620]	11.2957	11.3231	11.4252	11.2774	11.613	11.4764	11.6633	11.5526
706	ENSG00000168297	739.54	0.56282	0.162935	3.45426	0.000551805	0.0101216	PXK	PX domain containing serine/threonine kinase like [Source:HGNC Symbol;Acc:HGNC:23326]	9.79981	9.88771	9.77981	9.66634	9.57375	8.89502	9.44632	8.84014
707	ENSG00000116044	13534	0.194915	0.0564355	3.45376	0.000552823	0.010126	NFE2L2	nuclear factor, erythroid 2 like 2 [Source:HGNC Symbol;Acc:HGNC:7782]	13.8217	13.8679	13.8792	13.698	13.6438	13.7337	13.5615	13.5485
708	ENSG00000176422	1525.09	-0.332777	0.0964201	-3.45132	0.000557851	0.0102036	SPRYD4	SPRY domain containing 4 [Source:HGNC Symbol;Acc:HGNC:27468]	10.2396	10.2795	10.47	10.5814	10.772	10.7603	10.7124	10.6842
709	ENSG00000184545	989.989	0.476947	0.138261	3.44962	0.000561384	0.0102538	DUSP8	dual specificity phosphatase 8 [Source:HGNC Symbol;Acc:HGNC:3074]	9.96744	10.1604	10.1374	10.3864	9.99352	9.43123	9.49999	9.7875
710	ENSG00000179562	3648.44	0.238033	0.0690525	3.44712	0.00056659	0.0103343	GCC1	GRIP and coiled-coil domain containing 1 [Source:HGNC Symbol;Acc:HGNC:19095]	11.8465	12.021	11.9849	11.9313	11.5758	11.7864	11.7182	11.7497
711	ENSG00000163362	12779.8	0.1646	0.0477974	3.44371	0.000573794	0.010451	INAVA	innate immunity activator [Source:HGNC Symbol;Acc:HGNC:25599]	13.6829	13.6963	13.7014	13.8029	13.5547	13.5081	13.5375	13.6252
712	ENSG00000130332	1701.28	-0.326145	0.0949566	-3.43468	0.000593263	0.0107753	LSM7	LSM7 homolog, U6 small nuclear RNA and mRNA degradation associated [Source:HGNC Symbol;Acc:HGNC:20470]	10.5336	10.5072	10.4818	10.7113	10.9089	10.7075	10.8732	11.0386
713	ENSG00000140548	1116.29	0.341809	0.0995061	3.43505	0.000592439	0.0107753	ZNF710	zinc finger protein 710 [Source:HGNC Symbol;Acc:HGNC:25352]	10.2318	10.2606	10.2966	10.354	9.87048	10.0425	9.81679	10.0362
714	ENSG00000145911	1769.82	0.289269	0.084234	3.43411	0.000594506	0.0107827	N4BP3	NEDD4 binding protein 3 [Source:HGNC Symbol;Acc:HGNC:29852]	10.943	10.887	10.8801	10.9988	10.5832	10.562	10.6075	10.7874
715	ENSG00000143393	4333.3	0.205457	0.0598393	3.43348	0.000595894	0.0107928	PI4KB	phosphatidylinositol 4-kinase beta [Source:HGNC Symbol;Acc:HGNC:8984]	12.1931	12.1733	12.215	12.1391	12.0465	12.0298	11.9157	11.9042
716	ENSG00000198919	2380.85	-0.286509	0.0834594	-3.43291	0.00059714	0.0108002	DZIP3	DAZ interacting zinc finger protein 3 [Source:HGNC Symbol;Acc:HGNC:30938]	10.8853	11.1321	11.0795	11.1558	11.2812	11.4445	11.2597	11.4229
717	ENSG00000204209	5310.56	0.191451	0.0557961	3.43127	0.00060077	0.0108507	DAXX	death domain associated protein [Source:HGNC Symbol;Acc:HGNC:2681]	12.5156	12.5105	12.4463	12.3946	12.2207	12.3055	12.3211	12.254
718	ENSG00000137331	428.878	0.576037	0.168125	3.42625	0.00061198	0.0110378	IER3	immediate early response 3 [Source:HGNC Symbol;Acc:HGNC:5392]	8.7432	8.99385	8.99468	9.25014	8.37457	8.24786	8.68091	8.38952
719	ENSG00000182310	80.2667	-1.1852	0.346012	-3.42531	0.000614103	0.0110607	SPACA6	sperm acrosome associated 6 [Source:HGNC Symbol;Acc:HGNC:27113]	5.46414	5.86673	5.21015	5.91434	6.53783	6.85887	7.08692	6.71937
720	ENSG00000115392	3118.45	-0.321289	0.0938697	-3.42271	0.000619991	0.0111358	FANCL	Fanconi anemia complementation group L [Source:HGNC Symbol;Acc:HGNC:20748]	11.4918	11.4353	11.4566	11.3622	12.0373	11.6767	11.7571	11.5143
721	ENSG00000079246	42980.3	-0.158066	0.04619	-3.42208	0.000621442	0.0111464	XRCC5	X-ray repair cross complementing 5 [Source:HGNC Symbol;Acc:HGNC:12833]	15.2918	15.2663	15.356	15.3251	15.5033	15.5584	15.3756	15.4293
722	ENSG00000204370	6907.63	-0.215866	0.0631085	-3.42056	0.00062492	0.0111932	SDHD	succinate dehydrogenase complex subunit D [Source:HGNC Symbol;Acc:HGNC:10683]	12.5869	12.6619	12.7219	12.5934	12.8071	12.9658	12.9236	12.7237
723	ENSG00000112742	6780.8	-0.215248	0.0630458	-3.41415	0.000639803	0.011444	TTK	TTK protein kinase [Source:HGNC Symbol;Acc:HGNC:12401]	12.5801	12.6289	12.5574	12.6924	12.8376	12.9675	12.6979	12.809
724	ENSG00000130830	6016.96	0.186638	0.0547127	3.41124	0.00064668	0.0115351	MPP1	membrane palmitoylated protein 1 [Source:HGNC Symbol;Acc:HGNC:7219]	12.6458	12.6556	12.6477	12.6328	12.4332	12.3598	12.5109	12.5243
725	ENSG00000167130	5825.54	0.234674	0.0687927	3.41132	0.000646498	0.0115351	DOLPP1	dolichyldiphosphatase 1 [Source:HGNC Symbol;Acc:HGNC:29565]	12.6563	12.524	12.7127	12.5851	12.3088	12.2569	12.5226	12.4402
726	ENSG00000255423	60.5144	-1.79403	0.526336	-3.40852	0.000653174	0.0116349	EBLN2	endogenous Bornavirus like nucleoprotein 2 [Source:HGNC Symbol;Acc:HGNC:25493]	2.63913	4.52725	5.09159	5.59838	5.90268	7.12202	6.726	6.23457
727	ENSG00000187514	91552.2	-0.141981	0.0417104	-3.40397	0.000664145	0.0118034	PTMA	prothymosin, alpha [Source:HGNC Symbol;Acc:HGNC:9623]	16.3832	16.413	16.4223	16.4195	16.4744	16.6149	16.6069	16.5049
729	ENSG00000234745	1316.01	0.433345	0.12731	3.40384	0.000664454	0.0118034	HLA-B	major histocompatibility complex, class I, B [Source:HGNC Symbol;Acc:HGNC:4932]	10.4752	10.6294	10.5778	10.5645	10.4568	9.72557	10.1384	10.112
730	ENSG00000152137	5901.36	0.221013	0.0649502	3.40281	0.00066697	0.0118319	HSPB8	heat shock protein family B (small) member 8 [Source:HGNC Symbol;Acc:HGNC:30171]	12.5477	12.7641	12.5855	12.6252	12.5083	12.324	12.3537	12.4574
731	ENSG00000178464	1323.2	-0.480288	0.141223	-3.40091	0.000671614	0.0118855	RPL10P16	ribosomal protein L10 pseudogene 16 [Source:HGNC Symbol;Acc:HGNC:36882]	10.1428	10.0172	9.8786	10.3627	10.7195	10.0963	10.6895	10.7619
732	ENSG00000217835	83.4733	-1.24144	0.36504	-3.40082	0.000671829	0.0118855	AL034397.1		5.73594	5.26679	5.38837	6.11285	6.92007	7.03178	6.24354	7.18167
733	ENSG00000169057	2948.08	0.236876	0.0696918	3.39891	0.000676547	0.0119526	MECP2	methyl-CpG binding protein 2 [Source:HGNC Symbol;Acc:HGNC:6990]	11.5954	11.6196	11.6703	11.6711	11.4819	11.2821	11.3672	11.4714
734	ENSG00000048162	5137.83	-0.215743	0.0635368	-3.39556	0.000684886	0.0120581	NOP16	NOP16 nucleolar protein [Source:HGNC Symbol;Acc:HGNC:26934]	12.2147	12.1159	12.2014	12.3232	12.3844	12.382	12.4128	12.5381
735	ENSG00000117676	3185.35	0.229603	0.0676161	3.39569	0.000684551	0.0120581	RPS6KA1	ribosomal protein S6 kinase A1 [Source:HGNC Symbol;Acc:HGNC:10430]	11.6926	11.75	11.8043	11.7424	11.4695	11.5076	11.6383	11.4506
736	ENSG00000137267	1574.97	0.324498	0.0955703	3.39539	0.000685309	0.0120581	TUBB2A	tubulin beta 2A class IIa [Source:HGNC Symbol;Acc:HGNC:12412]	10.724	10.8116	10.7572	10.8043	10.5565	10.3519	10.2667	10.6028
737	ENSG00000261326	188.315	-0.803028	0.236595	-3.39411	0.00068853	0.0120983	LINC01355	long intergenic non-protein coding RNA 1355 [Source:HGNC Symbol;Acc:HGNC:50584]	6.96811	7.17375	7.12133	7.16335	7.96453	8.13861	7.41446	8.02328
738	ENSG00000130723	39183.6	0.132715	0.0391648	3.38864	0.000702405	0.0123254	PRRC2B	proline rich coiled-coil 2B [Source:HGNC Symbol;Acc:HGNC:28121]	15.3256	15.3165	15.3016	15.3473	15.2222	15.1178	15.1917	15.2262
739	ENSG00000159086	5721.51	-0.191262	0.0565181	-3.38408	0.000714171	0.0125149	PAXBP1	PAX3 and PAX7 binding protein 1 [Source:HGNC Symbol;Acc:HGNC:13579]	12.3339	12.4649	12.3922	12.3384	12.556	12.6547	12.5605	12.5262
740	ENSG00000127526	3449.97	0.208541	0.0616456	3.3829	0.000717241	0.0125517	SLC35E1	solute carrier family 35 member E1 [Source:HGNC Symbol;Acc:HGNC:20803]	11.8097	11.8626	11.8438	11.8947	11.7064	11.5745	11.677	11.6187
741	ENSG00000133398	6244.52	0.192398	0.0569033	3.38114	0.000721855	0.0126004	MED10	mediator complex subunit 10 [Source:HGNC Symbol;Acc:HGNC:28760]	12.7353	12.7466	12.6634	12.6588	12.5273	12.4459	12.6094	12.448
742	ENSG00000183386	1963.47	0.314098	0.0928983	3.3811	0.00072197	0.0126004	FHL3	four and a half LIM domains 3 [Source:HGNC Symbol;Acc:HGNC:3704]	11.1439	10.9917	11.1486	11.0655	10.7841	10.5427	10.943	10.7975
743	ENSG00000269940	495.318	0.516315	0.152751	3.3801	0.000724586	0.0126291	AL049840.3		9.35179	9.17177	9.28543	8.9141	8.6145	8.86593	8.64192	8.55473
744	ENSG00000124067	11746.7	0.160768	0.0476528	3.37373	0.00074157	0.0129077	SLC12A4	solute carrier family 12 member 4 [Source:HGNC Symbol;Acc:HGNC:10913]	13.5544	13.6246	13.5934	13.6196	13.3822	13.3811	13.4997	13.4825
745	ENSG00000131828	8125.9	-0.153907	0.0456249	-3.37331	0.00074271	0.0129102	PDHA1	pyruvate dehydrogenase alpha 1 [Source:HGNC Symbol;Acc:HGNC:8806]	12.9151	12.8907	12.9286	12.9037	13.0255	13.1044	13.0757	13.0464
746	ENSG00000189403	32711.7	-0.13569	0.0402472	-3.37142	0.000747823	0.0129816	HMGB1	high mobility group box 1 [Source:HGNC Symbol;Acc:HGNC:4983]	14.9453	14.8702	14.9218	14.9733	15.096	15.0846	15.0587	15.0146
747	ENSG00000168528	1043.25	0.408224	0.121169	3.36905	0.000754286	0.0130763	SERINC2	serine incorporator 2 [Source:HGNC Symbol;Acc:HGNC:23231]	10.1462	10.1576	10.0969	10.4438	9.91145	9.56594	9.95308	9.77881
748	ENSG00000171940	12877.4	0.199127	0.0591186	3.36826	0.000756436	0.0130939	ZNF217	zinc finger protein 217 [Source:HGNC Symbol;Acc:HGNC:13009]	13.7814	13.8325	13.7481	13.6249	13.5043	13.6895	13.4828	13.5127
749	ENSG00000243904	139.286	-1.17116	0.347738	-3.36794	0.000757323	0.0130939	RPSAP5	ribosomal protein SA pseudogene 5 [Source:HGNC Symbol;Acc:HGNC:20139]	5.70011	6.44343	5.8445	7.22184	8.02686	7.1966	7.46745	7.58538
750	ENSG00000138686	798.825	0.37392	0.111055	3.36697	0.00076	0.0131227	BBS7	Bardet-Biedl syndrome 7 [Source:HGNC Symbol;Acc:HGNC:18758]	9.7503	9.84798	9.80043	9.87057	9.359	9.55788	9.35485	9.49739
751	ENSG00000005961	560.771	-0.573613	0.170422	-3.36584	0.000763111	0.0131588	ITGA2B	integrin subunit alpha 2b [Source:HGNC Symbol;Acc:HGNC:6138]	8.48348	9.13639	8.576	8.9692	9.65055	9.29239	9.35686	9.23898
752	ENSG00000185641	370.541	-0.598582	0.177915	-3.36444	0.000766998	0.0132083	AC034236.1		8.08549	8.25808	8.33199	8.14326	8.6935	8.7957	8.5325	9.1316
753	ENSG00000204421	194.63	0.791738	0.2355	3.36195	0.000773937	0.0133101	LY6G6C	lymphocyte antigen 6 family member G6C [Source:HGNC Symbol;Acc:HGNC:13936]	7.69743	7.91553	8.29222	7.83515	7.12396	7.09998	6.93395	7.45327
754	ENSG00000128908	7739.21	0.163325	0.0486139	3.35964	0.000780454	0.0134044	INO80	INO80 complex subunit [Source:HGNC Symbol;Acc:HGNC:26956]	13.0604	12.986	12.9617	12.9803	12.8774	12.7924	12.8214	12.8438
755	ENSG00000131941	7002.2	0.212674	0.0633437	3.35746	0.000786627	0.0134925	RHPN2	rhophilin Rho GTPase binding protein 2 [Source:HGNC Symbol;Acc:HGNC:19974]	12.9085	12.9234	12.8417	12.828	12.7301	12.7871	12.5215	12.6015
756	ENSG00000116685	4101.83	0.241837	0.072051	3.35647	0.000789434	0.0135227	KIAA2013	KIAA2013 [Source:HGNC Symbol;Acc:HGNC:28513]	12.1539	12.0436	11.9728	12.2837	11.8983	11.915	11.8495	11.8412
758	ENSG00000197982	2331.37	0.309805	0.0923322	3.35532	0.00079272	0.0135611	C1orf122	chromosome 1 open reading frame 122 [Source:HGNC Symbol;Acc:HGNC:24789]	11.4438	11.2081	11.2859	11.389	11.0901	10.7647	11.1225	11.0898
759	ENSG00000196730	11933.2	0.164097	0.0489546	3.35202	0.000802231	0.0137057	DAPK1	death associated protein kinase 1 [Source:HGNC Symbol;Acc:HGNC:2674]	13.61	13.6246	13.6347	13.6202	13.4844	13.5393	13.353	13.4512
760	ENSG00000078269	3823.69	0.204332	0.0609995	3.34973	0.0008089	0.0137832	SYNJ2	synaptojanin 2 [Source:HGNC Symbol;Acc:HGNC:11504]	12.0905	11.9909	11.9822	11.9313	11.8174	11.7647	11.8344	11.7626
761	ENSG00000136521	5242.61	-0.198971	0.0593972	-3.34984	0.000808593	0.0137832	NDUFB5	NADH:ubiquinone oxidoreductase subunit B5 [Source:HGNC Symbol;Acc:HGNC:7700]	12.3273	12.2403	12.1716	12.2719	12.3785	12.4228	12.5366	12.4655
762	ENSG00000168062	71.7397	4.74588	1.41823	3.34633	0.000818896	0.0139169	BATF2	basic leucine zipper ATF-like transcription factor 2 [Source:HGNC Symbol;Acc:HGNC:25163]	6.93766	7.28676	7.5761	6.45925	0	0	0.934945	4.35469
763	ENSG00000276805	618.458	0.462355	0.138159	3.34653	0.000818295	0.0139169	AL133216.2		9.45214	9.63902	9.58694	9.23602	9.11299	8.87569	9.12207	8.98064
764	ENSG00000235297	62.7707	-1.58294	0.473357	-3.34408	0.000825567	0.0139858	AC008021.1		4.69155	4.43217	5.91602	4.44352	7.19808	5.98382	6.20839	6.59288
765	ENSG00000261455	790.803	0.453854	0.135711	3.34427	0.000824997	0.0139858	LINC01003	long intergenic non-protein coding RNA 1003 [Source:HGNC Symbol;Acc:HGNC:48957]	9.6077	9.90663	9.67032	10.1088	9.38303	9.4553	9.46877	9.22199
766	ENSG00000269821	780.568	-0.578711	0.173066	-3.34387	0.000826187	0.0139858	KCNQ1OT1	KCNQ1 opposite strand/antisense transcript 1 (non-protein coding) [Source:HGNC Symbol;Acc:HGNC:6295]	9.05828	9.34977	9.59605	9.0971	9.81856	9.84133	10.2827	9.40817
767	ENSG00000116991	1304.95	0.308461	0.0923084	3.34164	0.000832856	0.0140803	SIPA1L2	signal induced proliferation associated 1 like 2 [Source:HGNC Symbol;Acc:HGNC:23800]	10.531	10.4575	10.5574	10.4397	10.0908	10.21	10.3119	10.1292
768	ENSG00000196453	1570.24	0.299598	0.0896977	3.34009	0.00083752	0.0141407	ZNF777	zinc finger protein 777 [Source:HGNC Symbol;Acc:HGNC:22213]	10.6614	10.7926	10.7086	10.866	10.4941	10.4379	10.3376	10.5637
769	ENSG00000049883	1840.63	-0.265799	0.0796302	-3.33791	0.000844105	0.0142333	PTCD2	pentatricopeptide repeat domain 2 [Source:HGNC Symbol;Acc:HGNC:25734]	10.7582	10.6743	10.6363	10.7614	10.8707	10.9631	11.0166	11.0355
771	ENSG00000197728	11203.5	-0.211889	0.0635259	-3.33547	0.000851554	0.0143389	RPS26	ribosomal protein S26 [Source:HGNC Symbol;Acc:HGNC:10414]	13.2826	13.2857	13.3211	13.4705	13.5068	13.4039	13.6353	13.6548
770	ENSG00000004487	17406.3	-0.132353	0.0396845	-3.33513	0.000852584	0.0143389	KDM1A	lysine demethylase 1A [Source:HGNC Symbol;Acc:HGNC:29079]	14.0311	14.0421	14.0085	13.9967	14.1562	14.1673	14.1774	14.1064
773	ENSG00000169926	3073.56	0.265013	0.0795185	3.33272	0.000860024	0.014433	KLF13	Kruppel like factor 13 [Source:HGNC Symbol;Acc:HGNC:13672]	11.6777	11.7868	11.6651	11.7155	11.5607	11.4854	11.5003	11.2239
774	ENSG00000218426	1003.11	-0.548279	0.16452	-3.33259	0.00086041	0.014433	AL590867.2		9.78493	9.59581	9.77019	9.52057	10.522	9.53753	10.2452	10.3901
775	ENSG00000165704	3586.23	-0.215566	0.0646972	-3.33192	0.000862497	0.0144493	HPRT1	hypoxanthine phosphoribosyltransferase 1 [Source:HGNC Symbol;Acc:HGNC:5157]	11.6492	11.7299	11.7409	11.6646	11.8489	11.9873	11.9711	11.8363
776	ENSG00000198786	200427	0.199075	0.0597596	3.33127	0.000864507	0.0144643	MT-ND5	mitochondrially encoded NADH:ubiquinone oxidoreductase core subunit 5 [Source:HGNC Symbol;Acc:HGNC:7461]	17.5888	17.7806	17.8187	17.6343	17.6364	17.5499	17.3644	17.4746
777	ENSG00000137038	1413.02	-0.462634	0.13901	-3.32805	0.000874553	0.0146135	DMAC1	distal membrane arm assembly complex 1 [Source:HGNC Symbol;Acc:HGNC:30536]	9.74811	10.2923	10.2032	10.5147	10.4327	10.6066	10.7617	10.8756
778	ENSG00000108819	4430.64	0.278249	0.083722	3.32349	0.000889001	0.0148018	PPP1R9B	protein phosphatase 1 regulatory subunit 9B [Source:HGNC Symbol;Acc:HGNC:9298]	12.0835	12.2382	12.2289	12.4146	11.8974	11.7838	12.039	12.1271
779	ENSG00000109861	11157.1	-0.150818	0.0453712	-3.3241	0.000887037	0.0148018	CTSC	cathepsin C [Source:HGNC Symbol;Acc:HGNC:2528]	13.3766	13.3559	13.3058	13.4327	13.5374	13.4951	13.512	13.5318
780	ENSG00000143882	2889.18	-0.244337	0.073528	-3.32305	0.000890392	0.0148018	ATP6V1C2	ATPase H+ transporting V1 subunit C2 [Source:HGNC Symbol;Acc:HGNC:18264]	11.3809	11.3077	11.3193	11.4656	11.709	11.4817	11.6478	11.6072
781	ENSG00000168140	649.221	0.431157	0.129742	3.32319	0.000889953	0.0148018	VASN	vasorin [Source:HGNC Symbol;Acc:HGNC:18517]	9.37754	9.55971	9.58512	9.63619	9.30411	9.07523	8.96773	9.0924
782	ENSG00000011007	6537.36	0.176703	0.0532138	3.32063	0.000898149	0.0148439	ELOA	elongin A [Source:HGNC Symbol;Acc:HGNC:11620]	12.7527	12.7986	12.7766	12.7121	12.5131	12.6648	12.5621	12.5906
783	ENSG00000064999	3223.66	0.245879	0.0740412	3.32084	0.000897482	0.0148439	ANKS1A	ankyrin repeat and sterile alpha motif domain containing 1A [Source:HGNC Symbol;Acc:HGNC:20961]	11.7578	11.6313	11.7754	11.9133	11.4392	11.5899	11.5184	11.5539
784	ENSG00000090520	9056.07	0.167424	0.0504177	3.32073	0.000897809	0.0148439	DNAJB11	DnaJ heat shock protein family (Hsp40) member B11 [Source:HGNC Symbol;Acc:HGNC:14889]	13.2466	13.2509	13.1861	13.2204	12.9609	13.1262	13.084	13.0581
785	ENSG00000093183	1422.31	0.291557	0.0878248	3.31976	0.000900952	0.0148439	SEC22C	SEC22 homolog C, vesicle trafficking protein [Source:HGNC Symbol;Acc:HGNC:16828]	10.5934	10.6579	10.6815	10.5147	10.243	10.4034	10.2942	10.3427
786	ENSG00000116604	1649.38	0.293498	0.088399	3.32015	0.000899681	0.0148439	MEF2D	myocyte enhancer factor 2D [Source:HGNC Symbol;Acc:HGNC:6997]	10.7841	10.7986	10.771	10.9484	10.633	10.5869	10.5126	10.3967
787	ENSG00000131876	7591.75	-0.186802	0.0562362	-3.32175	0.000894556	0.0148439	SNRPA1	small nuclear ribonucleoprotein polypeptide A' [Source:HGNC Symbol;Acc:HGNC:11152]	12.732	12.748	12.8654	12.8267	12.8734	13.0322	13.0333	12.9781
788	ENSG00000283341	68.8478	-1.53302	0.461772	-3.31986	0.000900622	0.0148439	AC068205.2		4.45406	5.90264	4.66314	5.2317	5.49566	6.8054	7.0576	6.95359
789	ENSG00000119013	1994.47	-0.282879	0.0852388	-3.31867	0.000904483	0.0148643	NDUFB3	NADH:ubiquinone oxidoreductase subunit B3 [Source:HGNC Symbol;Acc:HGNC:7698]	10.8713	10.7108	10.7933	10.8789	10.9745	11.0177	11.1523	11.226
790	ENSG00000152952	9037.81	-0.199436	0.0600931	-3.31879	0.000904091	0.0148643	PLOD2	procollagen-lysine,2-oxoglutarate 5-dioxygenase 2 [Source:HGNC Symbol;Acc:HGNC:9082]	13.03	12.9965	13.063	13.0645	13.1632	13.4107	13.1926	13.1714
791	ENSG00000131495	2770.43	-0.295243	0.0890681	-3.3148	0.00091709	0.0150524	NDUFA2	NADH:ubiquinone oxidoreductase subunit A2 [Source:HGNC Symbol;Acc:HGNC:7685]	11.1637	11.1625	11.3292	11.4494	11.6453	11.3647	11.6453	11.6312
792	ENSG00000183496	216.237	0.810179	0.244512	3.31345	0.000921513	0.0151058	MEX3B	mex-3 RNA binding family member B [Source:HGNC Symbol;Acc:HGNC:25297]	8.08549	8.1907	8.26052	7.88427	6.89058	6.91042	7.7316	7.48923
793	ENSG00000116161	8614.39	-0.169713	0.051267	-3.31037	0.000931743	0.0152542	CACYBP	calcyclin binding protein [Source:HGNC Symbol;Acc:HGNC:30423]	12.9645	12.9279	13.0566	12.9893	13.1708	13.1602	13.2084	13.0777
794	ENSG00000018408	1382.67	-0.377363	0.114056	-3.30859	0.000937679	0.015332	WWTR1	WW domain containing transcription regulator 1 [Source:HGNC Symbol;Acc:HGNC:24042]	10.184	10.1769	10.2268	10.342	10.5256	10.3118	10.7116	10.8378
795	ENSG00000153044	2692.44	-0.228656	0.0691483	-3.30675	0.000943865	0.0154137	CENPH	centromere protein H [Source:HGNC Symbol;Acc:HGNC:17268]	11.2941	11.3052	11.2044	11.2985	11.5902	11.5144	11.4152	11.4959
796	ENSG00000060982	6870.44	-0.268648	0.0813093	-3.30402	0.000953091	0.0154862	BCAT1	branched chain amino acid transaminase 1 [Source:HGNC Symbol;Acc:HGNC:976]	12.6091	12.6014	12.6283	12.5832	13.058	13.0308	12.7285	12.6344
797	ENSG00000109920	6464.49	-0.17897	0.0541663	-3.30409	0.000952856	0.0154862	FNBP4	formin binding protein 4 [Source:HGNC Symbol;Acc:HGNC:19752]	12.5421	12.5901	12.5396	12.5927	12.6857	12.7599	12.6914	12.8386
798	ENSG00000116786	6373.54	0.247706	0.074969	3.30411	0.000952769	0.0154862	PLEKHM2	pleckstrin homology and RUN domain containing M2 [Source:HGNC Symbol;Acc:HGNC:29131]	12.7854	12.7853	12.6694	12.7836	12.5031	12.2624	12.6722	12.5668
799	ENSG00000152939	3144.79	0.245735	0.0743719	3.30413	0.000952707	0.0154862	MARVELD2	MARVEL domain containing 2 [Source:HGNC Symbol;Acc:HGNC:26401]	11.7965	11.7739	11.7515	11.6195	11.3774	11.6318	11.493	11.4496
800	ENSG00000123505	13222.9	-0.142548	0.0431513	-3.30345	0.000955014	0.015498	AMD1	adenosylmethionine decarboxylase 1 [Source:HGNC Symbol;Acc:HGNC:457]	13.611	13.6703	13.6032	13.5848	13.7802	13.7954	13.7371	13.7282
801	ENSG00000169245	107.766	3.96039	1.19915	3.30266	0.00095772	0.0155225	CXCL10	C-X-C motif chemokine ligand 10 [Source:HGNC Symbol;Acc:HGNC:10637]	7.56425	7.6082	8.04879	7.36713	0	3.77277	5.29632	0.914197
802	ENSG00000136158	298.074	0.677413	0.205415	3.29777	0.000974557	0.0157594	SPRY2	sprouty RTK signaling antagonist 2 [Source:HGNC Symbol;Acc:HGNC:11270]	8.84104	8.18706	8.44108	8.54943	8.05373	7.51239	7.78626	7.97338
803	ENSG00000170561	10300	0.186984	0.0567012	3.29771	0.000974773	0.0157594	IRX2	iroquois homeobox 2 [Source:HGNC Symbol;Acc:HGNC:14359]	13.4343	13.3989	13.3582	13.4896	13.2521	13.0882	13.2738	13.3115
804	ENSG00000170627	5523.92	-0.22601	0.0686254	-3.29339	0.000989873	0.0159637	GTSF1	gametocyte specific factor 1 [Source:HGNC Symbol;Acc:HGNC:26565]	12.2052	12.3386	12.2624	12.4397	12.5326	12.5018	12.4403	12.6765
805	ENSG00000188612	11120.9	-0.146146	0.0443722	-3.29363	0.000989036	0.0159637	SUMO2	small ubiquitin-like modifier 2 [Source:HGNC Symbol;Acc:HGNC:11125]	13.3271	13.3413	13.4205	13.374	13.5053	13.492	13.5518	13.4996
806	ENSG00000051620	4770.38	-0.20585	0.0625222	-3.29243	0.000993273	0.0159787	HEBP2	heme binding protein 2 [Source:HGNC Symbol;Acc:HGNC:15716]	12.0621	12.0438	12.1593	12.1842	12.3685	12.2129	12.3087	12.3814
807	ENSG00000172172	1879.62	-0.313014	0.0950687	-3.2925	0.000993011	0.0159787	MRPL13	mitochondrial ribosomal protein L13 [Source:HGNC Symbol;Acc:HGNC:14278]	10.6614	10.7926	10.7327	10.654	11.2314	10.9669	10.8182	11.0549
808	ENSG00000204060	1150.2	0.441589	0.134165	3.29137	0.000996992	0.0160187	FOXO6	forkhead box O6 [Source:HGNC Symbol;Acc:HGNC:24814]	10.3878	10.1714	10.3319	10.5739	9.8572	9.56995	10.0129	10.2079
809	ENSG00000167005	14339.5	-0.196881	0.0598479	-3.28969	0.00100299	0.0160818	NUDT21	nudix hydrolase 21 [Source:HGNC Symbol;Acc:HGNC:13870]	13.7266	13.6642	13.7102	13.7221	13.8947	14.08	13.8526	13.7659
810	ENSG00000205220	436.223	0.550211	0.167259	3.28957	0.00100341	0.0160818	PSMB10	proteasome subunit beta 10 [Source:HGNC Symbol;Acc:HGNC:9538]	9.00788	8.93222	9.21392	8.91114	8.38519	8.37717	8.26384	8.79775
811	ENSG00000176014	10290	0.178203	0.0541847	3.2888	0.00100616	0.016106	TUBB6	tubulin beta 6 class V [Source:HGNC Symbol;Acc:HGNC:20776]	13.4511	13.3611	13.3983	13.4502	13.2107	13.1316	13.3476	13.2498
812	ENSG00000122557	3394.46	0.232739	0.0707876	3.28785	0.00100954	0.0161402	HERPUD2	HERPUD family member 2 [Source:HGNC Symbol;Acc:HGNC:21915]	11.9498	11.8433	11.8647	11.6959	11.6062	11.5855	11.6882	11.5488
813	ENSG00000103353	7651.62	0.17686	0.0538054	3.28704	0.00101246	0.0161669	UBFD1	ubiquitin family domain containing 1 [Source:HGNC Symbol;Acc:HGNC:30565]	13.0327	12.9501	13.0377	12.926	12.8487	12.84	12.7137	12.8358
814	ENSG00000136383	786.944	0.471076	0.143449	3.28393	0.0010237	0.0163262	ALPK3	alpha kinase 3 [Source:HGNC Symbol;Acc:HGNC:17574]	10.0101	9.82126	9.89786	9.59068	9.64835	9.05247	9.33258	9.37589
815	ENSG00000123562	44810.4	-0.134251	0.0409326	-3.27981	0.00103879	0.0165465	MORF4L2	mortality factor 4 like 2 [Source:HGNC Symbol;Acc:HGNC:16849]	15.3445	15.3797	15.3711	15.4347	15.4998	15.5901	15.5066	15.4693
816	ENSG00000106346	3695.84	0.224172	0.0684229	3.27627	0.00105188	0.0166739	USP42	ubiquitin specific peptidase 42 [Source:HGNC Symbol;Acc:HGNC:20068]	12.0073	11.9405	11.9205	11.9706	11.6248	11.8091	11.8427	11.6523
817	ENSG00000168488	14913.9	0.177071	0.0540469	3.27625	0.00105194	0.0166739	ATXN2L	ataxin 2 like [Source:HGNC Symbol;Acc:HGNC:31326]	14.0501	13.9248	13.9359	13.8858	13.7595	13.6652	13.7904	13.8697
818	ENSG00000179240	196.978	-0.955378	0.291564	-3.27673	0.00105016	0.0166739	AP002360.1		7.25415	7.21003	6.19053	7.38431	7.34669	8.11683	8.22039	8.24978
819	ENSG00000243147	1854.01	-0.260919	0.0796286	-3.2767	0.00105028	0.0166739	MRPL33	mitochondrial ribosomal protein L33 [Source:HGNC Symbol;Acc:HGNC:14487]	10.6462	10.6461	10.7613	10.8218	11.0118	10.9631	10.9296	11.0209
820	ENSG00000014641	15982	-0.133698	0.0408281	-3.27466	0.00105789	0.0167097	MDH1	malate dehydrogenase 1 [Source:HGNC Symbol;Acc:HGNC:6970]	13.8674	13.8682	13.8919	13.954	14.0428	14.0261	14.016	14.0332
821	ENSG00000197894	17784	-0.15921	0.0486186	-3.27467	0.00105786	0.0167097	ADH5	alcohol dehydrogenase 5 (class III), chi polypeptide [Source:HGNC Symbol;Acc:HGNC:253]	14.0388	13.9747	14.0161	14.1134	14.1367	14.2841	14.2015	14.1561
822	ENSG00000255769	134.003	-0.933949	0.285209	-3.27461	0.00105806	0.0167097	GOLGA2P10	golgin A2 pseudogene 10 [Source:HGNC Symbol;Acc:HGNC:26229]	6.16186	6.41885	6.5763	6.90233	7.30257	7.25759	7.35141	7.86807
823	ENSG00000109171	7015.03	0.180531	0.0551556	3.27312	0.00106367	0.0167691	SLAIN2	SLAIN motif family member 2 [Source:HGNC Symbol;Acc:HGNC:29282]	12.9306	12.8938	12.779	12.8475	12.7086	12.7539	12.6315	12.636
824	ENSG00000228532	155.584	-1.05649	0.322796	-3.27292	0.00106442	0.0167691	AC005000.1		6.05244	6.39383	6.76889	7.21226	7.89937	6.85887	8.02213	7.84606
825	ENSG00000268964	939.113	-0.366868	0.112125	-3.27196	0.00106805	0.0168059	ERVV-2	endogenous retrovirus group V member 2, envelope [Source:HGNC Symbol;Acc:HGNC:39051]	9.63643	9.57648	9.6582	9.84288	10.0728	9.99251	10.1911	9.92249
826	ENSG00000011243	6386.15	0.218929	0.0669681	3.26915	0.00107871	0.0168915	AKAP8L	A-kinase anchoring protein 8 like [Source:HGNC Symbol;Acc:HGNC:29857]	12.7074	12.7236	12.8471	12.7027	12.4526	12.3825	12.6342	12.6231
827	ENSG00000117724	16348.1	-0.223399	0.0683249	-3.26966	0.00107676	0.0168915	CENPF	centromere protein F [Source:HGNC Symbol;Acc:HGNC:1857]	13.9046	13.9428	13.9252	13.7423	14.0159	14.3249	14.0103	14.0415
828	ENSG00000197448	1936.16	-0.264089	0.0807755	-3.26942	0.00107767	0.0168915	GSTK1	glutathione S-transferase kappa 1 [Source:HGNC Symbol;Acc:HGNC:16906]	10.6891	10.7896	10.783	10.8576	11.1285	11.0504	11.0775	10.9204
829	ENSG00000218582	322.737	-0.701361	0.214475	-3.27013	0.00107497	0.0168915	GAPDHP63	glyceraldehyde 3 phosphate dehydrogenase pseudogene 63 [Source:HGNC Symbol;Acc:HGNC:4157]	8.19896	7.62442	7.86824	8.04409	8.80838	8.12776	8.95983	8.55133
830	ENSG00000105738	1751.47	0.266551	0.0815758	3.26753	0.00108491	0.0169681	SIPA1L3	signal induced proliferation associated 1 like 3 [Source:HGNC Symbol;Acc:HGNC:23801]	10.8571	10.8327	10.9008	11.0126	10.5751	10.6433	10.6084	10.7118
831	ENSG00000121152	6986.94	-0.175357	0.0536997	-3.2655	0.00109269	0.0170692	NCAPH	non-SMC condensin I complex subunit H [Source:HGNC Symbol;Acc:HGNC:1112]	12.7822	12.6764	12.6181	12.6398	12.9046	12.8509	12.829	12.8363
832	ENSG00000117906	6043.33	-0.182756	0.0560185	-3.26242	0.00110463	0.017235	RCN2	reticulocalbin 2 [Source:HGNC Symbol;Acc:HGNC:9935]	12.4744	12.4197	12.5294	12.4428	12.6296	12.75	12.6102	12.6046
833	ENSG00000154309	213.79	0.944171	0.289473	3.26169	0.00110751	0.0172591	DISP1	dispatched RND transporter family member 1 [Source:HGNC Symbol;Acc:HGNC:19711]	8.37403	7.90229	8.06462	8.17814	7.77573	7.42646	6.20839	6.96385
834	ENSG00000106829	5847.45	0.193575	0.0593843	3.2597	0.00111531	0.0173389	TLE4	transducin like enhancer of split 4 [Source:HGNC Symbol;Acc:HGNC:11840]	12.6648	12.6383	12.5119	12.61	12.3854	12.5149	12.4111	12.338
835	ENSG00000124172	3283.08	-0.330764	0.101464	-3.25992	0.00111444	0.0173389	ATP5E	ATP synthase, H+ transporting, mitochondrial F1 complex, epsilon subunit [Source:HGNC Symbol;Acc:HGNC:838]	11.4405	11.3675	11.5311	11.6698	11.8493	11.6744	11.6326	12.1359
836	ENSG00000115738	9097.45	0.181823	0.0558118	3.25779	0.00112285	0.0174106	ID2	inhibitor of DNA binding 2, HLH protein [Source:HGNC Symbol;Acc:HGNC:5361]	13.3317	13.2748	13.2424	13.099	13.0904	13.0479	13.0172	13.0737
837	ENSG00000197594	585.174	0.584793	0.179522	3.25751	0.00112396	0.0174106	ENPP1	ectonucleotide pyrophosphatase/phosphodiesterase 1 [Source:HGNC Symbol;Acc:HGNC:3356]	9.81874	9.48026	9.36851	9.06017	9.17242	8.98493	8.68731	8.57495
838	ENSG00000214796	3008.67	-0.231729	0.071133	-3.25769	0.00112322	0.0174106	AC098934.1		11.397	11.4862	11.4098	11.4428	11.7927	11.6361	11.5446	11.6837
839	ENSG00000065618	4892.55	0.20643	0.0633844	3.25679	0.0011268	0.0174337	COL17A1	collagen type XVII alpha 1 chain [Source:HGNC Symbol;Acc:HGNC:2194]	12.452	12.3427	12.2318	12.3901	12.1427	12.1493	12.223	12.0795
840	ENSG00000064666	10361.2	0.178848	0.0549648	3.25386	0.00113848	0.0175934	CNN2	calponin 2 [Source:HGNC Symbol;Acc:HGNC:2156]	13.4948	13.4095	13.3806	13.416	13.241	13.1178	13.2853	13.3336
841	ENSG00000148218	11754.3	-0.162296	0.0499174	-3.2513	0.00114879	0.0177316	ALAD	aminolevulinate dehydratase [Source:HGNC Symbol;Acc:HGNC:395]	13.47	13.3459	13.4374	13.4934	13.6471	13.5537	13.5544	13.6411
842	ENSG00000173846	1813.04	0.452071	0.139124	3.24941	0.00115645	0.0178285	PLK3	polo like kinase 3 [Source:HGNC Symbol;Acc:HGNC:2154]	10.8662	10.9792	11.1305	11.1413	10.0988	10.4034	10.9721	10.7026
843	ENSG00000185480	1882.98	-0.293837	0.0904419	-3.2489	0.00115852	0.0178392	PARPBP	PARP1 binding protein [Source:HGNC Symbol;Acc:HGNC:26074]	10.5361	10.8316	10.84	10.6672	11.0565	11.104	10.98	10.9329
844	ENSG00000177106	12484.4	0.218708	0.0674207	3.24393	0.00117893	0.0181319	EPS8L2	EPS8 like 2 [Source:HGNC Symbol;Acc:HGNC:21296]	13.6533	13.7934	13.6283	13.7707	13.3861	13.3603	13.6769	13.5318
845	ENSG00000110955	75151.8	-0.118158	0.03644	-3.24254	0.0011847	0.0181992	ATP5B	ATP synthase, H+ transporting, mitochondrial F1 complex, beta polypeptide [Source:HGNC Symbol;Acc:HGNC:830]	16.1186	16.1016	16.1492	16.1785	16.2623	16.2116	16.2695	16.2773
846	ENSG00000258017	106.659	0.984365	0.30393	3.23879	0.00120038	0.0184182	AC011603.2		7.02714	7.21717	7.46125	6.84145	6.49926	6.12144	5.84631	6.20027
847	ENSG00000132300	11804.2	-0.183651	0.0567229	-3.23768	0.00120506	0.0184681	PTCD3	pentatricopeptide repeat domain 3 [Source:HGNC Symbol;Acc:HGNC:24717]	13.462	13.4155	13.4982	13.3499	13.5465	13.7566	13.5862	13.5648
848	ENSG00000100219	24295.6	0.139277	0.0430246	3.23716	0.00120727	0.0184801	XBP1	X-box binding protein 1 [Source:HGNC Symbol;Acc:HGNC:12801]	14.6272	14.6344	14.6914	14.5908	14.5048	14.4684	14.4479	14.5648
849	ENSG00000040199	2691.3	0.273119	0.0843987	3.23606	0.00121192	0.0185294	PHLPP2	PH domain and leucine rich repeat protein phosphatase 2 [Source:HGNC Symbol;Acc:HGNC:29149]	11.6363	11.5227	11.5066	11.4247	11.3567	11.3584	11.0462	11.2239
850	ENSG00000181163	217486	-0.143834	0.0444624	-3.23497	0.00121658	0.0185786	NPM1	nucleophosmin [Source:HGNC Symbol;Acc:HGNC:7910]	17.6565	17.6407	17.7042	17.6247	17.7679	17.9125	17.7953	17.7201
851	ENSG00000138119	22589.2	0.169954	0.0525449	3.23445	0.00121878	0.0185904	MYOF	myoferlin [Source:HGNC Symbol;Acc:HGNC:3656]	14.6013	14.6226	14.4648	14.4882	14.378	14.4794	14.2947	14.3454
852	ENSG00000126461	6124.14	0.259311	0.0801881	3.23378	0.00122162	0.0185972	SCAF1	SR-related CTD associated factor 1 [Source:HGNC Symbol;Acc:HGNC:30403]	12.6726	12.6124	12.7088	12.8166	12.4319	12.1719	12.572	12.568
853	ENSG00000214336	2270.15	0.277209	0.0857257	3.23367	0.0012221	0.0185972	FOXI3	forkhead box I3 [Source:HGNC Symbol;Acc:HGNC:35123]	11.3443	11.2798	11.1529	11.3403	10.9506	11.0374	10.8492	11.1595
854	ENSG00000116750	3473.4	-0.226271	0.0700072	-3.23211	0.00122879	0.018677	UCHL5	ubiquitin C-terminal hydrolase L5 [Source:HGNC Symbol;Acc:HGNC:19678]	11.5344	11.6716	11.6376	11.7282	11.8227	11.9911	11.7954	11.8691
855	ENSG00000105127	4756.88	0.191278	0.0592617	3.22768	0.00124799	0.0189467	AKAP8	A-kinase anchoring protein 8 [Source:HGNC Symbol;Acc:HGNC:378]	12.347	12.3068	12.3108	12.2702	12.0225	12.0754	12.1933	12.1698
856	ENSG00000136859	260.736	-0.934643	0.289708	-3.22616	0.00125464	0.0190046	ANGPTL2	angiopoietin like 2 [Source:HGNC Symbol;Acc:HGNC:490]	7.59384	7.42281	6.53146	8.03867	8.81624	8.6592	7.90077	8.12734
857	ENSG00000137154	173908	-0.133973	0.0415274	-3.22613	0.00125474	0.0190046	RPS6	ribosomal protein S6 [Source:HGNC Symbol;Acc:HGNC:10429]	17.2942	17.3013	17.3536	17.4059	17.4905	17.3946	17.5186	17.4869
858	ENSG00000008513	3301.55	0.261181	0.0809924	3.22476	0.0012608	0.0190529	ST3GAL1	ST3 beta-galactoside alpha-2,3-sialyltransferase 1 [Source:HGNC Symbol;Acc:HGNC:10862]	11.9493	11.7562	11.8385	11.7014	11.5465	11.4554	11.7318	11.4583
859	ENSG00000012660	7599.29	-0.201256	0.0624099	-3.22474	0.00126088	0.0190529	ELOVL5	ELOVL fatty acid elongase 5 [Source:HGNC Symbol;Acc:HGNC:21308]	12.7573	12.8103	12.7909	12.7907	13.0888	13.0899	12.8324	12.9291
860	ENSG00000101216	3552.98	0.280222	0.0869409	3.22313	0.00126796	0.0191376	GMEB2	glucocorticoid modulatory element binding protein 2 [Source:HGNC Symbol;Acc:HGNC:4371]	11.9052	11.9149	11.8499	12.0379	11.6431	11.4849	11.53	11.8982
861	ENSG00000143321	42182.7	-0.11867	0.036832	-3.22193	0.00127332	0.0191738	HDGF	heparin binding growth factor [Source:HGNC Symbol;Acc:HGNC:4856]	15.306	15.2757	15.3205	15.3129	15.4378	15.3735	15.4582	15.4191
862	ENSG00000213609	217.591	-0.705209	0.218862	-3.22216	0.00127228	0.0191738	RPL7AP50	ribosomal protein L7a pseudogene 50 [Source:HGNC Symbol;Acc:HGNC:36117]	7.34975	6.98567	7.58344	7.53031	8.16879	7.86576	8.09129	8.17227
863	ENSG00000146007	8511.14	-0.202666	0.062965	-3.2187	0.00128773	0.0193683	ZMAT2	zinc finger matrin-type 2 [Source:HGNC Symbol;Acc:HGNC:26433]	12.9314	12.9481	12.9417	12.9803	13.0007	13.3114	13.1919	13.0895
864	ENSG00000132716	1289.29	-0.300079	0.0932948	-3.21646	0.00129784	0.0194977	DCAF8	DDB1 and CUL4 associated factor 8 [Source:HGNC Symbol;Acc:HGNC:24891]	10.1074	10.1342	10.235	10.2217	10.5208	10.4046	10.3806	10.5871
865	ENSG00000023445	181.542	0.870796	0.270771	3.21598	0.0013	0.0195	BIRC3	baculoviral IAP repeat containing 3 [Source:HGNC Symbol;Acc:HGNC:591]	7.66991	7.68238	7.98924	8.12805	7.01882	6.83238	7.53993	6.45422
866	ENSG00000241837	2023.18	-0.265422	0.0825381	-3.21576	0.001301	0.0195	ATP5O	ATP synthase, H+ transporting, mitochondrial F1 complex, O subunit [Source:HGNC Symbol;Acc:HGNC:850]	10.819	10.8275	10.9478	10.7794	10.9577	11.1026	11.1707	11.1948
867	ENSG00000071127	23562	0.125779	0.0391313	3.21429	0.00130769	0.019555	WDR1	WD repeat domain 1 [Source:HGNC Symbol;Acc:HGNC:12754]	14.5957	14.5832	14.5807	14.5838	14.4243	14.4225	14.481	14.5099
868	ENSG00000214223	1419.86	-0.401257	0.124831	-3.2144	0.00130716	0.019555	HNRNPA1P10	heterogeneous nuclear ribonucleoprotein A1 pseudogene 10 [Source:HGNC Symbol;Acc:HGNC:39128]	10.2065	10.3793	10.2303	10.2085	10.7403	10.3237	10.5126	10.9772
869	ENSG00000240509	233.417	-0.810659	0.252232	-3.21394	0.00130929	0.0195563	RPL34P18	ribosomal protein L34 pseudogene 18 [Source:HGNC Symbol;Acc:HGNC:35968]	7.04153	7.47144	7.97257	6.9142	8.40619	7.99078	8.33482	8.11819
870	ENSG00000280809	320.231	-0.692147	0.215401	-3.2133	0.00131219	0.019577	LINC00836	long intergenic non-protein coding RNA 836 [Source:HGNC Symbol;Acc:HGNC:44915]	7.97738	8.10852	7.78154	7.87214	9.08722	8.25785	8.74976	8.2623
871	ENSG00000137210	4124.56	-0.193056	0.0601338	-3.21043	0.00132535	0.0197341	TMEM14B	transmembrane protein 14B [Source:HGNC Symbol;Acc:HGNC:21384]	11.8674	11.8291	11.987	11.9534	12.1365	12.0863	12.079	12.1122
872	ENSG00000163541	9875.59	-0.17229	0.0536672	-3.21034	0.00132577	0.0197341	SUCLG1	succinate-CoA ligase alpha subunit [Source:HGNC Symbol;Acc:HGNC:11449]	13.1169	13.2055	13.1694	13.2289	13.454	13.3827	13.2752	13.2955
873	ENSG00000148840	9095.55	0.171451	0.0534245	3.20922	0.00133094	0.0197884	PPRC1	peroxisome proliferator-activated receptor gamma, coactivator-related 1 [Source:HGNC Symbol;Acc:HGNC:30025]	13.2683	13.2129	13.236	13.2198	13.0902	12.9294	13.0952	13.1279
874	ENSG00000174574	10900.3	0.167263	0.0522031	3.20409	0.00135492	0.0201218	AKIRIN1	akirin 1 [Source:HGNC Symbol;Acc:HGNC:25744]	13.4958	13.5554	13.4403	13.4794	13.2837	13.4199	13.3533	13.2418
875	ENSG00000113441	1774.62	0.30022	0.0938049	3.20048	0.001372	0.0203521	LNPEP	leucyl and cystinyl aminopeptidase [Source:HGNC Symbol;Acc:HGNC:6656]	11.0668	10.9468	10.9584	10.7565	10.7226	10.6584	10.4622	10.688
876	ENSG00000084652	7668.4	0.165408	0.0517002	3.19937	0.00137727	0.0203835	TXLNA	taxilin alpha [Source:HGNC Symbol;Acc:HGNC:30685]	13.0237	12.949	12.9919	12.9764	12.7269	12.8289	12.8911	12.8263
877	ENSG00000267519	618.67	-0.473894	0.14811	-3.1996	0.00137618	0.0203835	AC020916.1		8.70303	9.09042	9.1186	9.11778	9.70028	9.2679	9.40228	9.56802
878	ENSG00000176731	1178.49	-0.334038	0.104434	-3.19856	0.00138118	0.0204181	C8orf59	chromosome 8 open reading frame 59 [Source:HGNC Symbol;Acc:HGNC:32235]	9.90979	9.93941	10.0619	10.1818	10.3793	10.29	10.5035	10.2598
879	ENSG00000104881	7458.06	0.245058	0.0766278	3.19803	0.00138371	0.0204322	PPP1R13L	protein phosphatase 1 regulatory subunit 13 like [Source:HGNC Symbol;Acc:HGNC:18838]	13.037	12.9471	12.9336	13.0088	12.7329	12.4557	12.8899	12.8316
880	ENSG00000099875	5696.35	0.209632	0.065612	3.19502	0.00139819	0.0206225	MKNK2	MAP kinase interacting serine/threonine kinase 2 [Source:HGNC Symbol;Acc:HGNC:7111]	12.4899	12.5528	12.5651	12.6931	12.3628	12.2377	12.382	12.4772
881	ENSG00000233328	295.969	-0.664583	0.208078	-3.19391	0.00140361	0.0206789	PFN1P1	profilin 1 pseudogene 1 [Source:HGNC Symbol;Acc:HGNC:42989]	7.96234	7.78694	7.80056	7.82889	8.65892	7.94206	8.78597	8.50642
882	ENSG00000134824	16681.3	0.142719	0.0447101	3.1921	0.00141241	0.0207613	FADS2	fatty acid desaturase 2 [Source:HGNC Symbol;Acc:HGNC:3575]	14.0911	14.0773	14.0728	14.1406	13.9399	13.8734	14.0004	13.9939
883	ENSG00000172765	2995.83	0.25365	0.0794582	3.19225	0.0014117	0.0207613	TMCC1	transmembrane and coiled-coil domain family 1 [Source:HGNC Symbol;Acc:HGNC:29116]	11.7452	11.6832	11.7211	11.5239	11.2299	11.4646	11.4723	11.4835
884	ENSG00000160193	1991.78	0.275178	0.0864129	3.18445	0.00145028	0.0212938	WDR4	WD repeat domain 4 [Source:HGNC Symbol;Acc:HGNC:12756]	11.2576	10.9938	10.9506	11.1451	10.8545	10.8297	10.8196	10.7582
885	ENSG00000197050	543.346	0.550883	0.173049	3.18338	0.00145565	0.0213484	ZNF420	zinc finger protein 420 [Source:HGNC Symbol;Acc:HGNC:20649]	9.60286	9.32517	9.29887	9.07876	8.30918	9.00582	8.93854	8.79201
886	ENSG00000088298	4589.97	0.183044	0.0575186	3.18235	0.00146087	0.0214007	EDEM2	ER degradation enhancing alpha-mannosidase like protein 2 [Source:HGNC Symbol;Acc:HGNC:15877]	12.2135	12.2335	12.2806	12.2837	12.1055	11.9749	12.1109	12.0854
887	ENSG00000169155	4422.42	0.20394	0.0641002	3.18158	0.00146474	0.0214091	ZBTB43	zinc finger and BTB domain containing 43 [Source:HGNC Symbol;Acc:HGNC:17908]	12.2901	12.2803	12.1495	12.1081	12.0445	12.0508	11.9864	11.9374
888	ENSG00000234664	281.279	-0.733479	0.230536	-3.18162	0.00146452	0.0214091	HMGN2P5	high mobility group nucleosomal binding domain 2 pseudogene 5 [Source:HGNC Symbol;Acc:HGNC:33568]	7.22922	7.82487	7.62672	8.09713	8.34225	8.20721	8.31843	8.8786
889	ENSG00000139793	10213.2	0.205017	0.0644609	3.18049	0.00147025	0.0214653	MBNL2	muscleblind like splicing regulator 2 [Source:HGNC Symbol;Acc:HGNC:16746]	13.5525	13.4563	13.3903	13.2532	13.2655	13.2943	13.1396	13.1424
890	ENSG00000110841	6070.63	0.214129	0.0673664	3.17857	0.00148003	0.0215838	PPFIBP1	PPFIA binding protein 1 [Source:HGNC Symbol;Acc:HGNC:9249]	12.687	12.6851	12.5892	12.7191	12.4051	12.6217	12.4707	12.3123
891	ENSG00000132002	7888.5	0.158358	0.0498543	3.17642	0.00149105	0.02172	DNAJB1	DnaJ heat shock protein family (Hsp40) member B1 [Source:HGNC Symbol;Acc:HGNC:5270]	13.0316	12.9826	12.9936	13.0819	12.8002	12.8604	12.9109	12.8828
892	ENSG00000123989	3620.73	0.243779	0.0767618	3.17578	0.00149432	0.0217432	CHPF	chondroitin polymerizing factor [Source:HGNC Symbol;Acc:HGNC:24291]	11.9697	11.8854	11.9499	11.952	11.6101	11.566	11.6766	11.9032
893	ENSG00000198034	75255.2	-0.118052	0.037201	-3.17337	0.00150682	0.0219005	RPS4X	ribosomal protein S4, X-linked [Source:HGNC Symbol;Acc:HGNC:10424]	16.1027	16.114	16.1838	16.1552	16.2753	16.2221	16.2918	16.239
894	ENSG00000168610	4280.93	0.196784	0.0620309	3.17236	0.00151205	0.0219519	STAT3	signal transducer and activator of transcription 3 [Source:HGNC Symbol;Acc:HGNC:11364]	12.156	12.1691	12.1122	12.1983	11.8469	12.0425	11.9403	12.011
895	ENSG00000172432	3618.48	0.225915	0.0712458	3.17092	0.00151955	0.0220361	GTPBP2	GTP binding protein 2 [Source:HGNC Symbol;Acc:HGNC:4670]	11.9856	11.9077	11.8304	11.9914	11.744	11.6115	11.6222	11.8272
896	ENSG00000055609	9225.17	0.210119	0.0662794	3.1702	0.00152332	0.0220414	KMT2C	lysine methyltransferase 2C [Source:HGNC Symbol;Acc:HGNC:13726]	13.3942	13.3115	13.2443	13.128	13.0411	13.211	13.0169	12.9697
897	ENSG00000121691	2952.57	-0.256115	0.0807861	-3.17029	0.00152289	0.0220414	CAT	catalase [Source:HGNC Symbol;Acc:HGNC:1516]	11.3935	11.355	11.257	11.5575	11.5833	11.6115	11.6045	11.792
898	ENSG00000165392	1772.59	-0.272004	0.0858099	-3.16985	0.00152519	0.0220438	WRN	Werner syndrome RecQ like helicase [Source:HGNC Symbol;Acc:HGNC:12791]	10.7252	10.6031	10.6925	10.5749	10.9532	11.0526	10.8492	10.8209
899	ENSG00000132530	169.675	3.4872	1.10027	3.1694	0.00152756	0.0220534	XAF1	XIAP associated factor 1 [Source:HGNC Symbol;Acc:HGNC:30932]	8.39099	8.31914	8.19494	8.24077	0	2.87464	5.97736	5.44151
900	ENSG00000101361	16146.4	-0.140523	0.0443451	-3.16884	0.00153048	0.0220709	NOP56	NOP56 ribonucleoprotein [Source:HGNC Symbol;Acc:HGNC:15911]	13.8345	13.9156	13.9527	13.9223	14.0743	13.9887	14.068	14.058
901	ENSG00000177606	6649.25	0.165249	0.0521549	3.16842	0.00153269	0.0220782	JUN	Jun proto-oncogene, AP-1 transcription factor subunit [Source:HGNC Symbol;Acc:HGNC:6204]	12.7717	12.8017	12.8092	12.7338	12.6351	12.5381	12.678	12.6021
902	ENSG00000143977	5783.34	-0.238577	0.0753385	-3.16674	0.00154159	0.0221817	SNRPG	small nuclear ribonucleoprotein polypeptide G [Source:HGNC Symbol;Acc:HGNC:11163]	12.2	12.269	12.4909	12.5096	12.6273	12.5	12.6035	12.7108
903	ENSG00000154640	3722.9	0.222782	0.0704068	3.16421	0.00155506	0.022326	BTG3	BTG anti-proliferation factor 3 [Source:HGNC Symbol;Acc:HGNC:1132]	11.8764	11.9901	12.0668	11.939	11.6022	11.7555	11.8283	11.7913
904	ENSG00000213347	900.416	-0.44141	0.139497	-3.16431	0.00155453	0.022326	MXD3	MAX dimerization protein 3 [Source:HGNC Symbol;Acc:HGNC:14008]	9.65993	9.42268	9.76051	9.44688	10.1307	9.61337	10.1113	10.1551
905	ENSG00000054598	283.104	0.705478	0.223077	3.16249	0.00156429	0.0224331	FOXC1	forkhead box C1 [Source:HGNC Symbol;Acc:HGNC:3800]	8.70303	8.02547	8.70947	8.29172	7.53958	7.82604	8.08161	7.48923
906	ENSG00000139668	961.094	-0.383932	0.121414	-3.16217	0.00156598	0.0224331	WDFY2	WD repeat and FYVE domain containing 2 [Source:HGNC Symbol;Acc:HGNC:20482]	9.54344	9.7104	9.83621	9.71297	10.1895	10.1709	10.1673	9.79613
907	ENSG00000145675	5180.54	0.235112	0.074401	3.16007	0.00157732	0.0225219	PIK3R1	phosphoinositide-3-kinase regulatory subunit 1 [Source:HGNC Symbol;Acc:HGNC:8979]	12.4436	12.5041	12.471	12.3863	12.0841	12.4236	12.093	12.2401
908	ENSG00000163636	7547.52	-0.163998	0.0518978	-3.16002	0.0015776	0.0225219	PSMD6	proteasome 26S subunit, non-ATPase 6 [Source:HGNC Symbol;Acc:HGNC:9564]	12.7968	12.7827	12.825	12.7852	12.9908	13.0414	12.9331	12.8764
909	ENSG00000167657	2703.15	0.265312	0.0839682	3.15967	0.00157948	0.0225219	DAPK3	death associated protein kinase 3 [Source:HGNC Symbol;Acc:HGNC:2676]	11.4452	11.4935	11.6239	11.5413	11.2655	11.1273	11.4607	11.1723
910	ENSG00000241878	4691.79	0.177769	0.0562646	3.15952	0.00158029	0.0225219	PISD	phosphatidylserine decarboxylase [Source:HGNC Symbol;Acc:HGNC:8999]	12.2527	12.2996	12.3149	12.2618	12.0251	12.0936	12.1623	12.1333
911	ENSG00000264522	2831.71	0.224838	0.0711647	3.15941	0.00158088	0.0225219	OTUD7B	OTU deubiquitinase 7B [Source:HGNC Symbol;Acc:HGNC:16683]	11.5489	11.6172	11.5277	11.6081	11.2605	11.4236	11.2725	11.4387
912	ENSG00000164715	4302.14	0.209337	0.0662725	3.15874	0.00158455	0.0225246	LMTK2	lemur tyrosine kinase 2 [Source:HGNC Symbol;Acc:HGNC:17880]	12.2167	12.2118	12.1516	12.1039	12.0557	12.0375	11.9061	11.8419
913	ENSG00000204217	7699.61	0.207927	0.0658239	3.15885	0.00158396	0.0225246	BMPR2	bone morphogenetic protein receptor type 2 [Source:HGNC Symbol;Acc:HGNC:1078]	12.9584	13.0567	13.0535	12.9713	12.8965	12.9286	12.7244	12.645
914	ENSG00000229344	415.815	-0.660481	0.209321	-3.15535	0.00160306	0.0227628	MTCO2P12	mitochondrially encoded cytochrome c oxidase II pseudogene 12 [Source:HGNC Symbol;Acc:HGNC:52028]	8.05035	8.44319	8.61592	8.15831	9.42992	8.57784	9.14084	8.66887
915	ENSG00000142188	1980.47	0.264426	0.0838479	3.15363	0.00161251	0.0228718	TMEM50B	transmembrane protein 50B [Source:HGNC Symbol;Acc:HGNC:1280]	11.0366	11.1945	11.1135	10.9563	10.8838	10.7855	10.7069	10.8756
916	ENSG00000137497	9810.49	0.155194	0.0492254	3.15272	0.00161755	0.0229182	NUMA1	nuclear mitotic apparatus protein 1 [Source:HGNC Symbol;Acc:HGNC:8059]	13.3461	13.3585	13.2983	13.3401	13.0987	13.1497	13.2485	13.22
917	ENSG00000256968	541.043	-0.543623	0.172496	-3.15151	0.00162427	0.0229882	SNRPEP2	small nuclear ribonucleoprotein polypeptide E pseudogene 2 [Source:HGNC Symbol;Acc:HGNC:20733]	8.4992	8.55741	8.85305	9.13818	9.51454	9.16021	9.11022	9.48319
918	ENSG00000100918	111.233	1.40244	0.445259	3.14973	0.00163423	0.0230788	REC8	REC8 meiotic recombination protein [Source:HGNC Symbol;Acc:HGNC:16879]	7.17804	7.54144	7.58344	6.98346	6.28925	4.83027	6.90131	4.47434
919	ENSG00000163283	404.099	0.58313	0.185134	3.14978	0.00163394	0.0230788	ALPP	alkaline phosphatase, placental [Source:HGNC Symbol;Acc:HGNC:439]	9.07935	8.84954	8.89496	8.85681	8.71469	8.20721	7.90627	8.42336
920	ENSG00000135390	5484.46	-0.206853	0.0657145	-3.14775	0.00164533	0.0231906	ATP5G2	ATP synthase, H+ transporting, mitochondrial Fo complex subunit C2 (subunit 9) [Source:HGNC Symbol;Acc:HGNC:842]	12.2539	12.2778	12.2772	12.4402	12.5914	12.3774	12.5481	12.5583
921	ENSG00000176171	9081.15	-0.18339	0.0582638	-3.14759	0.00164623	0.0231906	BNIP3	BCL2 interacting protein 3 [Source:HGNC Symbol;Acc:HGNC:1084]	12.9763	13.02	13.0149	13.1957	13.1482	13.2537	13.2847	13.2598
922	ENSG00000214182	269.915	-0.670062	0.212896	-3.14736	0.00164751	0.0231906	PTMAP5	prothymosin, alpha pseudogene 5 [Source:HGNC Symbol;Acc:HGNC:9628]	7.83596	7.55842	7.54635	7.86604	8.7965	8.29712	8.09129	8.22013
923	ENSG00000165240	1001.4	-0.447068	0.142143	-3.14519	0.00165976	0.0233376	ATP7A	ATPase copper transporting alpha [Source:HGNC Symbol;Acc:HGNC:869]	9.46554	9.85372	9.68233	9.87361	10.1292	10.0852	10.5269	9.88519
924	ENSG00000173402	53045.8	0.132415	0.0421093	3.14456	0.00166339	0.0233633	DAG1	dystroglycan 1 [Source:HGNC Symbol;Acc:HGNC:2666]	15.7511	15.7479	15.7685	15.7712	15.5488	15.5984	15.7158	15.6406
925	ENSG00000055483	6471.54	0.163897	0.0521351	3.14369	0.0016683	0.0233703	USP36	ubiquitin specific peptidase 36 [Source:HGNC Symbol;Acc:HGNC:20062]	12.7765	12.6954	12.7873	12.698	12.5551	12.5506	12.64	12.5547
926	ENSG00000118898	2772.53	0.218203	0.0694047	3.14393	0.00166697	0.0233703	PPL	periplakin [Source:HGNC Symbol;Acc:HGNC:9273]	11.5696	11.5082	11.5172	11.5749	11.2605	11.3584	11.2452	11.4243
927	ENSG00000135480	20943	0.13829	0.0439921	3.14352	0.00166931	0.0233703	KRT7	keratin 7 [Source:HGNC Symbol;Acc:HGNC:6445]	14.4149	14.3878	14.4405	14.4431	14.3241	14.1873	14.31	14.3082
928	ENSG00000130202	16862.7	0.155446	0.0494687	3.14231	0.00167621	0.0233911	NECTIN2	nectin cell adhesion molecule 2 [Source:HGNC Symbol;Acc:HGNC:9707]	14.0729	14.1109	14.1164	14.1674	13.9349	13.8784	14.0731	13.9538
929	ENSG00000167565	4060.86	0.250869	0.0798245	3.14276	0.00167363	0.0233911	SERTAD3	SERTA domain containing 3 [Source:HGNC Symbol;Acc:HGNC:17931]	12.1806	11.9835	12.1299	12.1324	11.6393	11.8247	11.9235	12.0119
930	ENSG00000227671	1055.92	-0.381209	0.121312	-3.14238	0.00167581	0.0233911	AL390728.4		9.94466	10.0233	9.61766	9.74988	10.0728	10.4258	10.1707	10.2014
931	ENSG00000075415	36364.5	-0.113963	0.0363069	-3.13887	0.00169602	0.0235913	SLC25A3	solute carrier family 25 member 3 [Source:HGNC Symbol;Acc:HGNC:10989]	15.0575	15.0748	15.1364	15.0988	15.2128	15.196	15.2136	15.2022
932	ENSG00000232472	1048.13	-0.429142	0.136709	-3.13909	0.00169471	0.0235913	EEF1B2P3	eukaryotic translation elongation factor 1 beta 2 pseudogene 3 [Source:HGNC Symbol;Acc:HGNC:3210]	9.86397	9.77479	9.70775	9.86599	10.547	9.80943	10.1855	10.2968
933	ENSG00000155760	3690.4	0.20335	0.064801	3.13807	0.00170064	0.0236134	FZD7	frizzled class receptor 7 [Source:HGNC Symbol;Acc:HGNC:4045]	11.8759	11.886	11.9605	12.0622	11.7122	11.7324	11.7318	11.8007
934	ENSG00000183077	735.425	-0.372296	0.118642	-3.13796	0.00170126	0.0236134	AFMID	arylformamidase [Source:HGNC Symbol;Acc:HGNC:20910]	9.25014	9.2764	9.42477	9.34749	9.79487	9.52104	9.71403	9.74946
935	ENSG00000214914	59.5335	-1.303	0.415348	-3.13714	0.00170607	0.0236548	RPL23AP3	ribosomal protein L23a pseudogene 3 [Source:HGNC Symbol;Acc:HGNC:10320]	4.89542	5.26679	4.60661	5.59838	6.64771	5.83168	6.48295	6.59288
936	ENSG00000033327	8926.53	0.157408	0.0502182	3.13448	0.00172159	0.0237936	GAB2	GRB2 associated binding protein 2 [Source:HGNC Symbol;Acc:HGNC:14458]	13.2132	13.1219	13.1767	13.2863	13.0293	13.0384	13.0264	13.0774
937	ENSG00000130787	3172.06	0.208274	0.0664452	3.13453	0.00172131	0.0237936	HIP1R	huntingtin interacting protein 1 related [Source:HGNC Symbol;Acc:HGNC:18415]	11.7757	11.7139	11.7356	11.7031	11.4594	11.5529	11.449	11.6251
938	ENSG00000198964	3927.18	0.220655	0.0703953	3.13451	0.00172139	0.0237936	SGMS1	sphingomyelin synthase 1 [Source:HGNC Symbol;Acc:HGNC:29799]	12.1843	12.0036	11.9255	12.0581	11.8726	11.826	11.7209	11.8746
939	ENSG00000175886	261.678	-0.691122	0.220523	-3.13402	0.00172429	0.0238055	RPL7AP66	ribosomal protein L7a pseudogene 66 [Source:HGNC Symbol;Acc:HGNC:35682]	7.64185	7.62979	7.50829	7.80995	8.71048	8.00863	7.98106	8.52386
940	ENSG00000175787	163.898	-1.01261	0.323262	-3.13249	0.00173331	0.0239046	ZNF169	zinc finger protein 169 [Source:HGNC Symbol;Acc:HGNC:12957]	6.8586	7.37248	6.35397	6.21237	7.54905	8.36798	7.23399	7.73664
941	ENSG00000113569	13862	-0.153397	0.0489934	-3.13097	0.0017423	0.0240029	NUP155	nucleoporin 155 [Source:HGNC Symbol;Acc:HGNC:8063]	13.7032	13.7134	13.6828	13.6196	13.7952	13.9184	13.7549	13.8605
942	ENSG00000164342	157.421	0.903999	0.288817	3.13	0.00174804	0.0240565	TLR3	toll like receptor 3 [Source:HGNC Symbol;Acc:HGNC:11849]	7.29075	7.53	8.17077	7.61277	6.17154	6.87193	7.09657	6.85783
943	ENSG00000250479	911.529	-0.471199	0.150657	-3.12762	0.00176226	0.0242265	CHCHD10	coiled-coil-helix-coiled-coil-helix domain containing 10 [Source:HGNC Symbol;Acc:HGNC:15559]	9.38602	9.41493	9.7111	9.76635	9.95663	9.62499	10.2646	10.2598
944	ENSG00000156411	4721.49	-0.294204	0.0940846	-3.12701	0.00176592	0.0242509	C14orf2	chromosome 14 open reading frame 2 [Source:HGNC Symbol;Acc:HGNC:1188]	11.8709	11.9277	12.0931	12.2768	12.1595	12.2825	12.3252	12.5791
945	ENSG00000138430	13163.3	-0.156238	0.0499711	-3.12657	0.00176856	0.0242615	OLA1	Obg like ATPase 1 [Source:HGNC Symbol;Acc:HGNC:28833]	13.5694	13.6416	13.6116	13.5923	13.7852	13.8564	13.6665	13.727
946	ENSG00000114388	864.754	-0.35342	0.113082	-3.12535	0.00177591	0.0243366	NPRL2	NPR2 like, GATOR1 complex subunit [Source:HGNC Symbol;Acc:HGNC:24969]	9.69903	9.6483	9.48676	9.4325	9.96373	9.82966	10.0167	9.87571
947	ENSG00000107242	4903.1	0.194839	0.0623772	3.12357	0.00178674	0.0244333	PIP5K1B	phosphatidylinositol-4-phosphate 5-kinase type 1 beta [Source:HGNC Symbol;Acc:HGNC:8995]	12.3692	12.3708	12.4313	12.2366	12.2207	12.1517	12.1905	12.0697
948	ENSG00000183172	2040.04	-0.363829	0.116478	-3.12358	0.00178668	0.0244333	SMDT1	single-pass membrane protein with aspartate rich tail 1 [Source:HGNC Symbol;Acc:HGNC:25055]	10.626	10.6782	10.8176	11.0474	11.3066	10.8001	11.2277	11.2727
949	ENSG00000145592	33578.3	-0.218182	0.0698824	-3.12213	0.00179547	0.0245267	RPL37	ribosomal protein L37 [Source:HGNC Symbol;Acc:HGNC:10347]	14.8244	14.8438	14.9133	15.0912	15.146	14.9144	15.1912	15.2842
950	ENSG00000166886	1772.48	0.349495	0.112049	3.11913	0.00181387	0.024752	NAB2	NGFI-A binding protein 2 [Source:HGNC Symbol;Acc:HGNC:7627]	10.9854	10.7446	10.8628	11.1964	10.5002	10.4034	10.7163	10.7736
951	ENSG00000131373	2123.13	-0.25245	0.0809838	-3.11728	0.00182526	0.0248812	HACL1	2-hydroxyacyl-CoA lyase 1 [Source:HGNC Symbol;Acc:HGNC:17856]	10.8753	10.8666	10.8793	11.0548	11.0795	11.2305	11.1172	11.2577
952	ENSG00000141425	1732.01	-0.294629	0.0945952	-3.11463	0.00184174	0.0250794	RPRD1A	regulation of nuclear pre-mRNA domain containing 1A [Source:HGNC Symbol;Acc:HGNC:25560]	10.5475	10.7878	10.5033	10.5589	10.7851	11.0526	10.8739	10.8722
953	ENSG00000170540	30483.8	-0.135428	0.0434955	-3.11362	0.0018481	0.0251397	ARL6IP1	ADP ribosylation factor like GTPase 6 interacting protein 1 [Source:HGNC Symbol;Acc:HGNC:697]	14.8244	14.8166	14.8838	14.7791	14.9951	15.0243	14.9217	14.9033
954	ENSG00000147454	4346.34	-0.191758	0.0616191	-3.11198	0.00185834	0.0252524	SLC25A37	solute carrier family 25 member 37 [Source:HGNC Symbol;Acc:HGNC:29786]	12.015	11.9675	11.9509	12.0147	12.0619	12.169	12.2089	12.2654
955	ENSG00000184486	151.767	1.04945	0.337367	3.11071	0.00186638	0.025335	POU3F2	POU class 3 homeobox 2 [Source:HGNC Symbol;Acc:HGNC:9215]	7.66062	7.82487	7.59801	7.64162	6.76615	6.55308	5.32942	7.29164
956	ENSG00000185624	51367.6	0.144721	0.0465655	3.10791	0.00188416	0.0255496	P4HB	prolyl 4-hydroxylase subunit beta [Source:HGNC Symbol;Acc:HGNC:8548]	15.7113	15.6898	15.7393	15.7355	15.6688	15.4528	15.5652	15.6025
957	ENSG00000225912	417.045	-0.561131	0.180593	-3.10716	0.00188895	0.0255878	AL121871.1		8.33951	8.37453	8.31003	8.56457	9.11937	8.46168	8.98341	9.17419
958	ENSG00000155858	1896.89	-0.258325	0.0831897	-3.10525	0.00190116	0.0256994	LSM11	LSM11, U7 small nuclear RNA associated [Source:HGNC Symbol;Acc:HGNC:30860]	10.7396	10.8051	10.7581	10.7155	11.0101	11.1348	10.8549	11.0416
959	ENSG00000062716	9236.34	-0.141435	0.0455556	-3.10467	0.00190491	0.0257232	VMP1	vacuole membrane protein 1 [Source:HGNC Symbol;Acc:HGNC:29559]	13.0696	13.1457	13.0934	13.0932	13.1927	13.264	13.2668	13.2445
960	ENSG00000127663	4073.59	0.217659	0.070115	3.10431	0.00190724	0.0257279	KDM4B	lysine demethylase 4B [Source:HGNC Symbol;Acc:HGNC:29136]	12.1671	12.0317	12.0323	12.1526	11.8918	11.8693	11.7395	12.0042
961	ENSG00000078304	7972.02	-0.165307	0.0532712	-3.10313	0.00191487	0.0258039	PPP2R5C	protein phosphatase 2 regulatory subunit B'gamma [Source:HGNC Symbol;Acc:HGNC:9311]	12.8722	12.8995	12.8711	12.8595	13.1443	13.0653	12.9606	12.9884
962	ENSG00000196313	6200.46	0.203314	0.0655443	3.10193	0.00192264	0.0258817	POM121	POM121 transmembrane nucleoporin [Source:HGNC Symbol;Acc:HGNC:19702]	12.7947	12.6329	12.6787	12.6757	12.4985	12.3291	12.6047	12.5252
963	ENSG00000066279	6091	-0.214126	0.0690686	-3.10019	0.00193396	0.026007	ASPM	abnormal spindle microtubule assembly [Source:HGNC Symbol;Acc:HGNC:19048]	12.4902	12.5693	12.4359	12.3412	12.6545	12.8232	12.5435	12.6687
964	ENSG00000065150	27544.2	-0.115793	0.0374385	-3.09289	0.0019822	0.0265552	IPO5	importin 5 [Source:HGNC Symbol;Acc:HGNC:6402]	14.6919	14.6978	14.6891	14.6829	14.7968	14.8495	14.7629	14.8145
965	ENSG00000100266	8081.78	0.154984	0.0500968	3.09369	0.00197685	0.0265552	PACSIN2	protein kinase C and casein kinase substrate in neurons 2 [Source:HGNC Symbol;Acc:HGNC:8571]	13.1011	13.026	13.0306	13.0653	12.9336	12.9387	12.8139	12.9144
966	ENSG00000144802	1366.66	0.307291	0.0993496	3.09303	0.00198126	0.0265552	NFKBIZ	NFKB inhibitor zeta [Source:HGNC Symbol;Acc:HGNC:29805]	10.7691	10.5496	10.4339	10.4782	10.2045	10.2937	10.1911	10.3259
967	ENSG00000197756	33144.1	-0.20141	0.0651227	-3.09278	0.00198293	0.0265552	RPL37A	ribosomal protein L37a [Source:HGNC Symbol;Acc:HGNC:10348]	14.8455	14.8395	14.8809	15.0707	15.1141	14.9125	15.2177	15.1911
968	ENSG00000014164	1419.96	0.263496	0.0853119	3.08863	0.00201085	0.026894	ZC3H3	zinc finger CCCH-type containing 3 [Source:HGNC Symbol;Acc:HGNC:28972]	10.5399	10.6665	10.5942	10.5888	10.3197	10.2852	10.4244	10.3079
969	ENSG00000196230	125190	-0.119177	0.0385885	-3.0884	0.00201238	0.026894	TUBB	tubulin beta class I [Source:HGNC Symbol;Acc:HGNC:20778]	16.8459	16.8263	16.8896	16.9278	17.0288	16.9481	17.0182	16.9719
970	ENSG00000272447	202.981	0.677432	0.219439	3.08711	0.00202114	0.0269833	AL135925.1		8.15992	7.73809	7.76872	8.1633	7.17379	7.23754	7.32704	7.42385
971	ENSG00000177105	1760.51	0.278381	0.0902343	3.08509	0.00203492	0.0271393	RHOG	ras homolog family member G [Source:HGNC Symbol;Acc:HGNC:672]	10.9041	10.8351	10.9066	11.0085	10.775	10.4801	10.7124	10.5612
972	ENSG00000139055	60.4529	-1.44519	0.468899	-3.08209	0.0020555	0.0273574	ERP27	endoplasmic reticulum protein 27 [Source:HGNC Symbol;Acc:HGNC:26495]	5.23292	5.39837	3.8707	5.30568	5.77934	6.76396	5.99809	7.02392
973	ENSG00000284194	1124.79	0.35081	0.113822	3.0821	0.00205543	0.0273574	SCO2	SCO2, cytochrome c oxidase assembly protein [Source:NCBI gene;Acc:9997]	10.1937	10.3911	10.2718	10.342	9.79885	9.78028	10.1855	9.9993
974	ENSG00000105974	6747.46	-0.227679	0.0739094	-3.08052	0.00206639	0.027474	CAV1	caveolin 1 [Source:HGNC Symbol;Acc:HGNC:1527]	12.5013	12.4581	12.6073	12.8142	12.9419	12.798	12.7726	12.8003
975	ENSG00000064199	966.055	-0.327185	0.106339	-3.07682	0.00209221	0.02753	SPA17	sperm autoantigenic protein 17 [Source:HGNC Symbol;Acc:HGNC:11210]	9.82082	9.71798	9.62479	9.8099	10.053	9.95924	10.2023	10.0591
976	ENSG00000071082	41764.6	-0.198139	0.0644025	-3.07657	0.00209398	0.02753	RPL31	ribosomal protein L31 [Source:HGNC Symbol;Acc:HGNC:10334]	15.1472	15.1973	15.2259	15.4063	15.469	15.2491	15.4874	15.5591
977	ENSG00000099960	7450.39	0.199482	0.0648249	3.07724	0.00208927	0.02753	SLC7A4	solute carrier family 7 member 4 [Source:HGNC Symbol;Acc:HGNC:11062]	12.904	12.9723	12.8897	13.0656	12.7471	12.6086	12.7883	12.8828
978	ENSG00000104635	8400.01	0.149897	0.0486999	3.07798	0.00208412	0.02753	SLC39A14	solute carrier family 39 member 14 [Source:HGNC Symbol;Acc:HGNC:20858]	13.0892	13.0609	13.1447	13.1408	12.9618	12.9959	12.8932	12.9847
979	ENSG00000115963	1556.23	0.317524	0.103195	3.07693	0.00209147	0.02753	RND3	Rho family GTPase 3 [Source:HGNC Symbol;Acc:HGNC:671]	10.9372	10.673	10.6703	10.7214	10.56	10.5529	10.3875	10.2229
980	ENSG00000135338	773.405	0.394409	0.128141	3.07792	0.00208448	0.02753	LCA5	LCA5, lebercilin [Source:HGNC Symbol;Acc:HGNC:31923]	9.90782	9.75405	9.72444	9.72818	9.32632	9.64606	9.18445	9.34874
981	ENSG00000165792	3856.7	-0.191396	0.0621709	-3.07854	0.00208019	0.02753	METTL17	methyltransferase like 17 [Source:HGNC Symbol;Acc:HGNC:19280]	11.7767	11.8277	11.7933	11.8598	11.9798	11.9134	12.0365	12.0883
982	ENSG00000167548	5948.81	0.219737	0.0713996	3.07756	0.002087	0.02753	KMT2D	lysine methyltransferase 2D [Source:HGNC Symbol;Acc:HGNC:7133]	12.6058	12.7301	12.5471	12.6877	12.2774	12.3505	12.5941	12.456
983	ENSG00000175063	6220.39	-0.217527	0.070656	-3.07867	0.00207924	0.02753	UBE2C	ubiquitin conjugating enzyme E2 C [Source:HGNC Symbol;Acc:HGNC:15937]	12.4402	12.474	12.4563	12.5863	12.6229	12.5384	12.8303	12.817
984	ENSG00000181524	1018.24	-0.503133	0.163521	-3.07687	0.00209188	0.02753	RPL24P4	ribosomal protein L24 pseudogene 4 [Source:HGNC Symbol;Acc:HGNC:21371]	9.68306	9.64168	9.7718	9.77939	10.5099	9.51063	10.2678	10.409
985	ENSG00000281398	308.627	-0.583158	0.189498	-3.07738	0.00208826	0.02753	SNHG4	small nucleolar RNA host gene 4 [Source:HGNC Symbol;Acc:HGNC:32964]	8.113	7.95026	7.86824	7.87822	8.43201	8.58975	8.8271	8.2244
986	ENSG00000183298	1155.2	-0.509458	0.165768	-3.07331	0.00211697	0.027804	RPSAP19	ribosomal protein SA pseudogene 19 [Source:HGNC Symbol;Acc:HGNC:36508]	9.57098	9.8399	9.79095	10.2917	10.5447	9.98652	10.1978	10.7736
987	ENSG00000138668	31803.5	-0.138182	0.0449941	-3.07111	0.00213264	0.0279532	HNRNPD	heterogeneous nuclear ribonucleoprotein D [Source:HGNC Symbol;Acc:HGNC:5036]	14.9126	14.9491	14.8743	14.805	14.9561	15.072	15.0559	15.0107
988	ENSG00000230091	1317.45	-0.34234	0.111464	-3.0713	0.00213127	0.0279532	TMEM254-AS1	TMEM254 antisense RNA 1 [Source:HGNC Symbol;Acc:HGNC:27340]	9.99728	10.2176	10.3022	10.1952	10.7247	10.5065	10.2805	10.5595
989	ENSG00000183808	2674.38	-0.204193	0.0664975	-3.07069	0.00213566	0.0279644	RBM12B	RNA binding motif protein 12B [Source:HGNC Symbol;Acc:HGNC:32310]	11.353	11.2811	11.2233	11.26	11.4663	11.5386	11.4485	11.4799
990	ENSG00000109756	22937.2	0.156097	0.0508421	3.07023	0.00213898	0.0279795	RAPGEF2	Rap guanine nucleotide exchange factor 2 [Source:HGNC Symbol;Acc:HGNC:16854]	14.6152	14.5925	14.5576	14.4764	14.4144	14.5174	14.3497	14.3325
991	ENSG00000142856	1819.24	-0.241779	0.0787609	-3.06978	0.00214214	0.0279926	ITGB3BP	integrin subunit beta 3 binding protein [Source:HGNC Symbol;Acc:HGNC:6157]	10.6741	10.6126	10.7822	10.7424	10.938	10.9158	11.0096	10.9165
992	ENSG00000174437	43430.8	0.126668	0.0412907	3.06772	0.00215697	0.028158	ATP2A2	ATPase sarcoplasmic/endoplasmic reticulum Ca2+ transporting 2 [Source:HGNC Symbol;Acc:HGNC:812]	15.4881	15.4871	15.4626	15.435	15.4208	15.3181	15.2766	15.3477
993	ENSG00000130402	32801.7	0.136757	0.0445874	3.06717	0.00216096	0.0281817	ACTN4	actinin alpha 4 [Source:HGNC Symbol;Acc:HGNC:166]	15.0648	15.0397	15.0634	15.1047	14.9055	14.8433	14.9531	15.0183
994	ENSG00000078808	9024.57	0.19299	0.0629291	3.06678	0.0021638	0.0281903	SDF4	stromal cell derived factor 4 [Source:HGNC Symbol;Acc:HGNC:24188]	13.2074	13.1646	13.248	13.3092	12.8968	12.9688	13.1202	13.1577
995	ENSG00000117650	2595.19	-0.226719	0.0739412	-3.06621	0.00216792	0.0282156	NEK2	NIMA related kinase 2 [Source:HGNC Symbol;Acc:HGNC:7745]	11.1906	11.1891	11.3094	11.2037	11.5131	11.5206	11.4452	11.3174
996	ENSG00000239653	103.49	-0.95681	0.312188	-3.06485	0.00217781	0.0282934	PSMD6-AS2	PSMD6 antisense RNA 2 [Source:HGNC Symbol;Acc:HGNC:44125]	6.42593	6.2339	5.93909	5.98359	6.9346	7.39965	6.66249	7.29976
997	ENSG00000251495	634.358	-0.65797	0.214687	-3.06478	0.00217827	0.0282934	PPIAP11	peptidylprolyl isomerase A pseudogene 11 [Source:HGNC Symbol;Acc:HGNC:9263]	9.1104	8.84263	9.02196	8.7875	9.86859	8.59369	9.65977	9.93558
998	ENSG00000152926	864.834	-0.357471	0.116787	-3.06089	0.0022068	0.0286353	ZNF117	zinc finger protein 117 [Source:HGNC Symbol;Acc:HGNC:12897]	9.69221	9.44872	9.60689	9.51668	9.92242	10.0823	9.92899	9.74649
1000	ENSG00000172818	3971.12	0.227166	0.0742458	3.05965	0.00221598	0.0287256	OVOL1	ovo like transcriptional repressor 1 [Source:HGNC Symbol;Acc:HGNC:8525]	12.0164	11.9653	12.1033	12.1663	11.8674	11.672	11.8316	11.9638
1001	ENSG00000251550	110.245	0.958565	0.313341	3.05917	0.0022195	0.0287425	AC091133.4		7.55425	6.84512	6.97272	7.30536	6.37696	6.24707	5.7272	6.51129
1002	ENSG00000111639	5716.4	-0.216299	0.070748	-3.05731	0.00223334	0.0288929	MRPL51	mitochondrial ribosomal protein L51 [Source:HGNC Symbol;Acc:HGNC:14044]	12.3578	12.4106	12.3465	12.3611	12.4168	12.4831	12.7314	12.6847
1003	ENSG00000269906	311.625	0.607428	0.198755	3.05617	0.00224187	0.0289743	AL606834.2		8.61918	8.30579	8.75894	8.51865	7.79178	8.22259	8.11045	7.60518
1004	ENSG00000178719	4122.65	0.243483	0.0796809	3.05572	0.00224519	0.0289883	GRINA	glutamate ionotropic receptor NMDA type subunit associated protein 1 [Source:HGNC Symbol;Acc:HGNC:4589]	11.9814	12.2082	12.1737	12.1302	12.0234	11.6772	11.9609	11.8482
1005	ENSG00000151498	1830.49	-0.253622	0.0830227	-3.05485	0.00225171	0.0290146	ACAD8	acyl-CoA dehydrogenase family member 8 [Source:HGNC Symbol;Acc:HGNC:87]	10.6787	10.8069	10.6832	10.6522	10.842	10.9268	11.0103	11.0519
1006	ENSG00000167767	2792.38	0.260085	0.085135	3.05497	0.00225084	0.0290146	KRT80	keratin 80 [Source:HGNC Symbol;Acc:HGNC:27056]	11.7632	11.5803	11.4635	11.4601	11.4322	11.1788	11.3253	11.2993
1007	ENSG00000140859	4019.83	0.20263	0.0663576	3.0536	0.0022611	0.0291066	KIFC3	kinesin family member C3 [Source:HGNC Symbol;Acc:HGNC:6326]	12.1411	12.0395	12.0097	12.0902	11.9994	11.7721	11.847	11.8457
1008	ENSG00000163512	3725.75	0.216643	0.070989	3.05178	0.00227487	0.0292548	AZI2	5-azacytidine induced 2 [Source:HGNC Symbol;Acc:HGNC:24002]	11.8968	11.9179	12.0114	12.04	11.7112	11.9079	11.669	11.7057
1009	ENSG00000156976	34399	0.156001	0.0511273	3.05122	0.00227912	0.0292804	EIF4A2	eukaryotic translation initiation factor 4A2 [Source:HGNC Symbol;Acc:HGNC:3284]	15.1876	15.2187	15.1432	15.0272	14.9479	15.0739	15.0203	14.9125
1010	ENSG00000112977	10236.9	0.151259	0.04962	3.04833	0.00230113	0.0295339	DAP	death associated protein [Source:HGNC Symbol;Acc:HGNC:2672]	13.3993	13.3978	13.4518	13.3297	13.259	13.1767	13.3131	13.2237
1011	ENSG00000261716	431.547	-0.537706	0.176416	-3.04795	0.00230406	0.0295422	AC239868.2		8.60471	8.4523	8.56491	8.20739	8.65454	8.92979	9.31617	9.01804
1012	ENSG00000141030	6499.96	-0.172581	0.0566338	-3.04732	0.00230892	0.0295752	COPS3	COP9 signalosome subunit 3 [Source:HGNC Symbol;Acc:HGNC:2239]	12.5945	12.5897	12.5773	12.5477	12.8672	12.6634	12.762	12.7001
1013	ENSG00000132005	1247.58	0.363555	0.11934	3.04638	0.00231615	0.0296092	RFX1	regulatory factor X1 [Source:HGNC Symbol;Acc:HGNC:9982]	10.3835	10.3648	10.4867	10.5823	9.8667	9.90943	10.1753	10.3603
1014	ENSG00000260747	260.352	-0.640088	0.210106	-3.0465	0.00231526	0.0296092	AC022968.1		7.84419	7.71808	7.5761	7.54566	8.44221	8.49583	8.39467	7.82932
1015	ENSG00000121671	1641.59	0.333231	0.109517	3.04273	0.00234443	0.0299413	CRY2	cryptochrome circadian clock 2 [Source:HGNC Symbol;Acc:HGNC:2385]	10.8377	10.6717	10.8956	10.9383	10.2283	10.6509	10.409	10.6842
1016	ENSG00000169710	35318	0.217892	0.0716289	3.04196	0.0023504	0.0299879	FASN	fatty acid synthase [Source:HGNC Symbol;Acc:HGNC:3594]	15.2106	15.1965	15.1946	15.2497	14.9847	14.6887	15.1152	15.1477
1017	ENSG00000101421	6908.3	0.172315	0.0566563	3.04141	0.00235474	0.0300136	CHMP4B	charged multivesicular body protein 4B [Source:HGNC Symbol;Acc:HGNC:16171]	12.8422	12.7351	12.8323	12.9355	12.6932	12.6032	12.71	12.6531
1018	ENSG00000099810	6272.09	-0.174366	0.05739	-3.03827	0.0023794	0.0302981	MTAP	methylthioadenosine phosphorylase [Source:HGNC Symbol;Acc:HGNC:7413]	12.5149	12.4922	12.5969	12.4936	12.7433	12.7377	12.7324	12.5785
1019	ENSG00000133606	4834.15	0.169623	0.0558756	3.03572	0.00239963	0.0305257	MKRN1	makorin ring finger protein 1 [Source:HGNC Symbol;Acc:HGNC:7112]	12.3589	12.3616	12.3294	12.2333	12.1392	12.1236	12.1563	12.188
1020	ENSG00000134294	41094.3	0.139179	0.0458633	3.03466	0.00240808	0.0306032	SLC38A2	solute carrier family 38 member 2 [Source:HGNC Symbol;Acc:HGNC:13448]	15.4367	15.4018	15.3981	15.3403	15.2104	15.3689	15.23	15.206
1021	ENSG00000065183	5309.08	-0.232071	0.0765555	-3.03141	0.00243418	0.0308644	WDR3	WD repeat domain 3 [Source:HGNC Symbol;Acc:HGNC:12755]	12.317	12.2971	12.255	12.1391	12.5689	12.6584	12.3247	12.3653
1022	ENSG00000069020	1733.13	0.371975	0.122715	3.03121	0.00243579	0.0308644	MAST4	microtubule associated serine/threonine kinase family member 4 [Source:HGNC Symbol;Acc:HGNC:19037]	10.9285	10.7489	11.0427	10.9974	10.8829	10.3888	10.6523	10.242
1023	ENSG00000132470	16315.7	0.189612	0.0625475	3.0315	0.00243346	0.0308644	ITGB4	integrin subunit beta 4 [Source:HGNC Symbol;Acc:HGNC:6158]	14.0842	14.0999	14.0626	14.0962	13.9583	13.6586	13.9681	13.9756
1024	ENSG00000152253	1445.37	-0.313731	0.103516	-3.03074	0.00243953	0.0308816	SPC25	SPC25, NDC80 kinetochore complex component [Source:HGNC Symbol;Acc:HGNC:24031]	10.1462	10.2923	10.3	10.5598	10.6529	10.7373	10.518	10.6709
1025	ENSG00000175115	2542.42	0.273521	0.0902964	3.02915	0.00245246	0.031015	PACS1	phosphofurin acidic cluster sorting protein 1 [Source:HGNC Symbol;Acc:HGNC:30032]	11.4924	11.4445	11.4803	11.3518	10.8791	11.2537	11.2167	11.2896
1026	ENSG00000198142	6963.73	0.217443	0.0718248	3.0274	0.00246665	0.031164	SOWAHC	sosondowah ankyrin repeat domain family member C [Source:HGNC Symbol;Acc:HGNC:26149]	12.9849	12.91	12.8454	12.7292	12.6977	12.8042	12.5907	12.502
1027	ENSG00000125691	41778.2	-0.176895	0.0584437	-3.02675	0.00247196	0.0312007	RPL23	ribosomal protein L23 [Source:HGNC Symbol;Acc:HGNC:10316]	15.1584	15.207	15.2071	15.4468	15.4357	15.3487	15.4523	15.5039
1028	ENSG00000182872	8188.31	0.144715	0.0478244	3.02597	0.00247835	0.0312244	RBM10	RNA binding motif protein 10 [Source:HGNC Symbol;Acc:HGNC:9896]	13.074	13.0421	13.0558	13.1081	12.9069	12.8759	12.9304	12.9854
1029	ENSG00000242071	1928.98	-0.637971	0.210835	-3.02593	0.00247867	0.0312244	RPL7AP6	ribosomal protein L7a pseudogene 6 [Source:HGNC Symbol;Acc:HGNC:19785]	10.4471	10.4948	10.3906	10.8606	11.5003	10.7725	10.9343	11.4492
1030	ENSG00000124370	1067.57	-0.32521	0.107496	-3.02531	0.00248382	0.0312589	MCEE	methylmalonyl-CoA epimerase [Source:HGNC Symbol;Acc:HGNC:16732]	9.74372	10.0396	9.86661	9.89024	10.1773	10.219	10.3588	10.0946
1031	ENSG00000167815	6735.69	-0.222865	0.0736938	-3.0242	0.00249294	0.0313432	PRDX2	peroxiredoxin 2 [Source:HGNC Symbol;Acc:HGNC:9353]	12.4587	12.5868	12.6494	12.7019	12.8525	12.6049	12.918	12.9031
1032	ENSG00000082898	37670.8	-0.144989	0.0479493	-3.02379	0.0024963	0.0313551	XPO1	exportin 1 [Source:HGNC Symbol;Acc:HGNC:12825]	15.1146	15.1536	15.1505	15.0876	15.2623	15.3935	15.1754	15.2477
1033	ENSG00000253683	222.72	-0.765286	0.253521	-3.01863	0.00253917	0.0318626	AC027309.2		6.90655	7.87091	7.11121	7.40969	8.11241	7.76433	8.16188	8.43816
1034	ENSG00000101189	3140.61	0.20359	0.0674677	3.01759	0.00254791	0.0319104	MRGBP	MRG domain binding protein [Source:HGNC Symbol;Acc:HGNC:15866]	11.6345	11.6624	11.7343	11.8229	11.5341	11.4494	11.5406	11.5222
1035	ENSG00000136205	13004.8	0.130331	0.0431899	3.01763	0.00254762	0.0319104	TNS3	tensin 3 [Source:HGNC Symbol;Acc:HGNC:21616]	13.7325	13.7482	13.7144	13.7266	13.6205	13.6528	13.5819	13.5439
1036	ENSG00000279520	70.2761	-1.25391	0.415831	-3.01542	0.00256625	0.0321092	AC093525.8		5.50624	5.23897	5.98416	4.56899	6.76615	6.38102	7.10615	6.12913
1037	ENSG00000088179	2380.23	-0.223536	0.0741723	-3.01374	0.0025805	0.0322252	PTPN4	protein tyrosine phosphatase, non-receptor type 4 [Source:HGNC Symbol;Acc:HGNC:9656]	10.9919	11.2103	11.0658	11.1267	11.2812	11.2992	11.3512	11.368
1038	ENSG00000165861	1586.03	0.292839	0.097159	3.01402	0.00257811	0.0322252	ZFYVE1	zinc finger FYVE-type containing 1 [Source:HGNC Symbol;Acc:HGNC:13180]	10.8713	10.6434	10.8362	10.7248	10.4656	10.3213	10.4453	10.6575
1039	ENSG00000171992	16850.3	0.130227	0.0432193	3.01316	0.00258542	0.0322555	SYNPO	synaptopodin [Source:HGNC Symbol;Acc:HGNC:30672]	14.1514	14.0668	14.1071	14.0905	14.0003	13.9148	14.0197	13.9584
1040	ENSG00000173559	5102.17	-0.215316	0.0714715	-3.01261	0.00259012	0.032283	NABP1	nucleic acid binding protein 1 [Source:HGNC Symbol;Acc:HGNC:26232]	12.1655	12.3139	12.2431	12.0892	12.3157	12.5031	12.5337	12.3169
1041	ENSG00000113504	2348.51	0.280846	0.0932868	3.01056	0.00260765	0.0324703	SLC12A7	solute carrier family 12 member 7 [Source:HGNC Symbol;Acc:HGNC:10915]	11.0509	11.4709	11.3562	11.4117	10.963	11.0915	11.1442	11.0005
1042	ENSG00000217027	123.561	-0.93065	0.309216	-3.00971	0.002615	0.0325305	TPT1P4	tumor protein, translationally-controlled 1 pseudogene 4 [Source:HGNC Symbol;Acc:HGNC:49298]	5.7709	6.44343	6.31922	6.92598	7.62267	7.37234	7.00736	7.33969
1043	ENSG00000101986	3459.32	0.228996	0.0760932	3.00941	0.00261752	0.0325306	ABCD1	ATP binding cassette subfamily D member 1 [Source:HGNC Symbol;Acc:HGNC:61]	11.8175	11.839	11.8681	11.9386	11.7185	11.4683	11.7764	11.5674
1044	ENSG00000123349	9904	-0.196252	0.0652433	-3.00801	0.00262968	0.0326504	PFDN5	prefoldin subunit 5 [Source:HGNC Symbol;Acc:HGNC:8869]	13.0226	13.1816	13.1734	13.2982	13.5037	13.2623	13.3716	13.3272
1045	ENSG00000155438	7523.81	-0.173034	0.0575641	-3.00594	0.00264765	0.032842	NIFK	nucleolar protein interacting with the FHA domain of MKI67 [Source:HGNC Symbol;Acc:HGNC:17838]	12.8517	12.7279	12.7972	12.7741	12.9783	13.0623	12.953	12.8431
1046	ENSG00000106049	3396.96	-0.187312	0.0623278	-3.00528	0.00265339	0.0328502	HIBADH	3-hydroxyisobutyrate dehydrogenase [Source:HGNC Symbol;Acc:HGNC:4907]	11.6398	11.5586	11.6772	11.6584	11.7766	11.7959	11.8229	11.8851
1047	ENSG00000170558	79.2194	1.07867	0.358924	3.00528	0.00265335	0.0328502	CDH2	cadherin 2 [Source:HGNC Symbol;Acc:HGNC:1759]	7.22922	6.67907	6.51619	6.49131	6.0163	5.80469	5.22777	5.63368
1048	ENSG00000185946	749.431	-0.40742	0.135601	-3.00455	0.00265972	0.0328658	RNPC3	RNA binding region (RNP1, RRM) containing 3 [Source:HGNC Symbol;Acc:HGNC:18666]	9.30783	9.48322	9.36851	9.15578	9.48277	9.95617	9.65325	9.82737
1049	ENSG00000198522	3342.64	-0.220216	0.0732892	-3.00475	0.00265799	0.0328658	GPN1	GPN-loop GTPase 1 [Source:HGNC Symbol;Acc:HGNC:17030]	11.6111	11.6165	11.6908	11.4412	11.908	11.718	11.8402	11.7798
1050	ENSG00000071189	6688.57	-0.17981	0.0598595	-3.00386	0.00266574	0.0329088	SNX13	sorting nexin 13 [Source:HGNC Symbol;Acc:HGNC:21335]	12.6286	12.6576	12.5878	12.5844	12.7456	12.942	12.7106	12.7701
1051	ENSG00000101654	2947.93	-0.22076	0.0735456	-3.00167	0.00268499	0.0330834	RNMT	RNA guanine-7 methyltransferase [Source:HGNC Symbol;Acc:HGNC:10075]	11.5439	11.3767	11.3105	11.4059	11.6409	11.7211	11.5433	11.6162
1052	ENSG00000161249	2757.19	-0.22087	0.0735767	-3.00191	0.00268295	0.0330834	DMKN	dermokine [Source:HGNC Symbol;Acc:HGNC:25063]	11.2154	11.4292	11.2547	11.3486	11.5454	11.4467	11.599	11.5492
1053	ENSG00000089220	22358.9	-0.115676	0.0385686	-2.99923	0.00270665	0.0333185	PEBP1	phosphatidylethanolamine binding protein 1 [Source:HGNC Symbol;Acc:HGNC:8630]	14.3948	14.3573	14.3857	14.4202	14.5131	14.468	14.5025	14.5366
1054	ENSG00000064932	2372.72	0.291768	0.0973328	2.99763	0.00272088	0.0333816	SBNO2	strawberry notch homolog 2 [Source:HGNC Symbol;Acc:HGNC:29158]	11.1042	11.3655	11.4901	11.4159	11.1582	10.8496	11.0343	11.1756
1055	ENSG00000102054	13152.5	-0.135785	0.0452996	-2.99749	0.00272209	0.0333816	RBBP7	RB binding protein 7, chromatin remodeling factor [Source:HGNC Symbol;Acc:HGNC:9890]	13.5402	13.5968	13.6664	13.6474	13.7728	13.7528	13.7106	13.7614
1056	ENSG00000127989	1119.57	-0.289999	0.0967375	-2.99779	0.00271941	0.0333816	MTERF1	mitochondrial transcription termination factor 1 [Source:HGNC Symbol;Acc:HGNC:21463]	10.0046	10.0254	9.90667	9.97345	10.126	10.3449	10.2984	10.2907
1057	ENSG00000138594	8553.61	0.135273	0.0451217	2.99796	0.00271796	0.0333816	TMOD3	tropomodulin 3 [Source:HGNC Symbol;Acc:HGNC:11873]	13.139	13.1302	13.1066	13.1378	12.9999	13.0348	12.9877	12.9497
1058	ENSG00000161533	13702.5	0.144048	0.04807	2.99664	0.00272975	0.0334123	ACOX1	acyl-CoA oxidase 1 [Source:HGNC Symbol;Acc:HGNC:119]	13.8558	13.8209	13.788	13.7842	13.6303	13.7363	13.5856	13.7161
1059	ENSG00000179218	76710.8	0.116917	0.0390131	2.99686	0.00272772	0.0334123	CALR	calreticulin [Source:HGNC Symbol;Acc:HGNC:1455]	16.3116	16.308	16.3053	16.2105	16.1573	16.133	16.2124	16.1662
1060	ENSG00000275993	384.507	0.724214	0.241761	2.99558	0.00273919	0.0334963	CU639417.2		8.8574	9.0369	8.87715	8.85373	7.22196	7.99675	8.35505	8.74817
1061	ENSG00000076053	3909.25	0.189927	0.0634196	2.99477	0.00274653	0.0335544	RBM7	RNA binding motif protein 7 [Source:HGNC Symbol;Acc:HGNC:9904]	12.0132	12.0508	11.9926	12.0406	11.9099	11.9087	11.7376	11.7772
1062	ENSG00000080854	1624.09	0.331504	0.110717	2.99416	0.00275199	0.0335894	IGSF9B	immunoglobulin superfamily member 9B [Source:HGNC Symbol;Acc:HGNC:32326]	10.8962	10.7685	10.7862	10.839	10.1244	10.5128	10.5569	10.7049
1063	ENSG00000108821	4660.1	0.266541	0.0890473	2.99325	0.00276019	0.0336577	COL1A1	collagen type I alpha 1 chain [Source:HGNC Symbol;Acc:HGNC:2197]	12.3574	12.3197	12.2601	12.3165	11.9582	11.7404	12.195	12.239
1064	ENSG00000106367	10433.7	-0.17877	0.0597414	-2.9924	0.00276796	0.0336608	AP1S1	adaptor related protein complex 1 sigma 1 subunit [Source:HGNC Symbol;Acc:HGNC:559]	13.2108	13.1786	13.2584	13.3726	13.4923	13.302	13.513	13.4261
1065	ENSG00000113811	7192.53	0.146001	0.048791	2.99237	0.00276824	0.0336608	SELENOK	selenoprotein K [Source:HGNC Symbol;Acc:HGNC:30394]	12.8672	12.8876	12.9201	12.8591	12.7131	12.7032	12.7312	12.8008
1066	ENSG00000160741	2605.6	0.259855	0.0868229	2.99293	0.0027631	0.0336608	CRTC2	CREB regulated transcription coactivator 2 [Source:HGNC Symbol;Acc:HGNC:27301]	11.4364	11.5299	11.5225	11.3954	11.1528	11.0096	11.4046	11.2524
1067	ENSG00000271303	270.085	0.65617	0.219331	2.99168	0.00277443	0.0337044	SRXN1	sulfiredoxin 1 [Source:HGNC Symbol;Acc:HGNC:16132]	8.24941	8.11236	8.37915	8.69073	7.21007	7.77132	7.83316	7.94776
1068	ENSG00000157106	16097.4	0.176352	0.0590736	2.98528	0.00283315	0.0343854	SMG1	SMG1, nonsense mediated mRNA decay associated PI3K related kinase [Source:HGNC Symbol;Acc:HGNC:30045]	14.1272	14.1237	14	13.9832	13.8528	14.0432	13.8053	13.821
1069	ENSG00000149806	8754.23	-0.204786	0.0686402	-2.98347	0.00284998	0.0345573	FAU	FAU, ubiquitin like and ribosomal protein S30 fusion [Source:HGNC Symbol;Acc:HGNC:3597]	12.9077	12.9139	12.9834	13.1423	13.2096	13.0143	13.2913	13.2482
1070	ENSG00000197747	14180.8	-0.130541	0.043762	-2.98297	0.00285465	0.0345811	S100A10	S100 calcium binding protein A10 [Source:HGNC Symbol;Acc:HGNC:10487]	13.7086	13.7605	13.7477	13.6817	13.8643	13.7938	13.8946	13.8677
1071	ENSG00000212694	248.22	-0.670769	0.224887	-2.98269	0.00285728	0.0345811	LINC01089	long intergenic non-protein coding RNA 1089 [Source:HGNC Symbol;Acc:HGNC:27886]	7.55425	7.59729	7.61959	7.58333	8.30918	8.19167	7.71291	8.65943
1072	ENSG00000228981	411.974	-0.567234	0.190272	-2.98117	0.00287145	0.0347201	AC097658.1		8.60471	8.20515	8.46114	8.217	8.74385	8.53331	9.18896	9.19612
1073	ENSG00000119801	10111.6	0.143975	0.0483204	2.97958	0.0028864	0.0348683	YPEL5	yippee like 5 [Source:HGNC Symbol;Acc:HGNC:18329]	13.417	13.4131	13.3848	13.2771	13.2158	13.2185	13.2237	13.2616
1074	ENSG00000156675	21731.7	0.13415	0.0450437	2.97822	0.00289923	0.0349907	RAB11FIP1	RAB11 family interacting protein 1 [Source:HGNC Symbol;Acc:HGNC:30265]	14.478	14.5069	14.4852	14.4206	14.3257	14.4321	14.3011	14.2928
1075	ENSG00000068028	3633.93	0.242231	0.0813993	2.97584	0.00292187	0.0352311	RASSF1	Ras association domain family member 1 [Source:HGNC Symbol;Acc:HGNC:9882]	11.9921	11.7922	11.9908	11.9904	11.8159	11.5695	11.563	11.8339
1076	ENSG00000125834	3572.02	0.198608	0.0667595	2.97497	0.00293013	0.0352627	STK35	serine/threonine kinase 35 [Source:HGNC Symbol;Acc:HGNC:16254]	11.9145	11.864	11.9488	11.8679	11.5577	11.7071	11.7726	11.7519
1077	ENSG00000198899	221941	0.157873	0.0530719	2.97471	0.00293266	0.0352627	MT-ATP6	mitochondrially encoded ATP synthase 6 [Source:HGNC Symbol;Acc:HGNC:7414]	17.8021	17.8443	17.9628	17.7269	17.7804	17.7038	17.594	17.6295
1078	ENSG00000235238	164.009	-0.874149	0.293824	-2.97508	0.00292913	0.0352627	SUMO2P1	SUMO2 pseudogene 1 [Source:HGNC Symbol;Acc:HGNC:13985]	6.93766	6.17639	6.7429	7.37575	7.78378	7.42646	8.11045	7.51736
1079	ENSG00000231431	379.347	-0.70755	0.237885	-2.97433	0.00293627	0.0352734	FAR2P4	fatty acyl-CoA reductase 2 pseudogene 4 [Source:HGNC Symbol;Acc:HGNC:49286]	7.93947	8.09307	8.40009	8.22179	9.45028	9.07241	8.42178	8.2623
1080	ENSG00000060140	115.289	0.850218	0.286395	2.9687	0.00299066	0.035824	STYK1	serine/threonine/tyrosine kinase 1 [Source:HGNC Symbol;Acc:HGNC:18889]	7.36127	7.28676	7.10102	7.123	6.24331	6.73566	6.01853	6.42482
1081	ENSG00000132199	970.67	-0.341095	0.114904	-2.96853	0.0029923	0.035824	ENOSF1	enolase superfamily member 1 [Source:HGNC Symbol;Acc:HGNC:30365]	9.81246	9.95017	9.61766	9.55889	10.1292	10.128	10.0531	10.0277
1082	ENSG00000164032	34083.9	-0.142172	0.0478991	-2.96815	0.00299594	0.035824	H2AFZ	H2A histone family member Z [Source:HGNC Symbol;Acc:HGNC:4741]	15.0157	14.8857	14.986	15.0442	15.03	15.1454	15.1843	15.1402
1083	ENSG00000166710	43547.3	0.119156	0.0401316	2.96913	0.00298642	0.035824	B2M	beta-2-microglobulin [Source:HGNC Symbol;Acc:HGNC:914]	15.4077	15.4471	15.5409	15.4757	15.3193	15.36	15.366	15.3524
1084	ENSG00000198646	10555.9	0.155206	0.0522876	2.96831	0.00299437	0.035824	NCOA6	nuclear receptor coactivator 6 [Source:HGNC Symbol;Acc:HGNC:15936]	13.4661	13.4518	13.4881	13.3562	13.2751	13.3322	13.1886	13.3437
1085	ENSG00000124193	15206.4	-0.143265	0.0482855	-2.96703	0.00300687	0.0359215	SRSF6	serine and arginine rich splicing factor 6 [Source:HGNC Symbol;Acc:HGNC:10788]	13.7917	13.8783	13.8606	13.7409	13.964	14.025	13.9619	13.896
1086	ENSG00000123159	5878.43	0.217923	0.0734792	2.96578	0.00301912	0.0360347	GIPC1	GIPC PDZ domain containing family member 1 [Source:HGNC Symbol;Acc:HGNC:1226]	12.5737	12.5705	12.4938	12.8427	12.3651	12.3394	12.4355	12.4883
1087	ENSG00000140025	843.739	-0.331904	0.112021	-2.96288	0.00304774	0.0363427	EFCAB11	EF-hand calcium binding domain 11 [Source:HGNC Symbol;Acc:HGNC:20357]	9.49198	9.51111	9.51199	9.66634	9.8322	9.94231	9.74195	9.98552
1088	ENSG00000090861	23261	0.120547	0.04069	2.96257	0.00305078	0.0363455	AARS	alanyl-tRNA synthetase [Source:HGNC Symbol;Acc:HGNC:20]	14.5441	14.5908	14.5815	14.5414	14.4895	14.4067	14.4775	14.4011
1089	ENSG00000149480	10877.5	0.15319	0.051738	2.96088	0.00306765	0.036513	MTA2	metastasis associated 1 family member 2 [Source:HGNC Symbol;Acc:HGNC:7411]	13.4431	13.507	13.5359	13.4471	13.243	13.2838	13.3959	13.393
1090	ENSG00000107771	3470.25	0.250006	0.0844781	2.95942	0.00308223	0.0366528	CCSER2	coiled-coil serine rich protein 2 [Source:HGNC Symbol;Acc:HGNC:29197]	11.9474	11.8543	11.9991	11.7049	11.6926	11.7907	11.488	11.5321
1091	ENSG00000236975	2689.26	0.267721	0.090486	2.9587	0.00308936	0.0367039	AL137793.1		11.5369	11.5823	11.6647	11.2722	11.1911	11.1355	11.3005	11.3743
1092	ENSG00000131773	92.6801	0.99464	0.336222	2.95828	0.00309362	0.0367208	KHDRBS3	KH RNA binding domain containing, signal transduction associated 3 [Source:HGNC Symbol;Acc:HGNC:18117]	7.30274	6.43119	6.92728	7.04954	5.84233	6.05427	5.59737	6.30081
1093	ENSG00000188522	5690.68	0.166293	0.0562344	2.95714	0.00310508	0.0368231	FAM83G	family with sequence similarity 83 member G [Source:HGNC Symbol;Acc:HGNC:32554]	12.5341	12.5476	12.5124	12.6243	12.4739	12.3184	12.3647	12.3957
1094	ENSG00000140006	2543.73	-0.216252	0.073137	-2.9568	0.00310847	0.0368295	WDR89	WD repeat domain 89 [Source:HGNC Symbol;Acc:HGNC:20489]	11.1947	11.2174	11.2256	11.1651	11.4122	11.5402	11.4094	11.2983
1095	ENSG00000196323	3839.12	-0.183413	0.0620659	-2.95513	0.00312537	0.0369959	ZBTB44	zinc finger and BTB domain containing 44 [Source:HGNC Symbol;Acc:HGNC:25001]	11.8445	11.7457	11.8473	11.8099	12.0339	12.0605	11.9075	11.9759
1096	ENSG00000143368	8778.63	0.182538	0.0618059	2.9534	0.00314294	0.0371699	SF3B4	splicing factor 3b subunit 4 [Source:HGNC Symbol;Acc:HGNC:10771]	13.1819	13.1746	13.1746	13.2222	12.9953	12.8192	13.0798	13.1108
1097	ENSG00000085872	6361.69	0.206622	0.069992	2.95207	0.00315649	0.0372413	CHERP	calcium homeostasis endoplasmic reticulum protein [Source:HGNC Symbol;Acc:HGNC:16930]	12.8231	12.7057	12.6872	12.721	12.5764	12.304	12.6278	12.5827
1098	ENSG00000100280	7729.68	0.186984	0.0633312	2.95247	0.00315238	0.0372413	AP1B1	adaptor related protein complex 1 beta 1 subunit [Source:HGNC Symbol;Acc:HGNC:554]	12.9258	13.0801	13.0248	12.9919	12.8508	12.6495	12.9285	12.8368
1099	ENSG00000102401	5269.46	0.211629	0.0716909	2.95196	0.0031576	0.0372413	ARMCX3	armadillo repeat containing, X-linked 3 [Source:HGNC Symbol;Acc:HGNC:24065]	12.4107	12.4822	12.4334	12.5324	12.2189	12.4538	12.2073	12.115
1100	ENSG00000198853	2209.95	0.236826	0.0802711	2.95033	0.00317435	0.0374048	RUSC2	RUN and SH3 domain containing 2 [Source:HGNC Symbol;Acc:HGNC:23625]	11.2138	11.3152	11.1286	11.2319	11.0049	10.8628	10.9649	11.1061
1101	ENSG00000102547	1080.99	-0.407831	0.138266	-2.94962	0.00318169	0.0374572	CAB39L	calcium binding protein 39 like [Source:HGNC Symbol;Acc:HGNC:20290]	9.81455	9.93724	9.61049	10.044	10.4965	10.4629	9.97285	10.0722
1102	ENSG00000162298	3655.05	0.233515	0.0791763	2.94931	0.00318484	0.0374601	SYVN1	synoviolin 1 [Source:HGNC Symbol;Acc:HGNC:20738]	12.0255	11.8448	11.919	11.9967	11.8722	11.5144	11.6898	11.7585
1103	ENSG00000152684	4343.98	0.209658	0.0711043	2.9486	0.00319218	0.0375125	PELO	pelota mRNA surveillance and ribosome rescue factor [Source:HGNC Symbol;Acc:HGNC:8829]	12.1903	12.1954	12.1879	12.1719	11.7685	12.0842	11.9685	12.0626
1104	ENSG00000154556	670.471	-0.396331	0.13448	-2.94713	0.0032074	0.0376572	SORBS2	sorbin and SH3 domain containing 2 [Source:HGNC Symbol;Acc:HGNC:24098]	9.12736	9.17544	9.06717	9.33208	9.68961	9.74344	9.35284	9.48498
1105	ENSG00000131016	21437.6	0.193817	0.0658131	2.94496	0.00322998	0.0378879	AKAP12	A-kinase anchoring protein 12 [Source:HGNC Symbol;Acc:HGNC:370]	14.5806	14.5087	14.4675	14.3609	14.2435	14.4945	14.2178	14.1729
1106	ENSG00000119705	2541.38	-0.292796	0.0994746	-2.94343	0.00324598	0.0380412	SLIRP	SRA stem-loop interacting RNA binding protein [Source:HGNC Symbol;Acc:HGNC:20495]	10.8662	11.0899	11.3088	11.3193	11.5501	11.2858	11.4677	11.4884
1107	ENSG00000128228	5791.78	0.261478	0.0888722	2.94218	0.00325911	0.03816	SDF2L1	stromal cell derived factor 2 like 1 [Source:HGNC Symbol;Acc:HGNC:10676]	12.6058	12.5025	12.5588	12.8138	12.2285	12.1375	12.5082	12.5368
1108	ENSG00000130749	3283.97	0.252389	0.085791	2.9419	0.00326202	0.03816	ZC3H4	zinc finger CCCH-type containing 4 [Source:HGNC Symbol;Acc:HGNC:17808]	11.7692	11.8736	11.7621	11.8027	11.3031	11.5227	11.7594	11.5771
1109	ENSG00000162105	1537.88	0.2739	0.0931435	2.94062	0.00327555	0.0382837	SHANK2	SH3 and multiple ankyrin repeat domains 2 [Source:HGNC Symbol;Acc:HGNC:14295]	10.7117	10.652	10.6968	10.8099	10.2647	10.4001	10.5429	10.5476
1110	ENSG00000188290	2413.2	0.613286	0.208668	2.93905	0.00329221	0.0384438	HES4	hes family bHLH transcription factor 4 [Source:HGNC Symbol;Acc:HGNC:24149]	11.3537	11.4207	11.4754	11.7618	10.9639	10.2839	11.1707	11.0264
1111	ENSG00000102030	1571.95	-0.286575	0.0975388	-2.93806	0.00330272	0.0385318	NAA10	N(alpha)-acetyltransferase 10, NatA catalytic subunit [Source:HGNC Symbol;Acc:HGNC:18704]	10.3679	10.5914	10.448	10.456	10.8876	10.581	10.8619	10.6709
1112	ENSG00000111799	9209.23	0.17494	0.0596335	2.93358	0.00335073	0.0390567	COL12A1	collagen type XII alpha 1 chain [Source:HGNC Symbol;Acc:HGNC:2188]	13.3403	13.3378	13.2139	13.1107	13.0955	13.1448	13.0212	13.0514
1113	ENSG00000144824	7485.31	0.158122	0.0539246	2.93228	0.00336481	0.0391855	PHLDB2	pleckstrin homology like domain family B member 2 [Source:HGNC Symbol;Acc:HGNC:29573]	13.0148	12.98	12.9197	12.8688	12.7857	12.8667	12.7487	12.751
1114	ENSG00000235552	1525.51	-0.269313	0.0918583	-2.93183	0.00336974	0.0392076	AP005202.1		10.5118	10.3298	10.3695	10.5215	10.8119	10.568	10.7045	10.7209
1115	ENSG00000168653	4217.15	-0.249208	0.0850381	-2.93054	0.00338371	0.0393349	NDUFS5	NADH:ubiquinone oxidoreductase subunit S5 [Source:HGNC Symbol;Acc:HGNC:7712]	11.7545	11.8688	11.8778	12.1226	12.234	11.9669	12.1522	12.2747
1116	ENSG00000213104	268.532	-0.545385	0.18621	-2.92886	0.00340203	0.0395124	NPM1P46	nucleophosmin 1 pseudogene 46 [Source:HGNC Symbol;Acc:HGNC:45225]	7.81935	7.91553	7.6338	7.72487	8.30918	8.16007	8.28085	8.50992
1117	ENSG00000135926	6646.89	0.166733	0.0569862	2.92585	0.00343516	0.0398615	TMBIM1	transmembrane BAX inhibitor motif containing 1 [Source:HGNC Symbol;Acc:HGNC:23410]	12.7976	12.7833	12.7718	12.7665	12.5631	12.5058	12.6562	12.7165
1118	ENSG00000155368	7039.99	-0.220814	0.0755392	-2.92317	0.00346491	0.0401707	DBI	diazepam binding inhibitor, acyl-CoA binding protein [Source:HGNC Symbol;Acc:HGNC:2690]	12.5055	12.6055	12.7432	12.7959	12.6827	12.9119	12.9523	12.9849
1119	ENSG00000181588	1487.54	0.359106	0.122934	2.92112	0.00348774	0.0403992	MEX3D	mex-3 RNA binding family member D [Source:HGNC Symbol;Acc:HGNC:16734]	10.6188	10.5425	10.7161	10.9259	10.4768	9.96534	10.3895	10.5026
1120	ENSG00000164620	297.125	0.580095	0.198681	2.91972	0.0035034	0.0405365	RELL2	RELT like 2 [Source:HGNC Symbol;Acc:HGNC:26902]	8.61918	8.35846	8.36218	8.56833	7.68414	7.57763	8.03723	8.20723
1121	ENSG00000205937	18135.8	0.148982	0.05103	2.91951	0.00350586	0.0405365	RNPS1	RNA binding protein with serine rich domain 1 [Source:HGNC Symbol;Acc:HGNC:10080]	14.1569	14.2065	14.258	14.2529	14.1339	13.9419	14.129	14.0682
1122	ENSG00000074181	3125.22	0.264134	0.0904897	2.91893	0.0035123	0.0405747	NOTCH3	notch 3 [Source:HGNC Symbol;Acc:HGNC:7883]	11.6598	11.7448	11.5773	11.9372	11.6005	11.2606	11.5215	11.4852
1123	ENSG00000100393	16466.3	0.136517	0.0467837	2.91804	0.00352237	0.0405824	EP300	E1A binding protein p300 [Source:HGNC Symbol;Acc:HGNC:3373]	14.1477	14.0847	14.0461	14.0142	13.897	14.0114	13.9128	13.9254
1124	ENSG00000141378	1488.37	-0.326655	0.111934	-2.91829	0.00351954	0.0405824	PTRH2	peptidyl-tRNA hydrolase 2 [Source:HGNC Symbol;Acc:HGNC:24265]	10.2113	10.3793	10.5129	10.3529	10.5763	10.4844	10.9537	10.7194
1125	ENSG00000247828	513.97	-0.445931	0.152794	-2.9185	0.0035172	0.0405824	TMEM161B-AS1	TMEM161B antisense RNA 1 [Source:HGNC Symbol;Acc:HGNC:43839]	8.73879	8.96655	8.78145	8.55323	9.16935	9.45095	9.16854	9.0376
1126	ENSG00000164985	14357	-0.185692	0.0636593	-2.91696	0.00353457	0.0406597	PSIP1	PC4 and SFRS1 interacting protein 1 [Source:HGNC Symbol;Acc:HGNC:9527]	13.7143	13.7211	13.7225	13.6968	13.7872	14.1046	13.905	13.7762
1127	ENSG00000171206	1506.29	0.319513	0.109548	2.91664	0.00353829	0.0406597	TRIM8	tripartite motif containing 8 [Source:HGNC Symbol;Acc:HGNC:15579]	10.652	10.6736	10.6407	10.8591	10.1339	10.2961	10.6151	10.4642
1128	ENSG00000171402	355.476	-0.496924	0.170377	-2.91662	0.00353849	0.0406597	XAGE3	X antigen family member 3 [Source:HGNC Symbol;Acc:HGNC:14618]	8.36262	8.24065	8.00573	8.20739	8.72726	8.58182	8.55715	8.91871
1129	ENSG00000111011	14102.3	0.186067	0.0638229	2.91536	0.00355276	0.0407875	RSRC2	arginine and serine rich coiled-coil 2 [Source:HGNC Symbol;Acc:HGNC:30559]	13.8839	13.9066	13.9736	13.7188	13.6616	13.837	13.6688	13.5706
1130	ENSG00000145495	11620.5	-0.138296	0.0474619	-2.91382	0.00357032	0.040951	2021-03-06	membrane associated ring-CH-type finger 6 [Source:HGNC Symbol;Acc:HGNC:30550]	13.3905	13.4836	13.4145	13.4438	13.5825	13.6251	13.4909	13.5868
1131	ENSG00000149177	1946.75	0.268801	0.0922637	2.9134	0.00357515	0.040951	PTPRJ	protein tyrosine phosphatase, receptor type J [Source:HGNC Symbol;Acc:HGNC:9673]	11.1313	11.1259	11.1455	10.7899	10.8478	10.7725	10.7858	10.7404
1132	ENSG00000197822	4755.74	0.247293	0.0848845	2.91328	0.0035765	0.040951	OCLN	occludin [Source:HGNC Symbol;Acc:HGNC:8104]	12.4497	12.357	12.3179	12.2004	12.1345	12.2934	12.0374	11.8464
1133	ENSG00000066135	1626.67	0.239048	0.0820691	2.91276	0.00358248	0.0409833	KDM4A	lysine demethylase 4A [Source:HGNC Symbol;Acc:HGNC:22978]	10.7117	10.8028	10.7621	10.8522	10.4904	10.4939	10.6309	10.5569
1134	ENSG00000113658	8957.69	-0.171601	0.0589449	-2.91121	0.00360027	0.0411504	SMAD5	SMAD family member 5 [Source:HGNC Symbol;Acc:HGNC:6771]	13.0635	13.0865	12.9543	13.0548	13.2139	13.3276	13.0766	13.2205
1135	ENSG00000186468	55865.4	-0.172899	0.059407	-2.91041	0.00360956	0.0411742	RPS23	ribosomal protein S23 [Source:HGNC Symbol;Acc:HGNC:10410]	15.598	15.6155	15.6914	15.8081	15.8384	15.6889	15.9714	15.9007
1136	ENSG00000188042	3345.38	0.174577	0.0599993	2.90966	0.00361824	0.0411742	ARL4C	ADP ribosylation factor like GTPase 4C [Source:HGNC Symbol;Acc:HGNC:698]	11.7336	11.8077	11.8285	11.7995	11.6107	11.6594	11.5845	11.6195
1137	ENSG00000205542	4908.21	0.220092	0.0756337	2.90997	0.00361464	0.0411742	TMSB4X	thymosin beta 4, X-linked [Source:HGNC Symbol;Acc:HGNC:11881]	12.2368	12.3784	12.428	12.4177	11.9231	12.1815	12.1944	12.2659
1138	ENSG00000217239	68.6634	-1.23206	0.423417	-2.9098	0.00361658	0.0411742	AL136968.2		6.23881	5.12199	5.21015	4.44352	6.7823	6.56921	6.3919	6.632
1139	ENSG00000224861	966.616	-0.367424	0.126234	-2.91065	0.00360677	0.0411742	YBX1P1	Y-box binding protein 1 pseudogene 1 [Source:HGNC Symbol;Acc:HGNC:8015]	9.85381	9.62027	9.58329	9.82097	9.97256	9.87253	10.129	10.3388
1140	ENSG00000232956	2193.26	-0.307462	0.105729	-2.90801	0.00363737	0.0413556	SNHG15	small nucleolar RNA host gene 15 [Source:HGNC Symbol;Acc:HGNC:27797]	10.9227	11.0283	10.947	10.8436	11.5394	11.2803	10.9787	11.1234
1141	ENSG00000061455	88.9288	1.06274	0.365586	2.90694	0.00364987	0.0414612	PRDM6	PR/SET domain 6 [Source:HGNC Symbol;Acc:HGNC:9350]	7.08386	7.22429	6.37104	6.86611	5.90268	6.45232	5.56994	5.319
1142	ENSG00000143751	2847.16	0.252015	0.0867268	2.90585	0.00366253	0.0415567	SDE2	SDE2 telomere maintenance homolog [Source:HGNC Symbol;Acc:HGNC:26643]	11.7096	11.4972	11.5915	11.5795	11.3946	11.4252	11.0879	11.441
1143	ENSG00000156304	6454.36	0.160684	0.0553002	2.90567	0.00366469	0.0415567	SCAF4	SR-related CTD associated factor 4 [Source:HGNC Symbol;Acc:HGNC:19304]	12.791	12.7402	12.7544	12.6491	12.5104	12.558	12.6525	12.5693
1144	ENSG00000076382	5378.38	-0.15598	0.0537335	-2.90285	0.00369789	0.0418965	SPAG5	sperm associated antigen 5 [Source:HGNC Symbol;Acc:HGNC:13452]	12.3069	12.3466	12.278	12.3193	12.5312	12.4205	12.4973	12.425
1145	ENSG00000118900	6031.42	0.16956	0.0584686	2.90001	0.00373152	0.0422405	UBN1	ubinuclein 1 [Source:HGNC Symbol;Acc:HGNC:12506]	12.7461	12.6428	12.586	12.5828	12.4623	12.5407	12.4829	12.3947
1146	ENSG00000108465	236.811	-0.691091	0.238467	-2.89805	0.00375487	0.0424069	CDK5RAP3	CDK5 regulatory subunit associated protein 3 [Source:HGNC Symbol;Acc:HGNC:18673]	7.40644	7.62442	7.89208	6.94925	8.15645	8.20205	8.46709	7.91112
1147	ENSG00000119630	19414.9	0.173452	0.0598532	2.89797	0.0037559	0.0424069	PGF	placental growth factor [Source:HGNC Symbol;Acc:HGNC:8893]	14.2852	14.2604	14.2914	14.4698	14.0923	14.0358	14.2472	14.2355
1148	ENSG00000144749	183.58	0.772317	0.266504	2.89796	0.00375604	0.0424069	LRIG1	leucine rich repeats and immunoglobulin like domains 1 [Source:HGNC Symbol;Acc:HGNC:17360]	8.14667	7.15898	7.90971	8.04409	7.23376	7.27736	7.02766	6.77868
1149	ENSG00000057608	33746.5	-0.122731	0.042356	-2.8976	0.00376032	0.0424182	GDI2	GDP dissociation inhibitor 2 [Source:HGNC Symbol;Acc:HGNC:4227]	14.9434	14.978	15.0058	14.9911	15.1185	15.1731	15.0928	15.022
1150	ENSG00000079432	3413	0.273441	0.0943999	2.89663	0.00377199	0.0425129	CIC	capicua transcriptional repressor [Source:HGNC Symbol;Acc:HGNC:14214]	11.7659	11.8309	11.9745	11.891	11.5513	11.276	11.7418	11.756
1151	ENSG00000111276	6334.7	0.179146	0.0618981	2.89421	0.00380111	0.0427666	CDKN1B	cyclin dependent kinase inhibitor 1B [Source:HGNC Symbol;Acc:HGNC:1785]	12.7752	12.6388	12.6806	12.7661	12.4361	12.6674	12.5239	12.5095
1152	ENSG00000176095	5987.8	0.196992	0.0680604	2.89437	0.00379924	0.0427666	IP6K1	inositol hexakisphosphate kinase 1 [Source:HGNC Symbol;Acc:HGNC:18360]	12.691	12.6344	12.6181	12.629	12.4418	12.2537	12.4695	12.598
1153	ENSG00000146242	2044.83	0.294456	0.10176	2.89364	0.00380804	0.0428074	TPBG	trophoblast glycoprotein [Source:HGNC Symbol;Acc:HGNC:12004]	10.943	11.1255	11.1646	11.2974	10.8	10.7193	10.7349	11.0892
1154	ENSG00000149091	11406.2	0.17568	0.060746	2.89204	0.00382754	0.0429893	DGKZ	diacylglycerol kinase zeta [Source:HGNC Symbol;Acc:HGNC:2857]	13.4942	13.5465	13.6041	13.6035	13.4164	13.2092	13.3985	13.5084
1155	ENSG00000088305	34437.3	-0.113501	0.039264	-2.8907	0.00384382	0.0430368	DNMT3B	DNA methyltransferase 3 beta [Source:HGNC Symbol;Acc:HGNC:2979]	15.0005	15.0129	14.9581	15.0812	15.1226	15.1311	15.1163	15.1393
1156	ENSG00000104825	3162.63	0.226263	0.0782717	2.89074	0.0038434	0.0430368	NFKBIB	NFKB inhibitor beta [Source:HGNC Symbol;Acc:HGNC:7798]	11.7496	11.5872	11.7617	11.8359	11.4911	11.4001	11.6605	11.4732
1157	ENSG00000152284	3032.09	0.212997	0.0736833	2.89071	0.00384368	0.0430368	TCF7L1	transcription factor 7 like 1 [Source:HGNC Symbol;Acc:HGNC:11640]	11.6457	11.6712	11.7372	11.6209	11.3668	11.3391	11.5612	11.5424
1158	ENSG00000175592	229.188	0.842268	0.291397	2.89045	0.0038469	0.0430368	FOSL1	FOS like 1, AP-1 transcription factor subunit [Source:HGNC Symbol;Acc:HGNC:13718]	8.24941	8.39358	8.10598	8.03867	8.19919	7.18617	6.7987	6.80174
1159	ENSG00000184465	657.946	-0.403443	0.139584	-2.89033	0.00384839	0.0430368	WDR27	WD repeat domain 27 [Source:HGNC Symbol;Acc:HGNC:21248]	9.15409	9.35464	8.892	9.15328	9.62615	9.45747	9.70617	9.39686
1160	ENSG00000104885	5212.06	0.200449	0.0694054	2.88809	0.00387584	0.043269	DOT1L	DOT1 like histone lysine methyltransferase [Source:HGNC Symbol;Acc:HGNC:24948]	12.4554	12.3364	12.5035	12.4792	12.0511	12.3103	12.2865	12.3111
1161	ENSG00000198689	3529.89	-0.199789	0.0691719	-2.8883	0.00387331	0.043269	SLC9A6	solute carrier family 9 member A6 [Source:HGNC Symbol;Acc:HGNC:11079]	11.8044	11.5363	11.7073	11.6716	11.9117	11.8795	11.8992	11.8353
1162	ENSG00000148396	10071.4	0.167077	0.0578969	2.88577	0.00390453	0.0435519	SEC16A	SEC16 homolog A, endoplasmic reticulum export factor [Source:HGNC Symbol;Acc:HGNC:29006]	13.4441	13.3801	13.4163	13.271	13.2236	13.087	13.2237	13.3054
1163	ENSG00000275832	11222.1	0.194834	0.0675614	2.8838	0.00392908	0.043788	ARHGAP23	Rho GTPase activating protein 23 [Source:HGNC Symbol;Acc:HGNC:29293]	13.5538	13.5042	13.5582	13.5766	13.3237	13.1207	13.4608	13.4802
1164	ENSG00000274828	66.1582	-1.21729	0.422287	-2.88262	0.0039438	0.0439142	AC068473.5		4.16961	5.49562	5.74326	5.50725	6.89058	6.67733	6.46817	6.03496
1165	ENSG00000108984	393.311	-0.510554	0.177171	-2.8817	0.0039553	0.0440044	MAP2K6	mitogen-activated protein kinase kinase 6 [Source:HGNC Symbol;Acc:HGNC:6846]	8.1198	8.2957	8.46114	8.47523	8.90005	9.01174	8.45964	8.9882
1166	ENSG00000148384	2434.92	0.266263	0.0924161	2.88114	0.00396243	0.0440459	INPP5E	inositol polyphosphate-5-phosphatase E [Source:HGNC Symbol;Acc:HGNC:21474]	11.3024	11.4137	11.2769	11.504	11.1728	10.9007	11.0437	11.2972
1167	ENSG00000132432	2378.02	-0.260825	0.0905495	-2.88047	0.00397078	0.0441009	SEC61G	Sec61 translocon gamma subunit [Source:HGNC Symbol;Acc:HGNC:18277]	11.0384	11.0909	11.0638	11.1267	11.1427	11.2055	11.4691	11.5086
1168	ENSG00000148426	908.461	0.342725	0.119036	2.87918	0.00398708	0.0442439	PROSER2	proline and serine rich 2 [Source:HGNC Symbol;Acc:HGNC:23728]	9.74811	10.0254	10.1584	9.99597	9.65713	9.49805	9.74502	9.68115
1169	ENSG00000166147	80.4979	-1.19995	0.417092	-2.87693	0.00401561	0.0445224	FBN1	fibrillin 1 [Source:HGNC Symbol;Acc:HGNC:3603]	4.69155	5.44781	6.22848	5.76499	6.68256	6.9602	5.99809	7.33969
1170	ENSG00000111665	2664.22	-0.247344	0.0860188	-2.87547	0.00403432	0.0446915	CDCA3	cell division cycle associated 3 [Source:HGNC Symbol;Acc:HGNC:14624]	11.0527	11.2951	11.2321	11.4012	11.4462	11.4379	11.6478	11.4519
1171	ENSG00000115844	241.706	0.678132	0.235919	2.87442	0.0040477	0.0448015	DLX2	distal-less homeobox 2 [Source:HGNC Symbol;Acc:HGNC:2915]	8.30415	7.69267	8.49267	8.28259	7.75951	7.08884	7.58858	7.65668
1172	ENSG00000130254	5879.34	0.20947	0.0729451	2.8716	0.00408394	0.0451547	SAFB2	scaffold attachment factor B2 [Source:HGNC Symbol;Acc:HGNC:21605]	12.6671	12.6349	12.6508	12.5353	12.2021	12.3825	12.5787	12.4621
1173	ENSG00000172493	4992.98	0.240149	0.083635	2.8714	0.00408659	0.0451547	AFF1	AF4/FMR2 family member 1 [Source:HGNC Symbol;Acc:HGNC:7135]	12.5584	12.4692	12.3793	12.1691	12.1047	12.3362	12.147	12.0382
1174	ENSG00000100445	1797.86	-0.278758	0.0970921	-2.87106	0.00409093	0.0451641	SDR39U1	short chain dehydrogenase/reductase family 39U member 1 [Source:HGNC Symbol;Acc:HGNC:20275]	10.57	10.5637	10.7458	10.7761	10.8612	10.7647	11.0324	11.098
1175	ENSG00000153879	7459.76	0.154867	0.0539544	2.87033	0.00410047	0.0452309	CEBPG	CCAAT/enhancer binding protein gamma [Source:HGNC Symbol;Acc:HGNC:1837]	12.9718	13.0116	12.9351	12.8378	12.7233	12.8006	12.8086	12.8079
1176	ENSG00000236058	225.95	-0.644108	0.224442	-2.86982	0.004107	0.0452644	RPL17P36	ribosomal protein L17 pseudogene 36 [Source:HGNC Symbol;Acc:HGNC:36051]	7.43941	7.40414	7.59074	7.44286	8.04036	7.93585	7.80403	8.54792
1177	ENSG00000141098	2274.25	0.203078	0.0707911	2.8687	0.00412163	0.0453546	GFOD2	glucose-fructose oxidoreductase domain containing 2 [Source:HGNC Symbol;Acc:HGNC:28159]	11.3443	11.1945	11.2103	11.2472	11.0126	11.059	11.0616	11.0507
1178	ENSG00000185591	12873.8	0.142709	0.0497476	2.86866	0.00412219	0.0453546	SP1	Sp1 transcription factor [Source:HGNC Symbol;Acc:HGNC:11205]	13.7817	13.7051	13.7556	13.6412	13.5804	13.6385	13.5959	13.4981
1179	ENSG00000140391	2551.63	-0.18518	0.0645681	-2.86798	0.00413098	0.0454128	TSPAN3	tetraspanin 3 [Source:HGNC Symbol;Acc:HGNC:17752]	11.1995	11.2448	11.2454	11.1983	11.39	11.3854	11.408	11.4455
1180	ENSG00000006432	2674.58	0.237127	0.0826974	2.8674	0.00413857	0.0454575	MAP3K9	mitogen-activated protein kinase kinase kinase 9 [Source:HGNC Symbol;Acc:HGNC:6861]	11.3844	11.4315	11.6442	11.522	11.3933	11.1808	11.154	11.3094
1181	ENSG00000168116	1928.99	0.258068	0.0900174	2.86687	0.0041455	0.0454951	KIAA1586	KIAA1586 [Source:HGNC Symbol;Acc:HGNC:21360]	11.2107	11.0996	10.8927	10.9251	10.7351	10.8709	10.7488	10.7582
1182	ENSG00000174695	16246.8	-0.12891	0.0449799	-2.86596	0.00415748	0.0455879	TMEM167A	transmembrane protein 167A [Source:HGNC Symbol;Acc:HGNC:28330]	13.9366	13.9074	13.9103	13.9338	14.0387	14.1434	14.0225	13.9948
1183	ENSG00000140406	1865.63	0.283217	0.0988689	2.86457	0.00417576	0.0456724	TLNRD1	talin rod domain containing 1 [Source:HGNC Symbol;Acc:HGNC:13519]	10.9324	11.0083	10.8733	11.1725	10.5411	10.7002	10.9188	10.6842
1184	ENSG00000170310	802.611	-0.382816	0.133631	-2.86472	0.00417372	0.0456724	STX8	syntaxin 8 [Source:HGNC Symbol;Acc:HGNC:11443]	9.69221	9.35139	9.46507	9.24074	9.96196	9.95924	9.7046	9.6608
1185	ENSG00000101843	4908.3	-0.175247	0.0612218	-2.86249	0.00420325	0.0458693	PSMD10	proteasome 26S subunit, non-ATPase 10 [Source:HGNC Symbol;Acc:HGNC:9555]	12.1179	12.1657	12.163	12.2339	12.3924	12.4313	12.2356	12.3191
1186	ENSG00000112406	1765.77	0.344635	0.1204	2.8624	0.00420439	0.0458693	HECA	hdc homolog, cell cycle regulator [Source:HGNC Symbol;Acc:HGNC:21041]	10.9071	10.9954	10.996	10.8955	10.1197	10.8154	10.6855	10.7004
1187	ENSG00000140832	4437.37	0.225891	0.0789123	2.86256	0.00420233	0.0458693	MARVELD3	MARVEL domain containing 3 [Source:HGNC Symbol;Acc:HGNC:30525]	12.2912	12.2069	12.1615	12.2357	11.7976	12.1446	12.1292	11.8901
1188	ENSG00000114867	50898.7	0.106081	0.037088	2.86025	0.00423301	0.0460651	EIF4G1	eukaryotic translation initiation factor 4 gamma 1 [Source:HGNC Symbol;Acc:HGNC:3296]	15.7114	15.6813	15.6947	15.6621	15.5321	15.5754	15.6296	15.5865
1189	ENSG00000171621	3413	0.238576	0.0834013	2.86058	0.00422861	0.0460651	SPSB1	splA/ryanodine receptor domain and SOCS box containing 1 [Source:HGNC Symbol;Acc:HGNC:30628]	11.9272	11.8554	11.7625	11.856	11.8242	11.4063	11.5673	11.6239
1190	ENSG00000178445	46765	-0.101499	0.0354845	-2.86037	0.00423142	0.0460651	GLDC	glycine decarboxylase [Source:HGNC Symbol;Acc:HGNC:4313]	15.463	15.4339	15.4672	15.4817	15.5721	15.5747	15.5221	15.5824
1191	ENSG00000230067	447.442	-0.548246	0.19182	-2.85813	0.00426143	0.0463355	HSPD1P6	heat shock protein family D (Hsp60) member 1 pseudogene 6 [Source:HGNC Symbol;Acc:HGNC:5267]	8.09242	8.54326	8.40838	8.88121	8.67631	9.02056	9.16854	9.29084
1192	ENSG00000073350	3065.28	0.227443	0.0795954	2.85749	0.00427011	0.0463908	LLGL2	LLGL2, scribble cell polarity complex component [Source:HGNC Symbol;Acc:HGNC:6629]	11.6545	11.6738	11.6564	11.7777	11.5215	11.2387	11.5673	11.5065
1193	ENSG00000185009	8137.59	-0.163672	0.0573109	-2.85585	0.00429215	0.0465913	AP3M1	adaptor related protein complex 3 mu 1 subunit [Source:HGNC Symbol;Acc:HGNC:569]	12.9376	12.9342	12.8782	12.8742	13.0587	13.1862	13.0833	12.9419
1194	ENSG00000100129	16505.4	-0.12826	0.0449301	-2.85465	0.00430842	0.0467287	EIF3L	eukaryotic translation initiation factor 3 subunit L [Source:HGNC Symbol;Acc:HGNC:18138]	13.913	13.9514	13.9487	13.9664	14.1476	14.0957	13.9997	14.0471
1195	ENSG00000179361	4658.94	0.197077	0.0690607	2.85368	0.00432164	0.0468328	ARID3B	AT-rich interaction domain 3B [Source:HGNC Symbol;Acc:HGNC:14350]	12.3324	12.2506	12.3069	12.2345	11.9381	12.0465	12.2454	12.088
1196	ENSG00000172183	109.056	1.06325	0.372667	2.8531	0.00432955	0.0468793	ISG20	interferon stimulated exonuclease gene 20 [Source:HGNC Symbol;Acc:HGNC:6130]	7.63238	6.89053	7.24684	6.98346	4.9266	6.00769	6.37614	6.74338
1197	ENSG00000100650	21830.8	-0.155161	0.0543957	-2.85245	0.00433833	0.0469352	SRSF5	serine and arginine rich splicing factor 5 [Source:HGNC Symbol;Acc:HGNC:10787]	14.311	14.3912	14.3346	14.2995	14.3358	14.566	14.5807	14.4628
1198	ENSG00000150316	4121.52	-0.183992	0.0645315	-2.8512	0.00435545	0.0470417	CWC15	CWC15 spliceosome associated protein homolog [Source:HGNC Symbol;Acc:HGNC:26939]	11.9711	11.8265	12.0056	11.8479	12.057	12.1253	12.0499	12.157
1199	ENSG00000283498	645.51	-0.431188	0.151226	-2.85127	0.00435447	0.0470417	MIR1244-2	microRNA 1244-2 [Source:HGNC Symbol;Acc:HGNC:38321]	8.72102	9.30519	9.15601	9.16575	9.75859	9.39323	9.41004	9.5579
1200	ENSG00000145569	1163.38	-0.314993	0.110515	-2.85024	0.00436866	0.0471451	FAM105A	family with sequence similarity 105 member A [Source:HGNC Symbol;Acc:HGNC:25629]	10.0355	9.76263	10.1547	10.0984	10.191	10.418	10.3737	10.3408
1201	ENSG00000243824	208.49	-0.810409	0.28446	-2.84894	0.00438656	0.0472988	RPL12P6	ribosomal protein L12 pseudogene 6 [Source:HGNC Symbol;Acc:HGNC:23538]	6.809	7.27995	6.99491	7.73829	8.48232	7.85922	7.36743	8.28702
1202	ENSG00000197008	1443.15	-0.244518	0.0858363	-2.84866	0.00439038	0.0473007	ZNF138	zinc finger protein 138 [Source:HGNC Symbol;Acc:HGNC:12922]	10.3391	10.4131	10.3254	10.3927	10.6639	10.691	10.5224	10.5704
1203	ENSG00000185262	1856.39	0.337007	0.118341	2.84776	0.00440282	0.0473953	UBALD2	UBA like domain containing 2 [Source:HGNC Symbol;Acc:HGNC:28438]	10.8972	10.9256	10.8748	11.3232	10.8353	10.4124	10.5999	10.8336
1204	ENSG00000127922	3004.55	-0.242258	0.0851013	-2.8467	0.00441756	0.047475	SEM1	SEM1, 26S proteasome complex subunit [Source:HGNC Symbol;Acc:HGNC:10845]	11.3494	11.418	11.4217	11.5152	11.6645	11.4532	11.8669	11.6634
1205	ENSG00000131018	1113.15	0.290074	0.101898	2.84672	0.00441719	0.047475	SYNE1	spectrin repeat containing nuclear envelope protein 1 [Source:HGNC Symbol;Acc:HGNC:17089]	10.3111	10.3265	10.2233	10.1707	9.98657	9.97748	9.80507	10.0946
1206	ENSG00000147400	1572.62	-0.281744	0.099019	-2.84536	0.00443617	0.0476355	CETN2	centrin 2 [Source:HGNC Symbol;Acc:HGNC:1867]	10.55	10.526	10.3557	10.4489	10.9226	10.5304	10.7465	10.7888
1207	ENSG00000130821	1459.28	0.259494	0.0913295	2.8413	0.00449305	0.0482063	SLC6A8	solute carrier family 6 member 8 [Source:HGNC Symbol;Acc:HGNC:11055]	10.7517	10.6017	10.5509	10.6335	10.3471	10.428	10.2495	10.4696
1208	ENSG00000163520	9150.97	0.191444	0.0673885	2.8409	0.0044987	0.0482269	FBLN2	fibulin 2 [Source:HGNC Symbol;Acc:HGNC:3601]	13.324	13.1867	13.1625	13.3292	13.0365	12.8742	13.1577	13.1561
1209	ENSG00000243970	231.528	-0.637983	0.224602	-2.84051	0.00450415	0.0482455	PPIEL	peptidylprolyl isomerase E like pseudogene [Source:HGNC Symbol;Acc:HGNC:33195]	7.60357	7.58076	7.73615	7.01688	8.02686	8.35408	8.24662	7.90581
1210	ENSG00000233836	519.247	-0.452327	0.159257	-2.84023	0.00450812	0.0482481	AC139769.1		8.6985	9.00629	8.85305	8.51085	9.1098	9.35187	9.01681	9.41193
1211	ENSG00000073169	2102.86	0.315643	0.111185	2.83891	0.00452685	0.0484085	SELENOO	selenoprotein O [Source:HGNC Symbol;Acc:HGNC:30395]	11.0861	11.1349	11.2414	11.2825	10.6726	10.585	11.0702	11.0887
1212	ENSG00000175538	1149.9	-0.307529	0.108416	-2.83655	0.00456037	0.0486866	KCNE3	potassium voltage-gated channel subfamily E regulatory subunit 3 [Source:HGNC Symbol;Acc:HGNC:6243]	9.91566	10.1566	9.99602	9.94045	10.4718	10.3956	10.2001	10.1707
1213	ENSG00000217094	646.351	-0.532458	0.187707	-2.83664	0.00455914	0.0486866	PPIAP31	peptidylprolyl isomerase A pseudogene 31 [Source:HGNC Symbol;Acc:HGNC:44962]	8.80776	8.79088	9.11607	9.39274	9.5691	9.14952	9.42159	10.0326
1214	ENSG00000146950	1773.66	0.243145	0.0857336	2.83605	0.00456752	0.0487227	SHROOM2	shroom family member 2 [Source:HGNC Symbol;Acc:HGNC:630]	10.9449	10.9229	10.9413	10.8288	10.4842	10.7111	10.7426	10.7118
1215	ENSG00000105229	1914.9	0.264033	0.093121	2.83537	0.0045772	0.0487858	PIAS4	protein inhibitor of activated STAT 4 [Source:HGNC Symbol;Acc:HGNC:17002]	10.8723	10.9917	11.0827	11.1564	10.7861	10.569	10.8254	10.8654
1216	ENSG00000177963	8479.45	0.151923	0.053593	2.83476	0.00458606	0.04884	RIC8A	RIC8 guanine nucleotide exchange factor A [Source:HGNC Symbol;Acc:HGNC:29550]	13.1199	13.1073	13.1258	13.1426	13.0085	12.8497	12.9642	13.0572
1217	ENSG00000137955	7093.5	0.167668	0.0592063	2.83192	0.00462692	0.0491943	RABGGTB	Rab geranylgeranyltransferase beta subunit [Source:HGNC Symbol;Acc:HGNC:9796]	12.887	12.9226	12.8892	12.7937	12.6586	12.6989	12.8362	12.6219
1218	ENSG00000181467	4477.93	0.242859	0.0857543	2.83203	0.00462535	0.0491943	RAP2B	RAP2B, member of RAS oncogene family [Source:HGNC Symbol;Acc:HGNC:9862]	12.3051	12.208	12.1572	12.3067	11.7038	12.0722	12.0074	12.1822
1219	ENSG00000173193	81.7152	2.9542	1.04337	2.8314	0.00463445	0.0492339	PARP14	poly(ADP-ribose) polymerase family member 14 [Source:HGNC Symbol;Acc:HGNC:29232]	7.01261	7.95026	7.25606	5.73853	5.37304	4.16118	0	4.22422
1220	ENSG00000146414	2057.89	-0.293189	0.10359	-2.83029	0.00465054	0.0493643	SHPRH	SNF2 histone linker PHD RING helicase [Source:HGNC Symbol;Acc:HGNC:19336]	10.7385	10.9152	10.8756	10.8782	10.9674	11.4063	10.937	11.225
1221	ENSG00000174444	128058	-0.104493	0.0369269	-2.82973	0.00465872	0.0494106	RPL4	ribosomal protein L4 [Source:HGNC Symbol;Acc:HGNC:10353]	16.8805	16.8775	16.9432	16.9502	17.057	16.9933	17.0307	16.989
1222	ENSG00000110442	2193.02	-0.233284	0.0824973	-2.82777	0.00468728	0.04953	COMMD9	COMM domain containing 9 [Source:HGNC Symbol;Acc:HGNC:25014]	11.0195	10.9147	11.1084	10.8583	11.1698	11.2062	11.3232	11.1376
1223	ENSG00000114120	6911.05	-0.196316	0.0694325	-2.82744	0.00469216	0.04953	SLC25A36	solute carrier family 25 member 36 [Source:HGNC Symbol;Acc:HGNC:25554]	12.6941	12.6476	12.6283	12.6424	12.8863	13.0427	12.7088	12.7364
1224	ENSG00000141741	1044.8	0.316046	0.111768	2.82769	0.00468847	0.04953	MIEN1	migration and invasion enhancer 1 [Source:HGNC Symbol;Acc:HGNC:28230]	10.2176	10.0705	10.1008	10.3187	9.81071	9.73095	10.0629	9.82596
1225	ENSG00000142676	58843.2	-0.156364	0.0552914	-2.828	0.004684	0.04953	RPL11	ribosomal protein L11 [Source:HGNC Symbol;Acc:HGNC:10301]	15.6835	15.7259	15.7851	15.8568	15.9144	15.7702	16.0406	15.9445
1226	ENSG00000226015	118.691	-0.911876	0.322456	-2.82791	0.00468533	0.04953	CCT8P1	chaperonin containing TCP1 subunit 8 pseudogene 1 [Source:HGNC Symbol;Acc:HGNC:35144]	6.68617	6.06988	5.8445	6.73837	7.45142	6.70679	7.53993	7.29976
1227	ENSG00000271043	89.1036	-1.03006	0.364315	-2.82739	0.00469292	0.04953	MTRNR2L2	MT-RNR2-like 2 [Source:HGNC Symbol;Acc:HGNC:37156]	5.54716	5.98868	5.79477	6.17338	7.14909	5.95955	7.17148	7.07213
1228	ENSG00000245694	488.397	-0.471895	0.167195	-2.82242	0.00476628	0.0502633	CRNDE	colorectal neoplasia differentially expressed [Source:HGNC Symbol;Acc:HGNC:37078]	8.62397	8.73471	8.51588	8.82257	9.43504	9.13876	9.20019	8.75409
1229	ENSG00000118689	7121.22	0.183714	0.0651169	2.8213	0.00478293	0.0503979	FOXO3	forkhead box O3 [Source:HGNC Symbol;Acc:HGNC:3821]	12.9539	12.8904	12.8666	12.8349	12.6127	12.8872	12.6249	12.6708
1230	ENSG00000272994	321.822	-0.616177	0.218708	-2.81735	0.00484213	0.0509802	AC012360.3		8.07853	8.35522	7.72292	7.72487	8.33131	8.27762	8.76193	8.95259
1231	ENSG00000078070	4219.25	-0.169765	0.0602671	-2.81688	0.00484923	0.0510134	MCCC1	methylcrotonoyl-CoA carboxylase 1 [Source:HGNC Symbol;Acc:HGNC:6936]	11.9654	11.9817	11.9745	11.9007	12.0759	12.053	12.2056	12.1615
1232	ENSG00000095002	11205.9	-0.14177	0.0503895	-2.81347	0.00490092	0.0515154	MSH2	mutS homolog 2 [Source:HGNC Symbol;Acc:HGNC:7325]	13.4273	13.3546	13.3181	13.4156	13.4891	13.6084	13.5275	13.4552
1233	ENSG00000166446	1122.32	0.340782	0.121138	2.81318	0.00490535	0.0515201	CDYL2	chromodomain Y like 2 [Source:HGNC Symbol;Acc:HGNC:23030]	10.4712	10.4324	10.151	10.0827	9.79487	9.94231	10.1489	9.90129
1234	ENSG00000228305	291.085	-0.570239	0.20273	-2.8128	0.00491129	0.0515407	AC016734.1		8.09931	7.7676	7.70956	7.90821	8.79251	8.11683	8.31016	8.47807
1235	ENSG00000176788	31291.6	0.113589	0.0403985	2.81171	0.00492789	0.051673	BASP1	brain abundant membrane attached signal protein 1 [Source:HGNC Symbol;Acc:HGNC:957]	14.9917	14.9684	14.9687	15.0274	14.8736	14.8082	14.9265	14.8915
1236	ENSG00000053900	3356.35	-0.228597	0.0813179	-2.81116	0.00493638	0.0517202	ANAPC4	anaphase promoting complex subunit 4 [Source:HGNC Symbol;Acc:HGNC:19990]	11.6148	11.6893	11.5685	11.4966	11.8203	12.0273	11.6918	11.7292
1237	ENSG00000104827	183.474	-0.858283	0.305452	-2.80988	0.00495601	0.0518839	CGB3	chorionic gonadotropin beta subunit 3 [Source:HGNC Symbol;Acc:HGNC:1886]	6.68617	6.41885	7.10102	7.64875	7.30257	7.68514	8.18467	8.20291
1238	ENSG00000128016	1160.37	0.344833	0.122741	2.80944	0.00496282	0.0519132	ZFP36	ZFP36 ring finger protein [Source:HGNC Symbol;Acc:HGNC:12862]	10.3097	10.4538	10.2221	10.3799	9.91328	9.73274	9.98588	10.3029
1239	ENSG00000170965	146.791	-0.790179	0.281324	-2.80879	0.00497285	0.0519761	PLAC1	placenta specific 1 [Source:HGNC Symbol;Acc:HGNC:9044]	6.31185	7.13654	6.81951	6.64171	7.30257	7.96662	7.39895	7.43126
1240	ENSG00000125430	4385.76	0.204995	0.0730068	2.80789	0.00498674	0.05202	HS3ST3B1	heparan sulfate-glucosamine 3-sulfotransferase 3B1 [Source:HGNC Symbol;Acc:HGNC:5198]	12.0744	12.1794	12.2667	12.2615	11.9675	12.0922	11.8243	12.0727
1241	ENSG00000188690	1804.4	-0.276603	0.0984998	-2.80816	0.0049826	0.05202	UROS	uroporphyrinogen III synthase [Source:HGNC Symbol;Acc:HGNC:12592]	10.5613	10.8535	10.5339	10.7172	11.1102	10.812	10.9806	10.8817
1242	ENSG00000251664	867.345	0.413482	0.147265	2.80774	0.0049891	0.05202	PCDHA12	protocadherin alpha 12 [Source:HGNC Symbol;Acc:HGNC:8666]	10.0605	9.92311	9.53299	10.2146	9.5899	9.4553	9.73733	9.3507
1243	ENSG00000088766	314.641	0.550406	0.196145	2.80612	0.00501416	0.0520717	CRLS1	cardiolipin synthase 1 [Source:HGNC Symbol;Acc:HGNC:16148]	8.55041	8.39673	8.50432	8.73156	8.16879	7.51239	8.18014	8.0476
1244	ENSG00000127528	326.558	0.667145	0.23773	2.80631	0.00501122	0.0520717	KLF2	Kruppel like factor 2 [Source:HGNC Symbol;Acc:HGNC:6347]	8.76504	8.58253	8.66172	8.5907	7.30257	7.80576	7.87299	8.62752
1245	ENSG00000226855	375.704	-0.492943	0.175632	-2.80668	0.00500548	0.0520717	RPSAP17	ribosomal protein SA pseudogene 17 [Source:HGNC Symbol;Acc:HGNC:35707]	8.52503	8.37772	8.31003	7.87822	8.67198	8.76452	8.86144	8.82051
1246	ENSG00000240849	3307.21	0.196296	0.0699365	2.80678	0.00500402	0.0520717	TMEM189	transmembrane protein 189 [Source:HGNC Symbol;Acc:HGNC:16735]	11.8295	11.8183	11.7564	11.7411	11.5827	11.4662	11.5785	11.7216
1247	ENSG00000249087	283.376	-0.592837	0.211239	-2.80648	0.00500863	0.0520717	ZNF436-AS1	ZNF436 antisense RNA 1 [Source:HGNC Symbol;Acc:HGNC:25122]	7.45024	7.59729	8.18049	7.96067	8.24069	8.36336	8.375	8.65627
1248	ENSG00000077616	967.392	-0.420079	0.149752	-2.80517	0.00502908	0.0521848	NAALAD2	N-acetylated alpha-linked acidic dipeptidase 2 [Source:HGNC Symbol;Acc:HGNC:14526]	9.60286	9.92311	9.63189	9.58698	10.4173	10.1019	10.199	9.63375
1249	ENSG00000155463	10388.1	-0.142608	0.0508621	-2.80382	0.00505005	0.0523186	OXA1L	OXA1L, mitochondrial inner membrane protein [Source:HGNC Symbol;Acc:HGNC:8526]	13.2245	13.2392	13.2316	13.3777	13.4433	13.3942	13.4452	13.3653
1250	ENSG00000178974	2759.15	0.214418	0.0764696	2.80396	0.00504796	0.0523186	FBXO34	F-box protein 34 [Source:HGNC Symbol;Acc:HGNC:20201]	11.6368	11.5712	11.5504	11.3633	11.277	11.3525	11.3855	11.2577
1251	ENSG00000127870	5518.7	0.16298	0.0581433	2.80308	0.00506177	0.052398	RNF6	ring finger protein 6 [Source:HGNC Symbol;Acc:HGNC:10069]	12.5417	12.528	12.4744	12.4929	12.3261	12.4622	12.2621	12.3288
1252	ENSG00000109220	891.811	0.331158	0.118227	2.80104	0.00509389	0.0526884	CHIC2	cysteine rich hydrophobic domain 2 [Source:HGNC Symbol;Acc:HGNC:1935]	10.1057	9.93616	9.88009	9.90221	9.65055	9.41793	9.80801	9.6029
1253	ENSG00000132676	7544.91	-0.147233	0.0525705	-2.80067	0.00509965	0.0527059	DAP3	death associated protein 3 [Source:HGNC Symbol;Acc:HGNC:2673]	12.717	12.8221	12.8899	12.7891	12.9275	12.9387	12.9472	12.999
1254	ENSG00000113719	5494.19	-0.180429	0.0644858	-2.79797	0.00514249	0.0529934	ERGIC1	endoplasmic reticulum-golgi intermediate compartment 1 [Source:HGNC Symbol;Acc:HGNC:29205]	12.2527	12.2731	12.3484	12.441	12.6321	12.4513	12.4421	12.5126
1255	ENSG00000162522	5078.94	0.189355	0.0676652	2.79841	0.00513552	0.0529934	KIAA1522	KIAA1522 [Source:HGNC Symbol;Acc:HGNC:29301]	12.3908	12.4276	12.3759	12.4143	12.1931	12.0255	12.3183	12.2957
1256	ENSG00000170142	9314.24	-0.168658	0.0602804	-2.79789	0.00514384	0.0529934	UBE2E1	ubiquitin conjugating enzyme E2 E1 [Source:HGNC Symbol;Acc:HGNC:12477]	13.0513	13.1115	13.1687	13.0591	13.2554	13.421	13.2244	13.1554
1257	ENSG00000212664	376.887	-0.5988	0.214017	-2.79791	0.00514343	0.0529934	AC064799.1		8.00701	8.16506	8.11107	8.57583	9.09371	8.61716	8.29349	9.14969
1258	ENSG00000115875	27638.6	-0.105289	0.0376564	-2.79606	0.005173	0.0532092	SRSF7	serine and arginine rich splicing factor 7 [Source:HGNC Symbol;Acc:HGNC:10789]	14.7132	14.6907	14.7095	14.6898	14.809	14.8555	14.7749	14.7838
1259	ENSG00000139624	3590.26	0.169939	0.0607775	2.79608	0.00517262	0.0532092	CERS5	ceramide synthase 5 [Source:HGNC Symbol;Acc:HGNC:23749]	11.8669	11.9762	11.8908	11.8316	11.7512	11.7328	11.7104	11.698
1260	ENSG00000105357	688.517	0.428362	0.153246	2.79526	0.00518578	0.0532658	MYH14	myosin heavy chain 14 [Source:HGNC Symbol;Acc:HGNC:23212]	9.6077	9.71546	9.79886	9.35186	8.97926	9.02056	9.53233	9.19612
1261	ENSG00000135334	4612.46	0.193716	0.0693031	2.7952	0.00518673	0.0532658	AKIRIN2	akirin 2 [Source:HGNC Symbol;Acc:HGNC:21407]	12.324	12.2812	12.2673	12.1867	11.8969	12.0612	12.1186	12.1915
1262	ENSG00000213619	3766.33	-0.189497	0.0678294	-2.79373	0.00521039	0.0534548	NDUFS3	NADH:ubiquinone oxidoreductase core subunit S3 [Source:HGNC Symbol;Acc:HGNC:7710]	11.6898	11.7961	11.8389	11.7967	11.9426	11.89	11.938	12.1044
1263	ENSG00000232774	127.513	-0.758683	0.271609	-2.79329	0.00521752	0.0534548	FLJ22447	uncharacterized LOC400221 [Source:NCBI gene;Acc:400221]	6.809	6.64767	6.54656	6.26895	7.53005	7.43529	7.04769	7.27525
1264	ENSG00000275029	112.963	-0.833063	0.298213	-2.79351	0.00521387	0.0534548	HMGB1P24	high mobility group box 1 pseudogene 24 [Source:HGNC Symbol;Acc:HGNC:39115]	6.31185	6.79823	6.22848	5.96087	7.33578	7.1966	6.95531	7.24192
1265	ENSG00000111481	6929.05	-0.154672	0.0554185	-2.79099	0.00525474	0.0537511	COPZ1	coatomer protein complex subunit zeta 1 [Source:HGNC Symbol;Acc:HGNC:2243]	12.6405	12.7021	12.691	12.682	12.8675	12.7963	12.9294	12.7357
1266	ENSG00000184108	349.85	-0.460548	0.165	-2.7912	0.00525128	0.0537511	TRIML1	tripartite motif family like 1 [Source:HGNC Symbol;Acc:HGNC:26698]	8.10618	8.31914	8.2967	8.08668	8.55933	8.71101	8.8213	8.55812
1267	ENSG00000117036	3692.94	0.195741	0.0701456	2.7905	0.00526265	0.0537896	ETV3	ETS variant 3 [Source:HGNC Symbol;Acc:HGNC:3492]	11.9888	11.9157	11.9055	11.9695	11.8237	11.8558	11.5952	11.7106
1268	ENSG00000141568	7139.43	0.142271	0.0509979	2.78973	0.00527513	0.0538746	FOXK2	forkhead box K2 [Source:HGNC Symbol;Acc:HGNC:6036]	12.8929	12.8591	12.7923	12.9368	12.743	12.695	12.7501	12.7267
1269	ENSG00000130726	40767.1	0.165607	0.0593815	2.78887	0.00528931	0.0539343	TRIM28	tripartite motif containing 28 [Source:HGNC Symbol;Acc:HGNC:16384]	15.3545	15.3398	15.408	15.476	15.3058	15.0198	15.2551	15.3196
1270	ENSG00000143514	5877.17	0.157788	0.0565736	2.78908	0.00528582	0.0539343	TP53BP2	tumor protein p53 binding protein 2 [Source:HGNC Symbol;Acc:HGNC:12000]	12.7071	12.5971	12.5353	12.5461	12.4881	12.4164	12.4181	12.4361
1271	ENSG00000148303	168143	-0.118261	0.0424218	-2.78773	0.00530781	0.0540804	RPL7A	ribosomal protein L7a [Source:HGNC Symbol;Acc:HGNC:10364]	17.2234	17.2499	17.3241	17.3925	17.4189	17.401	17.4442	17.4045
1272	ENSG00000143401	12266.2	-0.175405	0.0629274	-2.78742	0.00531293	0.05409	ANP32E	acidic nuclear phosphoprotein 32 family member E [Source:HGNC Symbol;Acc:HGNC:16673]	13.5049	13.5343	13.5113	13.4152	13.5565	13.8152	13.7419	13.5369
1273	ENSG00000170522	7871.32	-0.168042	0.0603228	-2.78572	0.00534085	0.0543315	ELOVL6	ELOVL fatty acid elongase 6 [Source:HGNC Symbol;Acc:HGNC:15829]	12.9143	12.7968	12.8327	12.8783	12.9801	13.1793	12.9786	12.946
1274	ENSG00000224415	61.6355	-1.03274	0.370775	-2.78536	0.00534687	0.05435	AC007683.1		5.07402	5.56449	5.45391	5.34129	6.41889	6.46961	6.13542	6.51129
1275	ENSG00000059691	1899.12	-0.241912	0.0868683	-2.78482	0.00535577	0.0543978	GATB	glutamyl-tRNA amidotransferase subunit B [Source:HGNC Symbol;Acc:HGNC:8849]	10.6044	10.8116	10.8269	10.8083	10.8631	11.0389	11.0141	11.105
1276	ENSG00000216866	873.578	-0.42813	0.153862	-2.78256	0.00539324	0.0547355	RPS2P55	ribosomal protein S2 pseudogene 55 [Source:HGNC Symbol;Acc:HGNC:36140]	9.63168	9.54417	9.26959	9.69243	10.0988	9.52518	9.88237	10.2702
1277	ENSG00000180104	5271.92	0.158114	0.0568305	2.7822	0.00539923	0.0547534	EXOC3	exocyst complex component 3 [Source:HGNC Symbol;Acc:HGNC:30378]	12.5107	12.3566	12.4319	12.4629	12.2749	12.2922	12.2263	12.3357
1278	ENSG00000224839	99.5897	-1.16977	0.420792	-2.77992	0.00543716	0.0550948	RPL12P17	ribosomal protein L12 pseudogene 17 [Source:HGNC Symbol;Acc:HGNC:36263]	4.61665	6.17639	6.00618	6.44295	7.6405	6.0994	6.8566	7.43126
1279	ENSG00000175054	2198.67	-0.248292	0.0893282	-2.77954	0.00544355	0.0551165	ATR	ATR serine/threonine kinase [Source:HGNC Symbol;Acc:HGNC:882]	10.8571	11.1411	10.9863	10.8902	11.138	11.356	11.2741	11.1073
1280	ENSG00000172037	7679.21	0.187795	0.0675986	2.77809	0.00546796	0.0553204	LAMB2	laminin subunit beta 2 [Source:HGNC Symbol;Acc:HGNC:6487]	12.8845	13.055	13.048	12.9965	12.8905	12.633	12.9292	12.7697
1281	ENSG00000189319	2439.28	0.240663	0.0866724	2.7767	0.00549144	0.0555145	FAM53B	family with sequence similarity 53 member B [Source:HGNC Symbol;Acc:HGNC:28968]	11.4499	11.3997	11.2121	11.4017	10.9208	11.1334	11.2117	11.2218
1282	ENSG00000105928	2304.23	-0.205174	0.0739045	-2.7762	0.00549982	0.0555534	DFNA5	DFNA5, deafness associated tumor suppressor [Source:HGNC Symbol;Acc:HGNC:2810]	11.05	11.0938	11.1217	10.9883	11.224	11.3774	11.2533	11.2186
1283	ENSG00000237350	302.088	-0.568907	0.204941	-2.77596	0.00550386	0.0555534	CDC42P6	cell division cycle 42 pseudogene 6 [Source:HGNC Symbol;Acc:HGNC:44430]	8.12657	7.70797	7.61243	8.1977	8.78852	8.32112	8.34699	8.48877
1284	ENSG00000125870	4640.98	-0.150557	0.0542627	-2.77459	0.00552712	0.0557447	SNRPB2	small nuclear ribonucleoprotein polypeptide B2 [Source:HGNC Symbol;Acc:HGNC:11155]	12.1436	12.1187	12.0353	12.1139	12.2413	12.2459	12.2823	12.2448
1285	ENSG00000160124	1784.84	-0.251351	0.0906241	-2.77356	0.00554467	0.0558782	CCDC58	coiled-coil domain containing 58 [Source:HGNC Symbol;Acc:HGNC:31136]	10.5885	10.707	10.7001	10.6872	10.71	10.9244	11.0573	10.9753
1286	ENSG00000136715	5044.76	0.181165	0.0653283	2.77315	0.00555163	0.0559049	SAP130	Sin3A associated protein 130 [Source:HGNC Symbol;Acc:HGNC:29813]	12.4382	12.4241	12.3637	12.3268	12.039	12.2487	12.2362	12.2916
1287	ENSG00000064225	1893.3	-0.257647	0.0929517	-2.77184	0.00557405	0.056087	ST3GAL6	ST3 beta-galactoside alpha-2,3-sialyltransferase 6 [Source:HGNC Symbol;Acc:HGNC:18080]	10.7852	10.8128	10.7475	10.6593	11.2247	10.9661	10.9865	10.8392
1288	ENSG00000104853	5888.05	0.184392	0.0665655	2.77009	0.00560412	0.0563457	CLPTM1	CLPTM1, transmembrane protein [Source:HGNC Symbol;Acc:HGNC:2087]	12.5982	12.5582	12.6212	12.6729	12.4377	12.2559	12.4343	12.5691
1289	ENSG00000129824	10208.1	-0.125431	0.0452907	-2.76948	0.00561467	0.056408	RPS4Y1	ribosomal protein S4, Y-linked 1 [Source:HGNC Symbol;Acc:HGNC:10425]	13.2405	13.2178	13.2645	13.2904	13.3805	13.336	13.4317	13.3655
1290	ENSG00000136044	1539.76	-0.283086	0.102254	-2.76846	0.00563217	0.05654	APPL2	adaptor protein, phosphotyrosine interacting with PH domain and leucine zipper 2 [Source:HGNC Symbol;Acc:HGNC:18242]	10.3507	10.4688	10.333	10.5934	10.9262	10.6095	10.5931	10.7442
1291	ENSG00000084444	844.027	-0.368075	0.132967	-2.76817	0.00563725	0.0565472	FAM234B	family with sequence similarity 234 member B [Source:HGNC Symbol;Acc:HGNC:29288]	9.6077	9.69768	9.51774	9.25014	9.70028	9.82631	9.91271	10.1085
1292	ENSG00000231826	221.805	0.69963	0.252814	2.76737	0.00565099	0.0566411	LINC01819	long intergenic non-protein coding RNA 1819 [Source:HGNC Symbol;Acc:HGNC:52624]	7.99227	7.99668	8.17077	8.25485	6.68256	7.22741	7.60894	7.85159
1293	ENSG00000163807	3875.26	-0.212511	0.0768283	-2.76605	0.00567394	0.0568271	KIAA1143	KIAA1143 [Source:HGNC Symbol;Acc:HGNC:29198]	11.7638	11.7426	11.8039	11.9236	12.0743	12.0672	11.8097	12.1202
1294	ENSG00000164970	1418.78	0.257279	0.0930238	2.76573	0.00567959	0.0568398	FAM219A	family with sequence similarity 219 member A [Source:HGNC Symbol;Acc:HGNC:19920]	10.6426	10.6368	10.5292	10.5645	10.366	10.4434	10.1558	10.369
1295	ENSG00000100994	1959.96	0.267954	0.0968979	2.76532	0.00568663	0.0568663	PYGB	glycogen phosphorylase B [Source:HGNC Symbol;Acc:HGNC:9723]	11.0545	10.8187	11.1719	11.1861	10.865	10.9031	10.6966	10.7126
1296	ENSG00000198763	184761	0.177364	0.0641581	2.76449	0.00570121	0.0569682	MT-ND2	mitochondrially encoded NADH:ubiquinone oxidoreductase core subunit 2 [Source:HGNC Symbol;Acc:HGNC:7456]	17.5237	17.6053	17.7442	17.4336	17.5605	17.3948	17.2628	17.3819
1297	ENSG00000118046	3748.04	0.272733	0.0987688	2.76133	0.00575672	0.05739	STK11	serine/threonine kinase 11 [Source:HGNC Symbol;Acc:HGNC:11389]	11.8824	11.9796	11.9103	12.2131	11.618	11.4817	11.979	11.7902
1298	ENSG00000124143	376.536	-0.59917	0.216966	-2.76159	0.00575208	0.05739	ARHGAP40	Rho GTPase activating protein 40 [Source:HGNC Symbol;Acc:HGNC:16226]	8.57039	8.34221	7.83787	8.07085	8.98276	8.7469	9.16166	8.27472
1299	ENSG00000130487	79.4857	1.10245	0.399213	2.76156	0.00575256	0.05739	KLHDC7B	kelch domain containing 7B [Source:HGNC Symbol;Acc:HGNC:25145]	6.35857	6.9083	6.24709	7.31435	6.19586	5.07582	5.29632	5.9132
1300	ENSG00000272764	64.3663	1.12372	0.407284	2.75906	0.00579674	0.0577444	AL596094.1		7.01261	6.19099	5.9618	6.5381	5.41508	4.98255	5.79984	5.1496
1301	ENSG00000164463	7360.82	0.159929	0.0579732	2.75867	0.00580368	0.0577691	CREBRF	CREB3 regulatory factor [Source:HGNC Symbol;Acc:HGNC:24050]	12.9391	12.9599	12.9309	12.862	12.8123	12.8505	12.6288	12.7543
1302	ENSG00000122026	47683.6	-0.126768	0.0459612	-2.75814	0.00581308	0.0577739	RPL21	ribosomal protein L21 [Source:HGNC Symbol;Acc:HGNC:10313]	15.4345	15.4364	15.5348	15.4977	15.5281	15.6421	15.6859	15.551
1303	ENSG00000135636	638.199	0.328683	0.11916	2.75833	0.0058097	0.0577739	DYSF	dysferlin [Source:HGNC Symbol;Acc:HGNC:3097]	9.49198	9.51402	9.42477	9.46515	9.2147	9.22017	9.07163	9.07594
1304	ENSG00000077235	5642.78	0.162846	0.0590745	2.75662	0.0058403	0.0579111	GTF3C1	general transcription factor IIIC subunit 1 [Source:HGNC Symbol;Acc:HGNC:4664]	12.5007	12.5552	12.5784	12.5305	12.4294	12.239	12.4142	12.4241
1305	ENSG00000123219	4188.41	-0.189218	0.0686359	-2.75684	0.00583633	0.0579111	CENPK	centromere protein K [Source:HGNC Symbol;Acc:HGNC:29479]	11.9257	11.8776	11.9099	12.0226	12.047	12.2469	12.0147	12.1748
1306	ENSG00000183475	1708.49	0.297155	0.107795	2.75667	0.00583932	0.0579111	ASB7	ankyrin repeat and SOCS box containing 7 [Source:HGNC Symbol;Acc:HGNC:17182]	11.0491	10.7427	10.775	10.9332	10.7247	10.649	10.289	10.632
1307	ENSG00000137343	463.573	-0.40772	0.14793	-2.75617	0.00584819	0.0579449	ATAT1	alpha tubulin acetyltransferase 1 [Source:HGNC Symbol;Acc:HGNC:21186]	8.5044	8.66324	8.80362	8.57956	8.86256	9.02933	9.13383	9.15193
1308	ENSG00000127418	392.817	0.431163	0.156479	2.75541	0.00586189	0.0580363	FGFRL1	fibroblast growth factor receptor like 1 [Source:HGNC Symbol;Acc:HGNC:3693]	8.71206	8.88363	8.84085	8.84135	8.18102	8.33062	8.52894	8.49231
1309	ENSG00000141401	1779.65	-0.316654	0.114956	-2.75457	0.00587684	0.0581399	IMPA2	inositol monophosphatase 2 [Source:HGNC Symbol;Acc:HGNC:6051]	10.3608	10.5707	10.7613	10.7907	11.028	10.6993	10.8704	11.1545
1310	ENSG00000120008	4178	-0.158142	0.057417	-2.75428	0.00588216	0.0581481	WDR11	WD repeat domain 11 [Source:HGNC Symbol;Acc:HGNC:13831]	11.8653	11.9627	11.9573	12.0008	12.0954	12.1423	12.1005	12.0857
1311	ENSG00000092010	4386.13	0.165415	0.0600721	2.75361	0.00589427	0.0582233	PSME1	proteasome activator subunit 1 [Source:HGNC Symbol;Acc:HGNC:9568]	12.1415	12.1675	12.1615	12.244	12.1079	11.9639	11.9553	12.0248
1312	ENSG00000166900	15330.5	0.151012	0.0548535	2.753	0.00590526	0.0582875	STX3	syntaxin 3 [Source:HGNC Symbol;Acc:HGNC:11438]	14.0688	14.0244	13.964	13.8442	13.8086	13.8514	13.7494	13.8933
1313	ENSG00000088387	7684.19	-0.136666	0.0496487	-2.75266	0.00591137	0.0583033	DOCK9	dedicator of cytokinesis 9 [Source:HGNC Symbol;Acc:HGNC:14132]	12.8897	12.8356	12.7752	12.8496	12.9527	12.9559	13.0343	12.9531
1314	ENSG00000100263	2730.15	0.234806	0.0853326	2.75166	0.00592946	0.0584373	RHBDD3	rhomboid domain containing 3 [Source:HGNC Symbol;Acc:HGNC:1308]	11.4289	11.488	11.5344	11.6513	11.2982	11.0894	11.3108	11.451
1315	ENSG00000144554	4332.07	-0.187645	0.0682017	-2.75133	0.00593539	0.0584512	FANCD2	Fanconi anemia complementation group D2 [Source:HGNC Symbol;Acc:HGNC:3585]	11.9359	12.0796	12.036	11.8747	12.2464	12.2409	12.0872	12.1075
1316	ENSG00000146802	2613.39	-0.197657	0.0718641	-2.75043	0.00595172	0.058523	TMEM168	transmembrane protein 168 [Source:HGNC Symbol;Acc:HGNC:25826]	11.1505	11.2891	11.2859	11.2676	11.4825	11.5154	11.4481	11.3412
1317	ENSG00000162521	16946.1	-0.140996	0.051259	-2.75067	0.00594738	0.058523	RBBP4	RB binding protein 4, chromatin remodeling factor [Source:HGNC Symbol;Acc:HGNC:9887]	14.0325	14.0092	13.9823	13.877	14.1684	14.1747	14.0173	14.1043
1318	ENSG00000163320	4997.68	-0.173355	0.0630353	-2.75013	0.00595714	0.0585318	CGGBP1	CGG triplet repeat binding protein 1 [Source:HGNC Symbol;Acc:HGNC:1888]	12.1984	12.2547	12.2189	12.1152	12.4705	12.4043	12.3509	12.2524
1319	ENSG00000178935	1817.66	-0.256823	0.0934419	-2.74848	0.00598724	0.0587829	ZNF552	zinc finger protein 552 [Source:HGNC Symbol;Acc:HGNC:26135]	10.7185	10.6704	10.8416	10.5331	10.771	11.0251	10.9715	11.0215
1320	ENSG00000234825	338.71	-0.514938	0.187409	-2.74766	0.00600215	0.0588847	XRCC6P2	X-ray repair cross complementing 6 pseudogene 2 [Source:HGNC Symbol;Acc:HGNC:45184]	7.99227	8.12001	8.22341	8.16826	8.73972	8.19687	8.66155	8.88401
1321	ENSG00000188483	2418.24	0.336945	0.122695	2.7462	0.00602895	0.0591029	IER5L	immediate early response 5 like [Source:HGNC Symbol;Acc:HGNC:23679]	11.2569	11.1335	11.4114	11.7256	10.8941	10.8171	11.2709	11.2116
1322	ENSG00000134253	243.804	-0.67824	0.247055	-2.7453	0.00604557	0.0592209	TRIM45	tripartite motif containing 45 [Source:HGNC Symbol;Acc:HGNC:19018]	7.04153	7.89339	7.53882	7.62004	8.57795	7.75731	8.03221	8.43447
1323	ENSG00000090581	1015.46	-0.374361	0.13641	-2.74438	0.00606256	0.0593426	GNPTG	N-acetylglucosamine-1-phosphate transferase gamma subunit [Source:HGNC Symbol;Acc:HGNC:23026]	9.89401	9.72677	9.74423	9.79392	10.0513	9.85125	10.5402	10.1212
1324	ENSG00000090615	6112.65	0.167497	0.0610739	2.74253	0.00609682	0.0596328	GOLGA3	golgin A3 [Source:HGNC Symbol;Acc:HGNC:4426]	12.7164	12.7084	12.6812	12.5218	12.485	12.5735	12.4882	12.4157
1325	ENSG00000101782	14427.9	0.154717	0.0564324	2.74163	0.00611359	0.0597517	RIOK3	RIO kinase 3 [Source:HGNC Symbol;Acc:HGNC:11451]	13.9319	13.9105	13.8954	13.8279	13.6813	13.8994	13.6927	13.6626
1326	ENSG00000120509	2124.04	-0.247391	0.0902793	-2.74028	0.00613871	0.0599519	PDZD11	PDZ domain containing 11 [Source:HGNC Symbol;Acc:HGNC:28034]	10.8064	10.814	10.9808	11.0781	11.179	11.0133	11.2905	11.1899
1327	ENSG00000142945	7304.85	-0.140423	0.0512708	-2.73885	0.00616539	0.0601219	KIF2C	kinesin family member 2C [Source:HGNC Symbol;Acc:HGNC:6393]	12.748	12.7916	12.7955	12.7142	12.9638	12.8898	12.9269	12.8304
1328	ENSG00000159314	5857.61	0.210764	0.0769504	2.73896	0.00616338	0.0601219	ARHGAP27	Rho GTPase activating protein 27 [Source:HGNC Symbol;Acc:HGNC:31813]	12.5565	12.6785	12.5322	12.6969	12.4316	12.1513	12.512	12.5047
1329	ENSG00000177426	9537.16	0.117787	0.0430294	2.73736	0.00619345	0.06035	TGIF1	TGFB induced factor homeobox 1 [Source:HGNC Symbol;Acc:HGNC:11776]	13.2883	13.2811	13.2532	13.2858	13.1844	13.1396	13.1752	13.138
1330	ENSG00000198242	34439	-0.128505	0.0469748	-2.73561	0.00622648	0.0606263	RPL23A	ribosomal protein L23a [Source:HGNC Symbol;Acc:HGNC:10317]	14.922	14.9786	15.0685	15.0506	15.1566	15.055	15.2004	15.1227
1331	ENSG00000103018	7584.03	-0.143684	0.0525401	-2.73475	0.00624275	0.060739	CYB5B	cytochrome b5 type B [Source:HGNC Symbol;Acc:HGNC:24374]	12.873	12.8232	12.7389	12.8235	12.9332	12.9967	13.0101	12.8924
1332	ENSG00000058804	7396	-0.142671	0.0521874	-2.73383	0.00626027	0.0608181	NDC1	NDC1 transmembrane nucleoporin [Source:HGNC Symbol;Acc:HGNC:25525]	12.8414	12.7311	12.7982	12.7457	12.9261	12.9965	12.8719	12.8909
1333	ENSG00000273716	135.286	-0.91434	0.334431	-2.73402	0.00625665	0.0608181	AC092670.1		6.87476	6.56045	6.02786	6.68393	7.6405	6.39918	7.69398	7.77792
1334	ENSG00000105732	1687.92	0.362578	0.132669	2.73296	0.0062768	0.0608873	ZNF574	zinc finger protein 574 [Source:HGNC Symbol;Acc:HGNC:26166]	10.8541	10.8205	10.9605	10.9295	10.3224	10.2418	10.4311	10.9923
1335	ENSG00000213326	809.851	-0.437195	0.159961	-2.73314	0.00627334	0.0608873	RPS7P11	ribosomal protein S7 pseudogene 11 [Source:HGNC Symbol;Acc:HGNC:35841]	9.47352	9.48174	9.24665	9.49905	9.93512	9.3704	9.76934	10.2483
1336	ENSG00000127980	2230.57	-0.238743	0.0874946	-2.72866	0.00635913	0.0614273	PEX1	peroxisomal biogenesis factor 1 [Source:HGNC Symbol;Acc:HGNC:8850]	11.0721	11.0211	11.0246	10.8728	11.2511	11.3722	11.0324	11.2763
1337	ENSG00000134283	4237.42	-0.153428	0.0562301	-2.72857	0.00636093	0.0614273	PPHLN1	periphilin 1 [Source:HGNC Symbol;Acc:HGNC:19369]	11.9008	12.0332	11.9752	11.9685	12.1195	12.1216	12.136	12.1202
1338	ENSG00000162734	12360.6	0.132149	0.0484238	2.729	0.00635258	0.0614273	PEA15	phosphoprotein enriched in astrocytes 15 [Source:HGNC Symbol;Acc:HGNC:8822]	13.6501	13.6658	13.6735	13.6431	13.4708	13.5308	13.6286	13.4676
1339	ENSG00000169084	1155.49	-0.293808	0.107662	-2.72898	0.00635303	0.0614273	DHRSX	dehydrogenase/reductase X-linked [Source:HGNC Symbol;Acc:HGNC:18399]	10.1512	9.99971	9.93277	9.99457	10.4134	10.1129	10.4537	10.2525
1340	ENSG00000214078	12529.6	-0.150115	0.0549917	-2.72978	0.00633772	0.0614273	CPNE1	copine 1 [Source:HGNC Symbol;Acc:HGNC:2314]	13.5318	13.501	13.5779	13.5332	13.73	13.536	13.783	13.6845
1341	ENSG00000260518	872.333	0.357499	0.131019	2.7286	0.00636032	0.0614273	BMS1P8	BMS1, ribosome biogenesis factor pseudogene 8 [Source:HGNC Symbol;Acc:HGNC:49152]	10.0693	9.98618	10.0606	9.58512	9.43504	9.70564	9.53055	9.63535
1342	ENSG00000101152	8903.96	0.176491	0.0646954	2.72802	0.00637149	0.0614834	DNAJC5	DnaJ heat shock protein family (Hsp40) member C5 [Source:HGNC Symbol;Acc:HGNC:16235]	13.2518	13.1041	13.1369	13.3208	13.1197	12.8868	13.0041	13.0953
1343	ENSG00000196449	4017	0.218038	0.0799461	2.72731	0.00638525	0.0615703	YRDC	yrdC N6-threonylcarbamoyltransferase domain containing [Source:HGNC Symbol;Acc:HGNC:28905]	12.1043	12.0185	12.0185	12.1629	11.9131	11.6086	11.8937	11.992
1344	ENSG00000122691	549.913	0.435211	0.159692	2.72532	0.00642393	0.0618973	TWIST1	twist family bHLH transcription factor 1 [Source:HGNC Symbol;Acc:HGNC:12428]	9.19006	9.46232	8.96969	9.5341	8.9402	8.64786	8.86709	9.01064
1345	ENSG00000134809	2682.3	-0.223314	0.0819988	-2.72337	0.00646187	0.0621242	TIMM10	translocase of inner mitochondrial membrane 10 [Source:HGNC Symbol;Acc:HGNC:11814]	11.128	11.1932	11.3748	11.3826	11.392	11.4538	11.6028	11.5308
1346	ENSG00000170525	1097.89	0.303372	0.111385	2.72363	0.00645687	0.0621242	PFKFB3	6-phosphofructo-2-kinase/fructose-2,6-biphosphatase 3 [Source:HGNC Symbol;Acc:HGNC:8874]	10.2318	10.0636	10.2581	10.4107	9.74423	9.96382	10.0255	10.0142
1347	ENSG00000260261	166.184	-0.855761	0.314211	-2.72353	0.00645889	0.0621242	AC124944.3		5.7709	7.32696	6.64807	7.32328	7.49127	7.89804	7.70663	7.87353
1348	ENSG00000088367	4201.93	0.182782	0.0671425	2.7223	0.00648288	0.0622392	EPB41L1	erythrocyte membrane protein band 4.1 like 1 [Source:HGNC Symbol;Acc:HGNC:3378]	12.1415	12.2362	12.1023	12.0126	12.0063	11.9397	11.8398	11.9816
1349	ENSG00000215492	702.842	-0.389713	0.143157	-2.72227	0.00648345	0.0622392	HNRNPA1P7	heterogeneous nuclear ribonucleoprotein A1 pseudogene 7 [Source:HGNC Symbol;Acc:HGNC:31015]	9.02246	9.33834	9.10846	9.48718	9.55741	9.51063	9.58295	9.88249
1350	ENSG00000122696	1046	0.30193	0.110961	2.72105	0.00650742	0.0623768	SLC25A51	solute carrier family 25 member 51 [Source:HGNC Symbol;Acc:HGNC:23323]	10.1142	10.1152	10.2558	10.2098	9.77483	10.0338	9.67754	9.97795
1351	ENSG00000137869	3369.97	-0.164464	0.0604413	-2.72106	0.00650731	0.0623768	CYP19A1	cytochrome P450 family 19 subfamily A member 1 [Source:HGNC Symbol;Acc:HGNC:2594]	11.7034	11.6383	11.5837	11.61	11.8262	11.8095	11.7842	11.7743
1352	ENSG00000148700	4572.87	-0.194327	0.0714458	-2.71992	0.00652981	0.0625452	ADD3	adducin 3 [Source:HGNC Symbol;Acc:HGNC:245]	11.9155	12.0908	12.0141	12.1983	12.2895	12.2855	12.1242	12.3071
1353	ENSG00000118985	5956.23	0.157081	0.0577918	2.71805	0.00656689	0.0628538	ELL2	elongation factor for RNA polymerase II 2 [Source:HGNC Symbol;Acc:HGNC:17064]	12.6821	12.5897	12.6416	12.552	12.349	12.4769	12.4889	12.5169
1354	ENSG00000164308	66.7656	1.0675	0.39287	2.71717	0.00658421	0.0629656	ERAP2	endoplasmic reticulum aminopeptidase 2 [Source:HGNC Symbol;Acc:HGNC:29499]	6.68617	6.26182	6.95018	5.96087	5.57198	5.39823	5.75182	5.0375
1355	ENSG00000164794	101.854	1.12251	0.413146	2.71697	0.0065883	0.0629656	KCNV1	potassium voltage-gated channel modifier subfamily V member 1 [Source:HGNC Symbol;Acc:HGNC:18861]	6.28791	7.38523	7.34513	7.26884	5.09124	6.88488	5.32942	6.0922
1356	ENSG00000051825	2702.45	-0.221059	0.0813822	-2.71631	0.00660145	0.0630112	MPHOSPH9	M-phase phosphoprotein 9 [Source:HGNC Symbol;Acc:HGNC:7215]	11.2994	11.3554	11.2315	11.2536	11.4018	11.6781	11.5569	11.3694
1357	ENSG00000171132	723.967	0.301006	0.110817	2.71624	0.0066028	0.0630112	PRKCE	protein kinase C epsilon [Source:HGNC Symbol;Acc:HGNC:9401]	9.6576	9.68485	9.64598	9.58512	9.40145	9.36117	9.33666	9.27445
1358	ENSG00000272391	6355.87	0.145459	0.0535668	2.71547	0.00661821	0.0631118	POM121C	POM121 transmembrane nucleoporin C [Source:HGNC Symbol;Acc:HGNC:34005]	12.6935	12.7207	12.6752	12.7294	12.5377	12.6395	12.5807	12.4758
1359	ENSG00000057935	6939.09	-0.163613	0.0602848	-2.714	0.00664752	0.0633447	MTA3	metastasis associated 1 family member 3 [Source:HGNC Symbol;Acc:HGNC:23784]	12.5997	12.7228	12.6718	12.7076	12.8875	12.9377	12.8208	12.7058
1360	ENSG00000114126	10315	-0.13672	0.0503907	-2.7132	0.00666366	0.0634518	TFDP2	transcription factor Dp-2 [Source:HGNC Symbol;Acc:HGNC:11751]	13.2826	13.2631	13.2648	13.2391	13.4675	13.4624	13.347	13.3145
1361	ENSG00000158122	3647.97	0.184873	0.0681924	2.71106	0.00670694	0.063817	AAED1	AhpC/TSA antioxidant enzyme domain containing 1 [Source:HGNC Symbol;Acc:HGNC:16881]	11.9953	11.8804	11.9212	11.8917	11.8359	11.6207	11.6806	11.8032
1362	ENSG00000157456	7234.59	-0.166275	0.0613727	-2.70926	0.00674332	0.064116	CCNB2	cyclin B2 [Source:HGNC Symbol;Acc:HGNC:1580]	12.5771	12.748	12.7689	12.8337	12.9629	12.9313	12.8391	12.8713
1363	ENSG00000109079	4956.67	0.159314	0.0588419	2.70749	0.00677942	0.0644119	TNFAIP1	TNF alpha induced protein 1 [Source:HGNC Symbol;Acc:HGNC:11894]	12.388	12.329	12.4183	12.2725	12.2204	12.1106	12.1986	12.2409
1364	ENSG00000083750	779.986	0.327751	0.121231	2.70353	0.0068607	0.0651096	RRAGB	Ras related GTP binding B [Source:HGNC Symbol;Acc:HGNC:19901]	9.67154	9.74543	9.84845	9.78263	9.3509	9.51896	9.60169	9.24741
1365	ENSG00000234782	610.589	-0.466719	0.17264	-2.70342	0.00686291	0.0651096	TPT1P9	tumor protein, translationally-controlled 1 pseudogene 9 [Source:HGNC Symbol;Acc:HGNC:49299]	8.96323	9.05696	8.95278	9.04135	9.73596	8.97891	9.23772	9.77735
1366	ENSG00000165280	52206.9	0.099527	0.0368207	2.70302	0.00687127	0.0651412	VCP	valosin containing protein [Source:HGNC Symbol;Acc:HGNC:12666]	15.7247	15.726	15.7575	15.6741	15.6109	15.5874	15.6438	15.6425
1367	ENSG00000112561	2786.58	0.196306	0.0726967	2.70035	0.00692666	0.0656184	TFEB	transcription factor EB [Source:HGNC Symbol;Acc:HGNC:11753]	11.4924	11.4315	11.5462	11.6768	11.3874	11.3052	11.3497	11.3298
1368	ENSG00000149131	486.252	0.442876	0.164127	2.69837	0.006968	0.0659135	SERPING1	serpin family G member 1 [Source:HGNC Symbol;Acc:HGNC:1228]	9.23457	9.08848	9.19247	9.0085	8.48232	8.6592	8.48188	9.0545
1369	ENSG00000214975	187.658	-0.850258	0.315072	-2.69861	0.00696296	0.0659135	PPIAP29	peptidylprolyl isomerase A pseudogene 29 [Source:HGNC Symbol;Acc:HGNC:43021]	6.53165	7.14406	7.05951	7.41805	8.33131	8.21748	6.7987	7.90581
1370	ENSG00000111906	2749.14	-0.232055	0.086018	-2.69775	0.00698095	0.0659878	HDDC2	HD domain containing 2 [Source:HGNC Symbol;Acc:HGNC:21078]	11.3158	11.3811	11.242	11.2751	11.6721	11.3207	11.6633	11.4615
1371	ENSG00000154723	4786.47	-0.220884	0.0818966	-2.69711	0.00699447	0.0660674	ATP5J	ATP synthase, H+ transporting, mitochondrial Fo complex subunit F6 [Source:HGNC Symbol;Acc:HGNC:847]	11.9189	12.0583	12.0785	12.3505	12.3897	12.211	12.339	12.379
1372	ENSG00000071282	519.024	0.477761	0.1772	2.69617	0.00701428	0.0662062	LMCD1	LIM and cysteine rich domains 1 [Source:HGNC Symbol;Acc:HGNC:6633]	8.97826	9.30183	9.4571	9.18548	8.65892	8.5292	9.19571	8.56824
1373	ENSG00000132170	7466.27	-0.153141	0.0568567	-2.69346	0.00707154	0.0666495	PPARG	peroxisome proliferator activated receptor gamma [Source:HGNC Symbol;Acc:HGNC:9236]	12.7608	12.8503	12.8041	12.7319	12.9464	13.0565	12.8732	12.8808
1374	ENSG00000184363	8533.86	0.179196	0.0665258	2.69363	0.0070679	0.0666495	PKP3	plakophilin 3 [Source:HGNC Symbol;Acc:HGNC:9025]	13.1283	13.0408	13.1763	13.232	13.0451	12.7675	12.9968	13.0399
1375	ENSG00000109436	4248.24	0.210395	0.0781336	2.69276	0.00708634	0.0667404	TBC1D9	TBC1 domain family member 9 [Source:HGNC Symbol;Acc:HGNC:21710]	12.243	12.1036	12.1261	12.14	12.1583	11.8803	11.7741	11.9361
1376	ENSG00000163602	5980.89	0.167885	0.0623535	2.69248	0.0070923	0.066748	RYBP	RING1 and YY1 binding protein [Source:HGNC Symbol;Acc:HGNC:10480]	12.7215	12.6267	12.6566	12.498	12.4297	12.5612	12.4379	12.4056
1377	ENSG00000185432	165.204	-0.708881	0.263538	-2.68986	0.00714813	0.0672246	METTL7A	methyltransferase like 7A [Source:HGNC Symbol;Acc:HGNC:24550]	6.49028	6.85432	7.23756	7.21226	7.80765	7.79894	7.26852	7.8067
1378	ENSG00000167088	9170.62	-0.134079	0.0498714	-2.6885	0.00717747	0.0674516	SNRPD1	small nuclear ribonucleoprotein D1 polypeptide [Source:HGNC Symbol;Acc:HGNC:11158]	13.074	13.0728	13.1317	13.0982	13.2044	13.248	13.3074	13.1493
1379	ENSG00000232385	383.929	-0.546948	0.203479	-2.68798	0.00718861	0.0675072	RPS3AP25	ribosomal protein S3a pseudogene 25 [Source:HGNC Symbol;Acc:HGNC:36801]	8.2307	8.28893	8.24671	8.38852	9.03762	8.12231	8.93854	9.0569
1380	ENSG00000186446	258.441	0.631029	0.234797	2.68755	0.00719782	0.0675447	ZNF501	zinc finger protein 501 [Source:HGNC Symbol;Acc:HGNC:23717]	7.89261	8.47036	8.40009	8.36276	7.49127	8.04368	7.85036	7.14607
1381	ENSG00000105556	1421.79	0.304958	0.113495	2.68696	0.00721049	0.0675658	MIER2	MIER family member 2 [Source:HGNC Symbol;Acc:HGNC:29210]	10.3793	10.5859	10.7846	10.695	10.1573	10.1576	10.4659	10.4442
1382	ENSG00000129071	2719.41	-0.208495	0.0775926	-2.68704	0.00720875	0.0675658	MBD4	methyl-CpG binding domain 4, DNA glycosylase [Source:HGNC Symbol;Acc:HGNC:6919]	11.4465	11.3018	11.2988	11.1464	11.4532	11.4646	11.5322	11.5842
1383	ENSG00000099622	5983.45	-0.190597	0.0709429	-2.68662	0.00721784	0.0675857	CIRBP	cold inducible RNA binding protein [Source:HGNC Symbol;Acc:HGNC:1982]	12.3721	12.4297	12.4367	12.5506	12.4676	12.6074	12.8064	12.6543
1384	ENSG00000175711	334.246	-0.552816	0.205822	-2.68589	0.00723361	0.0676844	B3GNTL1	UDP-GlcNAc:betaGal beta-1,3-N-acetylglucosaminyltransferase like 1 [Source:HGNC Symbol;Acc:HGNC:21727]	7.65127	7.90671	8.34068	8.33211	8.57795	8.5292	8.44083	8.95259
1385	ENSG00000062485	11872.6	-0.129529	0.0482732	-2.68324	0.00729123	0.0680169	CS	citrate synthase [Source:HGNC Symbol;Acc:HGNC:2422]	13.4111	13.5224	13.5177	13.4211	13.665	13.577	13.5801	13.5718
1386	ENSG00000082701	8678.03	0.125618	0.0468274	2.68257	0.00730591	0.0680169	GSK3B	glycogen synthase kinase 3 beta [Source:HGNC Symbol;Acc:HGNC:4617]	13.1317	13.1361	13.1583	13.1525	13.0153	13.0896	12.9932	12.9762
1387	ENSG00000105135	3902.59	0.223439	0.0832776	2.68306	0.00729512	0.0680169	ILVBL	ilvB acetolactate synthase like [Source:HGNC Symbol;Acc:HGNC:6041]	11.9967	11.9814	12.04	12.1302	11.7101	11.6047	12.0054	11.9025
1388	ENSG00000113369	16727.8	0.185493	0.0691402	2.68285	0.00729978	0.0680169	ARRDC3	arrestin domain containing 3 [Source:HGNC Symbol;Acc:HGNC:29263]	14.1824	14.1451	14.11	14.0377	13.9324	14.1623	13.7643	13.8473
1389	ENSG00000137714	3349.1	0.17321	0.0645643	2.68275	0.007302	0.0680169	FDX1	ferredoxin 1 [Source:HGNC Symbol;Acc:HGNC:3638]	11.7124	11.7973	11.8354	11.8269	11.5583	11.7089	11.6033	11.6093
1390	ENSG00000196935	1354.63	0.29267	0.109087	2.68289	0.00729883	0.0680169	SRGAP1	SLIT-ROBO Rho GTPase activating protein 1 [Source:HGNC Symbol;Acc:HGNC:17382]	10.6403	10.6058	10.5951	10.3109	10.081	10.3944	10.3558	10.1473
1391	ENSG00000234118	152.687	-0.888369	0.331088	-2.68318	0.00729255	0.0680169	RPL13AP6	ribosomal protein L13a pseudogene 6 [Source:HGNC Symbol;Acc:HGNC:23737]	6.9831	6.39383	6.35397	7.13319	8.24069	6.97238	7.07721	7.86807
1392	ENSG00000064933	2321.25	-0.217337	0.0810515	-2.68147	0.00732995	0.0681917	PMS1	PMS1 homolog 1, mismatch repair system component [Source:HGNC Symbol;Acc:HGNC:9121]	10.9041	11.1015	11.1299	11.1242	11.282	11.3928	11.2868	11.1762
1393	ENSG00000145214	1143.51	0.288996	0.107838	2.67991	0.00736413	0.0684605	DGKQ	diacylglycerol kinase theta [Source:HGNC Symbol;Acc:HGNC:2856]	10.1261	10.3761	10.2385	10.4304	9.84956	9.9805	10.0654	10.1258
1394	ENSG00000159461	4347.25	0.17269	0.0644611	2.67898	0.00738464	0.0686019	AMFR	autocrine motility factor receptor [Source:HGNC Symbol;Acc:HGNC:463]	12.1675	12.1721	12.17	12.1698	12.0873	11.9023	11.9003	12.0877
1395	ENSG00000144560	7075.37	0.148692	0.0555221	2.67807	0.00740481	0.0686879	VGLL4	vestigial like family member 4 [Source:HGNC Symbol;Acc:HGNC:28966]	12.8646	12.938	12.8323	12.8055	12.7769	12.738	12.6131	12.7182
1396	ENSG00000149658	20273.3	0.13298	0.0496581	2.67791	0.00740825	0.0686879	YTHDF1	YTH N6-methyladenosine RNA binding protein 1 [Source:HGNC Symbol;Acc:HGNC:15867]	14.4393	14.3923	14.3622	14.2918	14.2417	14.1507	14.3296	14.2295
1397	ENSG00000186298	21020.7	-0.134043	0.0500562	-2.67784	0.00740981	0.0686879	PPP1CC	protein phosphatase 1 catalytic subunit gamma [Source:HGNC Symbol;Acc:HGNC:9283]	14.2753	14.2737	14.3051	14.3094	14.4158	14.56	14.3549	14.36
1398	ENSG00000125450	4967.01	-0.156155	0.0583372	-2.67677	0.00743348	0.068858	NUP85	nucleoporin 85 [Source:HGNC Symbol;Acc:HGNC:8734]	12.1935	12.1956	12.1451	12.2563	12.4361	12.2665	12.3692	12.3412
1399	ENSG00000165527	13132.5	0.122617	0.0458336	2.67527	0.00746689	0.0691181	ARF6	ADP ribosylation factor 6 [Source:HGNC Symbol;Acc:HGNC:659]	13.7554	13.7007	13.694	13.8107	13.6609	13.6133	13.5748	13.623
1400	ENSG00000163728	2128.57	-0.231976	0.0867902	-2.67283	0.00752135	0.0695725	TTC14	tetratricopeptide repeat domain 14 [Source:HGNC Symbol;Acc:HGNC:24697]	10.9497	10.9425	10.9654	10.8819	11.3486	11.219	11.0083	11.0722
1401	ENSG00000210082	576037	0.153062	0.0572712	2.67258	0.00752694	0.0695745	MT-RNR2	mitochondrially encoded 16S RNA [Source:HGNC Symbol;Acc:HGNC:7471]	19.1231	19.2302	19.3661	19.1067	19.1672	19.0628	18.951	19.0397
1402	ENSG00000198892	64.2814	1.17939	0.441465	2.67153	0.00755069	0.0697443	SHISA4	shisa family member 4 [Source:HGNC Symbol;Acc:HGNC:27139]	5.96456	6.47954	7.09075	6.17338	5.93194	4.83027	4.62686	5.58134
1403	ENSG00000184445	4276.46	-0.180795	0.0676816	-2.67126	0.00755673	0.0697503	KNTC1	kinetochore associated 1 [Source:HGNC Symbol;Acc:HGNC:17255]	12.0004	12.0067	11.9399	11.9277	12.1987	12.2846	12.0505	12.0536
1404	ENSG00000127220	2661.62	0.2694	0.100868	2.67083	0.00756643	0.0697901	ABHD8	abhydrolase domain containing 8 [Source:HGNC Symbol;Acc:HGNC:23759]	11.5068	11.4582	11.4576	11.6003	11.467	10.9462	11.1005	11.3776
1405	ENSG00000250221	217.174	-0.612278	0.229389	-2.66917	0.00760392	0.070086	KRT8P32	keratin 8 pseudogene 32 [Source:HGNC Symbol;Acc:HGNC:39866]	7.27865	7.61363	7.39604	7.40969	8.48725	7.76433	7.86736	7.94258
1406	ENSG00000126267	7563.26	-0.188202	0.0705625	-2.66716	0.00764949	0.0704558	COX6B1	cytochrome c oxidase subunit 6B1 [Source:HGNC Symbol;Acc:HGNC:2280]	12.6787	12.6726	12.7865	12.9902	12.9912	12.8655	13.0305	13.0111
1407	ENSG00000185033	2271.48	0.229883	0.0862313	2.66589	0.00767853	0.0706731	SEMA4B	semaphorin 4B [Source:HGNC Symbol;Acc:HGNC:10730]	11.2607	11.1896	11.3717	11.214	11.0152	10.9134	10.9504	11.2218
1408	ENSG00000119041	5344.74	-0.212841	0.0798637	-2.66505	0.0076977	0.0707489	GTF3C3	general transcription factor IIIC subunit 3 [Source:HGNC Symbol;Acc:HGNC:4666]	12.3357	12.2814	12.1867	12.288	12.3452	12.7371	12.3562	12.4723
1409	ENSG00000169567	9878.98	-0.12902	0.0484111	-2.66509	0.00769686	0.0707489	HINT1	histidine triad nucleotide binding protein 1 [Source:HGNC Symbol;Acc:HGNC:4912]	13.1861	13.1619	13.26	13.2078	13.3561	13.2528	13.3498	13.3716
1410	ENSG00000122406	121355	-0.0895003	0.0335876	-2.66468	0.00770608	0.0707757	RPL5	ribosomal protein L5 [Source:HGNC Symbol;Acc:HGNC:10360]	16.8297	16.8344	16.8764	16.8327	16.9594	16.9283	16.9365	16.9071
1411	ENSG00000228474	2607.16	-0.261722	0.0982358	-2.66423	0.00771655	0.0708216	OST4	oligosaccharyltransferase complex subunit 4, non-catalytic [Source:HGNC Symbol;Acc:HGNC:32483]	11.148	11.1648	11.1424	11.3789	11.637	11.1775	11.4471	11.5904
1412	ENSG00000081870	957.928	-0.35761	0.134242	-2.66392	0.00772356	0.0708358	HSPB11	heat shock protein family B (small) member 11 [Source:HGNC Symbol;Acc:HGNC:25019]	9.55852	9.84798	9.80829	9.62721	9.87237	9.82463	10.3376	10.1927
1413	ENSG00000070915	6558.4	-0.161863	0.0607755	-2.66329	0.00773811	0.0708572	SLC12A3	solute carrier family 12 member 3 [Source:HGNC Symbol;Acc:HGNC:10912]	12.7237	12.6039	12.5848	12.4608	12.7912	12.7695	12.7679	12.7012
1414	ENSG00000111321	2354.67	0.248605	0.0933497	2.66316	0.00774116	0.0708572	LTBR	lymphotoxin beta receptor [Source:HGNC Symbol;Acc:HGNC:6718]	11.1397	11.321	11.2786	11.5181	11.0254	10.9189	11.215	11.1136
1415	ENSG00000132950	1074.1	0.284511	0.106834	2.66311	0.00774232	0.0708572	ZMYM5	zinc finger MYM-type containing 5 [Source:HGNC Symbol;Acc:HGNC:13029]	10.2097	10.1285	10.2303	10.249	10.1117	9.76636	9.96366	9.81892
1416	ENSG00000173064	3070.75	0.205224	0.07707	2.66282	0.00774885	0.0708669	HECTD4	HECT domain E3 ubiquitin protein ligase 4 [Source:HGNC Symbol;Acc:HGNC:26611]	11.7425	11.7675	11.6569	11.5584	11.5891	11.3933	11.3712	11.5492
1417	ENSG00000163468	25079.7	-0.10008	0.037589	-2.66249	0.00775656	0.0708874	CCT3	chaperonin containing TCP1 subunit 3 [Source:HGNC Symbol;Acc:HGNC:1616]	14.551	14.5567	14.5417	14.6031	14.6907	14.6478	14.6718	14.6432
1418	ENSG00000109046	18342	-0.154433	0.0580175	-2.66184	0.00777158	0.0709396	WSB1	WD repeat and SOCS box containing 1 [Source:HGNC Symbol;Acc:HGNC:19221]	14.1172	14.1965	14.0615	13.948	14.1396	14.3396	14.2132	14.2528
1419	ENSG00000121417	1215.92	0.270454	0.101607	2.66176	0.00777323	0.0709396	ZNF211	zinc finger protein 211 [Source:HGNC Symbol;Acc:HGNC:13003]	10.4129	10.5396	10.3133	10.2241	10.1742	10.1212	10.1302	10.0018
1420	ENSG00000136152	4544.32	0.145796	0.0547938	2.66081	0.00779533	0.07109	COG3	component of oligomeric golgi complex 3 [Source:HGNC Symbol;Acc:HGNC:18619]	12.2604	12.266	12.1924	12.1632	12.0812	12.0852	12.0656	12.0697
1421	ENSG00000168096	1322.13	0.275644	0.103612	2.66034	0.00780618	0.07109	ANKS3	ankyrin repeat and sterile alpha motif domain containing 3 [Source:HGNC Symbol;Acc:HGNC:29422]	10.3622	10.5686	10.4749	10.586	10.2546	9.99848	10.3558	10.2702
1422	ENSG00000171530	3854.62	-0.169453	0.0636916	-2.66052	0.00780207	0.07109	TBCA	tubulin folding cofactor A [Source:HGNC Symbol;Acc:HGNC:11579]	11.8403	11.8253	11.7389	11.8929	12.064	11.9997	12.0106	11.9015
1423	ENSG00000052344	21858.2	0.157467	0.0592017	2.65983	0.00781791	0.0711397	PRSS8	protease, serine 8 [Source:HGNC Symbol;Acc:HGNC:9491]	14.422	14.4363	14.5002	14.6046	14.2991	14.1818	14.4269	14.4186
1424	ENSG00000166188	647.047	0.426306	0.160288	2.65963	0.00782262	0.0711397	ZNF319	zinc finger protein 319 [Source:HGNC Symbol;Acc:HGNC:13644]	9.60043	9.56112	9.23271	9.71467	8.70201	9.26047	9.05688	9.34089
1425	ENSG00000140022	2978.55	0.194501	0.0731455	2.6591	0.00783501	0.0711525	STON2	stonin 2 [Source:HGNC Symbol;Acc:HGNC:30652]	11.7386	11.593	11.591	11.6131	11.3397	11.5361	11.508	11.3656
1426	ENSG00000198959	820.724	0.344727	0.129629	2.65933	0.00782957	0.0711525	TGM2	transglutaminase 2 [Source:HGNC Symbol;Acc:HGNC:11778]	9.86397	9.78925	9.74095	9.97487	9.5097	9.17346	9.63516	9.63214
1427	ENSG00000161547	29595.8	-0.114103	0.0429195	-2.65852	0.00784836	0.0712238	SRSF2	serine and arginine rich splicing factor 2 [Source:HGNC Symbol;Acc:HGNC:10783]	14.7562	14.811	14.7592	14.8513	14.9106	14.8356	14.9572	14.9301
1428	ENSG00000167552	5243.94	-0.473126	0.178023	-2.65767	0.00786839	0.0713056	TUBA1A	tubulin alpha 1a [Source:HGNC Symbol;Acc:HGNC:20766]	12.0118	11.9924	12.0743	12.3033	12.7469	12.0229	12.5815	12.8186
1429	ENSG00000230979	649.774	-0.476645	0.179332	-2.65789	0.00786325	0.0713056	AC079250.1		8.94421	9.03892	9.13118	9.22415	9.77079	8.86919	9.6252	9.81042
1430	ENSG00000277149	397.055	0.455644	0.171464	2.65738	0.00787515	0.0713169	TYW1B	tRNA-yW synthesizing protein 1 homolog B [Source:HGNC Symbol;Acc:HGNC:33908]	8.68482	9.03083	8.81925	8.82885	8.02007	8.56583	8.43324	8.48877
1431	ENSG00000160113	9189.1	0.207019	0.0779509	2.65576	0.00791299	0.0716095	NR2F6	nuclear receptor subfamily 2 group F member 6 [Source:HGNC Symbol;Acc:HGNC:7977]	13.228	13.1945	13.169	13.4535	13.0029	12.8433	13.1561	13.2044
1432	ENSG00000213757	538.72	-0.490453	0.184754	-2.65464	0.00793942	0.0717985	AC020898.1		8.9054	8.81698	8.67552	8.83511	9.63284	8.7469	9.08622	9.55959
1433	ENSG00000177738	218.385	0.596325	0.224675	2.65417	0.00795031	0.0718468	AC025171.1		8.35111	7.70289	7.99476	8.06021	7.19808	7.70717	7.43741	7.40138
1434	ENSG00000133119	7577.82	-0.158794	0.0598626	-2.65264	0.00798639	0.0721225	RFC3	replication factor C subunit 3 [Source:HGNC Symbol;Acc:HGNC:9971]	12.8008	12.8057	12.8006	12.818	12.9104	12.9127	13.1311	12.8916
1435	ENSG00000213523	4219.85	0.17355	0.0654972	2.64973	0.00805554	0.0726963	SRA1	steroid receptor RNA activator 1 [Source:HGNC Symbol;Acc:HGNC:11281]	12.2016	12.031	12.1758	12.0964	12.0089	11.8406	12.008	11.9507
1436	ENSG00000155269	1068.98	-0.268615	0.101387	-2.64941	0.00806332	0.0727158	GPR78	G protein-coupled receptor 78 [Source:HGNC Symbol;Acc:HGNC:4528]	9.81246	9.92529	9.98498	9.96062	10.2239	10.1788	10.3005	10.0531
1437	ENSG00000162104	2907.24	0.19342	0.0730338	2.64837	0.00808819	0.072852	ADCY9	adenylate cyclase 9 [Source:HGNC Symbol;Acc:HGNC:240]	11.6392	11.5896	11.6814	11.4802	11.4168	11.3106	11.5039	11.3853
1438	ENSG00000223547	131.832	0.71752	0.270936	2.6483	0.00808967	0.072852	ZNF844	zinc finger protein 844 [Source:HGNC Symbol;Acc:HGNC:25932]	7.48224	7.30029	7.03829	7.58333	6.9346	6.41711	6.68823	6.52522
1439	ENSG00000063245	6230.82	0.198256	0.0748819	2.64758	0.00810704	0.0729577	EPN1	epsin 1 [Source:HGNC Symbol;Acc:HGNC:21604]	12.6703	12.6368	12.7572	12.7376	12.5034	12.2506	12.6443	12.5825
1440	ENSG00000102309	1016.86	-0.351079	0.132711	-2.64543	0.00815866	0.0733222	PIN4	peptidylprolyl cis/trans isomerase, NIMA-interacting 4 [Source:HGNC Symbol;Acc:HGNC:8992]	9.81874	9.72677	9.83467	9.84133	9.76267	10.3367	10.3856	10.0531
1441	ENSG00000226040	90.4733	-0.970549	0.366879	-2.64542	0.00815887	0.0733222	AC005740.1		6.26357	5.92027	5.86873	5.73853	6.81408	6.22688	6.67542	7.59201
1442	ENSG00000049656	10399.6	0.121278	0.0458501	2.64511	0.00816647	0.0733396	CLPTM1L	CLPTM1 like [Source:HGNC Symbol;Acc:HGNC:24308]	13.4372	13.3558	13.4079	13.4134	13.3121	13.2165	13.3022	13.2966
1443	ENSG00000160789	20559.4	0.179498	0.0678874	2.64405	0.00819213	0.0735191	LMNA	lamin A/C [Source:HGNC Symbol;Acc:HGNC:6636]	14.373	14.3629	14.4521	14.4675	14.1359	14.0318	14.4123	14.3283
1444	ENSG00000173295	301.661	-0.495169	0.187431	-2.64187	0.00824494	0.0739418	FAM86B3P	family with sequence similarity 86 member B3, pseudogene [Source:HGNC Symbol;Acc:HGNC:44371]	7.69743	8.25461	7.95003	7.92591	8.55933	8.48737	8.27662	8.53766
1445	ENSG00000100442	8982.61	-0.159902	0.0605439	-2.6411	0.00826377	0.0740594	FKBP3	FK506 binding protein 3 [Source:HGNC Symbol;Acc:HGNC:3719]	12.9314	13.0075	13.0362	13.2134	13.173	13.212	13.2637	13.1933
1446	ENSG00000070831	30711.7	-0.0994437	0.0376782	-2.63929	0.00830807	0.074405	CDC42	cell division cycle 42 [Source:HGNC Symbol;Acc:HGNC:1736]	14.8225	14.8375	14.8537	14.9086	14.9575	14.9695	14.9615	14.933
1447	ENSG00000279081	64.933	-1.34219	0.508833	-2.63778	0.00834504	0.0746844	AL356585.1		5.96456	5.56449	3.54942	4.89078	7.3248	5.93487	6.37614	6.16514
1448	ENSG00000123975	6814.3	-0.152774	0.0579303	-2.63721	0.00835913	0.0747588	CKS2	CDC28 protein kinase regulatory subunit 2 [Source:HGNC Symbol;Acc:HGNC:2000]	12.5851	12.6642	12.6492	12.7229	12.7769	12.7075	12.8412	12.9026
1449	ENSG00000154845	8728.18	0.12198	0.0462869	2.6353	0.00840641	0.0750262	PPP4R1	protein phosphatase 4 regulatory subunit 1 [Source:HGNC Symbol;Acc:HGNC:9320]	13.1821	13.1936	13.1356	13.0917	13.0304	13.0218	13.0461	13.019
1450	ENSG00000187815	297.887	-0.520775	0.197612	-2.63534	0.0084052	0.0750262	ZFP69	ZFP69 zinc finger protein [Source:HGNC Symbol;Acc:HGNC:24708]	7.60357	7.98835	8.15608	7.94918	8.76433	8.43112	8.25525	8.34312
1451	ENSG00000254470	3961.33	0.18108	0.0687104	2.63541	0.00840356	0.0750262	AP5B1	adaptor related protein complex 5 beta 1 subunit [Source:HGNC Symbol;Acc:HGNC:25104]	12.1593	11.9432	11.9661	12.0817	11.8778	11.7864	11.8221	11.9419
1452	ENSG00000068650	11042	0.121086	0.0459869	2.63304	0.0084624	0.0753183	ATP11A	ATPase phospholipid transporting 11A [Source:HGNC Symbol;Acc:HGNC:13552]	13.4927	13.5342	13.4784	13.4542	13.3232	13.3326	13.4247	13.393
1453	ENSG00000095787	25186.2	0.118389	0.0449597	2.63322	0.00845792	0.0753183	WAC	WW domain containing adaptor with coiled-coil [Source:HGNC Symbol;Acc:HGNC:17327]	14.7561	14.6936	14.6694	14.5897	14.5724	14.6008	14.5223	14.5431
1454	ENSG00000101057	28369.2	0.105598	0.0401005	2.63334	0.00845502	0.0753183	MYBL2	MYB proto-oncogene like 2 [Source:HGNC Symbol;Acc:HGNC:7548]	14.8419	14.8256	14.8804	14.8271	14.7729	14.676	14.726	14.7761
1455	ENSG00000119616	5641.54	-0.139417	0.0529402	-2.63348	0.00845147	0.0753183	FCF1	FCF1, rRNA-processing protein [Source:HGNC Symbol;Acc:HGNC:20220]	12.3936	12.3553	12.3804	12.4325	12.5422	12.5899	12.5183	12.4675
1456	ENSG00000174446	993.053	-0.253284	0.0962568	-2.63134	0.0085049	0.0756446	SNAPC5	small nuclear RNA activating complex polypeptide 5 [Source:HGNC Symbol;Acc:HGNC:15484]	9.83741	9.79164	9.88752	9.78263	10.0728	10.0554	10.0493	10.1326
1457	ENSG00000140451	1764.66	-0.32568	0.123793	-2.63085	0.0085171	0.0756492	PIF1	PIF1 5'-to-3' DNA helicase [Source:HGNC Symbol;Acc:HGNC:26220]	10.5361	10.5468	10.6564	10.7096	11.0893	10.4618	11.1655	10.9439
1458	ENSG00000247095	326.425	-0.586436	0.222891	-2.63105	0.00851227	0.0756492	MIR210HG	MIR210 host gene [Source:HGNC Symbol;Acc:HGNC:39524]	7.3727	8.03763	7.97257	8.51865	8.69776	8.56181	8.40247	8.78624
1459	ENSG00000091073	857.557	0.328534	0.124903	2.63032	0.00853034	0.0756629	DTX2	deltex E3 ubiquitin ligase 2 [Source:HGNC Symbol;Acc:HGNC:15973]	9.66226	9.81774	10.0151	10.0682	9.72973	9.47255	9.57951	9.49739
1460	ENSG00000161618	1679.31	0.29531	0.112271	2.63033	0.00853032	0.0756629	ALDH16A1	aldehyde dehydrogenase 16 family member A1 [Source:HGNC Symbol;Acc:HGNC:28114]	10.5412	10.774	10.9492	11.0945	10.6015	10.4034	10.6367	10.5863
1461	ENSG00000115514	4444.88	-0.165645	0.0630464	-2.62736	0.00860512	0.076274	TXNDC9	thioredoxin domain containing 9 [Source:HGNC Symbol;Acc:HGNC:24110]	12.0255	11.9725	12.1593	11.967	12.1544	12.2615	12.1814	12.1948
1462	ENSG00000095951	2423.34	0.281848	0.107289	2.62701	0.00861395	0.0763	HIVEP1	human immunodeficiency virus type I enhancer binding protein 1 [Source:HGNC Symbol;Acc:HGNC:4920]	11.466	11.438	11.3204	11.2745	11.3087	11.2931	10.8648	10.8503
1463	ENSG00000104973	3180.31	0.282364	0.107534	2.6258	0.00864453	0.0764373	MED25	mediator complex subunit 25 [Source:HGNC Symbol;Acc:HGNC:28845]	11.7253	11.6526	11.8262	11.866	11.4657	11.0668	11.6226	11.7121
1464	ENSG00000110958	38050.8	-0.107072	0.0407774	-2.62577	0.0086454	0.0764373	PTGES3	prostaglandin E synthase 3 [Source:HGNC Symbol;Acc:HGNC:16049]	15.1887	15.1243	15.1879	15.1425	15.3027	15.3189	15.2415	15.207
1465	ENSG00000130203	9723.87	0.196405	0.0748011	2.6257	0.00864715	0.0764373	APOE	apolipoprotein E [Source:HGNC Symbol;Acc:HGNC:613]	13.2658	13.2806	13.3286	13.4842	13.0336	12.9561	13.2758	13.2882
1466	ENSG00000163110	2505.87	0.220774	0.0840921	2.62538	0.00865517	0.076456	PDLIM5	PDZ and LIM domain 5 [Source:HGNC Symbol;Acc:HGNC:17468]	11.4254	11.4095	11.4625	11.286	11.3274	11.2562	11.0794	11.0264
1467	ENSG00000143198	9907.44	-0.143424	0.0546452	-2.62464	0.00867401	0.0765701	MGST3	microsomal glutathione S-transferase 3 [Source:HGNC Symbol;Acc:HGNC:7064]	13.1788	13.2458	13.1168	13.258	13.3175	13.2705	13.4499	13.3335
1468	ENSG00000196663	947.587	0.336951	0.128399	2.62425	0.0086841	0.076607	TECPR2	tectonin beta-propeller repeat containing 2 [Source:HGNC Symbol;Acc:HGNC:19957]	10.2239	10.1161	9.89492	9.93171	9.87426	9.73274	9.40228	9.7947
1469	ENSG00000231312	366.742	-0.480942	0.183416	-2.62213	0.00873812	0.0770311	AC007388.1		8.33951	8.24415	7.92135	8.4872	8.89635	8.91093	8.48556	8.63396
1470	ENSG00000141582	2080.66	0.231507	0.0883116	2.62148	0.00875482	0.0770734	CBX4	chromobox 4 [Source:HGNC Symbol;Acc:HGNC:1554]	11.08	11.0972	11.0943	11.2606	10.802	10.769	10.955	11.065
1471	ENSG00000168505	712.698	0.306915	0.117071	2.6216	0.00875172	0.0770734	GBX2	gastrulation brain homeobox 2 [Source:HGNC Symbol;Acc:HGNC:4186]	9.72601	9.50675	9.67719	9.57954	9.28723	9.41571	9.26149	9.29896
1472	ENSG00000120549	26842.8	0.133546	0.0509719	2.61999	0.00879321	0.0773138	KIAA1217	KIAA1217 [Source:HGNC Symbol;Acc:HGNC:25428]	14.8132	14.8494	14.7709	14.6705	14.5765	14.738	14.5933	14.6624
1473	ENSG00000125148	316.088	-0.577421	0.220393	-2.61996	0.00879408	0.0773138	MT2A	metallothionein 2A [Source:HGNC Symbol;Acc:HGNC:7406]	7.32644	8.24065	8.13125	8.09191	8.74385	8.5292	8.73748	8.20723
1474	ENSG00000077232	7680.6	-0.158814	0.0606261	-2.61956	0.00880443	0.0773523	DNAJC10	DnaJ heat shock protein family (Hsp40) member C10 [Source:HGNC Symbol;Acc:HGNC:24637]	12.8772	12.8492	12.7528	12.8198	13.0568	13.0908	12.8959	12.8825
1475	ENSG00000110367	10136.3	0.137997	0.0526888	2.6191	0.00881633	0.0774044	DDX6	DEAD-box helicase 6 [Source:HGNC Symbol;Acc:HGNC:2747]	13.4411	13.3749	13.4058	13.2721	13.1905	13.3111	13.1938	13.2478
1476	ENSG00000198885	221.367	-0.628116	0.239857	-2.61871	0.00882623	0.0774388	ITPRIPL1	inositol 1,4,5-trisphosphate receptor interacting protein-like 1 [Source:HGNC Symbol;Acc:HGNC:29371]	6.96811	7.61903	7.14137	7.87822	8.19316	8.08353	7.88416	8.1319
1477	ENSG00000249395	200.374	-0.609932	0.232939	-2.61842	0.00883392	0.0774538	CASC9	cancer susceptibility 9 (non-protein coding) [Source:HGNC Symbol;Acc:HGNC:48906]	7.51354	7.28676	7.38768	7.06027	7.5955	7.71444	8.15728	8.14097
1478	ENSG00000130164	3887.27	0.174526	0.0666935	2.61684	0.00887478	0.0777594	LDLR	low density lipoprotein receptor [Source:HGNC Symbol;Acc:HGNC:6547]	12.0974	12.0062	12.0263	11.9018	11.8904	11.828	11.7279	11.8874
1479	ENSG00000161642	3256.9	0.200589	0.0767051	2.61507	0.00892105	0.0781119	ZNF385A	zinc finger protein 385A [Source:HGNC Symbol;Acc:HGNC:17521]	11.7703	11.797	11.7842	11.7125	11.6953	11.3785	11.6568	11.5126
1480	ENSG00000138160	8268.23	-0.182009	0.0696207	-2.61429	0.00894133	0.0782366	KIF11	kinesin family member 11 [Source:HGNC Symbol;Acc:HGNC:6388]	12.9489	12.9465	12.9094	12.8728	12.9449	13.3208	13.0374	13.0761
1481	ENSG00000126353	87.0003	-0.885913	0.339066	-2.6128	0.00898026	0.0785242	CCR7	C-C motif chemokine receptor 7 [Source:HGNC Symbol;Acc:HGNC:1608]	6.16186	5.82991	6.11149	5.68409	6.43941	6.74988	7.30225	6.68257
1482	ENSG00000137822	3070.69	-0.173891	0.0665895	-2.61139	0.00901758	0.0787974	TUBGCP4	tubulin gamma complex associated protein 4 [Source:HGNC Symbol;Acc:HGNC:16691]	11.5158	11.4353	11.5513	11.4762	11.7106	11.7157	11.5647	11.6802
1483	ENSG00000000419	5067.13	-0.145853	0.0558622	-2.61094	0.0090294	0.0788474	DPM1	dolichyl-phosphate mannosyltransferase subunit 1, catalytic [Source:HGNC Symbol;Acc:HGNC:3005]	12.2473	12.2033	12.2047	12.2739	12.3435	12.4407	12.4149	12.3098
1484	ENSG00000272325	2580.26	-0.172049	0.0659053	-2.61055	0.00903974	0.0788845	NUDT3	nudix hydrolase 3 [Source:HGNC Symbol;Acc:HGNC:8050]	11.2123	11.2387	11.322	11.2049	11.4012	11.4258	11.4157	11.4267
1485	ENSG00000179862	915.556	0.374423	0.143444	2.61024	0.0090478	0.0789017	CITED4	Cbp/p300 interacting transactivator with Glu/Asp rich carboxy-terminal domain 4 [Source:HGNC Symbol;Acc:HGNC:18696]	9.79981	9.95124	9.77821	10.4294	9.61717	9.63269	9.55873	9.74946
1486	ENSG00000112200	4133.65	0.197007	0.0754917	2.60965	0.00906357	0.078986	ZNF451	zinc finger protein 451 [Source:HGNC Symbol;Acc:HGNC:21091]	12.1043	12.2062	12.0991	12.0181	11.8455	12.0946	11.9153	11.7721
1487	ENSG00000167566	2643.99	0.222868	0.0854252	2.60893	0.00908267	0.0790992	NCKAP5L	NCK associated protein 5 like [Source:HGNC Symbol;Acc:HGNC:29321]	11.4526	11.4472	11.6336	11.3567	11.3553	11.0604	11.2826	11.2983
1488	ENSG00000019995	3719.26	0.196147	0.0752265	2.60742	0.00912275	0.0793949	ZRANB1	zinc finger RANBP2-type containing 1 [Source:HGNC Symbol;Acc:HGNC:18224]	12.0054	12.0241	12.033	11.7416	11.7502	11.7021	11.842	11.7411
1489	ENSG00000166598	277038	0.131877	0.0505909	2.60674	0.00914084	0.0794456	HSP90B1	heat shock protein 90 beta family member 1 [Source:HGNC Symbol;Acc:HGNC:12028]	18.1911	18.2034	18.1655	18.0082	17.992	18.1207	17.9852	17.9452
1490	ENSG00000176845	2993.9	0.230153	0.0882877	2.60685	0.00913787	0.0794456	METRNL	meteorin like, glial cell differentiation regulator [Source:HGNC Symbol;Acc:HGNC:27584]	11.5521	11.591	11.6534	11.8233	11.5034	11.1834	11.5224	11.4799
1491	ENSG00000188529	16189.6	-0.146334	0.0561527	-2.606	0.0091607	0.0795648	SRSF10	serine and arginine rich splicing factor 10 [Source:HGNC Symbol;Acc:HGNC:16713]	13.9682	13.8919	13.9324	13.8355	14.0805	14.1805	14.0209	13.9228
1492	ENSG00000107438	23299.7	0.119011	0.0456742	2.60565	0.00916991	0.0795913	PDLIM1	PDZ and LIM domain 1 [Source:HGNC Symbol;Acc:HGNC:2067]	14.5962	14.572	14.5771	14.519	14.5236	14.3492	14.4604	14.4508
1493	ENSG00000240065	120.523	1.0867	0.417137	2.60515	0.00918352	0.0796561	PSMB9	proteasome subunit beta 9 [Source:HGNC Symbol;Acc:HGNC:9546]	6.82572	7.87543	6.84416	7.60547	7.3248	5.95955	5.45468	5.58134
1494	ENSG00000152457	2134.95	0.255489	0.0980846	2.60478	0.00919332	0.0796877	DCLRE1C	DNA cross-link repair 1C [Source:HGNC Symbol;Acc:HGNC:17642]	11.3802	11.2374	10.9974	11.0866	10.9217	11.1019	10.8767	10.7903
1495	ENSG00000089775	1378.13	-0.259879	0.0998092	-2.60375	0.0092209	0.0797808	ZBTB25	zinc finger and BTB domain containing 25 [Source:HGNC Symbol;Acc:HGNC:13112]	10.4725	10.2666	10.1731	10.249	10.5947	10.428	10.6775	10.499
1496	ENSG00000151131	1752.5	0.244626	0.0939441	2.60396	0.00921547	0.0797808	C12orf45	chromosome 12 open reading frame 45 [Source:HGNC Symbol;Acc:HGNC:28628]	10.8903	10.8432	11.0976	10.7155	10.6196	10.6366	10.6033	10.7307
1497	ENSG00000166716	6070.79	0.170662	0.065546	2.60369	0.00922254	0.0797808	ZNF592	zinc finger protein 592 [Source:HGNC Symbol;Acc:HGNC:28986]	12.5841	12.6408	12.8	12.5655	12.5428	12.3645	12.4884	12.5187
1498	ENSG00000109775	1815.36	-0.229099	0.0880259	-2.60263	0.00925115	0.0799457	UFSP2	UFM1 specific peptidase 2 [Source:HGNC Symbol;Acc:HGNC:25640]	10.673	10.707	10.6703	10.7769	10.9902	10.973	11.0343	10.7322
1499	ENSG00000239887	241.14	0.595855	0.228952	2.60253	0.00925395	0.0799457	C1orf226	chromosome 1 open reading frame 226 [Source:HGNC Symbol;Acc:HGNC:34351]	8.07853	8.36491	8.2187	8.06554	7.23376	7.20694	7.8099	7.95806
1500	ENSG00000124151	28970.7	0.135853	0.0522228	2.60141	0.00928403	0.0801521	NCOA3	nuclear receptor coactivator 3 [Source:HGNC Symbol;Acc:HGNC:7670]	14.909	14.9208	14.8455	14.8781	14.6942	14.91	14.6847	14.7103
1501	ENSG00000004455	8988.07	-0.15398	0.0591984	-2.60108	0.00929305	0.0801765	AK2	adenylate kinase 2 [Source:HGNC Symbol;Acc:HGNC:362]	13.1203	12.9385	13.0343	13.1202	13.0997	13.2567	13.2861	13.1847
1502	ENSG00000267002	284.449	-0.543267	0.208916	-2.60041	0.00931134	0.0802809	AC060780.1		8.05035	7.50102	7.97257	7.86604	8.59634	8.63259	8.2071	8.09504
1503	ENSG00000229152	254.088	-0.623102	0.239705	-2.59945	0.00933739	0.0804519	ANKRD10-IT1	ANKRD10 intronic transcript 1 [Source:HGNC Symbol;Acc:HGNC:39891]	7.38403	8.12762	7.62672	7.30536	8.04706	8.6742	8.17104	8.11359
1504	ENSG00000110651	11441.2	0.14072	0.0541707	2.59772	0.00938455	0.0808045	CD81	CD81 molecule [Source:HGNC Symbol;Acc:HGNC:1701]	13.5241	13.5018	13.5818	13.5934	13.4199	13.3124	13.3678	13.5306
1505	ENSG00000136682	2748.41	-0.175661	0.0676332	-2.59727	0.0093969	0.0808571	CBWD2	COBW domain containing 2 [Source:HGNC Symbol;Acc:HGNC:17907]	11.34	11.43	11.3066	11.2542	11.5082	11.5386	11.5157	11.4781
1506	ENSG00000183864	5814.13	0.139377	0.053669	2.59697	0.00940493	0.0808724	TOB2	transducer of ERBB2, 2 [Source:HGNC Symbol;Acc:HGNC:11980]	12.5643	12.5894	12.5646	12.5758	12.4456	12.4125	12.3579	12.5165
1507	ENSG00000137842	2579.46	0.194369	0.0748525	2.59669	0.0094127	0.0808855	TMEM62	transmembrane protein 62 [Source:HGNC Symbol;Acc:HGNC:26269]	11.519	11.4468	11.378	11.3622	11.0942	11.2506	11.2884	11.2876
1508	ENSG00000078369	26854.5	0.108779	0.0418988	2.59624	0.00942512	0.0809386	GNB1	G protein subunit beta 1 [Source:HGNC Symbol;Acc:HGNC:4396]	14.7737	14.7628	14.7642	14.7646	14.6821	14.5638	14.6789	14.7011
1509	ENSG00000124145	46881.1	0.120309	0.046346	2.59588	0.00943495	0.0809693	SDC4	syndecan 4 [Source:HGNC Symbol;Acc:HGNC:10661]	15.6304	15.5974	15.5795	15.4917	15.4189	15.4185	15.5573	15.4215
1510	ENSG00000122692	7225.25	-0.138188	0.0532482	-2.59517	0.00945435	0.081082	SMU1	DNA replication regulator and spliceosomal factor [Source:HGNC Symbol;Acc:HGNC:18247]	12.7226	12.834	12.7362	12.6952	12.9225	12.935	12.8319	12.855
1511	ENSG00000196531	36983.9	-0.109696	0.0422836	-2.5943	0.00947845	0.0812349	NACA	nascent polypeptide-associated complex alpha subunit [Source:HGNC Symbol;Acc:HGNC:7629]	15.0969	15.1303	15.1882	15.0565	15.2264	15.1813	15.2801	15.2244
1512	ENSG00000088726	457.331	0.459506	0.177237	2.59261	0.00952499	0.081472	TMEM40	transmembrane protein 40 [Source:HGNC Symbol;Acc:HGNC:25620]	8.95944	9.14952	9.37275	8.61637	8.68922	8.61327	8.6583	8.39711
1513	ENSG00000136628	17008.1	-0.124286	0.0479342	-2.59284	0.00951879	0.081472	EPRS	glutamyl-prolyl-tRNA synthetase [Source:HGNC Symbol;Acc:HGNC:3418]	13.9758	13.9939	14.0131	13.9788	14.0873	14.2336	14.0622	14.0694
1514	ENSG00000213943	694.867	-0.490598	0.189209	-2.5929	0.00951716	0.081472	KRT18P17	keratin 18 pseudogene 17 [Source:HGNC Symbol;Acc:HGNC:33385]	8.95565	9.45176	9.31219	8.90818	10.1165	9.08368	9.65161	9.63856
1515	ENSG00000164978	1098.5	-0.292266	0.112753	-2.59209	0.00953939	0.0815413	NUDT2	nudix hydrolase 2 [Source:HGNC Symbol;Acc:HGNC:8049]	10.0409	9.80475	10.038	9.90519	10.1165	10.0696	10.3885	10.3584
1516	ENSG00000129534	6225.87	-0.199709	0.077076	-2.59107	0.00956783	0.0817305	MIS18BP1	MIS18 binding protein 1 [Source:HGNC Symbol;Acc:HGNC:20190]	12.569	12.49	12.4739	12.4689	12.6321	12.9487	12.6611	12.5258
1517	ENSG00000173852	3093.89	-0.202154	0.0780295	-2.59074	0.00957691	0.0817541	DPY19L1	dpy-19 like 1 [Source:HGNC Symbol;Acc:HGNC:22205]	11.4506	11.5241	11.4665	11.5196	11.7756	11.8435	11.5944	11.5394
1518	ENSG00000073111	15073.3	0.130278	0.0502987	2.59008	0.00959545	0.0818584	MCM2	minichromosome maintenance complex component 2 [Source:HGNC Symbol;Acc:HGNC:6944]	13.936	13.8988	13.8992	14.0359	13.7414	13.8243	13.7866	13.8956
1519	ENSG00000154781	3853.36	0.20633	0.0797061	2.58864	0.0096356	0.0820649	CCDC174	coiled-coil domain containing 174 [Source:HGNC Symbol;Acc:HGNC:28033]	12.0612	12.0085	12.102	11.8641	11.7746	11.9535	11.8552	11.6178
1520	ENSG00000166415	1201.21	-0.279243	0.107877	-2.58853	0.00963866	0.0820649	WDR72	WD repeat domain 72 [Source:HGNC Symbol;Acc:HGNC:26790]	10.1775	10.0426	10.1523	9.95919	10.4199	10.3842	10.1267	10.499
1521	ENSG00000213699	2886.03	0.208887	0.0806936	2.58865	0.00963527	0.0820649	SLC35F6	solute carrier family 35 member F6 [Source:HGNC Symbol;Acc:HGNC:26055]	11.6099	11.5541	11.6376	11.58	11.5752	11.2766	11.4315	11.2419
1522	ENSG00000159842	5018.92	0.175112	0.0676892	2.58699	0.00968171	0.0823773	ABR	active BCR-related [Source:HGNC Symbol;Acc:HGNC:81]	12.3739	12.2929	12.3484	12.4919	12.179	12.063	12.2675	12.2914
1523	ENSG00000166289	2987.31	0.240051	0.0928687	2.58484	0.00974238	0.0828277	PLEKHF1	pleckstrin homology and FYVE domain containing 1 [Source:HGNC Symbol;Acc:HGNC:20764]	11.521	11.583	11.656	11.8579	11.4386	11.1742	11.5463	11.4937
1524	ENSG00000175029	7004.92	0.123628	0.0478314	2.58466	0.00974745	0.0828277	CTBP2	C-terminal binding protein 2 [Source:HGNC Symbol;Acc:HGNC:2495]	12.8381	12.8259	12.8302	12.8452	12.7188	12.6922	12.7647	12.6673
1525	ENSG00000178075	2800.74	-0.190265	0.0736336	-2.58394	0.00976793	0.0829473	GRAMD1C	GRAM domain containing 1C [Source:HGNC Symbol;Acc:HGNC:25252]	11.4254	11.3399	11.3121	11.3348	11.6503	11.6144	11.4443	11.456
1526	ENSG00000130764	4353.97	0.191328	0.0741211	2.58128	0.00984334	0.083533	LRRC47	leucine rich repeat containing 47 [Source:HGNC Symbol;Acc:HGNC:29207]	12.1183	12.1431	12.1103	12.3387	12.1321	11.8657	11.9527	11.9961
1527	ENSG00000116017	29865.6	0.119242	0.0462141	2.58022	0.00987382	0.0837367	ARID3A	AT-rich interaction domain 3A [Source:HGNC Symbol;Acc:HGNC:3031]	14.9135	14.8625	14.9033	15.0151	14.7769	14.7403	14.8546	14.8464
1528	ENSG00000134490	1517.49	0.238146	0.092321	2.57954	0.00989309	0.0838452	TMEM241	transmembrane protein 241 [Source:HGNC Symbol;Acc:HGNC:31723]	10.7734	10.5672	10.6398	10.7407	10.5375	10.5263	10.3315	10.371
1529	ENSG00000198380	15480	0.130655	0.0506957	2.57724	0.00995939	0.0843519	GFPT1	glutamine--fructose-6-phosphate transaminase 1 [Source:HGNC Symbol;Acc:HGNC:4241]	14.0688	13.9843	13.9962	13.8724	13.8325	13.9237	13.8118	13.8347
1530	ENSG00000072518	3982.17	0.189801	0.0736607	2.5767	0.00997494	0.0844284	MARK2	microtubule affinity regulating kinase 2 [Source:HGNC Symbol;Acc:HGNC:3332]	11.9934	12.0363	12.102	12.0718	11.8932	11.6956	12.0283	11.8092
1531	ENSG00000143819	584.55	0.39642	0.153866	2.5764	0.0099836	0.0844465	EPHX1	epoxide hydrolase 1 [Source:HGNC Symbol;Acc:HGNC:3401]	9.3747	9.24527	9.24665	9.61453	9.01045	8.79227	9.26577	8.80633
1532	ENSG00000204632	5429.79	0.162831	0.063216	2.5758	0.0100009	0.0845378	HLA-G	major histocompatibility complex, class I, G [Source:HGNC Symbol;Acc:HGNC:4964]	12.3792	12.4401	12.486	12.627	12.3398	12.2544	12.3537	12.3434
1533	ENSG00000143363	840.687	-0.327205	0.127053	-2.57535	0.0100139	0.0845924	PRUNE1	prune exopolyphosphatase 1 [Source:HGNC Symbol;Acc:HGNC:13420]	9.6293	9.55971	9.59605	9.37996	9.9206	10.0265	9.57089	9.92774
1534	ENSG00000100558	660.905	-0.37577	0.146047	-2.57295	0.0100836	0.0849142	PLEK2	pleckstrin 2 [Source:HGNC Symbol;Acc:HGNC:19238]	9.1607	9.36915	8.98363	9.1407	9.62166	9.29966	9.79622	9.41753
1535	ENSG00000135336	2498.04	-0.233852	0.0908902	-2.57291	0.0100848	0.0849142	ORC3	origin recognition complex subunit 3 [Source:HGNC Symbol;Acc:HGNC:8489]	11.1801	11.1001	11.138	11.239	11.585	11.4732	11.3547	11.15
1536	ENSG00000135486	166966	-0.102672	0.0398942	-2.57359	0.0100649	0.0849142	HNRNPA1	heterogeneous nuclear ribonucleoprotein A1 [Source:HGNC Symbol;Acc:HGNC:5031]	17.2894	17.2931	17.3305	17.2743	17.3485	17.4592	17.4455	17.3413
1537	ENSG00000146872	5461.77	0.155639	0.0604911	2.57293	0.0100843	0.0849142	TLK2	tousled like kinase 2 [Source:HGNC Symbol;Acc:HGNC:11842]	12.4958	12.5809	12.4727	12.4101	12.2237	12.376	12.3754	12.3612
1538	ENSG00000183826	1627.58	0.264778	0.102898	2.57319	0.0100765	0.0849142	BTBD9	BTB domain containing 9 [Source:HGNC Symbol;Acc:HGNC:21228]	10.9246	10.6126	10.6908	10.9295	10.4353	10.7139	10.4935	10.4615
1539	ENSG00000112739	10856.9	-0.134178	0.0521552	-2.57267	0.0100916	0.0849166	PRPF4B	pre-mRNA processing factor 4B [Source:HGNC Symbol;Acc:HGNC:17346]	13.3585	13.4117	13.3334	13.2419	13.4972	13.5379	13.4062	13.4437
1540	ENSG00000139880	1703.14	0.251905	0.0979361	2.57213	0.0101074	0.0849937	CDH24	cadherin 24 [Source:HGNC Symbol;Acc:HGNC:14265]	10.7852	10.9064	10.7988	10.9251	10.6151	10.3496	10.77	10.6472
1541	ENSG00000168765	257.639	-0.668205	0.259883	-2.57117	0.0101354	0.0851746	GSTM4	glutathione S-transferase mu 4 [Source:HGNC Symbol;Acc:HGNC:4636]	7.56425	7.73312	7.21883	7.96067	8.32581	7.59349	8.8242	8.23715
1542	ENSG00000006634	4269.59	-0.193122	0.0751326	-2.57041	0.0101578	0.085307	DBF4	DBF4 zinc finger [Source:HGNC Symbol;Acc:HGNC:17364]	11.9214	11.9397	12.0723	11.9015	12.1203	12.3496	12.0726	12.0521
1543	ENSG00000233215	246.49	-0.532475	0.207207	-2.56978	0.0101764	0.0854081	LINC01687	long intergenic non-protein coding RNA 1687 [Source:HGNC Symbol;Acc:HGNC:52474]	7.29075	7.86637	7.64788	7.77131	8.03363	8.10582	8.19368	8.41217
1544	ENSG00000124749	4990.9	-0.177076	0.068929	-2.56896	0.0102003	0.0855532	COL21A1	collagen type XXI alpha 1 chain [Source:HGNC Symbol;Acc:HGNC:17025]	12.2151	12.1428	12.2115	12.2061	12.3	12.5645	12.3121	12.2891
1545	ENSG00000110583	4184.66	-0.152501	0.0593939	-2.56762	0.01024	0.0858304	NAA40	N(alpha)-acetyltransferase 40, NatD catalytic subunit [Source:HGNC Symbol;Acc:HGNC:25845]	11.8904	11.9603	11.9538	12.0047	12.1055	12.0468	12.1843	12.0822
1546	ENSG00000135299	12083	-0.160653	0.0626306	-2.56509	0.010315	0.0862354	ANKRD6	ankyrin repeat domain 6 [Source:HGNC Symbol;Acc:HGNC:17280]	13.5351	13.5361	13.4384	13.3981	13.5984	13.8215	13.5585	13.5604
1547	ENSG00000155252	3646.14	0.203709	0.0794108	2.56526	0.01031	0.0862354	PI4K2A	phosphatidylinositol 4-kinase type 2 alpha [Source:HGNC Symbol;Acc:HGNC:30031]	11.8839	11.8697	12.0563	11.9044	11.9122	11.5745	11.7495	11.6512
1548	ENSG00000161920	839.353	-0.284874	0.111031	-2.56571	0.0102965	0.0862354	MED11	mediator complex subunit 11 [Source:HGNC Symbol;Acc:HGNC:32687]	9.54596	9.61487	9.62301	9.47119	9.92969	9.77682	9.9491	9.73455
1549	ENSG00000189091	27450	0.111507	0.0434706	2.56511	0.0103145	0.0862354	SF3B3	splicing factor 3b subunit 3 [Source:HGNC Symbol;Acc:HGNC:10770]	14.8057	14.8318	14.8412	14.7145	14.7293	14.6976	14.631	14.6916
1550	ENSG00000188021	4895.41	0.144614	0.0563881	2.56462	0.0103289	0.0862966	UBQLN2	ubiquilin 2 [Source:HGNC Symbol;Acc:HGNC:12509]	12.3452	12.3093	12.3207	12.3359	12.2724	12.1792	12.1738	12.1041
1551	ENSG00000166387	8523	0.131475	0.0512712	2.5643	0.0103385	0.0863206	PPFIBP2	PPFIA binding protein 2 [Source:HGNC Symbol;Acc:HGNC:9250]	13.162	13.0885	13.1395	13.0954	12.9949	12.9258	12.9525	13.0816
1552	ENSG00000177303	1112.96	0.247554	0.0965719	2.56342	0.0103647	0.0864841	CASKIN2	CASK interacting protein 2 [Source:HGNC Symbol;Acc:HGNC:18200]	10.3622	10.176	10.1336	10.2791	9.97256	10.0059	10.0065	9.98174
1553	ENSG00000198604	16660.5	0.123241	0.0480852	2.56298	0.0103779	0.0865378	BAZ1A	bromodomain adjacent to zinc finger domain 1A [Source:HGNC Symbol;Acc:HGNC:960]	14.0781	14.1114	14.114	14.0328	13.941	14.0696	13.91	13.919
1554	ENSG00000179364	1789	0.270521	0.105578	2.5623	0.0103982	0.0866513	PACS2	phosphofurin acidic cluster sorting protein 2 [Source:HGNC Symbol;Acc:HGNC:23794]	10.8096	11.0464	10.7228	11.1216	10.6573	10.5232	10.8391	10.6199
1555	ENSG00000132485	10302.5	-0.138559	0.0541019	-2.56107	0.0104352	0.0869038	ZRANB2	zinc finger RANBP2-type containing 2 [Source:HGNC Symbol;Acc:HGNC:13058]	13.1776	13.3345	13.26	13.2621	13.4262	13.4736	13.3961	13.293
1556	ENSG00000224831	329.378	-0.546217	0.213317	-2.56059	0.0104496	0.0869677	AC117395.2		7.75095	8.12001	8.39593	7.92591	8.94738	8.13861	8.7251	8.53422
1557	ENSG00000108639	2395.69	0.187331	0.0731947	2.55935	0.0104869	0.0871875	SYNGR2	synaptogyrin 2 [Source:HGNC Symbol;Acc:HGNC:11499]	11.2615	11.2474	11.3188	11.4345	11.1182	11.1416	11.08	11.1789
1558	ENSG00000182117	3404.62	-0.16118	0.0629791	-2.55926	0.0104894	0.0871875	NOP10	NOP10 ribonucleoprotein [Source:HGNC Symbol;Acc:HGNC:14378]	11.6522	11.5872	11.6866	11.6759	11.857	11.7821	11.7395	11.8654
1559	ENSG00000225031	527.339	-0.452176	0.176848	-2.55686	0.0105622	0.0877361	EIF4BP7	eukaryotic translation initiation factor 4B pseudogene 7 [Source:HGNC Symbol;Acc:HGNC:37940]	8.90146	8.92569	8.45315	8.88121	9.09371	8.95148	9.22018	9.64813
1560	ENSG00000132153	7710.03	0.164107	0.0641965	2.55632	0.0105786	0.0878087	DHX30	DExH-box helicase 30 [Source:HGNC Symbol;Acc:HGNC:16716]	13.0535	13.0304	12.8817	12.9986	12.8431	12.6624	12.8557	12.9377
1561	ENSG00000143164	8827.43	0.121891	0.0476857	2.55612	0.0105845	0.0878087	DCAF6	DDB1 and CUL4 associated factor 6 [Source:HGNC Symbol;Acc:HGNC:30002]	13.1457	13.1138	13.2388	13.1693	13.0334	13.0775	13.0455	13.0259
1562	ENSG00000014824	4596.22	-0.197822	0.0774455	-2.55434	0.0106388	0.0881465	SLC30A9	solute carrier family 30 member 9 [Source:HGNC Symbol;Acc:HGNC:1329]	12.047	12.1569	12.0749	11.9717	12.1246	12.4608	12.2939	12.1435
1563	ENSG00000242622	221.473	-0.52838	0.206845	-2.55448	0.0106347	0.0881465	AC092910.3		7.38403	7.70797	7.30128	7.60547	8.11878	7.83274	8.08645	8.09504
1564	ENSG00000172270	26474.5	0.131323	0.0514198	2.55395	0.010651	0.0881907	BSG	basigin (Ok blood group) [Source:HGNC Symbol;Acc:HGNC:1116]	14.7134	14.6743	14.7646	14.8666	14.6236	14.5272	14.6581	14.6869
1565	ENSG00000196670	2889.82	-0.222153	0.0869988	-2.55352	0.0106642	0.0882434	ZFP62	ZFP62 zinc finger protein [Source:HGNC Symbol;Acc:HGNC:23241]	11.4766	11.3485	11.3647	11.3354	11.3926	11.7769	11.7076	11.5047
1566	ENSG00000163960	5602.63	0.197875	0.0775005	2.55321	0.0106736	0.0882652	UBXN7	UBX domain protein 7 [Source:HGNC Symbol;Acc:HGNC:29119]	12.5465	12.5931	12.581	12.4661	12.3353	12.5635	12.1289	12.3394
1567	ENSG00000163041	13135.9	-0.151742	0.0595008	-2.55026	0.0107644	0.088959	H3F3A	H3 histone family member 3A [Source:HGNC Symbol;Acc:HGNC:4764]	13.5151	13.5341	13.6316	13.7233	13.8076	13.6181	13.8177	13.7688
1568	ENSG00000117305	1055.22	-0.278222	0.109199	-2.54785	0.0108389	0.0895175	HMGCL	3-hydroxymethyl-3-methylglutaryl-CoA lyase [Source:HGNC Symbol;Acc:HGNC:5005]	9.95799	9.88547	9.82541	9.92292	10.243	10.3391	10.1419	9.95756
1569	ENSG00000178741	5529.5	-0.157154	0.0616912	-2.54742	0.0108522	0.0895706	COX5A	cytochrome c oxidase subunit 5A [Source:HGNC Symbol;Acc:HGNC:2267]	12.3703	12.3093	12.3261	12.4028	12.5819	12.3797	12.4735	12.5926
1570	ENSG00000099250	104.258	-0.743975	0.292126	-2.54676	0.0108727	0.0896478	NRP1	neuropilin 1 [Source:HGNC Symbol;Acc:HGNC:8004]	6.53165	6.32933	5.93909	6.35857	6.94898	6.93553	7.22522	7.02392
1571	ENSG00000129084	1000.05	-0.281412	0.110518	-2.5463	0.0108871	0.0896478	PSMA1	proteasome subunit alpha 1 [Source:HGNC Symbol;Acc:HGNC:9530]	9.74372	9.98304	9.87262	9.65401	10.2135	10.0133	10.0518	10.1212
1572	ENSG00000160201	319.737	-0.599852	0.235572	-2.54636	0.0108851	0.0896478	U2AF1	U2 small nuclear RNA auxiliary factor 1 [Source:HGNC Symbol;Acc:HGNC:12453]	8.1665	8.33237	7.30128	7.98339	8.49707	8.87245	8.7589	8.14097
1573	ENSG00000165006	7293.34	0.149937	0.058886	2.54623	0.0108893	0.0896478	UBAP1	ubiquitin associated protein 1 [Source:HGNC Symbol;Acc:HGNC:12461]	12.9362	12.9365	12.9633	12.7798	12.6536	12.7697	12.8239	12.7693
1574	ENSG00000252690	97.991	-1.01703	0.399571	-2.54532	0.0109179	0.0898265	SCARNA15	small Cajal body-specific RNA 15 [Source:HGNC Symbol;Acc:HGNC:32572]	6.61097	6.03795	5.51661	5.76499	7.55846	7.15445	5.79984	7.14607
1575	ENSG00000169180	9229.42	0.136179	0.0535164	2.54462	0.0109397	0.0899486	XPO6	exportin 6 [Source:HGNC Symbol;Acc:HGNC:19733]	13.1384	13.2677	13.2939	13.2495	13.0757	13.0328	13.1171	13.1805
1576	ENSG00000184635	2396.94	0.204017	0.080234	2.54278	0.0109975	0.0903094	ZNF93	zinc finger protein 93 [Source:HGNC Symbol;Acc:HGNC:13169]	11.4019	11.3001	11.3567	11.2395	11.1644	11.2593	10.9955	11.0549
1577	ENSG00000270574	91.8741	-1.08066	0.424986	-2.54281	0.0109965	0.0903094	AC010680.2		5.66336	6.40639	5.81984	5.56864	6.43941	7.2476	7.71917	5.75679
1578	ENSG00000110047	2482.79	0.227229	0.089395	2.54186	0.0110265	0.0904327	EHD1	EH domain containing 1 [Source:HGNC Symbol;Acc:HGNC:3242]	11.239	11.3918	11.3433	11.5556	11.3163	10.9993	11.1922	11.1171
1579	ENSG00000267317	332.858	-0.456913	0.179751	-2.54193	0.0110244	0.0904327	AC027307.2		8.274	8.24415	7.82554	8.1633	8.6145	8.76452	8.375	8.59158
1580	ENSG00000169242	8695.85	0.153961	0.0605857	2.54121	0.0110468	0.090542	EFNA1	ephrin A1 [Source:HGNC Symbol;Acc:HGNC:3221]	13.138	13.1826	13.1653	13.159	12.9458	12.8591	13.1345	13.0731
1581	ENSG00000015133	9811.61	0.124127	0.0488711	2.53988	0.0110889	0.0906963	CCDC88C	coiled-coil domain containing 88C [Source:HGNC Symbol;Acc:HGNC:19967]	13.3259	13.3194	13.3015	13.338	13.1131	13.2666	13.1662	13.2367
1582	ENSG00000020577	5330.89	0.160231	0.0630749	2.54034	0.0110746	0.0906963	SAMD4A	sterile alpha motif domain containing 4A [Source:HGNC Symbol;Acc:HGNC:23023]	12.4843	12.4768	12.496	12.3724	12.3181	12.345	12.3694	12.1503
1583	ENSG00000088247	21762.3	0.125052	0.0492389	2.53971	0.0110945	0.0906963	KHSRP	KH-type splicing regulatory protein [Source:HGNC Symbol;Acc:HGNC:6316]	14.5303	14.4454	14.4459	14.4603	14.3067	14.242	14.435	14.3909
1584	ENSG00000145425	123409	-0.100278	0.0394776	-2.54012	0.0110813	0.0906963	RPS3A	ribosomal protein S3A [Source:HGNC Symbol;Acc:HGNC:10421]	16.8039	16.8269	16.9296	16.8845	16.9866	16.9469	16.986	16.9291
1585	ENSG00000147642	1118.42	0.259638	0.102239	2.53951	0.0111007	0.0906963	SYBU	syntabulin [Source:HGNC Symbol;Acc:HGNC:26011]	10.2613	10.3282	10.2303	10.1867	9.89297	9.99251	10.1696	9.89862
1586	ENSG00000123595	2102.28	0.207691	0.0818232	2.53829	0.0111395	0.0908705	RAB9A	RAB9A, member RAS oncogene family [Source:HGNC Symbol;Acc:HGNC:9792]	11.2138	11.1486	11.1761	11.0085	10.8392	10.9963	11.0223	10.8551
1587	ENSG00000138190	1809.85	-0.220515	0.086879	-2.53818	0.011143	0.0908705	EXOC6	exocyst complex component 6 [Source:HGNC Symbol;Acc:HGNC:23196]	10.8571	10.7051	10.6772	10.5805	10.9389	11.0309	10.8704	10.8661
1588	ENSG00000188786	2149.47	0.24529	0.0966279	2.5385	0.0111328	0.0908705	MTF1	metal regulatory transcription factor 1 [Source:HGNC Symbol;Acc:HGNC:7428]	11.1801	11.1864	11.1954	11.191	10.633	11.0852	11.0897	10.9145
1589	ENSG00000025434	1262.44	-0.238879	0.0941455	-2.53734	0.0111699	0.0909593	NR1H3	nuclear receptor subfamily 1 group H member 3 [Source:HGNC Symbol;Acc:HGNC:7966]	10.1578	10.1585	10.2315	10.1645	10.5705	10.313	10.4167	10.3584
1590	ENSG00000085871	95.9753	-0.854414	0.336783	-2.53698	0.0111812	0.0909593	MGST2	microsomal glutathione S-transferase 2 [Source:HGNC Symbol;Acc:HGNC:7063]	5.58694	5.86673	6.15155	6.64171	6.55674	7.05488	7.06744	7.10031
1591	ENSG00000143801	1125.05	0.293109	0.115536	2.53696	0.011182	0.0909593	PSEN2	presenilin 2 [Source:HGNC Symbol;Acc:HGNC:9509]	10.2334	10.424	10.257	10.1781	9.77685	10.1212	9.8428	10.154
1592	ENSG00000196305	30441.8	-0.115295	0.045438	-2.53741	0.0111675	0.0909593	IARS	isoleucyl-tRNA synthetase [Source:HGNC Symbol;Acc:HGNC:5330]	14.8772	14.8716	14.8487	14.7381	14.9649	15.0062	14.9426	14.885
1593	ENSG00000226943	138.106	-0.773958	0.305257	-2.53543	0.0112308	0.0912986	ALG1L5P	asparagine-linked glycosylation 1-like 5, pseudogene [Source:HGNC Symbol;Acc:HGNC:44374]	6.8586	7.04311	6.60544	6.04967	7.60461	6.91042	7.36743	7.7895
1594	ENSG00000133678	1420.45	-0.251553	0.0992321	-2.535	0.0112448	0.0913551	TMEM254	transmembrane protein 254 [Source:HGNC Symbol;Acc:HGNC:25804]	10.2917	10.2476	10.3685	10.454	10.4805	10.4801	10.6134	10.7765
1595	ENSG00000185950	2369.99	0.217589	0.0858787	2.53368	0.0112872	0.0916419	IRS2	insulin receptor substrate 2 [Source:HGNC Symbol;Acc:HGNC:6126]	11.4983	11.2121	11.282	11.256	11.185	10.957	11.1644	11.0739
1596	ENSG00000075239	2786.94	-0.17477	0.068992	-2.53319	0.011303	0.0916554	ACAT1	acetyl-CoA acetyltransferase 1 [Source:HGNC Symbol;Acc:HGNC:93]	11.2957	11.3803	11.3546	11.3853	11.5959	11.5988	11.4499	11.4696
1597	ENSG00000123342	5232.76	0.152123	0.0600484	2.53334	0.011298	0.0916554	MMP19	matrix metallopeptidase 19 [Source:HGNC Symbol;Acc:HGNC:7165]	12.4248	12.4166	12.4525	12.4159	12.3901	12.1716	12.2244	12.3073
1598	ENSG00000130956	1653.55	0.228147	0.0900944	2.53231	0.0113313	0.0917698	HABP4	hyaluronan binding protein 4 [Source:HGNC Symbol;Acc:HGNC:17062]	10.8672	10.8443	10.6301	10.8529	10.5763	10.5252	10.6919	10.4929
1599	ENSG00000189143	43509.4	0.13416	0.0529787	2.53234	0.0113303	0.0917698	CLDN4	claudin 4 [Source:HGNC Symbol;Acc:HGNC:2046]	15.4442	15.4367	15.4038	15.6051	15.3562	15.2202	15.3765	15.402
1600	ENSG00000173334	1735.03	0.219824	0.086828	2.53172	0.0113505	0.0918678	TRIB1	tribbles pseudokinase 1 [Source:HGNC Symbol;Acc:HGNC:16891]	10.8469	10.9537	10.775	10.8857	10.654	10.7603	10.6654	10.5008
1601	ENSG00000131748	2511.16	0.187998	0.074266	2.53141	0.0113605	0.0918919	STARD3	StAR related lipid transfer domain containing 3 [Source:HGNC Symbol;Acc:HGNC:17579]	11.3928	11.4284	11.2786	11.4376	11.169	11.1088	11.2999	11.2057
1602	ENSG00000217026	66.5075	-1.09464	0.432512	-2.53089	0.0113774	0.0919706	RPL10P1	ribosomal protein L10 pseudogene 1 [Source:HGNC Symbol;Acc:HGNC:10300]	5.12895	5.60864	5.3197	5.62752	7.17379	5.39823	6.2947	6.67009
1603	ENSG00000074219	1147.33	-0.28712	0.113501	-2.52967	0.0114171	0.0921191	TEAD2	TEA domain transcription factor 2 [Source:HGNC Symbol;Acc:HGNC:11715]	9.80193	10.0294	9.93707	10.2501	10.3964	10.1616	10.3161	10.3249
1604	ENSG00000170734	3950.46	0.181104	0.0715906	2.52971	0.0114156	0.0921191	POLH	DNA polymerase eta [Source:HGNC Symbol;Acc:HGNC:9181]	12.1406	11.9835	11.9784	12.0349	11.9872	11.8685	11.7072	11.8426
1605	ENSG00000146410	1692.31	-0.211012	0.0834601	-2.52829	0.0114619	0.0922507	MTFR2	mitochondrial fission regulator 2 [Source:HGNC Symbol;Acc:HGNC:21115]	10.6379	10.7121	10.5906	10.5157	10.9171	10.8044	10.7594	10.8252
1606	ENSG00000164889	11315.4	0.163468	0.0646434	2.52877	0.0114462	0.0922507	SLC4A2	solute carrier family 4 member 2 [Source:HGNC Symbol;Acc:HGNC:11028]	13.4705	13.5021	13.554	13.6493	13.3868	13.1898	13.4369	13.4966
1607	ENSG00000204574	15883.8	0.105546	0.0417413	2.52858	0.0114523	0.0922507	ABCF1	ATP binding cassette subfamily F member 1 [Source:HGNC Symbol;Acc:HGNC:70]	14.0281	13.9634	14.0014	14.035	13.9018	13.8771	13.9506	13.8755
1608	ENSG00000272008	149.064	0.734727	0.290588	2.52841	0.0114579	0.0922507	AL139274.2		7.68832	7.61903	7.41262	7.45916	6.31168	7.28714	7.09657	6.30081
1609	ENSG00000116698	13533.5	0.116554	0.0461326	2.5265	0.0115207	0.0925805	SMG7	SMG7, nonsense mediated mRNA decay factor [Source:HGNC Symbol;Acc:HGNC:16792]	13.8353	13.8051	13.7902	13.6916	13.6289	13.6928	13.6571	13.6797
1610	ENSG00000127948	6754.14	0.152471	0.0603516	2.52639	0.0115243	0.0925805	POR	cytochrome p450 oxidoreductase [Source:HGNC Symbol;Acc:HGNC:9208]	12.7483	12.7923	12.7248	12.9113	12.6564	12.5333	12.6663	12.7121
1611	ENSG00000132017	2566.82	0.211447	0.0836836	2.52674	0.0115127	0.0925805	DCAF15	DDB1 and CUL4 associated factor 15 [Source:HGNC Symbol;Acc:HGNC:25095]	11.3837	11.4479	11.3685	11.5074	11.3499	10.9963	11.2667	11.2319
1612	ENSG00000112237	11163.7	-0.127959	0.0506568	-2.526	0.011537	0.0926249	CCNC	cyclin C [Source:HGNC Symbol;Acc:HGNC:1581]	13.3172	13.4101	13.4032	13.3918	13.5007	13.6102	13.4836	13.4375
1613	ENSG00000142867	2545.07	0.218552	0.0865432	2.52535	0.0115585	0.0927398	BCL10	B-cell CLL/lymphoma 10 [Source:HGNC Symbol;Acc:HGNC:989]	11.2538	11.5384	11.4591	11.408	11.221	11.316	11.0128	11.2388
1614	ENSG00000150054	5509.52	-0.145924	0.0577987	-2.5247	0.0115799	0.0928515	MPP7	membrane palmitoylated protein 7 [Source:HGNC Symbol;Acc:HGNC:26542]	12.3795	12.2445	12.3777	12.4064	12.4991	12.5232	12.541	12.4296
1615	ENSG00000177225	2844.13	-0.228753	0.0906135	-2.52449	0.0115867	0.0928515	GATD1	glutamine amidotransferase like class 1 domain containing 1 [Source:HGNC Symbol;Acc:HGNC:26616]	11.0912	11.5154	11.4823	11.29	11.67	11.5008	11.5969	11.5666
1616	ENSG00000156261	22798.2	-0.0929635	0.0368376	-2.5236	0.0116159	0.0929699	CCT8	chaperonin containing TCP1 subunit 8 [Source:HGNC Symbol;Acc:HGNC:1623]	14.4385	14.4385	14.4282	14.4125	14.5123	14.5553	14.5187	14.5029
1617	ENSG00000164045	6364.8	0.134273	0.0532065	2.52362	0.0116155	0.0929699	CDC25A	cell division cycle 25A [Source:HGNC Symbol;Acc:HGNC:1725]	12.7674	12.6627	12.7232	12.6518	12.5425	12.5229	12.5712	12.6295
1618	ENSG00000131871	4353.16	0.170598	0.0676248	2.52272	0.0116451	0.093021	SELENOS	selenoprotein S [Source:HGNC Symbol;Acc:HGNC:30396]	12.2711	12.1945	12.2124	11.9911	12.0234	12.0041	11.9603	12.0125
1619	ENSG00000151806	5346.35	-0.175973	0.0697455	-2.52308	0.0116333	0.093021	GUF1	GUF1 homolog, GTPase [Source:HGNC Symbol;Acc:HGNC:25799]	12.2119	12.3784	12.3077	12.2713	12.4204	12.6523	12.3639	12.4269
1620	ENSG00000160633	12170.7	0.133924	0.0530907	2.52254	0.011651	0.093021	SAFB	scaffold attachment factor B [Source:HGNC Symbol;Acc:HGNC:10520]	13.6364	13.6883	13.6371	13.5831	13.399	13.5196	13.6139	13.4698
1621	ENSG00000170515	21501.6	-0.104014	0.0412298	-2.52277	0.0116434	0.093021	PA2G4	proliferation-associated 2G4 [Source:HGNC Symbol;Acc:HGNC:8550]	14.3603	14.3283	14.3634	14.3045	14.4815	14.3795	14.4728	14.4371
1622	ENSG00000143891	2702.37	-0.187458	0.0743385	-2.52169	0.0116794	0.0931328	GALM	galactose mutarotase [Source:HGNC Symbol;Acc:HGNC:24063]	11.2507	11.2452	11.4625	11.2443	11.51	11.4483	11.4631	11.5416
1623	ENSG00000165525	6349.49	-0.167454	0.0664034	-2.52177	0.0116767	0.0931328	NEMF	nuclear export mediator factor [Source:HGNC Symbol;Acc:HGNC:10663]	12.4388	12.5619	12.6761	12.4973	12.6913	12.8509	12.6468	12.6583
1624	ENSG00000114391	43941.4	-0.138228	0.0548238	-2.52132	0.0116916	0.0931727	RPL24	ribosomal protein L24 [Source:HGNC Symbol;Acc:HGNC:10325]	15.274	15.2942	15.3538	15.4793	15.4557	15.375	15.5487	15.5749
1625	ENSG00000069248	6682.81	-0.140851	0.0558979	-2.5198	0.0117422	0.093461	NUP133	nucleoporin 133 [Source:HGNC Symbol;Acc:HGNC:18016]	12.6578	12.665	12.588	12.6249	12.7482	12.891	12.7518	12.703
1626	ENSG00000177076	1587.66	0.25636	0.101733	2.51993	0.0117379	0.093461	ACER2	alkaline ceramidase 2 [Source:HGNC Symbol;Acc:HGNC:23675]	10.9334	10.6775	10.5704	10.8186	10.4237	10.648	10.5278	10.3825
1627	ENSG00000153165	184.947	-0.688263	0.273214	-2.51913	0.0117644	0.0935421	RGPD3	RANBP2-like and GRIP domain containing 3 [Source:HGNC Symbol;Acc:HGNC:32416]	7.0977	7.23136	6.92728	7.34098	7.12396	7.81255	8.35505	7.81239
1628	ENSG00000166272	5561.62	0.164709	0.0653906	2.51885	0.011774	0.0935421	WBP1L	WW domain binding protein 1 like [Source:HGNC Symbol;Acc:HGNC:23510]	12.5094	12.4102	12.559	12.6003	12.4393	12.382	12.3848	12.2118
1629	ENSG00000215817	420.224	-0.506302	0.200996	-2.51897	0.0117698	0.0935421	ZC3H11B	zinc finger CCCH-type containing 11B pseudogene [Source:HGNC Symbol;Acc:HGNC:25659]	8.59011	8.51454	8.13125	8.49907	9.19371	8.29226	9.04697	9.09939
1630	ENSG00000170921	7440.32	0.139921	0.0555567	2.51854	0.0117844	0.0935672	TANC2	tetratricopeptide repeat, ankyrin repeat and coiled-coil containing 2 [Source:HGNC Symbol;Acc:HGNC:30212]	13.0073	12.9674	12.8209	12.9165	12.8076	12.7431	12.7581	12.8473
1631	ENSG00000213585	26214.9	-0.0987538	0.0392144	-2.51831	0.0117921	0.0935709	VDAC1	voltage dependent anion channel 1 [Source:HGNC Symbol;Acc:HGNC:12669]	14.5976	14.658	14.625	14.6301	14.7696	14.6983	14.7502	14.6874
1632	ENSG00000091527	34990.8	0.127987	0.0508313	2.51789	0.0118061	0.093625	CDV3	CDV3 homolog [Source:HGNC Symbol;Acc:HGNC:26928]	15.2408	15.1654	15.1566	15.0608	15.0234	15.1413	14.9877	14.958
1633	ENSG00000135736	869.881	0.338599	0.134522	2.51706	0.0118339	0.0937874	CCDC102A	coiled-coil domain containing 102A [Source:HGNC Symbol;Acc:HGNC:28097]	9.84563	9.70406	10.1682	9.94335	9.75041	9.55383	9.32645	9.68426
1634	ENSG00000174231	28396.8	0.107164	0.0426025	2.51544	0.0118883	0.0941611	PRPF8	pre-mRNA processing factor 8 [Source:HGNC Symbol;Acc:HGNC:17340]	14.9132	14.8563	14.8386	14.773	14.752	14.6894	14.7669	14.7459
1635	ENSG00000076043	2826.61	-0.175961	0.0699678	-2.51489	0.0119071	0.0942098	REXO2	RNA exonuclease 2 [Source:HGNC Symbol;Acc:HGNC:17851]	11.3942	11.2874	11.3454	11.4661	11.6225	11.5432	11.5577	11.475
1636	ENSG00000248527	9664.92	-0.383222	0.152385	-2.51483	0.011909	0.0942098	MTATP6P1	mitochondrially encoded ATP synthase 6 pseudogene 1 [Source:HGNC Symbol;Acc:HGNC:44575]	12.8071	12.9697	13.1496	13.1802	13.6462	13.109	13.2604	13.5865
1637	ENSG00000090266	1814.4	-0.252612	0.100508	-2.51335	0.0119589	0.094374	NDUFB2	NADH:ubiquinone oxidoreductase subunit B2 [Source:HGNC Symbol;Acc:HGNC:7697]	10.4699	10.6288	10.7153	10.9251	10.8314	10.9516	10.9444	11.0519
1638	ENSG00000204604	10959.8	0.157137	0.0625072	2.5139	0.0119403	0.094374	ZNF468	zinc finger protein 468 [Source:HGNC Symbol;Acc:HGNC:33105]	13.5072	13.4948	13.5792	13.3985	13.3843	13.4839	13.2419	13.2326
1639	ENSG00000250317	1469.67	-0.208116	0.0827997	-2.51349	0.0119544	0.094374	SMIM20	small integral membrane protein 20 [Source:HGNC Symbol;Acc:HGNC:37260]	10.342	10.4416	10.4319	10.4397	10.567	10.5948	10.6425	10.6834
1640	ENSG00000256940	79.354	-0.877231	0.348995	-2.51359	0.011951	0.094374	AP001453.2		5.7709	5.79212	5.8445	5.91434	6.9054	6.00769	6.78683	6.91181
1641	ENSG00000125734	1929.63	0.217803	0.0866781	2.51278	0.0119784	0.0944125	GPR108	G protein-coupled receptor 108 [Source:HGNC Symbol;Acc:HGNC:17829]	10.9353	10.9289	11.038	11.1645	10.7351	10.7175	10.8283	10.9165
1642	ENSG00000125779	2743.71	0.170724	0.0679369	2.51298	0.0119717	0.0944125	PANK2	pantothenate kinase 2 [Source:HGNC Symbol;Acc:HGNC:15894]	11.4885	11.485	11.5239	11.5244	11.2151	11.3508	11.3781	11.3862
1643	ENSG00000170776	6192.1	0.137644	0.0547906	2.51218	0.0119988	0.0945161	AKAP13	A-kinase anchoring protein 13 [Source:HGNC Symbol;Acc:HGNC:371]	12.7306	12.6269	12.7037	12.5893	12.5176	12.5887	12.4998	12.4952
1644	ENSG00000103876	1628.18	-0.23409	0.0931983	-2.51174	0.0120136	0.0945751	FAH	fumarylacetoacetate hydrolase [Source:HGNC Symbol;Acc:HGNC:3579]	10.4525	10.6126	10.5168	10.6045	10.7132	10.6631	10.9708	10.7626
1645	ENSG00000138778	7063.06	-0.209061	0.0832534	-2.51114	0.0120342	0.0946797	CENPE	centromere protein E [Source:HGNC Symbol;Acc:HGNC:1856]	12.7744	12.5844	12.6834	12.6639	12.8046	13.181	12.7387	12.7775
1646	ENSG00000147050	8159.85	0.153488	0.0611502	2.51001	0.0120728	0.0949261	KDM6A	lysine demethylase 6A [Source:HGNC Symbol;Acc:HGNC:12637]	13.0799	13.1805	13.0013	13.0073	12.8926	12.9993	12.792	12.9707
1647	ENSG00000110697	2722.25	0.173559	0.0691619	2.50946	0.0120914	0.0949926	PITPNM1	phosphatidylinositol transfer protein membrane associated 1 [Source:HGNC Symbol;Acc:HGNC:9003]	11.4566	11.4698	11.4853	11.5678	11.2225	11.3154	11.3472	11.3953
1648	ENSG00000222038	591.333	-0.444968	0.177325	-2.50933	0.012096	0.0949926	POTEJ	POTE ankyrin domain family member J [Source:HGNC Symbol;Acc:HGNC:37094]	8.85333	8.90149	8.92993	9.17565	9.75041	8.8886	9.26149	9.61271
1649	ENSG00000143761	27865.9	0.106497	0.0424577	2.50831	0.012131	0.0952099	ARF1	ADP ribosylation factor 1 [Source:HGNC Symbol;Acc:HGNC:652]	14.766	14.7852	14.8611	14.8591	14.7457	14.6575	14.695	14.7481
1650	ENSG00000204147	694.716	0.338243	0.134965	2.50616	0.0122051	0.0957338	ASAH2B	N-acylsphingosine amidohydrolase 2B [Source:HGNC Symbol;Acc:HGNC:23456]	9.73931	9.30519	9.72776	9.59437	9.40927	9.18659	9.24857	9.19612
1651	ENSG00000115271	272.865	0.704212	0.281158	2.50468	0.0122562	0.0960761	GCA	grancalcin [Source:HGNC Symbol;Acc:HGNC:15990]	8.2432	8.25113	8.53114	8.57209	6.62997	7.5372	7.73778	8.38571
1652	ENSG00000038532	2298.74	0.192528	0.0768827	2.50418	0.0122735	0.0961001	CLEC16A	C-type lectin domain containing 16A [Source:HGNC Symbol;Acc:HGNC:29013]	11.221	11.2798	11.2678	11.2728	10.8959	11.1362	11.1023	11.1228
1653	ENSG00000260942	312.984	-0.63309	0.252815	-2.50416	0.0122741	0.0961001	CAPN10-AS1	CAPN10 antisense RNA 1 (head to head) [Source:HGNC Symbol;Acc:HGNC:48839]	8.22441	7.27995	7.97815	8.13313	8.70201	7.79209	8.78	8.80348
1654	ENSG00000135966	6689.48	0.152162	0.0607828	2.50338	0.0123015	0.0962561	TGFBRAP1	transforming growth factor beta receptor associated protein 1 [Source:HGNC Symbol;Acc:HGNC:16836]	12.8142	12.7923	12.6914	12.8269	12.5566	12.5529	12.7582	12.6408
1655	ENSG00000230513	152.262	-0.676342	0.270264	-2.50252	0.0123312	0.0964309	THAP7-AS1	THAP7 antisense RNA 1 [Source:HGNC Symbol;Acc:HGNC:41013]	6.4477	7.14406	6.90402	6.94925	7.21007	7.56159	7.93343	7.43126
1656	ENSG00000160932	4802.01	0.246708	0.0986158	2.5017	0.0123597	0.0965371	LY6E	lymphocyte antigen 6 family member E [Source:HGNC Symbol;Acc:HGNC:6727]	12.1318	12.1753	12.4412	12.5927	12.0297	11.892	12.1649	12.2873
1657	ENSG00000167378	1468.59	0.220231	0.088028	2.50183	0.0123553	0.0965371	IRGQ	immunity related GTPase Q [Source:HGNC Symbol;Acc:HGNC:24868]	10.6672	10.7095	10.5942	10.5312	10.3646	10.3728	10.5162	10.3681
1658	ENSG00000142949	35134.4	0.118362	0.0473197	2.50133	0.0123727	0.0965803	PTPRF	protein tyrosine phosphatase, receptor type F [Source:HGNC Symbol;Acc:HGNC:9670]	15.1539	15.1228	15.1053	15.2482	15.0554	14.9725	15.003	15.1254
1659	ENSG00000023191	7228.73	0.178835	0.0715259	2.50028	0.0124095	0.0968094	RNH1	ribonuclease/angiogenin inhibitor 1 [Source:HGNC Symbol;Acc:HGNC:10074]	12.8171	12.8478	12.9394	13.0131	12.7469	12.5073	12.8223	12.8117
1660	ENSG00000085365	3149.85	-0.194719	0.0779481	-2.49806	0.0124874	0.0972993	SCAMP1	secretory carrier membrane protein 1 [Source:HGNC Symbol;Acc:HGNC:10563]	11.5139	11.6317	11.361	11.5617	11.8159	11.7431	11.579	11.7159
1661	ENSG00000104142	3003.57	0.248402	0.0994303	2.49825	0.0124809	0.0972993	VPS18	VPS18, CORVET/HOPS core subunit [Source:HGNC Symbol;Acc:HGNC:15972]	11.7632	11.5118	11.4926	11.8819	11.5245	11.3432	11.2244	11.5737
1662	ENSG00000177125	3478.16	0.165144	0.0661332	2.49714	0.01252	0.0974948	ZBTB34	zinc finger and BTB domain containing 34 [Source:HGNC Symbol;Acc:HGNC:31446]	11.8259	11.9146	11.8556	11.7798	11.5712	11.6952	11.6818	11.7633
1663	ENSG00000074842	4204.78	0.175151	0.070159	2.49648	0.0125432	0.0976166	MYDGF	myeloid derived growth factor [Source:HGNC Symbol;Acc:HGNC:16948]	11.986	12.092	12.1816	12.2202	12.0478	11.8389	11.9655	11.9332
1664	ENSG00000244627	152.643	-0.649549	0.260227	-2.49608	0.0125574	0.0976687	Z98749.2		7.0977	6.84512	6.85633	6.81637	7.08542	7.49561	7.60218	7.89513
1665	ENSG00000171680	187.007	0.833003	0.334016	2.4939	0.0126347	0.0982107	PLEKHG5	pleckstrin homology and RhoGEF domain containing G5 [Source:HGNC Symbol;Acc:HGNC:29105]	8.40775	8.04568	7.34513	7.62004	5.87282	7.65523	7.2427	7.01408
1666	ENSG00000155868	1340.87	-0.277846	0.111433	-2.49339	0.012653	0.0982349	MED7	mediator complex subunit 7 [Source:HGNC Symbol;Acc:HGNC:2378]	10.0301	10.4926	10.2512	10.1583	10.528	10.6366	10.5411	10.3758
1667	ENSG00000213741	11581.8	-0.34081	0.136674	-2.4936	0.0126455	0.0982349	RPS29	ribosomal protein S29 [Source:HGNC Symbol;Acc:HGNC:10419]	13.2245	13.2571	13.246	13.5276	13.6654	13.3463	13.6582	13.9146
1668	ENSG00000105699	5942.95	0.212704	0.0853483	2.49219	0.0126958	0.0985084	LSR	lipolysis stimulated lipoprotein receptor [Source:HGNC Symbol;Acc:HGNC:29572]	12.5814	12.5396	12.6769	12.7515	12.4714	12.1082	12.5017	12.582
1669	ENSG00000130023	1286.19	-0.331148	0.132927	-2.4912	0.0127311	0.0987235	ERMARD	ER membrane associated RNA degradation [Source:HGNC Symbol;Acc:HGNC:21056]	10.3906	9.92529	10.1386	10.1293	10.731	10.6289	10.1489	10.3632
1670	ENSG00000157933	2125.03	0.223986	0.0899327	2.4906	0.0127529	0.0988332	SKI	SKI proto-oncogene [Source:HGNC Symbol;Acc:HGNC:10896]	11.0774	11.1116	11.2321	11.2199	10.8564	10.7769	11.1354	10.9555
1671	ENSG00000070404	423.746	0.458333	0.184133	2.48914	0.0128051	0.0990113	FSTL3	follistatin like 3 [Source:HGNC Symbol;Acc:HGNC:3973]	8.46758	8.94948	9.09568	9.15328	8.36388	8.63642	8.65177	8.24558
1672	ENSG00000105171	1816.25	-0.204542	0.0821691	-2.48929	0.0128	0.0990113	POP4	POP4 homolog, ribonuclease P/MRP subunit [Source:HGNC Symbol;Acc:HGNC:30081]	10.7418	10.7365	10.6185	10.7834	11.0473	10.9031	10.8941	10.8537
1673	ENSG00000120071	5046.07	0.148489	0.0596759	2.48826	0.0128371	0.0990113	KANSL1	KAT8 regulatory NSL complex subunit 1 [Source:HGNC Symbol;Acc:HGNC:24565]	12.4324	12.3812	12.4134	12.2621	12.1821	12.2033	12.2999	12.2113
1674	ENSG00000141480	1008.15	-0.280658	0.11279	-2.48833	0.0128344	0.0990113	ARRB2	arrestin beta 2 [Source:HGNC Symbol;Acc:HGNC:712]	9.73268	9.90994	9.81921	9.85679	10.2818	9.87902	10.0897	10.1718
1675	ENSG00000148248	27179.6	0.101037	0.0405965	2.48881	0.012817	0.0990113	SURF4	surfeit 4 [Source:HGNC Symbol;Acc:HGNC:11476]	14.7901	14.7509	14.7417	14.8354	14.6288	14.6817	14.7107	14.6927
1676	ENSG00000164327	4300.55	-0.203878	0.0819294	-2.48846	0.0128299	0.0990113	RICTOR	RPTOR independent companion of MTOR complex 2 [Source:HGNC Symbol;Acc:HGNC:28611]	11.9748	11.9507	11.9066	12.025	12.3081	12.2437	11.883	12.2059
1677	ENSG00000274827	618.014	-0.42929	0.172502	-2.48861	0.0128245	0.0990113	LINC01297	long intergenic non-protein coding RNA 1297 [Source:HGNC Symbol;Acc:HGNC:50443]	8.86146	9.44872	9.00838	8.74492	9.57142	9.60362	9.56047	9.10404
1678	ENSG00000149483	1729.25	-0.207325	0.0833443	-2.48757	0.012862	0.0991443	TMEM138	transmembrane protein 138 [Source:HGNC Symbol;Acc:HGNC:26944]	10.5475	10.6612	10.6345	10.7457	10.907	10.769	10.9269	10.8195
1679	ENSG00000153006	3803.47	0.166458	0.0669495	2.48633	0.0129069	0.0994319	SREK1IP1	SREK1 interacting protein 1 [Source:HGNC Symbol;Acc:HGNC:26716]	12.1259	11.9011	11.9658	11.894	11.7947	11.8234	11.8218	11.7892
1680	ENSG00000011523	3037.57	-0.225203	0.0905861	-2.48607	0.0129163	0.0994451	CEP68	centrosomal protein 68 [Source:HGNC Symbol;Acc:HGNC:29076]	11.4377	11.2285	11.4749	11.6389	11.8339	11.5345	11.6359	11.6884
1681	ENSG00000068323	8270.8	0.127369	0.0512673	2.48441	0.0129766	0.09985	TFE3	transcription factor binding to IGHM enhancer 3 [Source:HGNC Symbol;Acc:HGNC:11752]	13.1285	13.0741	13.0559	13.0457	12.9542	12.8689	12.9375	13.0297
1682	ENSG00000272145	170.528	-0.659841	0.265628	-2.48408	0.0129886	0.0998825	NFYC-AS1	NFYC antisense RNA 1 [Source:HGNC Symbol;Acc:HGNC:49451]	6.63014	7.35962	6.75596	7.32328	7.69271	7.87227	7.32704	7.90048
1683	ENSG00000152256	1996.25	-0.198122	0.0797919	-2.48298	0.0130287	0.100132	PDK1	pyruvate dehydrogenase kinase 1 [Source:HGNC Symbol;Acc:HGNC:8809]	10.913	10.9169	10.8114	10.8003	10.9902	11.1893	11.0299	11.0196
1684	ENSG00000103264	1458.82	0.294764	0.118744	2.48235	0.0130519	0.10025	FBXO31	F-box protein 31 [Source:HGNC Symbol;Acc:HGNC:16510]	10.4046	10.6341	10.6925	10.8382	10.6072	10.1047	10.3067	10.3671
1685	ENSG00000189180	2706.36	-0.196647	0.0792298	-2.48198	0.0130654	0.100295	ZNF33A	zinc finger protein 33A [Source:HGNC Symbol;Acc:HGNC:13096]	11.3858	11.2561	11.3335	11.2241	11.443	11.6664	11.3826	11.4817
1686	ENSG00000153395	7876.33	-0.148416	0.0598216	-2.48097	0.0131025	0.10052	LPCAT1	lysophosphatidylcholine acyltransferase 1 [Source:HGNC Symbol;Acc:HGNC:25718]	12.8163	12.8715	12.7774	12.9947	13.0142	12.9811	13.1096	12.9536
1687	ENSG00000171475	6788.83	0.138337	0.0557653	2.48071	0.0131123	0.100535	WIPF2	WAS/WASL interacting protein family member 2 [Source:HGNC Symbol;Acc:HGNC:30923]	12.9031	12.7706	12.8081	12.698	12.6714	12.6908	12.6356	12.634
1688	ENSG00000204946	314.085	0.63962	0.258113	2.47806	0.0132098	0.101223	ZNF783	zinc finger family member 783 [Source:HGNC Symbol;Acc:HGNC:27222]	8.80354	8.42787	8.46909	8.60542	7.46148	8.42226	8.34294	7.14607
1689	ENSG00000127554	2558.75	0.21595	0.0871838	2.47695	0.0132511	0.101479	GFER	growth factor, augmenter of liver regeneration [Source:HGNC Symbol;Acc:HGNC:4236]	11.4082	11.2921	11.472	11.5215	11.2438	11.0148	11.1826	11.3738
1690	ENSG00000239672	2471.98	-0.240623	0.0971554	-2.47668	0.0132609	0.101495	NME1	NME/NM23 nucleoside diphosphate kinase 1 [Source:HGNC Symbol;Acc:HGNC:7849]	11.0438	11.0232	11.1912	11.3109	11.3122	11.2273	11.3461	11.63
1691	ENSG00000107104	5352.4	0.161824	0.0653564	2.47602	0.0132857	0.101564	KANK1	KN motif and ankyrin repeat domains 1 [Source:HGNC Symbol;Acc:HGNC:19309]	12.5553	12.4645	12.3706	12.4629	12.4006	12.3731	12.2022	12.2263
1692	ENSG00000079950	4781.07	-0.145226	0.0586718	-2.47523	0.0133152	0.10173	STX7	syntaxin 7 [Source:HGNC Symbol;Acc:HGNC:11442]	12.2068	12.1506	12.1912	12.042	12.3178	12.3228	12.2411	12.2934
1693	ENSG00000022840	15263.1	0.127252	0.051426	2.47448	0.0133431	0.101883	RNF10	ring finger protein 10 [Source:HGNC Symbol;Acc:HGNC:10055]	13.998	13.9363	13.9915	13.9131	13.8218	13.7078	13.8861	13.9069
1694	ENSG00000213430	164.631	-0.676375	0.273609	-2.47205	0.013434	0.10249	HSPD1P1	heat shock protein family D (Hsp60) member 1 pseudogene 1 [Source:HGNC Symbol;Acc:HGNC:35133]	6.55189	7.10606	6.90402	7.30536	8.04706	7.64766	7.70032	7.15505
1695	ENSG00000247627	1389.55	-0.343359	0.138903	-2.47193	0.0134384	0.10249	MTND4P12	mitochondrially encoded NADH:ubiquinone oxidoreductase core subunit 4 pseudogene 12 [Source:HGNC Symbol;Acc:HGNC:42199]	10.2049	10.1915	10.3854	10.249	10.7649	10.1523	10.4234	10.9433
1696	ENSG00000102967	1456.26	-0.281929	0.114079	-2.47136	0.0134601	0.102578	DHODH	dihydroorotate dehydrogenase (quinone) [Source:HGNC Symbol;Acc:HGNC:2867]	10.1856	10.3478	10.4073	10.4862	10.7901	10.307	10.7442	10.6842
1697	ENSG00000243517	316.105	-0.577285	0.233605	-2.47121	0.0134658	0.102578	AC024940.2		8.00701	7.74305	7.51598	8.51085	8.75617	8.10028	8.7282	8.59489
1698	ENSG00000129355	231.881	0.480447	0.194452	2.47078	0.0134818	0.102639	CDKN2D	cyclin dependent kinase inhibitor 2D [Source:HGNC Symbol;Acc:HGNC:1790]	7.93947	8.1502	8.1462	8.08142	7.7097	7.59349	7.42215	7.68176
1699	ENSG00000213085	140.098	-0.74837	0.302917	-2.47054	0.0134908	0.102647	CFAP45	cilia and flagella associated protein 45 [Source:HGNC Symbol;Acc:HGNC:17229]	6.23881	7.00232	6.662	6.85384	7.9503	7.48715	6.8452	7.37856
1700	ENSG00000132305	14978	-0.102534	0.0415149	-2.46982	0.013518	0.102794	IMMT	inner membrane mitochondrial protein [Source:HGNC Symbol;Acc:HGNC:6047]	13.8056	13.8159	13.8432	13.8085	13.9707	13.9373	13.8894	13.8854
1701	ENSG00000170027	16860.8	0.110207	0.0446515	2.46815	0.0135813	0.103172	YWHAG	tyrosine 3-monooxygenase/tryptophan 5-monooxygenase activation protein gamma [Source:HGNC Symbol;Acc:HGNC:12852]	14.1637	14.0848	14.1058	14.0245	14.0004	14.0146	13.9878	13.9371
1702	ENSG00000197299	3315.14	-0.181349	0.0734836	-2.46788	0.0135917	0.103172	BLM	Bloom syndrome RecQ like helicase [Source:HGNC Symbol;Acc:HGNC:1058]	11.5261	11.6407	11.6516	11.5832	11.8154	11.9284	11.656	11.7197
1703	ENSG00000233762	418.609	-0.580296	0.235128	-2.468	0.0135871	0.103172	AC007969.1		8.4992	8.1907	8.26052	8.5907	9.52418	8.08353	8.95719	8.98317
1704	ENSG00000164808	1814.27	-0.193802	0.0785406	-2.46754	0.0136044	0.103208	SPIDR	scaffolding protein involved in DNA repair [Source:HGNC Symbol;Acc:HGNC:28971]	10.7418	10.714	10.7605	10.6864	10.8725	11.0273	10.9208	10.851
1705	ENSG00000070413	5358.33	0.196344	0.0795823	2.46718	0.0136183	0.103254	DGCR2	DiGeorge syndrome critical region gene 2 [Source:HGNC Symbol;Acc:HGNC:2845]	12.589	12.3806	12.4362	12.5179	12.1675	12.104	12.3719	12.4693
1706	ENSG00000158195	13222.3	0.108104	0.0438313	2.46636	0.0136493	0.10339	WASF2	WAS protein family member 2 [Source:HGNC Symbol;Acc:HGNC:12733]	13.7901	13.7415	13.7038	13.7389	13.6707	13.5778	13.6575	13.635
1707	ENSG00000162702	14153.8	0.149894	0.0607772	2.46629	0.0136522	0.10339	ZNF281	zinc finger protein 281 [Source:HGNC Symbol;Acc:HGNC:13075]	13.9141	13.8658	13.8745	13.7909	13.6385	13.8993	13.6722	13.6205
1708	ENSG00000178425	2211.05	-0.185448	0.0752357	-2.46489	0.0137056	0.103643	NT5DC1	5'-nucleotidase domain containing 1 [Source:HGNC Symbol;Acc:HGNC:21556]	11.0366	11.1193	10.947	10.952	11.1481	11.1755	11.2667	11.2105
1709	ENSG00000213695	77.1885	-0.984589	0.399438	-2.46494	0.0137037	0.103643	RPS7P14	ribosomal protein S7 pseudogene 14 [Source:HGNC Symbol;Acc:HGNC:36602]	5.54716	5.32087	5.45391	6.34108	6.35552	6.41711	7.34333	6.3948
1710	ENSG00000274211	1926.16	0.213628	0.0866722	2.46478	0.0137097	0.103643	SOCS7	suppressor of cytokine signaling 7 [Source:HGNC Symbol;Acc:HGNC:29846]	10.9836	11.0604	10.9808	11.0325	10.9344	10.6687	10.6831	10.9012
1711	ENSG00000102580	13990.1	0.147886	0.0600051	2.46455	0.0137184	0.103648	DNAJC3	DnaJ heat shock protein family (Hsp40) member C3 [Source:HGNC Symbol;Acc:HGNC:9439]	13.897	13.8503	13.814	13.8137	13.774	13.8247	13.537	13.6322
1712	ENSG00000275342	1719.07	0.262857	0.106699	2.46353	0.0137578	0.103885	PRAG1	PEAK1 related kinase activating pseudokinase 1 [Source:HGNC Symbol;Acc:HGNC:25438]	10.8942	10.8644	10.8431	10.894	10.56	10.3414	10.5837	10.9005
1713	ENSG00000176407	8850.96	0.127383	0.0517281	2.46255	0.0137953	0.104063	KCMF1	potassium channel modulatory factor 1 [Source:HGNC Symbol;Acc:HGNC:20589]	13.2319	13.1744	13.2152	13.0698	13.0516	12.9971	13.0877	13.0485
1714	ENSG00000239521	616.751	0.340566	0.138301	2.46249	0.0137974	0.104063	GATS	GATS, stromal antigen 3 opposite strand [Source:HGNC Symbol;Acc:HGNC:29954]	9.25941	9.2764	9.59423	9.56078	8.93298	9.21249	9.13851	9.06407
1715	ENSG00000163399	73516.5	0.0865068	0.035143	2.46157	0.0138331	0.104211	ATP1A1	ATPase Na+/K+ transporting subunit alpha 1 [Source:HGNC Symbol;Acc:HGNC:799]	16.2414	16.1896	16.2138	16.1882	16.1404	16.142	16.1218	16.0826
1716	ENSG00000196967	447.89	0.403818	0.164042	2.46167	0.013829	0.104211	ZNF585A	zinc finger protein 585A [Source:HGNC Symbol;Acc:HGNC:26305]	9.10355	8.85414	8.93568	9.08402	8.57332	8.68903	8.81254	8.24137
1717	ENSG00000110660	3527.1	-0.152023	0.0617708	-2.46108	0.013852	0.104272	SLC35F2	solute carrier family 35 member F2 [Source:HGNC Symbol;Acc:HGNC:23615]	11.6863	11.7355	11.6547	11.7474	11.9218	11.7834	11.876	11.8509
1718	ENSG00000121897	1072.58	-0.280995	0.114182	-2.46094	0.0138573	0.104272	LIAS	lipoic acid synthetase [Source:HGNC Symbol;Acc:HGNC:16429]	10.0763	9.95766	9.98359	9.63081	10.2356	10.0838	10.2441	10.2357
1719	ENSG00000143224	336.877	-0.607194	0.246776	-2.4605	0.0138742	0.104339	PPOX	protoporphyrinogen oxidase [Source:HGNC Symbol;Acc:HGNC:9280]	7.47165	8.23009	8.43703	7.9434	8.9932	8.0027	8.51102	8.9705
1720	ENSG00000114744	5114.38	-0.15209	0.0618319	-2.45974	0.0139039	0.104484	COMMD2	COMM domain containing 2 [Source:HGNC Symbol;Acc:HGNC:24993]	12.3276	12.208	12.2215	12.2103	12.431	12.4161	12.4595	12.2636
1721	ENSG00000131558	3112.69	-0.185264	0.075323	-2.45959	0.0139096	0.104484	EXOC4	exocyst complex component 4 [Source:HGNC Symbol;Acc:HGNC:30389]	11.613	11.5473	11.4725	11.3938	11.6563	11.8364	11.6192	11.6535
1722	ENSG00000117616	3445.77	-0.203617	0.0828098	-2.45885	0.0139383	0.104639	RSRP1	arginine and serine rich protein 1 [Source:HGNC Symbol;Acc:HGNC:25234]	11.4859	11.7775	11.533	11.761	11.7211	11.9539	11.902	11.8103
1723	ENSG00000116731	6059.49	0.16071	0.0653956	2.4575	0.0139908	0.104852	PRDM2	PR/SET domain 2 [Source:HGNC Symbol;Acc:HGNC:9347]	12.7021	12.6726	12.6203	12.5753	12.3838	12.6518	12.4233	12.4562
1724	ENSG00000151575	167.202	-0.733117	0.298279	-2.45783	0.013978	0.104852	TEX9	testis expressed 9 [Source:HGNC Symbol;Acc:HGNC:29585]	7.49275	6.91711	6.80702	6.55336	8.12513	7.98478	7.20753	7.30783
1725	ENSG00000254726	399.575	-0.425385	0.173097	-2.45749	0.013991	0.104852	MEX3A	mex-3 RNA binding family member A [Source:HGNC Symbol;Acc:HGNC:33482]	8.40218	8.33237	8.48877	8.45098	8.53093	8.64786	9.09105	9.01804
1726	ENSG00000204394	15159.7	0.14671	0.0597062	2.4572	0.0140024	0.104876	VARS	valyl-tRNA synthetase [Source:HGNC Symbol;Acc:HGNC:12651]	13.9282	13.905	13.9841	14.0181	13.8848	13.6152	13.8783	13.8561
1727	ENSG00000164976	980.459	-0.292877	0.119226	-2.45649	0.0140302	0.105024	KIAA1161	KIAA1161 [Source:HGNC Symbol;Acc:HGNC:19918]	9.83328	9.97989	9.7718	9.51473	10.0662	10.1854	9.9597	10.0922
1728	ENSG00000114942	46119.7	-0.102469	0.0417352	-2.45522	0.01408	0.105214	EEF1B2	eukaryotic translation elongation factor 1 beta 2 [Source:HGNC Symbol;Acc:HGNC:3208]	15.3998	15.4452	15.4673	15.4508	15.478	15.5052	15.6148	15.5718
1729	ENSG00000133983	167.482	-0.718584	0.292664	-2.45532	0.014076	0.105214	COX16	COX16, cytochrome c oxidase assembly homolog [Source:HGNC Symbol;Acc:HGNC:20213]	6.57185	7.48334	6.53146	7.15337	7.96453	7.40865	8.01197	7.3318
1730	ENSG00000274602	2871.37	-0.215782	0.0878763	-2.45553	0.0140679	0.105214	PI4KAP1	phosphatidylinositol 4-kinase alpha pseudogene 1 [Source:HGNC Symbol;Acc:HGNC:33576]	11.2218	11.4161	11.3679	11.4857	11.5112	11.4108	11.7692	11.6508
1731	ENSG00000228649	432.051	-0.355944	0.145031	-2.45427	0.0141172	0.105381	SNHG26	small nucleolar RNA host gene 26 [Source:HGNC Symbol;Acc:HGNC:53131]	8.5044	8.49996	8.73606	8.5264	8.89635	8.86266	8.94656	8.99071
1732	ENSG00000239857	667.203	0.408766	0.166556	2.45423	0.0141186	0.105381	GET4	golgi to ER traffic protein 4 [Source:HGNC Symbol;Acc:HGNC:21690]	9.43044	9.54132	9.54808	9.75649	9.04433	9.03224	9.62687	8.82896
1733	ENSG00000169635	21347.3	0.120382	0.0490552	2.454	0.0141277	0.105388	HIC2	HIC ZBTB transcriptional repressor 2 [Source:HGNC Symbol;Acc:HGNC:18595]	14.4588	14.3804	14.3838	14.535	14.2386	14.3138	14.3628	14.3623
1734	ENSG00000141052	505.609	0.497849	0.202964	2.45289	0.0141713	0.105653	MYOCD	myocardin [Source:HGNC Symbol;Acc:HGNC:16067]	9.26555	9.40245	9.12365	9.02228	9.10016	8.91409	7.97585	8.64356
1735	ENSG00000196693	2579.88	-0.190194	0.0775602	-2.45221	0.0141982	0.105792	ZNF33B	zinc finger protein 33B [Source:HGNC Symbol;Acc:HGNC:13097]	11.2225	11.2553	11.1978	11.2647	11.3607	11.5973	11.3119	11.4164
1736	ENSG00000198920	1215.37	0.269617	0.109982	2.45146	0.0142276	0.10595	KIAA0753	KIAA0753 [Source:HGNC Symbol;Acc:HGNC:29110]	10.487	10.3364	10.5158	10.1382	10.2194	9.96229	10.0909	10.1439
1737	ENSG00000105656	3274.21	0.183593	0.0749509	2.44951	0.0143051	0.106466	ELL	elongation factor for RNA polymerase II [Source:HGNC Symbol;Acc:HGNC:23114]	11.8181	11.7426	11.6861	11.815	11.6005	11.408	11.7096	11.5953
1738	ENSG00000173812	36429.8	0.131003	0.0534863	2.44928	0.0143144	0.106474	EIF1	eukaryotic translation initiation factor 1 [Source:HGNC Symbol;Acc:HGNC:3249]	15.2292	15.2505	15.3005	15.0778	15.1415	14.9704	15.1085	15.1172
1739	ENSG00000198478	2807.97	-0.160408	0.0655257	-2.44802	0.0143645	0.106785	SH3BGRL2	SH3 domain binding glutamate rich protein like 2 [Source:HGNC Symbol;Acc:HGNC:15567]	11.4005	11.3843	11.3674	11.3414	11.4676	11.6066	11.559	11.4972
1740	ENSG00000274070	1450.54	0.31072	0.126939	2.4478	0.0143733	0.106789	CASTOR2	cytosolic arginine sensor for mTORC1 subunit 2 [Source:HGNC Symbol;Acc:HGNC:37073]	10.6707	10.739	10.6729	10.5108	10.1244	10.0654	10.7069	10.369
1741	ENSG00000115596	4364.63	0.241481	0.0986749	2.44724	0.0143954	0.106866	WNT6	Wnt family member 6 [Source:HGNC Symbol;Acc:HGNC:12785]	12.0546	12.1482	12.1358	12.4581	12.0377	11.6613	11.9731	12.1489
1742	ENSG00000136854	3801.88	-0.144737	0.0591456	-2.44713	0.0144001	0.106866	STXBP1	syntaxin binding protein 1 [Source:HGNC Symbol;Acc:HGNC:11444]	11.806	11.8212	11.8628	11.7834	11.9789	11.9201	12.0299	11.922
1743	ENSG00000250182	4024.51	-0.48339	0.19757	-2.44667	0.0144181	0.106939	EEF1A1P13	eukaryotic translation elongation factor 1 alpha 1 pseudogene 13 [Source:HGNC Symbol;Acc:HGNC:3196]	11.7119	11.6647	11.5681	11.8891	12.4351	11.6284	12.069	12.4952
1744	ENSG00000156983	4250.87	0.25966	0.106142	2.44634	0.0144315	0.106977	BRPF1	bromodomain and PHD finger containing 1 [Source:HGNC Symbol;Acc:HGNC:14255]	12.1769	12.1137	12.2198	12.2004	11.4856	11.8318	12.1941	12.0626
1745	ENSG00000061273	3271.08	0.178515	0.0730265	2.44452	0.0145045	0.10732	HDAC7	histone deacetylase 7 [Source:HGNC Symbol;Acc:HGNC:14067]	11.8113	11.8032	11.6332	11.7947	11.6694	11.4445	11.6355	11.5767
1746	ENSG00000111361	4250.66	-0.163365	0.0668301	-2.44448	0.014506	0.10732	EIF2B1	eukaryotic translation initiation factor 2B subunit alpha [Source:HGNC Symbol;Acc:HGNC:3257]	11.9837	12.0269	11.947	11.92	12.0726	12.0522	12.2858	12.1096
1747	ENSG00000113387	12959.8	-0.115847	0.0473875	-2.44467	0.0144986	0.10732	SUB1	SUB1 homolog, transcriptional regulator [Source:HGNC Symbol;Acc:HGNC:19985]	13.5464	13.5673	13.646	13.6481	13.7392	13.7519	13.7388	13.6423
1748	ENSG00000128165	1065.56	0.300632	0.12299	2.44436	0.014511	0.10732	ADM2	adrenomedullin 2 [Source:HGNC Symbol;Acc:HGNC:28898]	10.3693	10.2476	10.0407	10.1293	9.62166	9.90784	10.1196	9.90662
1749	ENSG00000196757	995.799	-0.277648	0.113703	-2.44187	0.0146115	0.108002	ZNF700	zinc finger protein 700 [Source:HGNC Symbol;Acc:HGNC:25292]	9.61734	9.93724	9.85604	9.82727	10.1788	10.2253	9.98199	9.97415
1750	ENSG00000103254	755.068	0.31362	0.128469	2.44121	0.0146383	0.108097	FAM173A	family with sequence similarity 173 member A [Source:HGNC Symbol;Acc:HGNC:14152]	9.59068	9.60128	9.66859	9.95057	9.38831	9.38414	9.54471	9.25787
1751	ENSG00000157837	4872.02	0.151234	0.0619574	2.44093	0.0146494	0.108097	SPPL3	signal peptide peptidase like 3 [Source:HGNC Symbol;Acc:HGNC:30424]	12.3785	12.3076	12.3193	12.2917	12.0841	12.0922	12.2618	12.2427
1752	ENSG00000213390	2978.1	-0.188936	0.0773989	-2.44107	0.0146438	0.108097	ARHGAP19	Rho GTPase activating protein 19 [Source:HGNC Symbol;Acc:HGNC:23724]	11.3645	11.4839	11.4823	11.4361	11.7059	11.7382	11.6267	11.4414
1753	ENSG00000101236	1158.72	0.269886	0.110588	2.44045	0.0146688	0.10812	RNF24	ring finger protein 24 [Source:HGNC Symbol;Acc:HGNC:13779]	10.4457	10.329	10.3896	10.0359	10.0794	9.95617	9.97938	10.1303
1754	ENSG00000138385	24759.2	-0.137025	0.0561477	-2.44044	0.0146692	0.10812	SSB	Sjogren syndrome antigen B [Source:HGNC Symbol;Acc:HGNC:11316]	14.5078	14.5082	14.5777	14.5073	14.6494	14.8346	14.5961	14.5543
1755	ENSG00000188976	12166.8	0.151645	0.0621719	2.43913	0.0147228	0.108453	NOC2L	NOC2 like nucleolar associated transcriptional repressor [Source:HGNC Symbol;Acc:HGNC:24517]	13.6526	13.5264	13.6814	13.712	13.4047	13.3728	13.614	13.565
1756	ENSG00000171302	4215.48	0.18572	0.0761489	2.4389	0.014732	0.108459	CANT1	calcium activated nucleotidase 1 [Source:HGNC Symbol;Acc:HGNC:19721]	12.0077	12.1475	12.1214	12.2392	12.0971	11.8213	11.8388	12.0097
1757	ENSG00000132780	28999.8	-0.114037	0.0467665	-2.43843	0.0147513	0.108539	NASP	nuclear autoantigenic sperm protein [Source:HGNC Symbol;Acc:HGNC:7644]	14.8053	14.7657	14.7756	14.7147	14.7913	14.973	14.9077	14.84
1758	ENSG00000024526	6998.79	-0.192801	0.0791132	-2.43703	0.0148084	0.108813	DEPDC1	DEP domain containing 1 [Source:HGNC Symbol;Acc:HGNC:22949]	12.7963	12.593	12.6597	12.6371	12.9261	13.0824	12.7441	12.6771
1759	ENSG00000094975	9472.47	0.167431	0.0687063	2.4369	0.0148136	0.108813	SUCO	SUN domain containing ossification factor [Source:HGNC Symbol;Acc:HGNC:1240]	13.3889	13.2498	13.3251	13.1923	13.1504	13.2989	13.0593	12.9645
1760	ENSG00000121749	5541.1	-0.160559	0.0659031	-2.43629	0.0148389	0.108813	TBC1D15	TBC1 domain family member 15 [Source:HGNC Symbol;Acc:HGNC:25694]	12.3898	12.3063	12.3433	12.3738	12.6017	12.602	12.3355	12.502
1761	ENSG00000125386	2813.48	0.173429	0.0711793	2.43651	0.0148298	0.108813	FAM193A	family with sequence similarity 193 member A [Source:HGNC Symbol;Acc:HGNC:16822]	11.5158	11.6293	11.5177	11.502	11.4911	11.3578	11.3103	11.3134
1762	ENSG00000196290	2030.91	-0.199673	0.0819535	-2.43642	0.0148336	0.108813	NIF3L1	NGG1 interacting factor 3 like 1 [Source:HGNC Symbol;Acc:HGNC:13390]	11.0294	10.811	10.787	10.9044	11.1102	11.0007	11.1459	11.0763
1763	ENSG00000205609	418.727	-0.419851	0.172327	-2.43636	0.014836	0.108813	EIF3CL	eukaryotic translation initiation factor 3 subunit C like [Source:HGNC Symbol;Acc:HGNC:26347]	8.5044	8.54041	8.39593	8.50694	9.0807	8.99392	8.44838	9.02541
1764	ENSG00000114850	14619.1	0.114531	0.0470187	2.43585	0.0148567	0.108882	SSR3	signal sequence receptor subunit 3 [Source:HGNC Symbol;Acc:HGNC:11325]	13.8557	13.8583	13.9902	13.8582	13.7834	13.7813	13.7315	13.8118
1765	ENSG00000185728	6809.57	0.141044	0.057948	2.43398	0.0149339	0.109386	YTHDF3	YTH N6-methyladenosine RNA binding protein 3 [Source:HGNC Symbol;Acc:HGNC:26465]	12.8611	12.7838	12.825	12.7363	12.7464	12.6846	12.5401	12.6667
1766	ENSG00000169714	22069.7	-0.092742	0.0381086	-2.43362	0.0149486	0.109431	CNBP	CCHC-type zinc finger nucleic acid binding protein [Source:HGNC Symbol;Acc:HGNC:13164]	14.4099	14.3683	14.3965	14.3559	14.4613	14.4964	14.4957	14.4476
1767	ENSG00000172530	1610.64	0.285323	0.117298	2.43246	0.0149966	0.109721	BANP	BTG3 associated nuclear protein [Source:HGNC Symbol;Acc:HGNC:13450]	10.8933	10.8598	10.5593	10.8233	10.731	10.1603	10.5402	10.5304
1768	ENSG00000111727	1407.25	0.250033	0.10281	2.43198	0.0150164	0.109742	HCFC2	host cell factor C2 [Source:HGNC Symbol;Acc:HGNC:24972]	10.6614	10.5524	10.666	10.4242	10.2661	10.5149	10.3497	10.163
1769	ENSG00000284024	5164.48	0.137941	0.056718	2.43204	0.0150139	0.109742	AC069544.2		12.4727	12.348	12.4121	12.3724	12.2993	12.3103	12.1902	12.2529
1770	ENSG00000163463	114.166	-0.755927	0.310938	-2.43112	0.0150523	0.109942	KRTCAP2	keratinocyte associated protein 2 [Source:HGNC Symbol;Acc:HGNC:28942]	6.31185	6.89945	6.26546	6.07104	6.8756	7.40865	7.41446	6.91181
1771	ENSG00000176623	1696.71	-0.20773	0.0854898	-2.42989	0.0151036	0.110255	RMDN1	regulator of microtubule dynamics 1 [Source:HGNC Symbol;Acc:HGNC:24285]	10.5688	10.6146	10.6495	10.6531	10.7598	10.8069	10.9878	10.7501
1772	ENSG00000242951	194.029	-0.670827	0.276162	-2.42911	0.0151359	0.110428	AC007182.2		6.57185	7.45943	7.37927	7.35847	8.02007	7.23754	7.94415	8.23715
1773	ENSG00000115353	122.702	0.916405	0.377351	2.42852	0.0151604	0.110538	TACR1	tachykinin receptor 1 [Source:HGNC Symbol;Acc:HGNC:11526]	8.21809	6.99402	6.83189	6.73837	6.69967	6.81896	5.99809	5.97536
1774	ENSG00000143622	2433.15	0.208675	0.0859402	2.42814	0.0151766	0.110538	RIT1	Ras like without CAAX 1 [Source:HGNC Symbol;Acc:HGNC:10023]	11.3356	11.3235	11.5167	11.2049	11.1911	11.1854	11.1989	10.9785
1775	ENSG00000198205	291.016	-0.473342	0.194934	-2.42821	0.0151736	0.110538	ZXDA	zinc finger, X-linked, duplicated A [Source:HGNC Symbol;Acc:HGNC:13198]	7.58405	8.02547	8.08545	7.98902	8.09311	8.46599	8.53959	8.48877
1776	ENSG00000058668	24946.8	-0.102561	0.0422741	-2.42609	0.0152624	0.111038	ATP2B4	ATPase plasma membrane Ca2+ transporting 4 [Source:HGNC Symbol;Acc:HGNC:817]	14.5356	14.5534	14.5469	14.5813	14.6616	14.7381	14.6087	14.6161
1777	ENSG00000137720	768.866	-0.275908	0.113722	-2.42617	0.0152591	0.111038	C11orf1	chromosome 11 open reading frame 1 [Source:HGNC Symbol;Acc:HGNC:1163]	9.52819	9.46982	9.41862	9.35404	9.80083	9.72916	9.57779	9.76127
1778	ENSG00000168385	35838.6	-0.0912004	0.0376093	-2.42494	0.0153109	0.111237	2021-09-02	septin 2 [Source:HGNC Symbol;Acc:HGNC:7729]	15.085	15.0657	15.0933	15.0876	15.189	15.2253	15.137	15.1436
1779	ENSG00000175793	465.626	0.377019	0.155486	2.42478	0.0153175	0.111237	SFN	stratifin [Source:HGNC Symbol;Acc:HGNC:10773]	9.06181	8.85871	9.05401	9.17565	8.84344	8.56583	8.42943	8.78624
1780	ENSG00000185306	275.463	-0.519563	0.214285	-2.42463	0.0153241	0.111237	C12orf56	chromosome 12 open reading frame 56 [Source:HGNC Symbol;Acc:HGNC:26967]	7.36127	7.933	7.83172	8.08142	8.68493	8.22259	8.24662	8.18109
1781	ENSG00000188215	1152.35	0.248623	0.102539	2.42467	0.0153223	0.111237	DCUN1D3	defective in cullin neddylation 1 domain containing 3 [Source:HGNC Symbol;Acc:HGNC:28734]	10.3332	10.3224	10.4042	10.0814	10.1197	9.99848	10.0555	9.9918
1782	ENSG00000105726	4444.88	0.167413	0.0690633	2.42405	0.0153484	0.111325	ATP13A1	ATPase 13A1 [Source:HGNC Symbol;Acc:HGNC:24215]	12.1272	12.2254	12.1612	12.2797	11.9872	11.9087	12.1777	12.0413
1783	ENSG00000136122	2853.99	-0.195984	0.0808541	-2.42392	0.0153539	0.111325	BORA	bora, aurora kinase A activator [Source:HGNC Symbol;Acc:HGNC:24724]	11.3537	11.3647	11.4057	11.3869	11.5642	11.672	11.3482	11.6868
1784	ENSG00000136231	20593.1	-0.112806	0.0465425	-2.42373	0.0153621	0.111325	IGF2BP3	insulin like growth factor 2 mRNA binding protein 3 [Source:HGNC Symbol;Acc:HGNC:28868]	14.2758	14.2946	14.247	14.2715	14.4342	14.4626	14.3447	14.2934
1785	ENSG00000204843	11288.4	0.143071	0.0590382	2.42336	0.0153777	0.111377	DCTN1	dynactin subunit 1 [Source:HGNC Symbol;Acc:HGNC:2711]	13.5204	13.5386	13.528	13.5433	13.249	13.316	13.5296	13.4456
1786	ENSG00000167513	6866.89	0.195872	0.0808488	2.42269	0.0154059	0.111518	CDT1	chromatin licensing and DNA replication factor 1 [Source:HGNC Symbol;Acc:HGNC:24576]	12.8108	12.7483	12.8675	12.9286	12.7199	12.3309	12.7343	12.7515
1787	ENSG00000086544	2741.92	0.184976	0.0764014	2.42111	0.0154733	0.111944	ITPKC	inositol-trisphosphate 3-kinase C [Source:HGNC Symbol;Acc:HGNC:14897]	11.5139	11.4376	11.5828	11.5064	11.4142	11.1536	11.3309	11.391
1788	ENSG00000135972	7446.13	-0.12234	0.0505521	-2.42007	0.0155177	0.112202	MRPS9	mitochondrial ribosomal protein S9 [Source:HGNC Symbol;Acc:HGNC:14501]	12.7334	12.8326	12.8677	12.7612	12.9419	12.9383	12.9158	12.8938
1789	ENSG00000140961	1176.08	0.270501	0.111791	2.4197	0.0155333	0.112252	OSGIN1	oxidative stress induced growth inhibitor 1 [Source:HGNC Symbol;Acc:HGNC:30093]	10.4349	10.1631	10.467	10.2336	10.1292	9.838	10.1465	10.1004
1790	ENSG00000170265	1791.44	0.260222	0.107617	2.41803	0.0156047	0.112643	ZNF282	zinc finger protein 282 [Source:HGNC Symbol;Acc:HGNC:13076]	11.0633	10.9108	10.964	10.7729	10.9639	10.6095	10.5734	10.4955
1791	ENSG00000283429	77.4511	-0.880061	0.36394	-2.41815	0.0155996	0.112643	MIR1244-3	microRNA 1244-3 [Source:HGNC Symbol;Acc:HGNC:38390]	5.93404	5.82991	5.4856	5.8905	6.66524	7.05488	5.95633	6.76701
1792	ENSG00000050344	7331.59	-0.176719	0.073106	-2.4173	0.0156361	0.112681	NFE2L3	nuclear factor, erythroid 2 like 3 [Source:HGNC Symbol;Acc:HGNC:7783]	12.6835	12.7351	12.6744	12.8919	12.8968	13.1286	12.8035	12.8526
1793	ENSG00000111231	2639.15	-0.188351	0.0779154	-2.41738	0.0156328	0.112681	GPN3	GPN-loop GTPase 3 [Source:HGNC Symbol;Acc:HGNC:30186]	11.2783	11.2219	11.2797	11.2974	11.277	11.5875	11.5067	11.4396
1794	ENSG00000143842	15175.1	0.159273	0.0658882	2.41733	0.0156349	0.112681	SOX13	SRY-box 13 [Source:HGNC Symbol;Acc:HGNC:11192]	13.9206	13.9369	14.0018	14.0067	13.7552	13.5914	13.9203	13.9366
1795	ENSG00000110911	10347.2	-0.152344	0.0630323	-2.41692	0.0156523	0.112735	SLC11A2	solute carrier family 11 member 2 [Source:HGNC Symbol;Acc:HGNC:10908]	13.315	13.238	13.1691	13.3088	13.3963	13.5851	13.3126	13.3346
1796	ENSG00000183722	5474.58	0.152105	0.0629403	2.41666	0.0156636	0.112754	LHFPL6	LHFPL tetraspan subfamily member 6 [Source:HGNC Symbol;Acc:HGNC:6586]	12.5303	12.4822	12.5023	12.456	12.2983	12.3494	12.4813	12.2209
1797	ENSG00000203880	3429.12	-0.203863	0.0843693	-2.41631	0.0156785	0.112798	PCMTD2	protein-L-isoaspartate (D-aspartate) O-methyltransferase domain containing 2 [Source:HGNC Symbol;Acc:HGNC:15882]	11.7397	11.7292	11.4877	11.5832	11.6552	11.997	11.9003	11.7938
1798	ENSG00000103196	3814.05	0.162185	0.0671297	2.416	0.0156921	0.112834	CRISPLD2	cysteine rich secretory protein LCCL domain containing 2 [Source:HGNC Symbol;Acc:HGNC:25248]	11.9758	11.9624	12.0015	11.9638	11.9011	11.9107	11.7322	11.7015
1799	ENSG00000149600	2008.11	-0.241178	0.099847	-2.41548	0.0157145	0.112931	COMMD7	COMM domain containing 7 [Source:HGNC Symbol;Acc:HGNC:16223]	10.8703	10.7557	10.9577	10.7955	11.2277	10.8855	11.2661	10.9316
1800	ENSG00000100241	12360	0.169857	0.0703449	2.41464	0.0157509	0.113009	SBF1	SET binding factor 1 [Source:HGNC Symbol;Acc:HGNC:10542]	13.7007	13.5283	13.6111	13.8449	13.5258	13.3246	13.5555	13.6026
1801	ENSG00000171847	82.509	0.95124	0.393993	2.41436	0.0157629	0.113009	FAM90A1	family with sequence similarity 90 member A1 [Source:HGNC Symbol;Acc:HGNC:25526]	7.17804	6.89945	6.20963	6.66999	4.9266	5.5359	6.34412	6.12913
1802	ENSG00000178338	2136.85	-0.205027	0.0849247	-2.41422	0.015769	0.113009	ZNF354B	zinc finger protein 354B [Source:HGNC Symbol;Acc:HGNC:17197]	11.1136	10.887	10.8454	10.9642	11.2912	11.1334	11.0951	11.1136
1803	ENSG00000227908	64.7327	-1.03062	0.426851	-2.41446	0.0157584	0.113009	FLJ31104	uncharacterized LOC441072 [Source:NCBI gene;Acc:441072]	5.87098	5.73351	5.4856	4.15418	6.59382	6.30601	6.22607	6.65751
1804	ENSG00000234949	201.878	-0.529282	0.219185	-2.41478	0.0157449	0.113009	AC104667.2		7.45024	7.27311	7.50829	7.25956	8.20519	7.7852	7.88416	7.68796
1805	ENSG00000133624	513.466	-0.340155	0.140917	-2.41387	0.0157843	0.113057	ZNF767P	zinc finger family member 767, pseudogene [Source:HGNC Symbol;Acc:HGNC:21884]	8.671	8.76672	8.96126	8.89326	8.99667	9.16021	9.22018	9.27445
1806	ENSG00000257354	116.27	-0.785485	0.325531	-2.41294	0.0158245	0.113282	AC048341.2		6.05244	6.05401	6.84416	6.61285	6.86046	7.47863	6.77487	7.55856
1807	ENSG00000100804	9322.51	-0.145553	0.0603358	-2.41238	0.0158486	0.113392	PSMB5	proteasome subunit beta 5 [Source:HGNC Symbol;Acc:HGNC:9542]	13.0112	13.0712	13.1599	13.1984	13.2604	13.1197	13.327	13.3141
1808	ENSG00000087299	1930.95	-0.197271	0.0817986	-2.41166	0.01588	0.113518	L2HGDH	L-2-hydroxyglutarate dehydrogenase [Source:HGNC Symbol;Acc:HGNC:20499]	10.819	10.7575	10.7742	10.9	11.1512	10.9283	10.9721	10.9829
1809	ENSG00000272455	268.551	-0.537606	0.222927	-2.41158	0.0158838	0.113518	AL391244.3		7.67914	8.15764	7.79425	7.37575	8.49707	8.52507	7.97061	8.21584
1810	ENSG00000130522	11904.3	0.363004	0.150582	2.41067	0.0159231	0.113737	JUND	JunD proto-oncogene, AP-1 transcription factor subunit [Source:HGNC Symbol;Acc:HGNC:6206]	13.514	13.6281	13.7389	13.9247	13.364	12.9566	13.44	13.5575
1811	ENSG00000133065	655.261	0.36393	0.151076	2.40893	0.0159995	0.114096	SLC41A1	solute carrier family 41 member 1 [Source:HGNC Symbol;Acc:HGNC:19429]	9.44675	9.62162	9.55929	9.4812	8.80047	9.22017	9.49453	9.0545
1812	ENSG00000156970	6053.06	-0.139845	0.0580529	-2.40892	0.0159999	0.114096	BUB1B	BUB1 mitotic checkpoint serine/threonine kinase B [Source:HGNC Symbol;Acc:HGNC:1149]	12.536	12.4496	12.4984	12.4839	12.5601	12.7209	12.5485	12.6891
1813	ENSG00000179965	363.166	0.422598	0.175426	2.40898	0.0159973	0.114096	ZNF771	zinc finger protein 771 [Source:HGNC Symbol;Acc:HGNC:29653]	8.71655	8.58529	8.67209	8.82885	8.57332	7.99675	8.33889	8.15894
1814	ENSG00000226468	104.821	-0.761468	0.316189	-2.40827	0.0160282	0.114235	AC018641.1		5.73594	6.52633	6.60544	6.15349	7.31373	6.77791	7.18058	6.89046
1815	ENSG00000228519	146.098	-0.701264	0.291299	-2.40736	0.0160681	0.114457	AC097263.1		6.23881	6.99402	7.10102	6.75167	7.7431	6.91042	7.57484	7.66927
1816	ENSG00000050820	8886.61	0.307779	0.127882	2.40675	0.0160951	0.114556	BCAR1	BCAR1, Cas family scaffolding protein [Source:HGNC Symbol;Acc:HGNC:971]	13.1629	13.1909	13.2942	13.3935	13.0555	12.5562	13.0833	13.063
1817	ENSG00000267080	201.278	-0.734911	0.305367	-2.40665	0.0160997	0.114556	ASB16-AS1	ASB16 antisense RNA 1 [Source:HGNC Symbol;Acc:HGNC:25442]	7.15175	7.63513	7.07	7.03874	8.77648	7.5372	7.78029	7.3862
1818	ENSG00000132561	81.484	0.978471	0.406629	2.4063	0.0161149	0.114601	MATN2	matrilin 2 [Source:HGNC Symbol;Acc:HGNC:6908]	7.1114	6.91711	6.5615	6.37585	5.03842	6.60094	5.22777	5.80323
1819	ENSG00000251562	23043.3	-0.345381	0.143551	-2.40597	0.0161296	0.114642	MALAT1	metastasis associated lung adenocarcinoma transcript 1 (non-protein coding) [Source:HGNC Symbol;Acc:HGNC:29665]	14.1156	14.5363	14.471	14.051	14.6667	14.5232	14.85	14.5552
1820	ENSG00000070778	3475.28	0.1766	0.0734102	2.40567	0.016143	0.114675	PTPN21	protein tyrosine phosphatase, non-receptor type 21 [Source:HGNC Symbol;Acc:HGNC:9651]	11.8587	11.955	11.8771	11.692	11.6045	11.7448	11.5995	11.7344
1821	ENSG00000236565	395.598	-0.458449	0.190613	-2.40513	0.0161667	0.11478	HNRNPA3P5	heterogeneous nuclear ribonucleoprotein A3 pseudogene 5 [Source:HGNC Symbol;Acc:HGNC:39774]	8.59011	8.1907	8.48093	8.25017	8.66764	8.45301	8.94656	9.18739
1822	ENSG00000136695	3393.78	-0.16717	0.0695248	-2.40447	0.016196	0.114925	IL36RN	interleukin 36 receptor antagonist [Source:HGNC Symbol;Acc:HGNC:15561]	11.7057	11.6226	11.5616	11.6803	11.7461	11.7603	11.7786	11.9452
1823	ENSG00000110042	15129.2	0.100751	0.0419132	2.40381	0.0162254	0.11507	DTX4	deltex E3 ubiquitin ligase 4 [Source:HGNC Symbol;Acc:HGNC:29151]	13.9367	13.9195	13.9612	13.9205	13.8806	13.8596	13.7992	13.7946
1824	ENSG00000259959	274.18	-0.503361	0.209421	-2.40358	0.0162353	0.115078	AC107068.1		7.60357	7.95026	8.11614	7.57587	8.47736	8.31157	7.99144	8.50291
1825	ENSG00000174021	436.457	0.401242	0.166951	2.40336	0.0162454	0.115086	GNG5	G protein subunit gamma 5 [Source:HGNC Symbol;Acc:HGNC:4408]	8.70755	9.18093	8.96969	8.93756	8.5452	8.2874	8.774	8.59158
1826	ENSG00000172366	562.889	-0.373735	0.155578	-2.40224	0.016295	0.115375	MCRIP2	MAPK regulated corepressor interacting protein 2 [Source:HGNC Symbol;Acc:HGNC:14142]	8.68939	9.10783	8.94711	8.98054	9.20873	9.63461	9.17992	9.183
1828	ENSG00000035403	15735	0.130231	0.0542187	2.40196	0.0163075	0.1154	VCL	vinculin [Source:HGNC Symbol;Acc:HGNC:12665]	14.1432	13.9517	13.9478	13.9701	13.8629	13.9515	13.8045	13.8775
1829	ENSG00000143947	64626.6	-0.110238	0.0459202	-2.40065	0.0163659	0.115687	RPS27A	ribosomal protein S27a [Source:HGNC Symbol;Acc:HGNC:10417]	15.8817	15.8958	15.9475	15.968	16.0077	15.9281	16.1116	16.0813
1830	ENSG00000221988	660.061	0.305803	0.127377	2.40077	0.0163607	0.115687	PPT2	palmitoyl-protein thioesterase 2 [Source:HGNC Symbol;Acc:HGNC:9326]	9.58086	9.42577	9.3896	9.64156	9.29851	9.26047	9.03448	9.22412
1831	ENSG00000113196	5061.49	0.166181	0.0692534	2.39961	0.0164126	0.115857	HAND1	heart and neural crest derivatives expressed 1 [Source:HGNC Symbol;Acc:HGNC:4807]	12.3491	12.4486	12.3953	12.3502	12.1691	12.054	12.3632	12.2755
1832	ENSG00000126254	7309.84	0.183195	0.0763445	2.39958	0.016414	0.115857	RBM42	RNA binding motif protein 42 [Source:HGNC Symbol;Acc:HGNC:28117]	12.8714	12.8574	12.9205	13.042	12.6654	12.5178	12.8587	12.8913
1833	ENSG00000157350	1850.83	0.209287	0.0872204	2.39951	0.0164169	0.115857	ST3GAL2	ST3 beta-galactoside alpha-2,3-sialyltransferase 2 [Source:HGNC Symbol;Acc:HGNC:10863]	10.9808	10.8734	11.0573	10.9052	10.6061	10.8831	10.7768	10.7034
1834	ENSG00000177302	4799.42	0.150688	0.0628097	2.39912	0.0164347	0.11592	TOP3A	topoisomerase (DNA) III alpha [Source:HGNC Symbol;Acc:HGNC:11992]	12.4003	12.2576	12.2851	12.2624	12.2204	12.0562	12.2164	12.1058
1835	ENSG00000168994	7739.86	0.135917	0.0566922	2.39746	0.016509	0.116381	PXDC1	PX domain containing 1 [Source:HGNC Symbol;Acc:HGNC:21361]	12.9652	12.929	12.9508	13.0887	12.787	12.8184	12.8364	12.9473
1836	ENSG00000111653	749.124	-0.356773	0.148886	-2.39629	0.0165622	0.116692	ING4	inhibitor of growth family member 4 [Source:HGNC Symbol;Acc:HGNC:19423]	9.35179	9.22946	9.42681	9.43456	9.29851	9.7716	10.0306	9.67492
1837	ENSG00000130595	694.163	-0.3873	0.161729	-2.39474	0.016632	0.11712	TNNT3	troponin T3, fast skeletal type [Source:HGNC Symbol;Acc:HGNC:11950]	8.81196	9.23475	9.15847	9.61816	9.47036	9.48323	9.75571	9.75242
1838	ENSG00000009413	8680.14	0.165823	0.0692779	2.39359	0.0166846	0.117427	REV3L	REV3 like, DNA directed polymerase zeta catalytic subunit [Source:HGNC Symbol;Acc:HGNC:9968]	13.1821	13.1747	13.1788	13.1198	13.0281	13.1652	12.7673	13.0055
1839	ENSG00000152402	269.171	-0.518323	0.216582	-2.39319	0.0167024	0.117489	GUCY1A2	guanylate cyclase 1 soluble subunit alpha 2 [Source:HGNC Symbol;Acc:HGNC:4684]	7.87665	7.54144	7.94433	7.79076	8.68922	8.4267	7.97061	8.0476
1840	ENSG00000182774	673.594	-0.316418	0.132259	-2.39241	0.0167381	0.117676	RPS17	ribosomal protein S17 [Source:HGNC Symbol;Acc:HGNC:10397]	9.45483	9.26437	9.09311	9.08665	9.39883	9.51688	9.63682	9.61922
1841	ENSG00000106682	35856.4	0.0975617	0.0407953	2.3915	0.0167798	0.117905	EIF4H	eukaryotic translation initiation factor 4H [Source:HGNC Symbol;Acc:HGNC:12741]	15.1909	15.1318	15.1488	15.2381	15.0594	15.0576	15.1362	15.0666
1842	ENSG00000105819	5753.73	-0.144368	0.0603727	-2.39128	0.0167897	0.117911	PMPCB	peptidase, mitochondrial processing beta subunit [Source:HGNC Symbol;Acc:HGNC:9119]	12.4365	12.3782	12.466	12.3837	12.5463	12.6894	12.4642	12.5342
1843	ENSG00000138363	13930.1	-0.113646	0.0475451	-2.39027	0.016836	0.118172	ATIC	5-aminoimidazole-4-carboxamide ribonucleotide formyltransferase/IMP cyclohydrolase [Source:HGNC Symbol;Acc:HGNC:794]	13.7115	13.7174	13.6717	13.7308	13.8399	13.8722	13.8557	13.714
1844	ENSG00000082458	3676.24	-0.144204	0.0603766	-2.38841	0.0169216	0.118708	DLG3	discs large MAGUK scaffold protein 3 [Source:HGNC Symbol;Acc:HGNC:2902]	11.7654	11.7336	11.7677	11.8146	11.9453	11.8276	11.9553	11.9266
1845	ENSG00000180817	12049.5	-0.123237	0.0516373	-2.38659	0.0170053	0.119231	PPA1	pyrophosphatase (inorganic) 1 [Source:HGNC Symbol;Acc:HGNC:9226]	13.4268	13.4925	13.5835	13.4674	13.6526	13.6823	13.5924	13.5375
1846	ENSG00000166352	612.923	-0.402956	0.168945	-2.38512	0.0170734	0.119643	C11orf74	chromosome 11 open reading frame 74 [Source:HGNC Symbol;Acc:HGNC:25142]	9.26555	8.83568	9.15355	8.89326	9.58069	9.02933	9.75114	9.33102
1847	ENSG00000110497	2727.93	0.167444	0.0702266	2.38434	0.0171096	0.119832	AMBRA1	autophagy and beclin 1 regulator 1 [Source:HGNC Symbol;Acc:HGNC:25990]	11.5621	11.4001	11.4576	11.5575	11.2784	11.3314	11.3958	11.3013
1848	ENSG00000071537	18270	0.123174	0.0516795	2.38343	0.0171524	0.12006	SEL1L	SEL1L ERAD E3 ligase adaptor subunit [Source:HGNC Symbol;Acc:HGNC:10717]	14.2706	14.2231	14.1814	14.1934	14.0566	14.2209	13.9958	14.0947
1849	ENSG00000137073	9421.27	0.129414	0.0543015	2.38325	0.0171607	0.12006	UBAP2	ubiquitin associated protein 2 [Source:HGNC Symbol;Acc:HGNC:14185]	13.3163	13.2508	13.281	13.2109	13.1441	13.0075	13.1824	13.2003
1850	ENSG00000115129	982.305	-0.272238	0.114273	-2.38235	0.0172026	0.120114	TP53I3	tumor protein p53 inducible protein 3 [Source:HGNC Symbol;Acc:HGNC:19373]	9.63643	9.75896	9.91833	9.86599	10.0794	9.85948	10.1512	10.174
1851	ENSG00000131504	32285.3	0.0950464	0.0398927	2.38255	0.0171931	0.120114	DIAPH1	diaphanous related formin 1 [Source:HGNC Symbol;Acc:HGNC:2876]	15.0575	15.0455	15.0325	14.964	14.9701	14.9354	14.8842	14.9305
1852	ENSG00000258153	160.105	-0.618057	0.259375	-2.38287	0.0171781	0.120114	HSPE1P4	heat shock protein family E (Hsp10) member 1 pseudogene 4 [Source:HGNC Symbol;Acc:HGNC:49323]	6.90655	6.98567	6.72973	7.28722	7.80765	7.39965	7.25997	7.86807
1853	ENSG00000283050	818.929	0.297574	0.124911	2.38229	0.0172055	0.120114	GTF2IP12	general transcription factor IIi pseudogene 12 [Source:HGNC Symbol;Acc:HGNC:51723]	10.0516	9.87421	9.70775	9.60906	9.61492	9.5148	9.52163	9.43423
1854	ENSG00000158352	65.4816	0.894345	0.375459	2.38201	0.0172186	0.12014	SHROOM4	shroom family member 4 [Source:HGNC Symbol;Acc:HGNC:29215]	6.42593	6.51477	6.3367	6.42646	5.57198	6.03117	5.08004	5.35062
1855	ENSG00000277117	457.89	0.380019	0.159565	2.3816	0.0172376	0.120209	FP565260.3		9.16727	8.83103	9.0776	8.98618	8.38519	8.66297	8.57451	8.88401
1856	ENSG00000140153	2896.74	0.157714	0.0662409	2.38092	0.0172694	0.120365	WDR20	WD repeat domain 20 [Source:HGNC Symbol;Acc:HGNC:19667]	11.5621	11.6196	11.5699	11.557	11.3458	11.5018	11.3737	11.4524
1857	ENSG00000082515	3400.9	-0.177338	0.0744896	-2.38071	0.0172795	0.120371	MRPL22	mitochondrial ribosomal protein L22 [Source:HGNC Symbol;Acc:HGNC:14480]	11.4892	11.6233	11.6292	11.8027	11.8546	11.7682	11.8777	11.7696
1858	ENSG00000198744	491.941	-0.580631	0.243944	-2.38018	0.017304	0.120477	MTCO3P12	mitochondrially encoded cytochrome c oxidase III pseudogene 12 [Source:HGNC Symbol;Acc:HGNC:52042]	8.54031	8.34221	8.37915	9.10748	9.51696	8.2874	9.03949	9.62731
1859	ENSG00000204463	16948.5	0.136343	0.0572994	2.37949	0.0173368	0.12064	BAG6	BCL2 associated athanogene 6 [Source:HGNC Symbol;Acc:HGNC:13919]	14.092	14.0903	14.1131	14.1655	14.0427	13.7873	14.0474	14.0233
1860	ENSG00000151500	1035.55	-0.244594	0.102809	-2.37912	0.0173541	0.120696	THYN1	thymocyte nuclear protein 1 [Source:HGNC Symbol;Acc:HGNC:29560]	9.83741	9.8083	9.86209	10.0413	10.148	10.1375	10.2134	10.0338
1861	ENSG00000136877	4188.15	0.162459	0.068292	2.37888	0.0173652	0.120708	FPGS	folylpolyglutamate synthase [Source:HGNC Symbol;Acc:HGNC:3824]	12.1461	12.0418	12.1236	12.1331	11.9471	11.7804	12.0393	12.0138
1862	ENSG00000064012	1630.13	0.211325	0.0888494	2.37846	0.017385	0.120765	CASP8	caspase 8 [Source:HGNC Symbol;Acc:HGNC:1509]	10.7777	10.6782	10.771	10.8606	10.6463	10.5978	10.3963	10.5962
1863	ENSG00000275437	77.226	0.995381	0.418524	2.37831	0.0173921	0.120765	AL121832.3		6.84226	6.58275	6.93878	6.37585	4.80537	5.02994	6.49758	5.87021
1864	ENSG00000096696	50010.4	0.100668	0.0423584	2.37658	0.0174739	0.121269	DSP	desmoplakin [Source:HGNC Symbol;Acc:HGNC:3052]	15.6708	15.7219	15.6438	15.5983	15.5555	15.6273	15.5067	15.5429
1865	ENSG00000156253	542.654	-0.354619	0.149266	-2.37575	0.0175136	0.121414	RWDD2B	RWD domain containing 2B [Source:HGNC Symbol;Acc:HGNC:1302]	8.84104	9.0787	8.8979	8.75155	9.44522	9.14684	9.01681	9.36625
1866	ENSG00000164182	1552.33	-0.199202	0.0838459	-2.37581	0.0175105	0.121414	NDUFAF2	NADH:ubiquinone oxidoreductase complex assembly factor 2 [Source:HGNC Symbol;Acc:HGNC:28086]	10.4685	10.4424	10.5462	10.5331	10.7341	10.6318	10.7843	10.6328
1867	ENSG00000245849	236.714	-0.531389	0.223713	-2.37532	0.0175336	0.121487	RAD51-AS1	RAD51 antisense RNA 1 (head to head) [Source:HGNC Symbol;Acc:HGNC:48621]	7.93176	7.68238	7.56872	7.123	8.22305	8.32588	8.00174	7.94776
1868	ENSG00000187605	9806.04	0.121408	0.0511179	2.37505	0.0175464	0.121511	TET3	tet methylcytosine dioxygenase 3 [Source:HGNC Symbol;Acc:HGNC:28313]	13.3448	13.3802	13.2085	13.3365	13.2226	13.1926	13.2242	13.1501
1869	ENSG00000159335	5089.81	-0.190818	0.0803507	-2.37482	0.0175577	0.121524	PTMS	parathymosin [Source:HGNC Symbol;Acc:HGNC:9629]	12.1234	12.0375	12.3019	12.373	12.4942	12.2267	12.4353	12.4528
[truncated: 12,351 more rows]
