# Supplementary material for: LncRNA Tuna is activated in cadmium-induced placental insufficiency and drives the NRF2-mediated oxidative stress response
Source: Front Cell Dev Biol. 2023 Jun 1;11:1151108. doi: 10.3389/fcell.2023.1151108 (PMC10267411; doi:10.3389/fcell.2023.1151108)
Supplement: Supplementary file 6 [file Table1.XLSX]

## Sheet: Sheet1
	Forward primer (5'-3')	Reverse primer (5'-3')
qRT-PCR Primers:
Tuna	GCTCTCTGGCTCCGTAACAC	CCAGGTGCTCATGGGTATTT
TUNA	AGACATTTGCAACCAAGATGG	CAGCATTGCCAAGACACTCT
NRF2	TCAGCGACGGAAAGAGTATGA	CCACTGGTTTCTGACTGGATGT
TXNRD1	ACACAAAGCTTCAGCATGTCA	CAATTCCGAGAGCGTTCC
PRDX1	CAGCCTGTCTGACTACAAAGGA	CCAGTCCTCCTTGTTTCTTADG
GSR	AGAAATCATCCGTGGCCATGCA	ACCAACAATGACGCTGCGGC
FTH1	CTGGGAGAGCGGGCTGAATG	ATTCGGGCGCTCCCATCTTG
Polr2a	CGGTTGAATCTTAGTGTGAC	ATAGCCAACTCTTGGATCTC
GAPDH	GCACCGTCAAGGCTGAGAAC	TGGTGAAGACGCCAGTGGA
SOD1	ACAAAGATGGTGTGGCCGAT	AACGACTTCCAGCGTTTCCT
