# Supplementary material for: LncRNA Tuna is activated in cadmium-induced placental insufficiency and drives the NRF2-mediated oxidative stress response
Source: Front Cell Dev Biol. 2023 Jun 1;11:1151108. doi: 10.3389/fcell.2023.1151108 (PMC10267411; doi:10.3389/fcell.2023.1151108)
Supplement: Supplementary file 7 [file Table5.XLSX]

## Sheet: Sheet1
	gene	baseMean	estimate	stderror	statistic	p.value	p.adjusted	symbol	description	Cd.1_S5_L001	Cd.2_S6_L001	Cd.3_S7_L001	Cd.4_S8_L001	Cnt.1_S9_L001	Cnt.2_S10_L001	Cnt.3_S11_L001	Cnt.4_S12_L001
1	ENSG00000099860	5388.06	7.1016	0.156735	45.3095	0	0	GADD45B	growth arrest and DNA damage inducible beta [Source:HGNC Symbol;Acc:HGNC:4096]	13.1134	13.2275	13.7762	13.3326	6.41818	6.16488	6.11975	6.45702
2	ENSG00000100292	9968.71	4.39651	0.102397	42.9357	0	0	HMOX1	heme oxygenase 1 [Source:HGNC Symbol;Acc:HGNC:5013]	14.1028	14.1996	14.2325	14.322	9.49773	9.94001	9.91812	9.88708
3	ENSG00000120738	4602.1	7.6012	0.143159	53.0963	0	0	EGR1	early growth response 1 [Source:HGNC Symbol;Acc:HGNC:3238]	13.1313	13.1515	13.3204	13.0243	5.98889	5.55277	5.38288	5.33909
4	ENSG00000125148	153944	9.95949	0.114842	86.7232	0	0	MT2A	metallothionein 2A [Source:HGNC Symbol;Acc:HGNC:7406]	17.918	18.1368	18.439	18.3712	8.19622	8.41735	8.28957	8.19157
5	ENSG00000128422	3151.46	4.38455	0.103839	42.2244	0	0	KRT17	keratin 17 [Source:HGNC Symbol;Acc:HGNC:6427]	12.4408	12.4579	12.6826	12.6218	8.11149	8.32529	8.18019	8.0739
6	ENSG00000187193	13211.5	10.2503	0.197648	51.8613	0	0	MT1X	metallothionein 1X [Source:HGNC Symbol;Acc:HGNC:7405]	14.3669	14.5139	14.9492	14.846	4.52421	4.9261	4.5757	3.85028
7	ENSG00000198417	32572.3	9.35286	0.125988	74.2359	0	0	MT1F	metallothionein 1F [Source:HGNC Symbol;Acc:HGNC:7398]	15.7428	15.8815	16.2197	16.0673	6.79508	6.43379	6.64864	6.6955
8	ENSG00000173110	23774.5	9.84049	0.262799	37.4449	7.26774e-307	1.41512e-303	HSPA6	heat shock protein family A (Hsp70) member 6 [Source:HGNC Symbol;Acc:HGNC:5239]	15.3371	15.3327	15.9054	15.4879	6.14062	4.96905	5.87314	5.66514
9	ENSG00000120885	14186.4	3.23052	0.0873662	36.9768	2.70238e-299	4.67721e-296	CLU	clusterin [Source:HGNC Symbol;Acc:HGNC:2095]	14.5816	14.5255	14.6682	14.795	11.5288	11.4972	11.3319	11.2927
10	ENSG00000132386	3417.8	3.13659	0.0849377	36.9282	1.63284e-298	2.54347e-295	SERPINF1	serpin family F member 1 [Source:HGNC Symbol;Acc:HGNC:8824]	12.4749	12.6798	12.5697	12.6031	9.39015	9.51282	9.41451	9.47496
11	ENSG00000087074	22061.6	3.01257	0.0848975	35.4847	8.45279e-276	1.19699e-272	PPP1R15A	protein phosphatase 1 regulatory subunit 15A [Source:HGNC Symbol;Acc:HGNC:14375]	15.1376	15.2054	15.3891	15.2983	12.3537	12.2581	12.295	12.0726
12	ENSG00000177606	2177.16	6.49688	0.184347	35.2427	4.44402e-272	5.76871e-269	JUN	Jun proto-oncogene, AP-1 transcription factor subunit [Source:HGNC Symbol;Acc:HGNC:6204]	11.9676	11.8738	12.2996	12.1129	5.28013	6.06942	5.87314	4.99066
13	ENSG00000118523	1995.99	4.16	0.121012	34.3766	5.63506e-259	6.7521e-256	CTGF	connective tissue growth factor [Source:HGNC Symbol;Acc:HGNC:2500]	11.8088	11.9204	11.9128	11.8935	7.85042	7.70496	7.92701	7.40241
14	ENSG00000148677	1571.45	7.02428	0.206542	34.0089	1.64515e-253	1.83046e-250	ANKRD1	ankyrin repeat domain 1 [Source:HGNC Symbol;Acc:HGNC:15819]	11.4726	11.5773	11.7651	11.599	4.07445	5.37253	3.89787	4.71515
15	ENSG00000120937	8867.78	4.70756	0.142703	32.9885	1.18625e-238	1.23188e-235	NPPB	natriuretic peptide B [Source:HGNC Symbol;Acc:HGNC:7940]	13.8291	13.9758	14.2739	14.1241	9.77934	9.22012	9.27575	9.03477
16	ENSG00000183696	11223.6	3.05842	0.0939509	32.5534	1.87646e-232	1.82686e-229	UPP1	uridine phosphorylase 1 [Source:HGNC Symbol;Acc:HGNC:12576]	14.1011	14.1657	14.4773	14.3859	11.2613	11.2905	11.1894	11.1877
17	ENSG00000204389	8997.13	4.46624	0.138388	32.2734	1.65245e-228	1.51413e-225	HSPA1A	heat shock protein family A (Hsp70) member 1A [Source:HGNC Symbol;Acc:HGNC:5232]	14.0181	14.1251	14.3366	13.7436	9.44038	9.42876	9.96475	9.52684
18	ENSG00000204388	29909.6	3.74944	0.116708	32.1267	1.8704e-226	1.61862e-223	HSPA1B	heat shock protein family A (Hsp70) member 1B [Source:HGNC Symbol;Acc:HGNC:5233]	15.6167	15.6972	15.969	15.7525	12.049	11.8178	12.3229	11.8118
19	ENSG00000108448	2277.35	3.20677	0.100242	31.9904	1.48527e-224	1.21769e-221	TRIM16L	tripartite motif containing 16 like [Source:HGNC Symbol;Acc:HGNC:32670]	11.9129	12.0086	12.0619	12.0333	8.80248	8.63303	8.78801	8.95897
20	ENSG00000196950	9995.93	-2.88419	0.0927423	-31.099	2.48556e-212	1.93588e-209	SLC39A10	solute carrier family 39 member 10 [Source:HGNC Symbol;Acc:HGNC:20861]	11.3127	11.3778	10.9524	11.2028	14.1225	14.1026	14.1203	14.0697
21	ENSG00000244119	968.558	6.37919	0.207128	30.7983	2.75749e-208	2.0454e-205	PDCL3P4	phosducin-like 3 pseudogene 4 [Source:HGNC Symbol;Acc:HGNC:44505]	10.8898	10.9278	11.0092	10.7771	3.73615	4.68975	4.4502	5.09433
22	ENSG00000087086	203345	2.64984	0.0866973	30.5643	3.64993e-205	2.58432e-202	FTL	ferritin light chain [Source:HGNC Symbol;Acc:HGNC:3999]	18.3177	18.3934	18.451	18.5119	15.8897	15.629	15.9114	15.6259
23	ENSG00000023909	14021.8	3.58967	0.118363	30.3276	4.96511e-202	3.36268e-199	GCLM	glutamate-cysteine ligase modifier subunit [Source:HGNC Symbol;Acc:HGNC:4312]	14.7573	14.5505	14.602	14.7215	11.3251	10.8701	11.243	10.7711
24	ENSG00000132002	36935	2.95754	0.0994403	29.7418	2.21161e-194	1.43543e-191	DNAJB1	DnaJ heat shock protein family (Hsp40) member B1 [Source:HGNC Symbol;Acc:HGNC:5270]	15.8454	15.884	16.1634	16.0751	13.14	12.9171	13.2025	12.8761
25	ENSG00000119535	8760.67	-2.13072	0.0722864	-29.4761	5.82624e-191	3.63021e-188	CSF3R	colony stimulating factor 3 receptor [Source:HGNC Symbol;Acc:HGNC:2439]	11.6092	11.7327	11.7151	11.6176	13.7867	13.7925	13.8978	13.7182
26	ENSG00000222041	1453.76	2.9795	0.101238	29.4307	2.22399e-190	1.33243e-187	CYTOR	cytoskeleton regulator RNA [Source:HGNC Symbol;Acc:HGNC:28717]	11.2647	11.3417	11.3983	11.3283	8.34034	8.31701	8.31679	8.45118
27	ENSG00000205358	2575.85	10.1032	0.345325	29.2571	3.64652e-188	2.10377e-185	MT1H	metallothionein 1H [Source:HGNC Symbol;Acc:HGNC:7400]	12.1344	12.1	12.6213	12.4001	3.15764	3.06187	1.99275	0.839616
28	ENSG00000120129	4850.89	3.7493	0.130827	28.6585	1.25541e-180	6.74331e-178	DUSP1	dual specificity phosphatase 1 [Source:HGNC Symbol;Acc:HGNC:3064]	13.0979	13.0394	13.1869	13.2307	9.6206	9.44597	9.50604	8.90771
29	ENSG00000189120	10937.8	-2.36438	0.0825019	-28.6585	1.2554e-180	6.74331e-178	SP6	Sp6 transcription factor [Source:HGNC Symbol;Acc:HGNC:14530]	11.7626	11.9232	11.6835	11.8079	14.0605	14.1617	14.1115	14.2994
30	ENSG00000128591	1910.7	2.92991	0.105249	27.8379	1.50767e-170	7.82834e-168	FLNC	filamin C [Source:HGNC Symbol;Acc:HGNC:3756]	11.7009	11.6814	11.8694	11.6266	8.77954	8.93878	8.68732	8.76313
31	ENSG00000261889	17655.5	8.44941	0.304538	27.745	2.00298e-169	1.00646e-166	AC108134.2		14.7921	14.6758	15.6324	15.1158	7.02703	5.96718	6.83591	6.63948
32	ENSG00000249898	721.188	6.40388	0.233392	27.4383	9.57551e-166	4.66118e-163	MCPH1-AS1	MCPH1 antisense RNA 1 [Source:HGNC Symbol;Acc:HGNC:51655]	10.4126	10.5276	10.4108	10.5568	4.46792	4.63745	2.79907	4.06966
33	ENSG00000161011	105493	2.55866	0.0955961	26.7653	8.20149e-158	3.87135e-155	SQSTM1	sequestosome 1 [Source:HGNC Symbol;Acc:HGNC:11280]	17.3687	17.3601	17.4881	17.6109	15.0208	14.7521	15.0676	14.736
34	ENSG00000255363	1020.79	7.77096	0.292957	26.526	4.86295e-155	2.22794e-152	AP001189.5		10.6785	10.8327	11.4592	10.8573	3.29339	2.7033	3.45064	3.76905
35	ENSG00000169688	4501.32	10.2746	0.387795	26.495	1.10683e-154	4.92602e-152	MT1B	metallothionein 1B [Source:HGNC Symbol;Acc:HGNC:7394]	12.8116	12.7716	13.4976	13.3217	3.73615	2.4839	1.99275	3.2758
36	ENSG00000172006	1256.52	3.14943	0.120127	26.2174	1.68117e-151	7.27435e-149	ZNF554	zinc finger protein 554 [Source:HGNC Symbol;Acc:HGNC:26629]	11.0707	11.1112	11.1741	11.2076	7.79431	8.06811	7.92701	8.168
37	ENSG00000101255	6176.28	2.52314	0.0975332	25.8695	1.46783e-147	6.17955e-145	TRIB3	tribbles pseudokinase 3 [Source:HGNC Symbol;Acc:HGNC:16228]	13.3306	13.3161	13.339	13.4553	10.7202	11.0181	10.6351	10.9464
38	ENSG00000115641	19085.9	1.92066	0.0746817	25.718	7.3619e-146	3.0178e-143	FHL2	four and a half LIM domains 2 [Source:HGNC Symbol;Acc:HGNC:3703]	14.813	14.8311	14.8615	15.0139	12.9401	13.0703	12.877	12.9522
39	ENSG00000066926	2699.14	2.70133	0.105161	25.6876	1.60889e-145	6.42607e-143	FECH	ferrochelatase [Source:HGNC Symbol;Acc:HGNC:3647]	12.2184	12.2351	12.1459	12.1681	9.45855	9.68373	9.23827	9.55134
40	ENSG00000137801	681.628	7.40124	0.300237	24.6513	3.56072e-134	1.38663e-131	THBS1	thrombospondin 1 [Source:HGNC Symbol;Acc:HGNC:11785]	10.3807	10.4152	10.6243	10.1645	2.17685	4.05484	2.79907	3.01902
41	ENSG00000137270	7761.48	-1.98412	0.0807892	-24.5592	3.44514e-133	1.3089e-130	GCM1	glial cells missing homolog 1 [Source:HGNC Symbol;Acc:HGNC:4197]	11.703	11.631	11.4758	11.6342	13.6227	13.5546	13.7051	13.4977
42	ENSG00000162772	9810.52	2.31068	0.0959659	24.0781	4.23642e-128	1.53467e-125	ATF3	activating transcription factor 3 [Source:HGNC Symbol;Acc:HGNC:785]	14.0099	13.9349	13.9839	14.0503	11.6184	11.764	11.4374	11.8811
43	ENSG00000151012	6592.64	3.34472	0.139394	23.9948	3.15204e-127	1.11589e-124	SLC7A11	solute carrier family 7 member 11 [Source:HGNC Symbol;Acc:HGNC:11059]	13.7014	13.4209	13.5264	13.5426	10.6563	9.99301	10.1248	9.93791
44	ENSG00000068323	6823.81	1.63754	0.0685153	23.9003	3.03936e-126	1.05209e-123	TFE3	transcription factor binding to IGHM enhancer 3 [Source:HGNC Symbol;Acc:HGNC:11752]	13.2677	13.3392	13.3818	13.3465	11.6087	11.7108	11.7456	11.7203
45	ENSG00000144746	10893.7	-1.61612	0.0681345	-23.7195	2.2673e-124	7.67776e-122	ARL6IP5	ADP ribosylation factor like GTPase 6 interacting protein 5 [Source:HGNC Symbol;Acc:HGNC:16937]	12.4092	12.3947	12.3066	12.4381	14.0587	13.9829	14.0535	13.9163
46	ENSG00000182459	1685.25	4.22909	0.178398	23.706	3.1278e-124	1.03663e-121	TEX19	testis expressed 19 [Source:HGNC Symbol;Acc:HGNC:33802]	11.4921	11.5925	11.717	11.7597	7.86684	7.13607	7.61243	6.88089
47	ENSG00000150048	3697.37	-2.28695	0.0967464	-23.6386	1.54625e-123	5.0179e-121	CLEC1A	C-type lectin domain family 1 member A [Source:HGNC Symbol;Acc:HGNC:24355]	10.1603	10.2257	10.4769	10.3067	12.6968	12.5392	12.6151	12.4738
48	ENSG00000175416	10142	2.76397	0.117237	23.576	6.79447e-123	2.15995e-120	CLTB	clathrin light chain B [Source:HGNC Symbol;Acc:HGNC:2091]	13.8946	13.975	14.2933	14.2376	11.4701	11.2338	11.5314	11.1115
49	ENSG00000168952	839.598	3.23226	0.141	22.9238	2.68955e-116	8.37901e-114	STXBP6	syntaxin binding protein 6 [Source:HGNC Symbol;Acc:HGNC:19666]	10.4794	10.5983	10.47	10.7127	7.175	7.5509	7.29417	7.33346
50	ENSG00000175197	3461.63	2.8707	0.126057	22.773	8.49127e-115	2.5935e-112	DDIT3	DNA damage inducible transcript 3 [Source:HGNC Symbol;Acc:HGNC:2726]	12.461	12.3893	12.7146	12.6974	10.0001	9.49088	9.57531	9.69294
51	ENSG00000167996	218530	2.81169	0.123908	22.6918	5.40402e-114	1.61882e-111	FTH1	ferritin heavy chain 1 [Source:HGNC Symbol;Acc:HGNC:3976]	18.4453	18.5082	18.5617	18.6579	15.49	15.968	15.3948	15.9827
52	ENSG00000013588	1398.44	3.95521	0.176782	22.3734	7.14487e-111	2.09992e-108	GPRC5A	G protein-coupled receptor class C group 5 member A [Source:HGNC Symbol;Acc:HGNC:9836]	11.2784	11.2691	11.4495	11.4335	7.47543	7.8727	6.8106	7.29044
53	ENSG00000120875	2560.47	2.93085	0.131569	22.2761	6.29582e-110	1.81611e-107	DUSP4	dual specificity phosphatase 4 [Source:HGNC Symbol;Acc:HGNC:3070]	12.094	11.8666	12.3031	12.2744	8.98902	9.39962	9.08046	9.35136
54	ENSG00000170525	1927.24	2.36888	0.106721	22.197	3.67179e-109	1.03992e-106	PFKFB3	6-phosphofructo-2-kinase/fructose-2,6-biphosphatase 3 [Source:HGNC Symbol;Acc:HGNC:8874]	11.5362	11.8048	11.5504	11.7207	9.36726	9.22898	9.19002	9.36524
55	ENSG00000104687	8301.76	2.12216	0.095991	22.1079	2.65377e-108	7.38173e-106	GSR	glutathione-disulfide reductase [Source:HGNC Symbol;Acc:HGNC:4623]	13.8113	13.6568	13.7291	13.6819	11.7975	11.417	11.6829	11.4658
56	ENSG00000164867	719.413	3.52698	0.160501	21.9748	5.01353e-107	1.3701e-104	NOS3	nitric oxide synthase 3 [Source:HGNC Symbol;Acc:HGNC:7876]	10.1429	10.344	10.5839	10.383	6.873	6.67341	6.8106	7.0365
57	ENSG00000169714	31427.6	1.54804	0.0705635	21.9383	1.12071e-106	3.00989e-104	CNBP	CCHC-type zinc finger nucleic acid binding protein [Source:HGNC Symbol;Acc:HGNC:13164]	15.5043	15.3941	15.503	15.6488	14.0203	13.9591	13.9562	13.9327
58	ENSG00000175538	1388.74	2.12546	0.0971628	21.8753	4.4704e-106	1.18026e-103	KCNE3	potassium voltage-gated channel subfamily E regulatory subunit 3 [Source:HGNC Symbol;Acc:HGNC:6243]	11.1799	11.081	11.1229	11.1835	9.03816	8.97874	9.08575	8.97263
59	ENSG00000070087	1478.3	2.61113	0.119597	21.8328	1.13283e-105	2.94102e-103	PFN2	profilin 2 [Source:HGNC Symbol;Acc:HGNC:8882]	11.2551	11.4097	11.2404	11.3344	8.91464	8.54704	8.77171	8.5487
60	ENSG00000249628	412.574	6.2698	0.289022	21.6931	2.38244e-104	6.08381e-102	LINC00942	long intergenic non-protein coding RNA 942 [Source:HGNC Symbol;Acc:HGNC:48636]	9.65515	9.70587	9.82277	9.48442	3.53168	3.06187	2.79907	4.19933
61	ENSG00000142871	9014.85	2.06821	0.0954919	21.6584	5.06167e-104	1.2717e-101	CYR61	cysteine rich angiogenic inducer 61 [Source:HGNC Symbol;Acc:HGNC:2654]	13.7616	13.7366	13.9067	13.9049	11.9488	11.781	11.7527	11.5354
62	ENSG00000107290	15055.9	1.54896	0.0727256	21.2987	1.1672e-100	2.88594e-98	SETX	senataxin [Source:HGNC Symbol;Acc:HGNC:445]	14.4753	14.3708	14.5006	14.4657	12.9617	12.9258	12.9664	12.7571
63	ENSG00000168334	721.973	4.21528	0.199121	21.1695	1.82657e-99	4.44569e-97	XIRP1	xin actin binding repeat containing 1 [Source:HGNC Symbol;Acc:HGNC:14301]	10.2365	10.4436	10.3062	10.6603	6.46206	6.04954	6.56029	5.68742
64	ENSG00000170498	575.637	6.25597	0.29579	21.15	2.75981e-99	6.61378e-97	KISS1	KiSS-1 metastasis-suppressor [Source:HGNC Symbol;Acc:HGNC:6341]	10.0462	10.0016	10.365	10.1645	4.68097	4.13247	4.07836	2.05599
65	ENSG00000166478	4135.08	-1.99158	0.0953783	-20.8808	7.99882e-97	1.88784e-94	ZNF143	zinc finger protein 143 [Source:HGNC Symbol;Acc:HGNC:12928]	10.7521	10.8211	10.7346	10.4665	12.7795	12.646	12.7089	12.6212
66	ENSG00000205362	1189.96	10.0638	0.485926	20.7106	2.77879e-95	6.46049e-93	MT1A	metallothionein 1A [Source:HGNC Symbol;Acc:HGNC:7393]	11.0164	10.9262	11.5493	11.2881	0.911048	1.90937	1.57852	2.05599
67	ENSG00000123143	2706.75	2.41602	0.11742	20.5758	4.52468e-94	1.03648e-91	PKN1	protein kinase N1 [Source:HGNC Symbol;Acc:HGNC:9405]	12.0775	12.0844	12.289	12.1586	9.4836	9.98518	9.64498	9.79904
68	ENSG00000135269	11690	1.2805	0.0628954	20.3592	3.85007e-92	8.69166e-90	TES	testin LIM domain protein [Source:HGNC Symbol;Acc:HGNC:14620]	14.017	13.99	14.0048	14.0503	12.7723	12.66	12.7989	12.7061
69	ENSG00000106366	2584.59	1.79382	0.0892237	20.1048	6.70342e-90	1.48421e-87	SERPINE1	serpin family E member 1 [Source:HGNC Symbol;Acc:HGNC:8583]	11.9021	12.0394	12.0275	11.9076	10.1007	10.1459	10.154	10.3005
70	ENSG00000131061	2893.08	-1.86131	0.0925824	-20.1043	6.76502e-90	1.48421e-87	ZNF341	zinc finger protein 341 [Source:HGNC Symbol;Acc:HGNC:15992]	10.3901	10.2543	10.1372	10.3551	12.1008	12.2252	12.2007	12.0585
71	ENSG00000183668	359.907	6.6608	0.336076	19.8193	2.02879e-87	4.38923e-85	PSG9	pregnancy specific beta-1-glycoprotein 9 [Source:HGNC Symbol;Acc:HGNC:9526]	9.46276	9.24933	9.5911	9.58935	2.43351	3.34882	1.57852	3.68298
72	ENSG00000181019	8385.86	4.95779	0.250358	19.8028	2.81504e-87	6.00683e-85	NQO1	NAD(P)H quinone dehydrogenase 1 [Source:HGNC Symbol;Acc:HGNC:2874]	13.9638	13.9943	13.9717	14.0222	8.51021	9.29589	8.5526	9.50349
73	ENSG00000225217	924.21	9.21106	0.465425	19.7906	3.58529e-87	7.54703e-85	HSPA7	heat shock protein family A (Hsp70) member 7 [Source:HGNC Symbol;Acc:HGNC:5240]	10.8042	10.9138	11.4108	9.88453	0.911048	2.22505	2.3142	2.30681
74	ENSG00000255874	382.449	7.23142	0.368189	19.6405	6.97225e-86	1.44809e-83	LINC00346	long intergenic non-protein coding RNA 346 [Source:HGNC Symbol;Acc:HGNC:27492]	9.56808	9.50287	9.61189	9.60218	1.4651	2.7033	0.995173	3.59144
75	ENSG00000196878	1454.17	2.58756	0.131929	19.6133	1.19089e-85	2.44086e-83	LAMB3	laminin subunit beta 3 [Source:HGNC Symbol;Acc:HGNC:6490]	11.5032	11.1732	11.1572	11.2767	8.61111	8.80292	8.87605	8.48018
76	ENSG00000048392	9170.55	-1.51959	0.0774975	-19.6082	1.31572e-85	2.66169e-83	RRM2B	ribonucleotide reductase regulatory TP53 inducible subunit M2B [Source:HGNC Symbol;Acc:HGNC:17296]	12.3	12.2538	12.0743	12.2097	13.8037	13.6689	13.7863	13.6601
77	ENSG00000151929	15439.3	1.71302	0.08804	19.4573	2.52578e-84	5.04412e-82	BAG3	BCL2 associated athanogene 3 [Source:HGNC Symbol;Acc:HGNC:939]	14.4394	14.3919	14.6137	14.6585	12.7663	12.9202	12.8912	12.6795
78	ENSG00000115738	4545.95	2.26469	0.116667	19.4117	6.14851e-84	1.21235e-81	ID2	inhibitor of DNA binding 2, HLH protein [Source:HGNC Symbol;Acc:HGNC:5361]	12.8453	12.6423	13.0915	12.8966	10.7829	10.5592	10.6986	10.3847
79	ENSG00000172965	1779.92	2.12467	0.109846	19.3422	2.37209e-83	4.61875e-81	MIR4435-2HG	MIR4435-2 host gene [Source:HGNC Symbol;Acc:HGNC:35163]	11.4452	11.5609	11.5765	11.4119	9.21314	9.45166	9.27343	9.54372
80	ENSG00000172965	1779.92	2.12467	0.109846	19.3422	2.37209e-83	4.61875e-81	MIR4435-2HG	MIR4435-2 host gene [Source:HGNC Symbol;Acc:HGNC:35163]	11.4452	11.5609	11.5765	11.4119	9.21314	9.45166	9.27343	9.54372
81	ENSG00000125740	1156.23	2.36595	0.122399	19.3299	3.01236e-83	5.79303e-81	FOSB	FosB proto-oncogene, AP-1 transcription factor subunit [Source:HGNC Symbol;Acc:HGNC:3797]	10.6873	10.9355	11.0302	11.0025	8.59148	8.52562	8.6306	8.48018
82	ENSG00000127955	6210.94	-1.59511	0.0825269	-19.3283	3.10396e-83	5.89638e-81	GNAI1	G protein subunit alpha i1 [Source:HGNC Symbol;Acc:HGNC:4384]	11.6488	11.5128	11.5155	11.688	13.2654	13.1175	13.2701	13.0907
83	ENSG00000120594	1040.38	-2.27982	0.117983	-19.3233	3.42014e-83	6.41874e-81	PLXDC2	plexin domain containing 2 [Source:HGNC Symbol;Acc:HGNC:21013]	8.61182	8.39729	8.40563	8.48644	10.6461	10.8379	10.7166	10.8052
84	ENSG00000129194	1651.67	2.24138	0.116231	19.2838	7.34066e-83	1.36126e-80	SOX15	SRY-box 15 [Source:HGNC Symbol;Acc:HGNC:11196]	11.2813	11.3382	11.3845	11.6248	9.07866	9.23998	9.28726	9.08177
85	ENSG00000103257	93798	1.50704	0.0786255	19.1673	6.94452e-82	1.27264e-79	SLC7A5	solute carrier family 7 member 5 [Source:HGNC Symbol;Acc:HGNC:11063]	17.0349	17.1255	17.0435	17.1231	15.4456	15.7561	15.4926	15.5872
86	ENSG00000113758	6055.46	3.12105	0.163686	19.0673	4.71858e-81	8.54667e-79	DBN1	drebrin 1 [Source:HGNC Symbol;Acc:HGNC:2695]	13.3728	13.4	13.4502	13.4048	9.76189	10.6691	9.92551	10.5775
87	ENSG00000130147	18970.4	1.43617	0.0753566	19.0584	5.60028e-81	1.00271e-78	SH3BP4	SH3 domain binding protein 4 [Source:HGNC Symbol;Acc:HGNC:10826]	14.7636	14.7315	14.7045	14.8286	13.2239	13.4815	13.2984	13.2697
88	ENSG00000102287	3577.17	-1.67716	0.0884568	-18.9602	3.63818e-80	6.43998e-78	GABRE	gamma-aminobutyric acid type A receptor epsilon subunit [Source:HGNC Symbol;Acc:HGNC:4085]	10.7594	10.801	10.6854	10.694	12.4671	12.2702	12.5372	12.3605
89	ENSG00000198910	2159.14	2.65542	0.140743	18.8671	2.12635e-79	3.72159e-77	L1CAM	L1 cell adhesion molecule [Source:HGNC Symbol;Acc:HGNC:6470]	11.7154	11.7499	11.9982	11.97	9.21742	9.44407	9.31678	8.78912
90	ENSG00000172667	6980.3	-1.23386	0.0664169	-18.5775	4.88918e-77	8.46208e-75	ZMAT3	zinc finger matrin-type 3 [Source:HGNC Symbol;Acc:HGNC:29983]	12.0358	12.0163	12.0228	12.0228	13.1737	13.3318	13.2474	13.2749
91	ENSG00000137267	2093.56	2.3309	0.126071	18.4887	2.54437e-76	4.35534e-74	TUBB2A	tubulin beta 2A class IIa [Source:HGNC Symbol;Acc:HGNC:12412]	11.747	11.6611	11.9365	11.7228	9.48715	9.11646	9.66277	9.44748
92	ENSG00000113552	8085.36	1.27375	0.068931	18.4786	3.06866e-76	5.19571e-74	GNPDA1	glucosamine-6-phosphate deaminase 1 [Source:HGNC Symbol;Acc:HGNC:4417]	13.4497	13.4134	13.5589	13.5011	12.2118	12.1885	12.2815	12.1486
93	ENSG00000111907	3471.71	1.76781	0.0958041	18.4523	4.99834e-76	8.37195e-74	TPD52L1	tumor protein D52 like 1 [Source:HGNC Symbol;Acc:HGNC:12006]	12.3222	12.4474	12.5022	12.2781	10.5944	10.7045	10.4528	10.7234
94	ENSG00000159840	4107.08	1.79869	0.0979166	18.3696	2.30186e-75	3.81447e-73	ZYX	zyxin [Source:HGNC Symbol;Acc:HGNC:13200]	12.4524	12.5492	12.8185	12.7106	10.7771	10.8012	10.9159	10.8682
95	ENSG00000160211	9191.87	1.35038	0.0736035	18.3466	3.51137e-75	5.75754e-73	G6PD	glucose-6-phosphate dehydrogenase [Source:HGNC Symbol;Acc:HGNC:4057]	13.6124	13.7026	13.6285	13.8038	12.3079	12.377	12.3995	12.2672
96	ENSG00000186300	1390.27	2.3536	0.128538	18.3105	6.82265e-75	1.10705e-72	ZNF555	zinc finger protein 555 [Source:HGNC Symbol;Acc:HGNC:28382]	11.1845	11.2131	11.3316	10.9866	8.67154	8.82355	8.73855	9.06273
97	ENSG00000204516	1169.18	2.30744	0.126908	18.182	7.16472e-74	1.15057e-71	MICB	MHC class I polypeptide-related sequence B [Source:HGNC Symbol;Acc:HGNC:7091]	11.0293	10.8726	11.044	10.7395	8.72355	8.72987	8.44979	8.56383
98	ENSG00000255150	426.259	4.8192	0.265126	18.177	7.84689e-74	1.24725e-71	EID3	EP300 interacting inhibitor of differentiation 3 [Source:HGNC Symbol;Acc:HGNC:32961]	9.5586	9.75026	9.78482	9.64176	4.72966	4.34306	5.71843	4.48017
99	ENSG00000196924	69605	1.60732	0.0887106	18.1187	2.26867e-73	3.56961e-71	FLNA	filamin A [Source:HGNC Symbol;Acc:HGNC:3754]	16.6472	16.589	16.7459	16.7223	15.1527	15.0373	15.2266	14.8342
100	ENSG00000124226	11099.7	1.3774	0.0760466	18.1126	2.53361e-73	3.94661e-71	RNF114	ring finger protein 114 [Source:HGNC Symbol;Acc:HGNC:13094]	13.8405	13.8932	14.0445	14.0817	12.5985	12.5527	12.6261	12.5872
101	ENSG00000071282	1024.06	3.54929	0.196944	18.0218	1.31339e-72	2.0256e-70	LMCD1	LIM and cysteine rich domains 1 [Source:HGNC Symbol;Acc:HGNC:6633]	10.8679	10.4338	11.1942	10.9346	7.30919	7.65979	6.82331	7.44225
102	ENSG00000198435	297.617	5.08938	0.283267	17.9667	3.55076e-72	5.42256e-70	NRARP	NOTCH regulated ankyrin repeat protein [Source:HGNC Symbol;Acc:HGNC:33843]	9.23179	9.10089	9.23682	9.13705	3.29339	4.83615	4.16079	4.00017
103	ENSG00000132613	5303.54	1.45291	0.0809707	17.9436	5.38132e-72	8.13833e-70	MTSS1L	MTSS1L, I-BAR domain containing [Source:HGNC Symbol;Acc:HGNC:25094]	12.8297	12.8362	13.0543	12.9622	11.4448	11.5303	11.4912	11.4162
104	ENSG00000166900	9438.98	1.69231	0.0947415	17.8624	2.31289e-71	3.46422e-69	STX3	syntaxin 3 [Source:HGNC Symbol;Acc:HGNC:11438]	13.7839	13.8092	13.774	13.8924	12.0224	12.2516	11.9014	12.2833
105	ENSG00000169550	5509.97	-1.56217	0.0876546	-17.8219	4.77888e-71	7.08958e-69	MUC15	mucin 15, cell surface associated [Source:HGNC Symbol;Acc:HGNC:14956]	11.451	11.6133	11.2589	11.4361	13.0317	13.0168	13.0332	12.9457
106	ENSG00000235269	366.259	4.08746	0.229491	17.811	5.80775e-71	8.53465e-69	LINC02331	long intergenic non-protein coding RNA 2331 [Source:HGNC Symbol;Acc:HGNC:53251]	9.37097	9.46074	9.5529	9.34969	4.90946	5.40418	5.89738	5.15952
107	ENSG00000163545	2191.79	2.12832	0.119746	17.7736	1.13199e-70	1.64794e-68	NUAK2	NUAK family kinase 2 [Source:HGNC Symbol;Acc:HGNC:29558]	11.5761	11.7608	11.9332	11.9068	9.42383	9.77431	9.74189	9.73097
108	ENSG00000119630	19189.3	-1.67876	0.0945747	-17.7507	1.70311e-70	2.45642e-68	PGF	placental growth factor [Source:HGNC Symbol;Acc:HGNC:8893]	13.0089	13.1462	13.2369	13.2255	14.6491	14.9151	14.7312	15.0187
109	ENSG00000173391	612.511	2.44815	0.138187	17.7162	3.14399e-70	4.49302e-68	OLR1	oxidized low density lipoprotein receptor 1 [Source:HGNC Symbol;Acc:HGNC:8133]	10.0747	9.92776	10.0697	9.99145	7.48255	7.51511	7.69774	7.59735
110	ENSG00000114315	824.481	3.73322	0.21239	17.5772	3.68207e-69	5.21414e-67	HES1	hes family bHLH transcription factor 1 [Source:HGNC Symbol;Acc:HGNC:5192]	10.3887	10.0927	11.0892	10.5764	6.66344	6.80963	7.11968	6.8217
111	ENSG00000072274	78082.9	-1.50764	0.0860523	-17.52	1.00759e-68	1.41398e-66	TFRC	transferrin receptor [Source:HGNC Symbol;Acc:HGNC:11763]	15.3811	15.358	15.1852	15.3092	16.9658	16.7238	16.9114	16.6473
112	ENSG00000100297	16978.5	1.52924	0.0875004	17.4769	2.14696e-68	2.98599e-66	MCM5	minichromosome maintenance complex component 5 [Source:HGNC Symbol;Acc:HGNC:6948]	14.5684	14.6293	14.6084	14.6809	12.9205	13.2423	12.9689	13.2127
113	ENSG00000168003	47951	1.29315	0.0741633	17.4365	4.3611e-68	6.01176e-66	SLC3A2	solute carrier family 3 member 2 [Source:HGNC Symbol;Acc:HGNC:11026]	15.9847	16.0186	16.0459	16.1665	14.7399	14.8907	14.6492	14.7597
114	ENSG00000143845	4621	1.33896	0.076998	17.3896	9.90064e-68	1.35283e-65	ETNK2	ethanolamine kinase 2 [Source:HGNC Symbol;Acc:HGNC:25575]	12.5936	12.7365	12.669	12.7688	11.4199	11.3021	11.3901	11.3049
115	ENSG00000134013	3486.51	1.95789	0.112984	17.3289	2.84551e-67	3.85431e-65	LOXL2	lysyl oxidase like 2 [Source:HGNC Symbol;Acc:HGNC:6666]	12.4236	12.4638	12.3372	12.5191	10.2799	10.7005	10.2804	10.6092
116	ENSG00000185022	6468.26	1.7102	0.0987275	17.3224	3.18673e-67	4.27928e-65	MAFF	MAF bZIP transcription factor F [Source:HGNC Symbol;Acc:HGNC:6780]	13.2089	13.2838	13.3652	13.2352	11.6543	11.3536	11.7614	11.4545
117	ENSG00000112033	4900.25	-1.42123	0.0821452	-17.3014	4.58957e-67	6.1104e-65	PPARD	peroxisome proliferator activated receptor delta [Source:HGNC Symbol;Acc:HGNC:9235]	11.4154	11.4757	11.2357	11.3835	12.7487	12.8321	12.7366	12.882
118	ENSG00000243137	295.608	5.35211	0.309642	17.2848	6.12144e-67	8.08082e-65	PSG4	pregnancy specific beta-1-glycoprotein 4 [Source:HGNC Symbol;Acc:HGNC:9521]	9.21077	9.28357	9.28162	8.89054	3.63753	2.7033	4.23877	4.48017
119	ENSG00000142657	14678.5	1.51432	0.087915	17.2248	1.72998e-66	2.26452e-64	PGD	phosphogluconate dehydrogenase [Source:HGNC Symbol;Acc:HGNC:8891]	14.4372	14.4145	14.3286	14.4505	12.7777	13.0922	12.7408	12.9388
120	ENSG00000196923	2968.17	1.89799	0.110439	17.1859	3.38712e-66	4.39677e-64	PDLIM7	PDZ and LIM domain 7 [Source:HGNC Symbol;Acc:HGNC:22958]	11.9885	12.1987	12.2606	12.303	10.1041	10.2278	10.4792	10.3459
121	ENSG00000075624	464141	1.16477	0.0679563	17.1399	7.4735e-66	9.62104e-64	ACTB	actin beta [Source:HGNC Symbol;Acc:HGNC:132]	19.2252	19.2098	19.4039	19.321	18.0447	18.1849	18.1429	18.1333
122	ENSG00000278291	1512.74	-1.83388	0.107054	-17.1304	8.80705e-66	1.12449e-63	AL161772.1		9.28737	9.46074	9.24749	9.48442	11.1924	11.0977	11.2524	11.279
123	ENSG00000108846	274.232	7.00678	0.410697	17.0607	2.90871e-65	3.68366e-63	ABCC3	ATP binding cassette subfamily C member 3 [Source:HGNC Symbol;Acc:HGNC:54]	9.0644	9.21933	9.09338	8.97466	0	1.50469	3.31323	2.87117
124	ENSG00000115902	3481.91	1.60422	0.0940628	17.0548	3.22187e-65	4.04735e-63	SLC1A4	solute carrier family 1 member 4 [Source:HGNC Symbol;Acc:HGNC:10942]	12.2839	12.313	12.3983	12.4225	10.8621	10.6502	10.8753	10.6011
125	ENSG00000130768	410.429	-3.24521	0.191978	-16.9041	4.19652e-64	5.22953e-62	SMPDL3B	sphingomyelin phosphodiesterase acid like 3B [Source:HGNC Symbol;Acc:HGNC:21416]	6.47952	5.99183	6.48296	6.24173	9.59783	9.40745	9.68034	9.44912
126	ENSG00000260239	418.426	8.54545	0.50649	16.8719	7.24464e-64	8.95633e-62	LINC02533	long intergenic non-protein coding RNA 2533 [Source:HGNC Symbol;Acc:HGNC:53566]	9.78479	9.28357	9.88217	9.80278	2.65133	0	2.3142	0
127	ENSG00000273604	2120.35	1.64962	0.0980601	16.8225	1.66844e-63	2.0464e-61	EPOP	elongin BC and polycomb repressive complex 2 associated protein [Source:HGNC Symbol;Acc:HGNC:34493]	11.5578	11.621	11.805	11.6094	9.95213	9.91001	10.091	10.0507
128	ENSG00000171621	1895.96	1.7136	0.10203	16.7952	2.64755e-63	3.22194e-61	SPSB1	splA/ryanodine receptor domain and SOCS box containing 1 [Source:HGNC Symbol;Acc:HGNC:30628]	11.6074	11.4899	11.4512	11.4675	9.7721	9.97072	9.66982	9.74032
129	ENSG00000064115	15615	-1.04676	0.0623597	-16.7859	3.09426e-63	3.73638e-61	TM7SF3	transmembrane 7 superfamily member 3 [Source:HGNC Symbol;Acc:HGNC:23049]	13.3313	13.3249	13.2316	13.3665	14.3543	14.4151	14.3607	14.3129
130	ENSG00000228526	1967.39	-1.92118	0.114971	-16.7101	1.10591e-62	1.32513e-60	MIR34AHG	MIR34A host gene [Source:HGNC Symbol;Acc:HGNC:51913]	9.82092	9.45646	9.7903	9.6453	11.6539	11.4214	11.6838	11.6433
131	ENSG00000172465	2709.57	-1.72785	0.103592	-16.6794	1.84984e-62	2.19962e-60	TCEAL1	transcription elongation factor A like 1 [Source:HGNC Symbol;Acc:HGNC:11616]	10.3453	10.3206	10.1976	10.3178	12.1733	11.8602	12.1372	11.8967
132	ENSG00000050344	8606.87	-1.40734	0.0852437	-16.5096	3.1278e-61	3.69104e-59	NFE2L3	nuclear factor, erythroid 2 like 3 [Source:HGNC Symbol;Acc:HGNC:7783]	12.3149	12.2724	12.0037	12.2007	13.7086	13.5924	13.5696	13.5638
133	ENSG00000198300	50964.4	-1.42722	0.0869208	-16.4197	1.38141e-60	1.61791e-58	PEG3	paternally expressed 3 [Source:HGNC Symbol;Acc:HGNC:8826]	14.8866	14.8544	14.5581	14.6928	16.1306	16.244	16.0772	16.2643
134	ENSG00000127220	3498.6	1.99342	0.12155	16.4001	1.9106e-60	2.221e-58	ABHD8	abhydrolase domain containing 8 [Source:HGNC Symbol;Acc:HGNC:23759]	12.2493	12.3963	12.5515	12.5769	10.5185	10.3363	10.7089	10.2178
135	ENSG00000171298	7380.52	-1.19698	0.0731461	-16.3642	3.44582e-60	3.97597e-58	GAA	glucosidase alpha, acid [Source:HGNC Symbol;Acc:HGNC:4065]	12.062	12.2457	12.0907	12.1164	13.2888	13.3315	13.4057	13.2804
136	ENSG00000160953	5000.18	1.62111	0.0990794	16.3618	3.58578e-60	4.10704e-58	MUM1	melanoma associated antigen (mutated) 1 [Source:HGNC Symbol;Acc:HGNC:29641]	12.8618	12.738	13.0084	12.9059	11.2991	11.3717	11.3246	11.0256
137	ENSG00000125144	4421.2	10.8109	0.661181	16.3509	4.28727e-60	4.87466e-58	MT1G	metallothionein 1G [Source:HGNC Symbol;Acc:HGNC:7399]	12.7162	12.7525	13.4978	13.3101	0	3.58806	2.3142	2.52041
138	ENSG00000086061	38428.4	1.06591	0.065216	16.3444	4.77126e-60	5.38564e-58	DNAJA1	DnaJ heat shock protein family (Hsp40) member A1 [Source:HGNC Symbol;Acc:HGNC:5229]	15.6611	15.5804	15.6698	15.7501	14.6885	14.5585	14.5861	14.5659
139	ENSG00000163132	1381.35	2.49942	0.153294	16.3047	9.13126e-60	1.02329e-57	MSX1	msh homeobox 1 [Source:HGNC Symbol;Acc:HGNC:7391]	11.1573	11.0221	11.4025	11.1829	8.49269	8.96819	8.37406	8.87896
140	ENSG00000080503	21160.4	-1.34331	0.0825645	-16.2698	1.61679e-59	1.79891e-57	SMARCA2	SWI/SNF related, matrix associated, actin dependent regulator of chromatin, subfamily a, member 2 [Source:HGNC Symbol;Acc:HGNC:11098]	13.6298	13.5765	13.358	13.606	14.9204	15.0039	14.813	14.8127
141	ENSG00000155269	2039.65	-2.17955	0.134036	-16.2609	1.86923e-59	2.06503e-57	GPR78	G protein-coupled receptor 78 [Source:HGNC Symbol;Acc:HGNC:4528]	9.73937	9.72379	9.34757	9.2391	11.5211	11.8094	11.7377	11.7424
142	ENSG00000137478	3836.92	-1.57122	0.0966342	-16.2595	1.91368e-59	2.09925e-57	FCHSD2	FCH and double SH3 domains 2 [Source:HGNC Symbol;Acc:HGNC:29114]	11.0086	11.0358	10.8085	10.798	12.389	12.6242	12.5244	12.3992
143	ENSG00000076770	33406.9	-1.46735	0.0903011	-16.2496	2.24951e-59	2.4504e-57	MBNL3	muscleblind like splicing regulator 3 [Source:HGNC Symbol;Acc:HGNC:20564]	14.2602	14.1988	13.9086	14.0686	15.5267	15.681	15.4576	15.6533
144	ENSG00000115844	213.457	4.3757	0.270941	16.15	1.13525e-58	1.22804e-56	DLX2	distal-less homeobox 2 [Source:HGNC Symbol;Acc:HGNC:2915]	8.64803	8.55377	8.7699	8.71276	4.72966	4.40694	4.23877	4.00017
145	ENSG00000108244	1338.61	-2.96998	0.184001	-16.1411	1.31189e-58	1.40933e-56	KRT23	keratin 23 [Source:HGNC Symbol;Acc:HGNC:6438]	8.32923	8.27134	8.23385	8.15461	10.6982	11.344	10.9875	11.6479
146	ENSG00000150054	6010.14	-1.20811	0.0750084	-16.1063	2.30428e-58	2.45848e-56	MPP7	membrane palmitoylated protein 7 [Source:HGNC Symbol;Acc:HGNC:26542]	11.8217	11.8886	11.7446	11.8473	13.1371	13.016	13.0332	12.9453
147	ENSG00000121769	227.271	6.5054	0.405759	16.0327	7.55748e-58	8.00835e-56	FABP3	fatty acid binding protein 3 [Source:HGNC Symbol;Acc:HGNC:3557]	8.57938	8.93232	8.92083	8.80122	3.00779	3.06187	2.79907	0
148	ENSG00000140961	2720.96	6.53182	0.40858	15.9866	1.58328e-57	1.6664e-55	OSGIN1	oxidative stress induced growth inhibitor 1 [Source:HGNC Symbol;Acc:HGNC:30093]	12.3554	12.2093	12.5213	12.4727	6.65086	6.02939	5.63438	4.4282
149	ENSG00000006652	6243.72	1.1872	0.0743326	15.9715	2.01906e-57	2.1108e-55	IFRD1	interferon related developmental regulator 1 [Source:HGNC Symbol;Acc:HGNC:5456]	13.0348	13.0343	13.1049	13.1547	11.8898	11.9997	11.8844	11.8045
150	ENSG00000106789	12505.7	-1.21357	0.0759875	-15.9707	2.04579e-57	2.12449e-55	CORO2A	coronin 2A [Source:HGNC Symbol;Acc:HGNC:2255]	12.8625	12.9841	12.7786	12.8858	14.143	14.1421	14.1216	13.9579
151	ENSG00000113328	43253.1	-1.17261	0.0734705	-15.9602	2.41828e-57	2.49468e-55	CCNG1	cyclin G1 [Source:HGNC Symbol;Acc:HGNC:1592]	14.7703	14.7204	14.5594	14.7341	15.8463	15.9612	15.7652	15.9034
152	ENSG00000082781	6964.26	-1.15229	0.0730226	-15.7799	4.28101e-56	4.38719e-54	ITGB5	integrin subunit beta 5 [Source:HGNC Symbol;Acc:HGNC:6160]	12.1042	12.1472	11.9751	12.0792	13.319	13.1916	13.2298	13.1751
153	ENSG00000110756	6860.55	1.53968	0.0977188	15.7562	6.22707e-56	6.33981e-54	HPS5	HPS5, biogenesis of lysosomal organelles complex 2 subunit 2 [Source:HGNC Symbol;Acc:HGNC:17022]	13.4057	13.2657	13.2616	13.333	12.0021	11.6981	11.8053	11.5736
154	ENSG00000166446	893.816	2.36774	0.150747	15.7067	1.36012e-55	1.37575e-53	CDYL2	chromodomain Y like 2 [Source:HGNC Symbol;Acc:HGNC:23030]	10.652	10.3692	10.5138	10.6444	7.97681	8.46314	7.99037	8.2526
155	ENSG00000152137	5105.81	1.36877	0.0873532	15.6693	2.45148e-55	2.46366e-53	HSPB8	heat shock protein family B (small) member 8 [Source:HGNC Symbol;Acc:HGNC:30171]	12.7413	12.8278	12.8714	12.9362	11.3062	11.4745	11.5246	11.5896
156	ENSG00000154556	1445.07	-2.11884	0.135694	-15.6149	5.76635e-55	5.75785e-53	SORBS2	sorbin and SH3 domain containing 2 [Source:HGNC Symbol;Acc:HGNC:24098]	9.3464	9.01325	9.08448	8.84195	11.2172	11.3203	11.2618	10.9699
157	ENSG00000106266	3404.7	1.64904	0.105984	15.5593	1.37521e-54	1.36444e-52	SNX8	sorting nexin 8 [Source:HGNC Symbol;Acc:HGNC:14972]	12.2158	12.3426	12.2587	12.5028	10.5837	10.894	10.6864	10.5557
158	ENSG00000124098	6518.96	-1.17239	0.0753959	-15.5498	1.59674e-54	1.57421e-52	FAM210B	family with sequence similarity 210 member B [Source:HGNC Symbol;Acc:HGNC:16102]	11.9982	12.0411	11.9328	11.8983	13.2438	13.1161	13.1499	13.0464
159	ENSG00000136048	7102.41	-1.20549	0.0775699	-15.5406	1.84152e-54	1.80411e-52	DRAM1	DNA damage regulated autophagy modulator 1 [Source:HGNC Symbol;Acc:HGNC:25645]	12.1823	12.0141	12.0459	12.0289	13.2375	13.302	13.3759	13.1749
160	ENSG00000178150	6096.77	1.86536	0.120393	15.4939	3.81547e-54	3.7146e-52	ZNF114	zinc finger protein 114 [Source:HGNC Symbol;Acc:HGNC:12894]	13.1588	13.0698	13.3031	13.3475	11.562	11.0434	11.5363	11.2315
161	ENSG00000078070	4342	-1.05818	0.0684623	-15.4564	6.83586e-54	6.6138e-52	MCCC1	methylcrotonoyl-CoA carboxylase 1 [Source:HGNC Symbol;Acc:HGNC:6936]	11.5001	11.449	11.478	11.4145	12.5267	12.5562	12.52	12.4698
162	ENSG00000198431	91241.7	1.63303	0.106364	15.3533	3.36676e-53	3.23729e-51	TXNRD1	thioredoxin reductase 1 [Source:HGNC Symbol;Acc:HGNC:12437]	17.1285	17.048	17.0042	17.1129	15.6649	15.3022	15.5949	15.1404
163	ENSG00000272841	459.63	-3.02646	0.197134	-15.3523	3.41749e-53	3.2659e-51	AL139393.2		6.75321	6.16973	6.74632	6.89369	9.74275	9.74526	9.44773	9.75753
164	ENSG00000233929	812.646	8.703	0.567927	15.3241	5.27462e-53	5.00993e-51	MT1XP1	metallothionein 1X pseudogene 1 [Source:HGNC Symbol;Acc:HGNC:7442]	10.7417	10.7772	11.0146	9.89648	1.4651	2.4839	3.31323	0.839616
165	ENSG00000112110	5216.16	1.227	0.080119	15.3147	6.09717e-53	5.7561e-51	MRPL18	mitochondrial ribosomal protein L18 [Source:HGNC Symbol;Acc:HGNC:14477]	12.7856	12.7349	12.9278	12.8866	11.5102	11.6555	11.5865	11.6778
166	ENSG00000188112	5852.26	1.11644	0.073205	15.2508	1.62623e-52	1.52601e-50	C6orf132	chromosome 6 open reading frame 132 [Source:HGNC Symbol;Acc:HGNC:21288]	12.9665	13.0453	12.8681	12.9855	11.9074	11.8898	11.8049	11.801
167	ENSG00000162769	2751.75	-1.26712	0.0832821	-15.2148	2.81959e-52	2.62998e-50	FLVCR1	feline leukemia virus subgroup C cellular receptor 1 [Source:HGNC Symbol;Acc:HGNC:24682]	10.7604	10.6195	10.6151	10.6355	11.9771	11.9795	11.8779	11.8617
168	ENSG00000187479	218.686	4.62019	0.303857	15.2051	3.26938e-52	3.03138e-50	C11orf96	chromosome 11 open reading frame 96 [Source:HGNC Symbol;Acc:HGNC:38675]	8.48746	8.76584	8.85259	8.74616	4.07445	3.58806	3.89787	4.79937
169	ENSG00000141179	3437.58	-1.31764	0.0867222	-15.1938	3.88987e-52	3.58536e-50	PCTP	phosphatidylcholine transfer protein [Source:HGNC Symbol;Acc:HGNC:8752]	10.8573	10.867	11.0302	11.0108	12.3275	12.3052	12.1385	12.2649
170	ENSG00000100439	4295.47	1.29565	0.0853467	15.181	4.72766e-52	4.33193e-50	ABHD4	abhydrolase domain containing 4 [Source:HGNC Symbol;Acc:HGNC:20154]	12.4958	12.6388	12.6308	12.5323	11.3781	11.2502	11.3479	11.1345
171	ENSG00000102172	11464.9	0.90503	0.0597332	15.1512	7.43938e-52	6.7768e-50	SMS	spermine synthase [Source:HGNC Symbol;Acc:HGNC:11123]	13.8397	13.8168	13.9228	13.8891	12.9692	12.9821	12.9647	12.9347
172	ENSG00000080546	10098.1	-1.33834	0.0889937	-15.0386	4.10049e-51	3.71357e-49	SESN1	sestrin 1 [Source:HGNC Symbol;Acc:HGNC:21595]	12.4934	12.531	12.3869	12.5162	13.7256	13.9744	13.6452	13.9144
173	ENSG00000138031	1074.51	1.72743	0.114972	15.0248	5.05249e-51	4.54928e-49	ADCY3	adenylate cyclase 3 [Source:HGNC Symbol;Acc:HGNC:234]	10.8408	10.5944	10.6657	10.6462	8.90937	9.04799	8.88213	9.00846
174	ENSG00000070540	3362	-1.24629	0.0832504	-14.9704	1.14663e-50	1.0265e-48	WIPI1	WD repeat domain, phosphoinositide interacting 1 [Source:HGNC Symbol;Acc:HGNC:25471]	10.9662	10.8758	11.0138	10.9886	12.2966	12.1555	12.2627	12.1091
175	ENSG00000167995	448.78	4.28636	0.287732	14.897	3.44544e-50	3.04941e-48	BEST1	bestrophin 1 [Source:HGNC Symbol;Acc:HGNC:12703]	9.52005	9.39291	10.1228	9.81069	6.2109	4.68975	5.20005	5.3943
176	ENSG00000004478	41001.6	1.09453	0.0735319	14.8852	4.11469e-50	3.62116e-48	FKBP4	FK506 binding protein 4 [Source:HGNC Symbol;Acc:HGNC:3720]	15.7042	15.6828	15.7894	15.8912	14.7318	14.6197	14.7514	14.5897
177	ENSG00000087842	934.157	2.17754	0.146473	14.8664	5.44371e-50	4.75122e-48	PIR	pirin [Source:HGNC Symbol;Acc:HGNC:30048]	10.4126	10.6176	10.611	10.6664	8.6464	8.38202	8.46203	8.08233
178	ENSG00000144366	5948.97	1.81301	0.121955	14.8662	5.45977e-50	4.75122e-48	GULP1	GULP, engulfment adaptor PTB domain containing 1 [Source:HGNC Symbol;Acc:HGNC:18649]	13.4023	13.1041	12.9468	13.2179	11.3622	11.2305	11.1814	11.6383
179	ENSG00000115596	2731.94	1.66788	0.112589	14.8138	1.19253e-49	1.03201e-47	WNT6	Wnt family member 6 [Source:HGNC Symbol;Acc:HGNC:12785]	11.8704	12.1568	11.9069	12.1285	10.2109	10.5036	10.2155	10.4611
180	ENSG00000176170	516.637	3.23364	0.218356	14.809	1.28136e-49	1.10275e-47	SPHK1	sphingosine kinase 1 [Source:HGNC Symbol;Acc:HGNC:11240]	9.72036	9.66378	9.99726	10.0528	6.89452	6.32225	7.0348	6.17116
181	ENSG00000176438	3465.49	1.19808	0.0813108	14.7346	3.86744e-49	3.31007e-47	SYNE3	spectrin repeat containing nuclear envelope family member 3 [Source:HGNC Symbol;Acc:HGNC:19861]	12.1826	12.2242	12.3127	12.2261	11.1343	11.0708	11.0162	10.9296
182	ENSG00000130695	11649.6	1.26779	0.0862296	14.7025	6.21148e-49	5.28723e-47	CEP85	centrosomal protein 85 [Source:HGNC Symbol;Acc:HGNC:25309]	14.0453	13.895	14.0503	14.0316	12.824	12.6022	12.888	12.6219
183	ENSG00000167196	6865.92	-1.09473	0.0744803	-14.6983	6.61042e-49	5.59623e-47	FBXO22	F-box protein 22 [Source:HGNC Symbol;Acc:HGNC:13593]	12.1284	12.1538	11.9634	12.1332	13.2149	13.2562	13.1584	13.1328
184	ENSG00000123358	2262.11	1.79431	0.122083	14.6974	6.70057e-49	5.64188e-47	NR4A1	nuclear receptor subfamily 4 group A member 1 [Source:HGNC Symbol;Acc:HGNC:7980]	11.6521	11.7077	12.0263	11.6957	9.78223	10.006	9.94744	10.1761
185	ENSG00000136810	22738.8	1.19016	0.0812507	14.648	1.38748e-48	1.16198e-46	TXN	thioredoxin [Source:HGNC Symbol;Acc:HGNC:12435]	14.8409	14.9071	15.0525	14.9851	13.8096	13.6012	13.8787	13.73
186	ENSG00000103365	6364.2	0.980458	0.0669961	14.6345	1.69092e-48	1.40853e-46	GGA2	golgi associated, gamma adaptin ear containing, ARF binding protein 2 [Source:HGNC Symbol;Acc:HGNC:16064]	13.0623	13.0879	13	13.026	12.0666	12.1388	12.0096	12.0383
187	ENSG00000125966	191.852	4.81918	0.330286	14.5909	3.20748e-48	2.6576e-46	MMP24	matrix metallopeptidase 24 [Source:HGNC Symbol;Acc:HGNC:7172]	8.17028	8.7693	8.30707	8.79804	3.82845	4.27622	3.45064	3.59144
188	ENSG00000180891	1279.27	2.52835	0.17336	14.5844	3.5287e-48	2.90828e-46	CUEDC1	CUE domain containing 1 [Source:HGNC Symbol;Acc:HGNC:31350]	10.9114	11.1462	11.298	10.9781	8.30464	8.82062	8.13502	8.86192
189	ENSG00000105357	827.377	2.50235	0.172003	14.5483	5.98746e-48	4.90877e-46	MYH14	myosin heavy chain 14 [Source:HGNC Symbol;Acc:HGNC:23212]	10.5019	10.4778	10.5105	10.3377	7.5787	8.20467	8.25246	7.69404
190	ENSG00000150991	71032.1	1.15181	0.0794962	14.4889	1.42392e-47	1.16128e-45	UBC	ubiquitin C [Source:HGNC Symbol;Acc:HGNC:12468]	16.5232	16.5264	16.6563	16.61	15.3455	15.5733	15.2808	15.4948
191	ENSG00000135346	16101.7	-1.5976	0.110269	-14.4882	1.43889e-47	1.16737e-45	CGA	glycoprotein hormones, alpha polypeptide [Source:HGNC Symbol;Acc:HGNC:1885]	12.836	12.7411	13.1903	13.0516	14.4061	14.4511	14.6281	14.7416
192	ENSG00000159176	43508.7	3.17857	0.220069	14.4435	2.75399e-47	2.22274e-45	CSRP1	cysteine and glycine rich protein 1 [Source:HGNC Symbol;Acc:HGNC:2469]	16.197	16.1595	16.2927	16.3727	12.717	13.4683	12.5947	13.3403
193	ENSG00000143882	10691.5	-0.968088	0.0670574	-14.4367	3.04049e-47	2.44132e-45	ATP6V1C2	ATPase H+ transporting V1 subunit C2 [Source:HGNC Symbol;Acc:HGNC:18264]	12.8536	12.8332	12.7682	12.826	13.7427	13.7785	13.8949	13.7326
194	ENSG00000157483	5913.95	-1.45329	0.100777	-14.4209	3.82363e-47	3.0544e-45	MYO1E	myosin IE [Source:HGNC Symbol;Acc:HGNC:7599]	11.616	11.7582	11.5227	11.6044	13.1358	13.0306	13.2699	12.8563
195	ENSG00000260034	2699.82	-1.22253	0.0848018	-14.4163	4.0871e-47	3.24821e-45	LCMT1-AS2	LCMT1 antisense RNA 2 [Source:HGNC Symbol;Acc:HGNC:51178]	10.728	10.5459	10.6517	10.7178	11.8293	11.9527	11.8483	11.9042
196	ENSG00000105173	15123.6	-0.812647	0.056611	-14.3549	9.92228e-47	7.84565e-45	CCNE1	cyclin E1 [Source:HGNC Symbol;Acc:HGNC:1589]	13.4567	13.3902	13.4579	13.3811	14.2467	14.2257	14.2272	14.2379
197	ENSG00000145715	6336.56	-1.4088	0.0982558	-14.3381	1.26413e-46	9.94516e-45	RASA1	RAS p21 protein activator 1 [Source:HGNC Symbol;Acc:HGNC:9871]	11.8818	11.8799	11.5078	11.7391	13.2536	13.1394	13.2192	13.0536
198	ENSG00000140022	2196.02	1.64021	0.114577	14.3153	1.75613e-46	1.37463e-44	STON2	stonin 2 [Source:HGNC Symbol;Acc:HGNC:30652]	11.7947	11.5925	11.7526	11.6501	10.3012	9.87797	10.0857	9.93907
199	ENSG00000162734	10038.8	1.64072	0.114676	14.3074	1.96614e-46	1.53133e-44	PEA15	phosphoprotein enriched in astrocytes 15 [Source:HGNC Symbol;Acc:HGNC:8822]	13.8688	13.8991	13.8808	13.9193	12.1209	12.379	11.9137	12.5178
200	ENSG00000137502	909.775	2.10984	0.147605	14.2938	2.39054e-46	1.8463e-44	RAB30	RAB30, member RAS oncogene family [Source:HGNC Symbol;Acc:HGNC:9770]	10.6653	10.344	10.6315	10.4534	8.44974	8.43277	8.63781	8.1319
201	ENSG00000149591	1074.91	2.77634	0.194235	14.2937	2.39426e-46	1.8463e-44	TAGLN	transgelin [Source:HGNC Symbol;Acc:HGNC:11553]	10.6296	10.6423	11.1594	10.9921	8.22622	7.92272	8.50211	7.61489
202	ENSG00000066084	5514.12	-1.08635	0.0760846	-14.2782	2.99337e-46	2.29693e-44	DIP2B	disco interacting protein 2 homolog B [Source:HGNC Symbol;Acc:HGNC:29284]	11.7339	11.9052	11.7375	11.7609	12.8593	12.9567	12.8129	12.8569
203	ENSG00000084207	25581.6	1.29066	0.0906413	14.2392	5.23541e-46	3.99765e-44	GSTP1	glutathione S-transferase pi 1 [Source:HGNC Symbol;Acc:HGNC:4638]	15.029	15.1664	15.1421	15.2478	13.6624	14.0103	13.7672	13.9637
204	ENSG00000099889	1382.46	2.34298	0.164699	14.2259	6.3323e-46	4.81162e-44	ARVCF	armadillo repeat gene deleted in velocardiofacial syndrome [Source:HGNC Symbol;Acc:HGNC:728]	11.1853	10.9891	11.3941	11.0962	9.06924	8.52562	9.11705	8.51173
205	ENSG00000181007	1598.73	1.70592	0.120029	14.2126	7.65518e-46	5.78858e-44	ZFP82	ZFP82 zinc finger protein [Source:HGNC Symbol;Acc:HGNC:28682]	11.2999	11.0322	11.289	11.3856	9.33615	9.63622	9.60873	9.61082
206	ENSG00000123505	18439.5	-1.17953	0.0830182	-14.2081	8.16228e-46	6.14221e-44	AMD1	adenosylmethionine decarboxylase 1 [Source:HGNC Symbol;Acc:HGNC:457]	13.5387	13.4787	13.2798	13.5415	14.7551	14.6816	14.5488	14.5771
207	ENSG00000129518	8180.33	0.956229	0.067307	14.207	8.29441e-46	6.21164e-44	EAPP	E2F associated phosphoprotein [Source:HGNC Symbol;Acc:HGNC:19312]	13.4249	13.3041	13.4153	13.4451	12.3878	12.4284	12.4533	12.4972
208	ENSG00000136003	6086.42	-0.989718	0.0696696	-14.2059	8.42383e-46	6.27837e-44	ISCU	iron-sulfur cluster assembly enzyme [Source:HGNC Symbol;Acc:HGNC:29882]	11.9658	11.9382	12.0914	11.9743	13.0344	12.9445	12.9875	12.9647
209	ENSG00000167460	47795.7	0.792447	0.0558463	14.1898	1.05991e-45	7.86202e-44	TPM4	tropomyosin 4 [Source:HGNC Symbol;Acc:HGNC:12013]	15.8954	15.8641	15.8557	15.932	15.117	15.1416	15.0583	15.0601
210	ENSG00000130707	2109.04	1.74006	0.122687	14.1829	1.16832e-45	8.62509e-44	ASS1	argininosuccinate synthase 1 [Source:HGNC Symbol;Acc:HGNC:758]	11.6011	11.6978	11.5584	11.7912	10.1936	9.69657	9.95901	9.80669
211	ENSG00000135503	670.317	2.6052	0.184561	14.1156	3.04351e-45	2.23626e-43	ACVR1B	activin A receptor type 1B [Source:HGNC Symbol;Acc:HGNC:172]	10.0681	10.0031	10.2779	10.31	7.5787	7.77925	7.02383	7.77428
212	ENSG00000152402	789.074	-3.05676	0.21765	-14.0444	8.33828e-45	6.09791e-43	GUCY1A2	guanylate cyclase 1 soluble subunit alpha 2 [Source:HGNC Symbol;Acc:HGNC:4684]	7.8589	7.37459	6.81965	7.4177	10.8297	10.3415	10.4792	10.0951
213	ENSG00000131016	17382.9	1.16515	0.0830213	14.0344	9.60319e-45	6.99013e-43	AKAP12	A-kinase anchoring protein 12 [Source:HGNC Symbol;Acc:HGNC:370]	14.6274	14.5513	14.4275	14.5996	13.3555	13.5674	13.3259	13.2881
214	ENSG00000168394	3153.68	1.13532	0.0810518	14.0074	1.40513e-44	1.01803e-42	TAP1	transporter 1, ATP binding cassette subfamily B member [Source:HGNC Symbol;Acc:HGNC:43]	12.0311	12.0515	12.1226	12.1196	10.9559	10.9838	11.0169	10.8255
215	ENSG00000189060	16632.6	-1.8616	0.133046	-13.9921	1.74094e-44	1.25549e-42	H1F0	H1 histone family member 0 [Source:HGNC Symbol;Acc:HGNC:4714]	12.5643	12.9017	12.861	12.8856	14.3024	14.8746	14.4688	14.94
216	ENSG00000181649	346.44	3.92551	0.280628	13.9883	1.83755e-44	1.31905e-42	PHLDA2	pleckstrin homology like domain family A member 2 [Source:HGNC Symbol;Acc:HGNC:12385]	8.96027	8.84331	9.83696	9.51574	5.7264	5.2385	5.66295	5.09433
217	ENSG00000173706	1196.29	2.86533	0.205492	13.9437	3.4351e-44	2.45452e-42	HEG1	heart development protein with EGF like domains 1 [Source:HGNC Symbol;Acc:HGNC:29227]	11.1383	10.9231	11.0386	11.0508	7.92548	8.56466	7.41665	8.51173
218	ENSG00000126001	7088.58	-1.07251	0.0769484	-13.9381	3.71868e-44	2.64502e-42	CEP250	centrosomal protein 250 [Source:HGNC Symbol;Acc:HGNC:1859]	12.155	12.2782	12.1463	12.0424	13.2738	13.2711	13.2299	13.1422
219	ENSG00000106392	8168.79	-0.880006	0.0632202	-13.9197	4.81022e-44	3.40585e-42	C1GALT1	core 1 synthase, glycoprotein-N-acetylgalactosamine 3-beta-galactosyltransferase 1 [Source:HGNC Symbol;Acc:HGNC:24337]	12.5305	12.5189	12.4344	12.4747	13.406	13.3712	13.3151	13.3858
220	ENSG00000163513	2917.37	-1.55705	0.112324	-13.8622	1.07338e-43	7.56563e-42	TGFBR2	transforming growth factor beta receptor 2 [Source:HGNC Symbol;Acc:HGNC:11773]	10.6981	10.4778	10.3265	10.6013	12.1722	12.1851	11.8622	12.1122
221	ENSG00000066697	4116.42	1.16413	0.084024	13.8547	1.19114e-43	8.35781e-42	MSANTD3	Myb/SANT DNA binding domain containing 3 [Source:HGNC Symbol;Acc:HGNC:23370]	12.4918	12.3593	12.5202	12.5234	11.3261	11.3692	11.1659	11.3735
222	ENSG00000178585	2502.12	-1.36808	0.0987882	-13.8486	1.29739e-43	9.06252e-42	CTNNBIP1	catenin beta interacting protein 1 [Source:HGNC Symbol;Acc:HGNC:16913]	10.4192	10.5639	10.339	10.4655	11.8043	11.7131	11.984	11.7517
223	ENSG00000143816	1354.32	2.0216	0.146386	13.8101	2.2158e-43	1.54087e-41	WNT9A	Wnt family member 9A [Source:HGNC Symbol;Acc:HGNC:12778]	10.968	10.9987	11.1929	11.1725	8.88808	9.36586	8.7519	9.17931
224	ENSG00000075618	38081.3	1.65107	0.119748	13.7878	3.01826e-43	2.08571e-41	FSCN1	fascin actin-bundling protein 1 [Source:HGNC Symbol;Acc:HGNC:11148]	15.7583	15.8865	15.7571	15.8652	14.2841	13.9735	14.4831	13.8383
225	ENSG00000179750	1135.16	1.82733	0.132534	13.7876	3.02607e-43	2.08571e-41	APOBEC3B	apolipoprotein B mRNA editing enzyme catalytic subunit 3B [Source:HGNC Symbol;Acc:HGNC:17352]	10.697	10.8044	10.7222	10.9295	9.18287	9.02782	8.90024	8.71515
226	ENSG00000124749	10350.8	-1.10298	0.0800346	-13.7813	3.30438e-43	2.26751e-41	COL21A1	collagen type XXI alpha 1 chain [Source:HGNC Symbol;Acc:HGNC:17025]	12.7621	12.8197	12.5582	12.5752	13.7811	13.8271	13.7461	13.7889
227	ENSG00000205213	18329.1	-1.07752	0.0785768	-13.713	8.49322e-43	5.80259e-41	LGR4	leucine rich repeat containing G protein-coupled receptor 4 [Source:HGNC Symbol;Acc:HGNC:13299]	13.6753	13.5567	13.3422	13.5058	14.6117	14.6186	14.5851	14.5935
228	ENSG00000134057	22907.4	-0.812551	0.059366	-13.6872	1.21154e-42	8.24115e-41	CCNB1	cyclin B1 [Source:HGNC Symbol;Acc:HGNC:1579]	14.0252	13.9747	13.985	14.0954	14.7931	14.8216	14.8568	14.861
229	ENSG00000131018	2620.58	1.61447	0.11819	13.66	1.75983e-42	1.19187e-40	SYNE1	spectrin repeat containing nuclear envelope protein 1 [Source:HGNC Symbol;Acc:HGNC:17089]	12.0392	11.8077	11.929	12.006	10.4976	10.2055	10.509	10.0804
230	ENSG00000088726	1458.52	2.31546	0.169789	13.6373	2.4036e-42	1.62082e-40	TMEM40	transmembrane protein 40 [Source:HGNC Symbol;Acc:HGNC:25620]	11.1659	11.1901	11.4546	11.1552	8.61111	9.27891	8.5411	9.15553
231	ENSG00000176092	14917.1	1.24552	0.0914247	13.6235	2.9036e-42	1.94954e-40	CRYBG2	crystallin beta-gamma domain containing 2 [Source:HGNC Symbol;Acc:HGNC:17295]	14.37	14.322	14.3495	14.3861	12.9014	13.2711	12.9947	13.2445
232	ENSG00000148339	3068.6	1.51398	0.111337	13.5981	4.10974e-42	2.74753e-40	SLC25A25	solute carrier family 25 member 25 [Source:HGNC Symbol;Acc:HGNC:20663]	12.043	12.0289	12.3034	12.2079	10.702	10.7742	10.6654	10.3779
233	ENSG00000164309	717.537	-2.35035	0.172888	-13.5947	4.30772e-42	2.86758e-40	CMYA5	cardiomyopathy associated 5 [Source:HGNC Symbol;Acc:HGNC:14305]	7.38824	8.18599	7.93704	7.90545	10.3301	10.1116	10.2907	10.1781
234	ENSG00000108578	2018.3	1.85802	0.136771	13.5849	4.92361e-42	3.26362e-40	BLMH	bleomycin hydrolase [Source:HGNC Symbol;Acc:HGNC:1059]	11.5959	11.6522	11.521	11.7349	9.85398	9.74526	9.36103	10.0388
235	ENSG00000142511	723.386	-2.08352	0.153509	-13.5726	5.81824e-42	3.84029e-40	GPR32	G protein-coupled receptor 32 [Source:HGNC Symbol;Acc:HGNC:4487]	8.41577	8.0562	8.08119	7.85736	10.1383	10.2333	10.3021	10.092
236	ENSG00000126467	858.48	3.25178	0.239677	13.5673	6.25623e-42	4.11195e-40	TSKS	testis specific serine kinase substrate [Source:HGNC Symbol;Acc:HGNC:30719]	10.5105	10.4862	10.701	10.6983	6.29418	7.84414	7.33024	7.54951
237	ENSG00000139514	6404.58	1.11071	0.0820681	13.534	9.85748e-42	6.45168e-40	SLC7A1	solute carrier family 7 member 1 [Source:HGNC Symbol;Acc:HGNC:11057]	13.1172	13.044	13.1843	13.0336	11.9918	12.1356	11.8987	11.903
238	ENSG00000130818	1854.39	1.57418	0.116362	13.5283	1.06461e-41	6.93869e-40	ZNF426	zinc finger protein 426 [Source:HGNC Symbol;Acc:HGNC:20725]	11.4278	11.4371	11.5022	11.3877	9.775	10.0315	10.0127	9.60644
239	ENSG00000187954	2246.19	1.37395	0.101615	13.5211	1.17457e-41	7.62342e-40	CYHR1	cysteine and histidine rich 1 [Source:HGNC Symbol;Acc:HGNC:17806]	11.6715	11.6324	11.6672	11.6794	10.2226	10.2724	10.506	10.1331
240	ENSG00000103196	6244.85	-1.08282	0.0801676	-13.507	1.42176e-41	9.18951e-40	CRISPLD2	cysteine rich secretory protein LCCL domain containing 2 [Source:HGNC Symbol;Acc:HGNC:25248]	12.0511	11.8858	12.0041	11.9259	12.9974	13.0517	13.1823	12.9615
241	ENSG00000123374	18283.3	-0.744931	0.055259	-13.4807	2.03109e-41	1.30737e-39	CDK2	cyclin dependent kinase 2 [Source:HGNC Symbol;Acc:HGNC:1771]	13.7026	13.779	13.7531	13.7173	14.4731	14.5016	14.4623	14.4955
242	ENSG00000158406	1037.03	1.48871	0.110747	13.4424	3.41033e-41	2.18612e-39	HIST1H4H	histone cluster 1 H4 family member h [Source:HGNC Symbol;Acc:HGNC:4788]	10.5068	10.4852	10.6786	10.6382	9.09501	9.08263	9.03747	9.15153
243	ENSG00000112419	5387.58	-1.05096	0.0783173	-13.4193	4.66225e-41	2.97639e-39	PHACTR2	phosphatase and actin regulator 2 [Source:HGNC Symbol;Acc:HGNC:20956]	11.854	11.7755	11.7309	11.7436	12.8217	12.9588	12.7587	12.761
244	ENSG00000130203	9146.53	1.26856	0.0945362	13.4188	4.69291e-41	2.98373e-39	APOE	apolipoprotein E [Source:HGNC Symbol;Acc:HGNC:613]	13.4323	13.6785	13.6493	13.8433	12.2887	12.3682	12.4899	12.4057
245	ENSG00000284543	206.187	7.85039	0.585513	13.4077	5.44958e-41	3.45073e-39	LINC01226	long intergenic non-protein coding RNA 1226 [Source:HGNC Symbol;Acc:HGNC:49678]	8.56525	8.60882	8.9796	8.54073	2.84054	0.940216	0	0
246	ENSG00000116539	6173.74	-1.07719	0.080477	-13.3851	7.38953e-41	4.66019e-39	ASH1L	ASH1 like histone lysine methyltransferase [Source:HGNC Symbol;Acc:HGNC:19088]	12.0824	11.9705	11.8904	11.8691	13.0928	13.0601	13.0541	12.9161
247	ENSG00000244476	1298.14	-3.06275	0.229129	-13.3669	9.43456e-41	5.92589e-39	ERVFRD-1	endogenous retrovirus group FRD member 1, envelope [Source:HGNC Symbol;Acc:HGNC:33823]	8.37855	7.47958	8.05105	8.40095	10.65	11.3496	10.8545	11.6486
248	ENSG00000164938	2708.35	-1.21113	0.0906943	-13.354	1.12215e-40	7.01997e-39	TP53INP1	tumor protein p53 inducible nuclear protein 1 [Source:HGNC Symbol;Acc:HGNC:18022]	10.7301	10.7131	10.7327	10.5138	11.942	11.7934	11.942	11.8592
249	ENSG00000171608	1916.84	1.98457	0.148679	13.3481	1.21576e-40	7.57514e-39	PIK3CD	phosphatidylinositol-4,5-bisphosphate 3-kinase catalytic subunit delta [Source:HGNC Symbol;Acc:HGNC:8977]	11.666	11.4789	11.5839	11.5856	9.28209	9.81019	9.28497	9.89428
250	ENSG00000120694	32590.6	1.27964	0.0958814	13.3461	1.24804e-40	7.74531e-39	HSPH1	heat shock protein family H (Hsp110) member 1 [Source:HGNC Symbol;Acc:HGNC:16969]	15.5472	15.3843	15.4869	15.5534	14.356	14.1388	14.3668	13.9597
251	ENSG00000159899	332.421	3.28221	0.246077	13.3381	1.38873e-40	8.58424e-39	NPR2	natriuretic peptide receptor 2 [Source:HGNC Symbol;Acc:HGNC:7944]	9.32977	8.98082	9.51366	9.06477	5.57476	6.47907	5.92123	5.77323
252	ENSG00000117984	5921.3	1.34825	0.101207	13.3217	1.7306e-40	1.06552e-38	CTSD	cathepsin D [Source:HGNC Symbol;Acc:HGNC:2529]	12.8492	13.0053	13.1559	13.1807	11.6345	11.704	11.8867	11.5807
253	ENSG00000134986	2216.44	1.26358	0.0949041	13.3143	1.91129e-40	1.17213e-38	NREP	neuronal regeneration related protein [Source:HGNC Symbol;Acc:HGNC:16834]	11.5554	11.7059	11.5276	11.6519	10.4311	10.3956	10.3588	10.2024
254	ENSG00000146535	6271.53	-1.24497	0.0936071	-13.2999	2.31731e-40	1.41556e-38	GNA12	G protein subunit alpha 12 [Source:HGNC Symbol;Acc:HGNC:4380]	11.8511	12.0031	11.6796	11.8961	13.0155	13.1572	13.0035	13.2381
255	ENSG00000139211	4104.08	-1.67433	0.125952	-13.2935	2.52614e-40	1.5371e-38	AMIGO2	adhesion molecule with Ig like domain 2 [Source:HGNC Symbol;Acc:HGNC:24073]	10.8369	10.9614	11.0348	10.9031	12.853	12.4136	12.7896	12.3078
256	ENSG00000171631	1393.97	-2.38368	0.179334	-13.2919	2.58086e-40	1.56428e-38	P2RY6	pyrimidinergic receptor P2Y6 [Source:HGNC Symbol;Acc:HGNC:8543]	9.15525	8.96283	8.28653	8.70259	11.3496	11.1079	11.3751	10.8833
257	ENSG00000184009	105185	1.05484	0.0794624	13.2747	3.24634e-40	1.96001e-38	ACTG1	actin gamma 1 [Source:HGNC Symbol;Acc:HGNC:144]	17.0525	17.0312	17.1425	17.228	16.1436	15.9609	16.1762	15.9478
258	ENSG00000159399	24886	0.840448	0.0633441	13.268	3.55107e-40	2.13571e-38	HK2	hexokinase 2 [Source:HGNC Symbol;Acc:HGNC:4923]	15.0261	14.9411	14.9166	14.9657	14.079	14.216	14.0726	14.1178
259	ENSG00000006327	6696.75	2.02787	0.153009	13.2533	4.31806e-40	2.58702e-38	TNFRSF12A	TNF receptor superfamily member 12A [Source:HGNC Symbol;Acc:HGNC:18152]	13.2043	13.2759	13.5601	13.5007	11.4507	10.9467	11.7888	11.1325
260	ENSG00000101335	1131.12	2.24187	0.169229	13.2476	4.66173e-40	2.78221e-38	MYL9	myosin light chain 9 [Source:HGNC Symbol;Acc:HGNC:15754]	10.7552	10.6281	11.1922	10.8326	8.26802	8.64963	8.58655	8.93123
261	ENSG00000171931	206.214	8.03977	0.608012	13.2231	6.4587e-40	3.83997e-38	FBXW10	F-box and WD repeat domain containing 10 [Source:HGNC Symbol;Acc:HGNC:1211]	8.70928	8.49236	8.96352	8.52927	1.4651	2.4839	0	0
262	ENSG00000180875	644.564	3.19725	0.241982	13.2128	7.40601e-40	4.38644e-38	GREM2	gremlin 2, DAN family BMP antagonist [Source:HGNC Symbol;Acc:HGNC:17655]	10.2528	10.2897	10.05	10.1332	6.94693	6.30559	6.67693	7.67744
263	ENSG00000142794	2577.2	-1.19596	0.0905332	-13.2102	7.66573e-40	4.52307e-38	NBPF3	NBPF member 3 [Source:HGNC Symbol;Acc:HGNC:25076]	10.652	10.5768	10.5744	10.6506	11.9196	11.8353	11.8173	11.6529
264	ENSG00000113532	2465.76	-1.59178	0.120557	-13.2036	8.36913e-40	4.91947e-38	ST8SIA4	ST8 alpha-N-acetyl-neuraminide alpha-2,8-sialyltransferase 4 [Source:HGNC Symbol;Acc:HGNC:10871]	10.4794	10.1322	9.97175	10.4145	11.86	11.8634	11.7721	11.9199
265	ENSG00000138674	10811.9	-0.973164	0.0737141	-13.2019	8.55765e-40	5.01138e-38	SEC31A	SEC31 homolog A, COPII coat complex component [Source:HGNC Symbol;Acc:HGNC:17052]	12.8928	12.781	12.8595	12.7978	13.6833	13.9091	13.7731	13.8502
266	ENSG00000143367	9443.37	1.12391	0.0852509	13.1835	1.09169e-39	6.36901e-38	TUFT1	tuftelin 1 [Source:HGNC Symbol;Acc:HGNC:12422]	13.7012	13.7081	13.6314	13.5978	12.3942	12.7052	12.4341	12.591
267	ENSG00000157856	183.437	7.68587	0.583334	13.1758	1.21009e-39	7.0334e-38	DRC1	dynein regulatory complex subunit 1 [Source:HGNC Symbol;Acc:HGNC:24245]	8.49742	8.52952	8.80643	8.15958	0.911048	2.22505	0	1.7522
268	ENSG00000250337	2600.87	-1.42683	0.108419	-13.1604	1.48302e-39	8.58775e-38	LINC01021	long intergenic non-protein coding RNA 1021 [Source:HGNC Symbol;Acc:HGNC:48995]	10.6565	10.4447	10.3062	10.4227	11.8021	11.7471	11.969	12.0192
269	ENSG00000206538	10825.7	-1.3226	0.100538	-13.1552	1.58798e-39	9.16148e-38	VGLL3	vestigial like family member 3 [Source:HGNC Symbol;Acc:HGNC:24327]	12.758	12.6179	12.4986	12.4874	14.0768	13.7431	14.0371	13.7803
270	ENSG00000075461	851.949	2.83969	0.215901	13.1527	1.6412e-39	9.43358e-38	CACNG4	calcium voltage-gated channel auxiliary subunit gamma 4 [Source:HGNC Symbol;Acc:HGNC:1408]	10.5917	10.4447	10.6016	10.5454	7.32512	8.14036	7.0348	8.04831
271	ENSG00000144655	2335.22	1.36606	0.103887	13.1494	1.71515e-39	9.8224e-38	CSRNP1	cysteine and serine rich nuclear protein 1 [Source:HGNC Symbol;Acc:HGNC:14300]	11.6149	11.647	11.7744	11.8205	10.546	10.2788	10.3291	10.2321
272	ENSG00000101057	34074.1	1.01294	0.0770364	13.1488	1.72904e-39	9.86566e-38	MYBL2	MYB proto-oncogene like 2 [Source:HGNC Symbol;Acc:HGNC:7548]	15.4019	15.4207	15.52	15.5545	14.5873	14.4449	14.4948	14.3108
273	ENSG00000135968	8914.25	-0.921383	0.0700898	-13.1457	1.80042e-39	1.02355e-37	GCC2	GRIP and coiled-coil domain containing 2 [Source:HGNC Symbol;Acc:HGNC:23218]	12.6488	12.608	12.6048	12.4903	13.5349	13.5847	13.4714	13.4463
274	ENSG00000072571	12589	-1.04864	0.0798111	-13.1391	1.96674e-39	1.11403e-37	HMMR	hyaluronan mediated motility receptor [Source:HGNC Symbol;Acc:HGNC:5012]	13.104	12.9493	12.8806	13.0651	14.1437	14.1081	13.9908	13.9528
275	ENSG00000117335	9656.6	-0.965469	0.0735213	-13.1318	2.16381e-39	1.22122e-37	CD46	CD46 molecule [Source:HGNC Symbol;Acc:HGNC:6953]	12.6977	12.7692	12.5641	12.6635	13.6533	13.6541	13.5454	13.7059
276	ENSG00000163251	20496.7	-1.24066	0.0946721	-13.1048	3.08885e-39	1.737e-37	FZD5	frizzled class receptor 5 [Source:HGNC Symbol;Acc:HGNC:4043]	13.6343	13.6452	13.4554	13.5509	14.9314	14.691	14.9839	14.6164
277	ENSG00000170801	734.882	11.1039	0.848435	13.0875	3.88203e-39	2.1752e-37	HTRA3	HtrA serine peptidase 3 [Source:HGNC Symbol;Acc:HGNC:30406]	10.2761	10.4925	10.5248	10.7535	0.911048	0.940216	0.995173	0
278	ENSG00000090060	58504	-0.798001	0.060992	-13.0837	4.08069e-39	2.27831e-37	PAPOLA	poly(A) polymerase alpha [Source:HGNC Symbol;Acc:HGNC:14981]	15.4762	15.3649	15.2987	15.3858	16.1841	16.1484	16.1803	16.2097
279	ENSG00000101751	1690.01	-1.3427	0.102641	-13.0815	4.19968e-39	2.33637e-37	POLI	DNA polymerase iota [Source:HGNC Symbol;Acc:HGNC:9182]	9.92786	10.0521	9.81203	9.80278	11.3152	11.2155	11.1502	11.2886
280	ENSG00000157259	2612.72	-1.18226	0.0904013	-13.0779	4.40592e-39	2.44239e-37	GATAD1	GATA zinc finger domain containing 1 [Source:HGNC Symbol;Acc:HGNC:29941]	10.5998	10.6089	10.7867	10.5671	11.8631	11.827	11.8836	11.7209
281	ENSG00000205097	180.024	5.51268	0.421663	13.0737	4.65613e-39	2.57194e-37	FRG2	FSHD region gene 2 [Source:HGNC Symbol;Acc:HGNC:19136]	8.37855	7.62401	9.11975	8.35407	3.29339	3.06187	2.57691	3.38886
282	ENSG00000117625	1947.49	-1.47069	0.112634	-13.0572	5.77826e-39	3.18049e-37	RCOR3	REST corepressor 3 [Source:HGNC Symbol;Acc:HGNC:25594]	10.244	10.0816	9.81382	9.87701	11.5054	11.4787	11.4942	11.4541
283	ENSG00000178977	489.228	4.48954	0.344643	13.0267	8.63034e-39	4.73362e-37	LINC00324	long intergenic non-protein coding RNA 324 [Source:HGNC Symbol;Acc:HGNC:26628]	9.77868	9.42394	10.324	9.82013	3.73615	5.09074	5.94468	5.94947
284	ENSG00000140995	1730.71	1.86231	0.142967	13.0262	8.68509e-39	4.74693e-37	DEF8	differentially expressed in FDCP 8 homolog [Source:HGNC Symbol;Acc:HGNC:25969]	11.3687	11.2482	11.532	11.4645	9.28413	9.84376	9.29413	9.67911
285	ENSG00000071073	23001.9	-1.24292	0.0954696	-13.019	9.53942e-39	5.18199e-37	MGAT4A	mannosyl (alpha-1,3-)-glycoprotein beta-1,4-N-acetylglucosaminyltransferase, isozyme A [Source:HGNC Symbol;Acc:HGNC:7047]	13.8919	13.6269	13.7071	13.7139	15.1429	14.8452	15.0952	14.811
286	ENSG00000164744	2168.85	1.2407	0.0952993	13.0189	9.54761e-39	5.18199e-37	SUN3	Sad1 and UNC84 domain containing 3 [Source:HGNC Symbol;Acc:HGNC:22429]	11.5332	11.5081	11.7001	11.5473	10.3132	10.4344	10.2059	10.3719
287	ENSG00000197312	6290.34	-0.95715	0.0735413	-13.0151	1.00371e-38	5.42874e-37	DDI2	DNA damage inducible 1 homolog 2 [Source:HGNC Symbol;Acc:HGNC:24578]	12.1702	12.0972	11.9831	11.9925	13.0493	12.9846	13.0549	12.9883
288	ENSG00000144840	2532.05	-1.69332	0.130148	-13.0108	1.0625e-38	5.72685e-37	RABL3	RAB, member of RAS oncogene family like 3 [Source:HGNC Symbol;Acc:HGNC:18072]	10.1173	10.2909	10.1271	10.3497	12.1161	11.7147	12.1174	11.6592
289	ENSG00000130222	15453.6	3.60461	0.277116	13.0076	1.10783e-38	5.95056e-37	GADD45G	growth arrest and DNA damage inducible gamma [Source:HGNC Symbol;Acc:HGNC:4097]	14.4379	14.467	15.3224	14.795	10.9058	11.2567	10.9277	11.5892
290	ENSG00000170385	16852.3	0.968965	0.0748004	12.954	2.22989e-38	1.19364e-36	SLC30A1	solute carrier family 30 member 1 [Source:HGNC Symbol;Acc:HGNC:11012]	14.5094	14.3094	14.3767	14.571	13.4445	13.5021	13.4831	13.4756
291	ENSG00000036672	339.946	2.91313	0.225004	12.947	2.44309e-38	1.30329e-36	USP2	ubiquitin specific peptidase 2 [Source:HGNC Symbol;Acc:HGNC:12618]	9.09095	9.33112	9.13132	9.35403	6.17619	5.81067	6.70467	6.49541
292	ENSG00000234719	198.144	4.01478	0.310196	12.9427	2.58411e-38	1.37381e-36	NPIPB2	nuclear pore complex interacting protein family, member B2 [Source:HGNC Symbol;Acc:HGNC:37451]	8.52688	8.43259	8.77728	8.42177	4.72966	4.74022	4.99063	3.59144
293	ENSG00000164494	1944.76	-1.44267	0.111564	-12.9314	2.99396e-38	1.58629e-36	PDSS2	decaprenyl diphosphate synthase subunit 2 [Source:HGNC Symbol;Acc:HGNC:23041]	10.0343	10.2332	9.95395	9.88303	11.3492	11.6156	11.4415	11.4766
294	ENSG00000164300	3637.17	-1.01755	0.0787437	-12.9223	3.37018e-38	1.77957e-36	SERINC5	serine incorporator 5 [Source:HGNC Symbol;Acc:HGNC:18825]	11.3468	11.2194	11.138	11.219	12.2875	12.2054	12.2281	12.276
295	ENSG00000170522	18339.5	-1.00042	0.0774867	-12.9108	3.91137e-38	2.05836e-36	ELOVL6	ELOVL fatty acid elongase 6 [Source:HGNC Symbol;Acc:HGNC:15829]	13.6198	13.6027	13.5035	13.5814	14.6835	14.5537	14.651	14.4077
296	ENSG00000189159	7753.17	0.907055	0.0703509	12.8933	4.91014e-38	2.57526e-36	JPT1	Jupiter microtubule associated homolog 1 [Source:HGNC Symbol;Acc:HGNC:14569]	13.2744	13.2387	13.331	13.3687	12.4511	12.313	12.4546	12.3653
297	ENSG00000005486	2292.02	1.05147	0.0816984	12.8701	6.63043e-38	3.46585e-36	RHBDD2	rhomboid domain containing 2 [Source:HGNC Symbol;Acc:HGNC:23082]	11.5572	11.6243	11.6115	11.5856	10.5528	10.4525	10.564	10.6019
298	ENSG00000131149	24098.3	-1.19302	0.092709	-12.8684	6.77784e-38	3.53105e-36	GSE1	Gse1 coiled-coil protein [Source:HGNC Symbol;Acc:HGNC:28979]	13.8996	13.8785	13.7054	13.8695	14.8196	15.1576	14.9463	15.1787
299	ENSG00000237936	169.461	7.38886	0.574263	12.8667	6.93059e-38	3.59859e-36	AL353093.1		8.50237	8.06185	8.69393	8.26471	1.86443	2.7033	0	0
300	ENSG00000111647	1740.41	-1.46301	0.113881	-12.8468	8.96139e-38	4.63759e-36	UHRF1BP1L	UHRF1 binding protein 1 like [Source:HGNC Symbol;Acc:HGNC:29102]	9.7929	9.91533	9.89918	9.81699	11.5189	11.1925	11.3853	11.1496
301	ENSG00000205361	389.133	9.76693	0.760762	12.8384	9.99822e-38	5.15703e-36	MT1DP	metallothionein 1D, pseudogene [Source:HGNC Symbol;Acc:HGNC:7396]	9.55384	9.07599	9.99884	9.64176	0	1.90937	0.995173	0
302	ENSG00000125430	3537.71	-0.961598	0.0749466	-12.8304	1.10732e-37	5.69266e-36	HS3ST3B1	heparan sulfate-glucosamine 3-sulfotransferase 3B1 [Source:HGNC Symbol;Acc:HGNC:5198]	11.1596	11.2351	11.2864	11.2344	12.2418	12.1388	12.2263	12.1548
303	ENSG00000196083	3617.11	-1.39196	0.108525	-12.8261	1.17087e-37	5.99955e-36	IL1RAP	interleukin 1 receptor accessory protein [Source:HGNC Symbol;Acc:HGNC:5995]	11.1906	10.8269	10.7431	11.0508	12.4289	12.3852	12.3321	12.2691
304	ENSG00000145014	905.525	-1.67349	0.130564	-12.8174	1.31004e-37	6.69067e-36	TMEM44	transmembrane protein 44 [Source:HGNC Symbol;Acc:HGNC:25120]	8.53657	8.85637	8.92416	8.68548	10.4466	10.5236	10.3578	10.3881
305	ENSG00000092295	1381.44	1.32767	0.103775	12.7937	1.77835e-37	9.05275e-36	TGM1	transglutaminase 1 [Source:HGNC Symbol;Acc:HGNC:11777]	10.8765	10.9347	10.8754	11.0968	9.63505	9.55219	9.68383	9.61664
306	ENSG00000116260	15041.8	-1.15913	0.0907567	-12.7719	2.35432e-37	1.19457e-35	QSOX1	quiescin sulfhydryl oxidase 1 [Source:HGNC Symbol;Acc:HGNC:9756]	13.0322	13.2265	13.1931	13.2721	14.4017	14.1996	14.5162	14.2312
307	ENSG00000158850	3600.6	-1.23292	0.0965749	-12.7665	2.52279e-37	1.27589e-35	B4GALT3	beta-1,4-galactosyltransferase 3 [Source:HGNC Symbol;Acc:HGNC:926]	10.9778	11.2623	11.0455	10.9753	12.3084	12.3086	12.4098	12.1757
308	ENSG00000165891	4824.78	-0.932445	0.073198	-12.7387	3.60485e-37	1.81724e-35	E2F7	E2F transcription factor 7 [Source:HGNC Symbol;Acc:HGNC:23820]	11.7703	11.6338	11.7137	11.6646	12.6778	12.6425	12.6479	12.5426
309	ENSG00000139209	642.616	-2.18666	0.171843	-12.7247	4.30906e-37	2.16523e-35	SLC38A4	solute carrier family 38 member 4 [Source:HGNC Symbol;Acc:HGNC:14679]	7.72124	7.90103	7.52835	8.1987	10.1849	10.0226	10.0497	9.90145
310	ENSG00000080824	359578	1.21368	0.0954843	12.7108	5.15128e-37	2.58011e-35	HSP90AA1	heat shock protein 90 alpha family class A member 1 [Source:HGNC Symbol;Acc:HGNC:5253]	18.9164	18.8153	19.0645	18.9479	17.8975	17.589	17.8514	17.5268
311	ENSG00000231817	243.434	8.76957	0.690336	12.7033	5.66615e-37	2.8289e-35	LINC01198	long intergenic non-protein coding RNA 1198 [Source:HGNC Symbol;Acc:HGNC:49598]	8.65249	8.94154	9.16829	8.89948	2.17685	0	0.995173	0
312	ENSG00000116670	1707.55	1.3502	0.106295	12.7024	5.73559e-37	2.85442e-35	MAD2L2	mitotic arrest deficient 2 like 2 [Source:HGNC Symbol;Acc:HGNC:6764]	11.2105	11.1791	11.2928	11.354	9.76773	9.86381	10.091	9.9062
313	ENSG00000095321	3402.58	-0.939273	0.0739784	-12.6966	6.1769e-37	3.06425e-35	CRAT	carnitine O-acetyltransferase [Source:HGNC Symbol;Acc:HGNC:2342]	11.1175	11.1816	11.2134	11.2367	12.0991	12.1414	12.1761	12.0912
314	ENSG00000159082	4076.5	-1.30521	0.102863	-12.6888	6.82014e-37	3.37261e-35	SYNJ1	synaptojanin 1 [Source:HGNC Symbol;Acc:HGNC:11503]	11.3591	11.2721	10.9549	11.1767	12.5917	12.3645	12.5528	12.4933
315	ENSG00000182831	5394.58	1.156	0.0912279	12.6716	8.49705e-37	4.18856e-35	C16orf72	chromosome 16 open reading frame 72 [Source:HGNC Symbol;Acc:HGNC:30103]	12.975	12.6622	12.8494	12.944	11.8223	11.6568	11.6459	11.6954
316	ENSG00000123728	8238.37	-1.32784	0.104805	-12.6697	8.70866e-37	4.27933e-35	RAP2C	RAP2C, member of RAS oncogene family [Source:HGNC Symbol;Acc:HGNC:21165]	12.364	12.2178	12.0232	12.162	13.6727	13.3605	13.664	13.3689
317	ENSG00000164292	287.526	3.5094	0.277077	12.6658	9.15003e-37	4.48208e-35	RHOBTB3	Rho related BTB domain containing 3 [Source:HGNC Symbol;Acc:HGNC:18757]	9.22282	8.78986	8.76619	9.33	5.96875	5.63509	4.74558	5.64252
318	ENSG00000106868	5542.77	-0.97826	0.0772842	-12.6579	1.01115e-36	4.93752e-35	SUSD1	sushi domain containing 1 [Source:HGNC Symbol;Acc:HGNC:25413]	11.8718	11.7686	11.948	11.8713	12.921	12.8987	12.7746	12.7767
319	ENSG00000103034	468.373	2.24369	0.177672	12.6282	1.47568e-36	7.18332e-35	NDRG4	NDRG family member 4 [Source:HGNC Symbol;Acc:HGNC:14466]	9.49542	9.50287	9.6606	9.71442	7.5037	7.30485	7.56781	7.01023
320	ENSG00000162694	5955.64	-1.6486	0.130587	-12.6246	1.54562e-36	7.50033e-35	EXTL2	exostosin like glycosyltransferase 2 [Source:HGNC Symbol;Acc:HGNC:3516]	11.6643	11.5584	11.2844	11.4356	13.3627	12.9701	13.3385	12.8161
321	ENSG00000205542	7324.68	1.50225	0.119119	12.6114	1.82747e-36	8.84053e-35	TMSB4X	thymosin beta 4, X-linked [Source:HGNC Symbol;Acc:HGNC:11881]	13.464	13.3847	13.3548	13.4045	11.5404	11.9663	11.8169	12.1993
322	ENSG00000198420	5878.81	-0.979508	0.0781266	-12.5374	4.65752e-36	2.24614e-34	TCAF1	TRPM8 channel associated factor 1 [Source:HGNC Symbol;Acc:HGNC:22201]	12.0169	11.9001	11.9807	11.9005	12.9772	13.0368	12.8555	12.8394
323	ENSG00000166592	219.57	4.08208	0.326062	12.5193	5.85317e-36	2.81404e-34	RRAD	RRAD, Ras related glycolysis inhibitor and calcium channel regulator [Source:HGNC Symbol;Acc:HGNC:10446]	8.39994	8.52952	9.02061	8.76909	5.34407	3.79321	4.38311	4.71515
324	ENSG00000052795	3201.47	1.35475	0.108447	12.4923	8.2288e-36	3.944e-34	FNIP2	folliculin interacting protein 2 [Source:HGNC Symbol;Acc:HGNC:29280]	12.2274	12.1865	12.0977	12.1598	11.0105	10.8954	10.7766	10.5336
325	ENSG00000100784	2365.18	-1.59016	0.1273	-12.4914	8.31339e-36	3.97232e-34	RPS6KA5	ribosomal protein S6 kinase A5 [Source:HGNC Symbol;Acc:HGNC:10434]	10.5105	10.2118	10.095	9.94474	11.9081	11.6897	11.8669	11.6988
326	ENSG00000162409	689.961	2.63796	0.211246	12.4876	8.72371e-36	4.15564e-34	PRKAA2	protein kinase AMP-activated catalytic subunit alpha 2 [Source:HGNC Symbol;Acc:HGNC:9377]	10.4503	9.96289	10.1315	10.2784	7.37953	7.9007	6.96769	7.88443
327	ENSG00000251538	201.961	3.80934	0.306281	12.4374	1.63743e-35	7.77632e-34	LINC02201	long intergenic non-protein coding RNA 2201 [Source:HGNC Symbol;Acc:HGNC:53067]	8.42624	8.9986	8.19028	8.50996	5.06932	5.12912	4.31274	4.53033
328	ENSG00000120519	1749.96	-1.16598	0.0937648	-12.4352	1.68326e-35	7.96965e-34	SLC10A7	solute carrier family 10 member 7 [Source:HGNC Symbol;Acc:HGNC:23088]	9.99089	10.199	10.0177	10.0884	11.2124	11.2426	11.3009	11.211
329	ENSG00000174951	205.341	4.00116	0.321851	12.4317	1.75813e-35	8.29891e-34	FUT1	fucosyltransferase 1 (H blood group) [Source:HGNC Symbol;Acc:HGNC:4012]	8.62096	8.20653	8.72861	8.76909	3.82845	5.12912	5.03502	4.26004
330	ENSG00000197279	3961.86	1.0376	0.0835464	12.4194	2.04998e-35	9.6473e-34	ZNF165	zinc finger protein 165 [Source:HGNC Symbol;Acc:HGNC:12953]	12.4733	12.3076	12.3228	12.4085	11.3545	11.3424	11.4431	11.2215
331	ENSG00000149257	4251.33	1.521	0.122597	12.4065	2.40961e-35	1.13056e-33	SERPINH1	serpin family H member 1 [Source:HGNC Symbol;Acc:HGNC:1546]	12.5723	12.3332	12.743	12.798	10.98	11.1435	10.927	11.3233
332	ENSG00000099290	5605.44	0.904742	0.0729307	12.4055	2.43959e-35	1.14118e-33	WASHC2A	WASH complex subunit 2A [Source:HGNC Symbol;Acc:HGNC:23416]	12.8724	12.7549	12.8556	12.8557	11.9803	11.9978	11.8961	11.8438
333	ENSG00000131080	3205.7	-1.36296	0.110289	-12.3581	4.40631e-35	2.055e-33	EDA2R	ectodysplasin A2 receptor [Source:HGNC Symbol;Acc:HGNC:17756]	10.8813	10.766	10.6213	10.9519	12.1186	12.2952	11.9608	12.2908
334	ENSG00000104969	6715.5	0.92508	0.0749596	12.341	5.4443e-35	2.53152e-33	SGTA	small glutamine rich tetratricopeptide repeat containing alpha [Source:HGNC Symbol;Acc:HGNC:10819]	13.0373	13.0931	13.1983	13.0784	12.2156	12.1644	12.2551	12.0715
335	ENSG00000118257	1503.73	-1.41765	0.114957	-12.332	6.09377e-35	2.82508e-33	NRP2	neuropilin 2 [Source:HGNC Symbol;Acc:HGNC:8005]	9.78072	9.67856	9.59319	9.66114	11.265	11.1788	10.9568	10.9585
336	ENSG00000160282	483.685	10.4998	0.852053	12.3229	6.81559e-35	3.15034e-33	FTCD	formimidoyltransferase cyclodeaminase [Source:HGNC Symbol;Acc:HGNC:3974]	10.0697	9.81356	10.0378	9.72284	0.911048	1.50469	0	0
337	ENSG00000173320	150.587	3.65117	0.296356	12.3202	7.05353e-35	3.25068e-33	STOX2	storkhead box 2 [Source:HGNC Symbol;Acc:HGNC:25450]	8.0401	8.41063	7.94362	8.07799	4.34831	4.78898	4.38311	4.5788
338	ENSG00000219891	987.743	2.09151	0.169884	12.3114	7.86597e-35	3.6144e-33	ZSCAN12P1	zinc finger and SCAN domain containing 12 pseudogene 1 [Source:HGNC Symbol;Acc:HGNC:13850]	10.601	10.505	10.8309	10.6212	8.67154	8.39783	8.90921	8.13596
339	ENSG00000175592	593.219	2.4743	0.201067	12.3059	8.42187e-35	3.85846e-33	FOSL1	FOS like 1, AP-1 transcription factor subunit [Source:HGNC Symbol;Acc:HGNC:13718]	9.67063	9.8018	10.4048	9.9098	7.48255	7.62663	7.69082	7.1848
340	ENSG00000160233	2207.22	-1.63403	0.132847	-12.3	9.0538e-35	4.13581e-33	LRRC3	leucine rich repeat containing 3 [Source:HGNC Symbol;Acc:HGNC:14965]	9.76638	10.2629	10.1126	10.1013	11.5102	11.9332	11.5772	11.7638
341	ENSG00000092841	16715.4	1.13536	0.0924714	12.278	1.18955e-34	5.418e-33	MYL6	myosin light chain 6 [Source:HGNC Symbol;Acc:HGNC:7587]	14.3715	14.3748	14.6024	14.5853	13.432	13.1843	13.2806	13.4922
342	ENSG00000116667	3168.6	-1.0268	0.0836444	-12.2758	1.22209e-34	5.54999e-33	C1orf21	chromosome 1 open reading frame 21 [Source:HGNC Symbol;Acc:HGNC:15494]	10.9796	11.025	10.9831	11.1167	12.1158	11.9759	12.1334	11.9837
343	ENSG00000177383	4225.44	-0.9533	0.0777307	-12.2641	1.41122e-34	6.39028e-33	MAGEF1	MAGE family member F1 [Source:HGNC Symbol;Acc:HGNC:29639]	11.5124	11.4704	11.5287	11.4529	12.5145	12.3439	12.5215	12.3895
344	ENSG00000104419	3133.76	2.29725	0.187322	12.2637	1.41917e-34	6.40764e-33	NDRG1	N-myc downstream regulated 1 [Source:HGNC Symbol;Acc:HGNC:7679]	12.4552	12.3857	12.2672	12.2707	9.60274	10.1634	9.54493	10.6157
345	ENSG00000173848	19633.5	-0.764689	0.0623723	-12.2601	1.48377e-34	6.67998e-33	NET1	neuroepithelial cell transforming 1 [Source:HGNC Symbol;Acc:HGNC:14592]	13.9208	13.8292	13.7566	13.8033	14.5835	14.6349	14.5839	14.5702
346	ENSG00000113658	12149	-0.98103	0.0800998	-12.2476	1.7305e-34	7.76828e-33	SMAD5	SMAD family member 5 [Source:HGNC Symbol;Acc:HGNC:6771]	13.1509	13.0461	12.8486	12.9215	14.0003	13.9837	14.001	13.9227
347	ENSG00000156599	12116.1	-0.783637	0.0640487	-12.235	2.02096e-34	9.04611e-33	ZDHHC5	zinc finger DHHC-type containing 5 [Source:HGNC Symbol;Acc:HGNC:18472]	13.0959	13.1771	13.1481	13.0576	13.9501	13.9127	13.9198	13.8307
348	ENSG00000135048	25187.7	-0.853069	0.0697922	-12.223	2.34314e-34	1.04582e-32	TMEM2	transmembrane protein 2 [Source:HGNC Symbol;Acc:HGNC:11869]	14.189	14.1857	13.9967	14.1474	15.0135	15.0487	14.9164	14.9572
349	ENSG00000148344	12691.7	1.21565	0.0995112	12.2162	2.54671e-34	1.13343e-32	PTGES	prostaglandin E synthase [Source:HGNC Symbol;Acc:HGNC:9599]	14.0448	14.13	14.1469	14.1364	12.6939	13.1043	12.7269	13.0278
350	ENSG00000276043	1353.59	1.17641	0.0963215	12.2133	2.63815e-34	1.17078e-32	UHRF1	ubiquitin like with PHD and ring finger domains 1 [Source:HGNC Symbol;Acc:HGNC:12556]	10.866	10.9508	10.7867	10.8905	9.71732	9.72034	9.71144	9.64821
351	ENSG00000143437	4428.65	-0.93354	0.0765012	-12.2029	2.99819e-34	1.32678e-32	ARNT	aryl hydrocarbon receptor nuclear translocator [Source:HGNC Symbol;Acc:HGNC:700]	11.5947	11.6229	11.6157	11.4488	12.5682	12.4773	12.5156	12.4579
352	ENSG00000072210	4915.39	0.929249	0.0762387	12.1887	3.57167e-34	1.57609e-32	ALDH3A2	aldehyde dehydrogenase 3 family member A2 [Source:HGNC Symbol;Acc:HGNC:403]	12.7205	12.6555	12.597	12.6422	11.694	11.806	11.617	11.7762
353	ENSG00000198162	13370.6	-1.04041	0.0854206	-12.1798	3.98068e-34	1.75161e-32	MAN1A2	mannosidase alpha class 1A member 2 [Source:HGNC Symbol;Acc:HGNC:6822]	13.2679	13.1359	12.8864	13.0637	14.1208	14.1656	14.1037	14.15
354	ENSG00000140564	6554.37	-1.12903	0.0928069	-12.1654	4.75038e-34	2.08441e-32	FURIN	furin, paired basic amino acid cleaving enzyme [Source:HGNC Symbol;Acc:HGNC:8568]	11.8937	12.1492	11.8468	12.111	13.0228	13.1262	13.1524	13.2319
355	ENSG00000151651	9299.2	-1.23601	0.101605	-12.1649	4.77863e-34	2.09092e-32	ADAM8	ADAM metallopeptidase domain 8 [Source:HGNC Symbol;Acc:HGNC:215]	12.3633	12.4243	12.6121	12.3302	13.4522	13.7745	13.5966	13.8354
356	ENSG00000114739	9031.27	-1.19397	0.0985854	-12.1111	9.23001e-34	4.02734e-32	ACVR2B	activin A receptor type 2B [Source:HGNC Symbol;Acc:HGNC:174]	12.5208	12.4	12.2731	12.4888	13.7654	13.4964	13.7465	13.4323
357	ENSG00000149196	3839.73	1.03483	0.0855398	12.0977	1.08658e-33	4.72783e-32	HIKESHI	Hikeshi, heat shock protein nuclear import factor [Source:HGNC Symbol;Acc:HGNC:26938]	12.3191	12.2213	12.4335	12.3526	11.4209	11.2099	11.2964	11.2606
358	ENSG00000092621	18428.8	1.47418	0.121952	12.0882	1.22001e-33	5.29362e-32	PHGDH	phosphoglycerate dehydrogenase [Source:HGNC Symbol;Acc:HGNC:8923]	14.6252	14.7448	14.7429	14.787	13.0669	13.52	12.8931	13.4368
359	ENSG00000119048	6437.09	1.03463	0.0856055	12.0861	1.25131e-33	5.41433e-32	UBE2B	ubiquitin conjugating enzyme E2 B [Source:HGNC Symbol;Acc:HGNC:12473]	13.0665	12.9571	13.15	13.1342	12.0218	12.0989	11.8848	12.1573
360	ENSG00000196411	15376.2	-0.766653	0.0634663	-12.0797	1.35213e-33	5.83438e-32	EPHB4	EPH receptor B4 [Source:HGNC Symbol;Acc:HGNC:3395]	13.4205	13.5617	13.4402	13.4727	14.1994	14.2448	14.2987	14.2213
361	ENSG00000111266	1285.76	2.00607	0.166084	12.0787	1.36918e-33	5.89165e-32	DUSP16	dual specificity phosphatase 16 [Source:HGNC Symbol;Acc:HGNC:17909]	10.9454	11.09	10.8459	11.1345	8.72355	9.36988	8.63781	9.15753
362	ENSG00000117868	10318.7	-0.803338	0.066525	-12.0757	1.41906e-33	6.07273e-32	ESYT2	extended synaptotagmin 2 [Source:HGNC Symbol;Acc:HGNC:22211]	12.901	12.8922	12.7696	12.9368	13.6302	13.7196	13.6907	13.6763
363	ENSG00000160766	604.254	2.17592	0.180189	12.0758	1.41805e-33	6.07273e-32	GBAP1	glucosylceramidase beta pseudogene 1 [Source:HGNC Symbol;Acc:HGNC:4178]	9.95159	9.99276	9.99884	9.86034	7.74779	7.29644	8.11965	7.84534
364	ENSG00000086062	29602.3	-1.04406	0.0865682	-12.0605	1.70728e-33	7.28611e-32	B4GALT1	beta-1,4-galactosyltransferase 1 [Source:HGNC Symbol;Acc:HGNC:924]	14.3313	14.3465	14.0333	14.2237	15.3771	15.1954	15.3496	15.2003
365	ENSG00000071537	11855.7	-0.956255	0.0794296	-12.039	2.2155e-33	9.42919e-32	SEL1L	SEL1L ERAD E3 ligase adaptor subunit [Source:HGNC Symbol;Acc:HGNC:10717]	13.1028	13.0252	12.8793	12.8909	14.0426	13.9248	13.9114	13.8489
366	ENSG00000055163	19689.3	-0.972892	0.0809217	-12.0226	2.70201e-33	1.14685e-31	CYFIP2	cytoplasmic FMR1 interacting protein 2 [Source:HGNC Symbol;Acc:HGNC:13760]	13.6396	13.7342	13.6705	13.746	14.5294	14.8558	14.6394	14.6402
367	ENSG00000275023	356.225	2.47535	0.206145	12.0078	3.234e-33	1.36891e-31	MLLT6	MLLT6, PHD finger containing [Source:HGNC Symbol;Acc:HGNC:7138]	9.30731	9.1705	9.34757	9.12694	6.94693	6.86753	6.23839	6.92843
368	ENSG00000074964	1267.82	-1.65797	0.138103	-12.0053	3.33408e-33	1.40745e-31	ARHGEF10L	Rho guanine nucleotide exchange factor 10 like [Source:HGNC Symbol;Acc:HGNC:25540]	9.20166	9.41735	9.30224	9.07795	11.0246	10.8509	11.0976	10.6302
369	ENSG00000144893	3691.93	-1.47504	0.123031	-11.9892	4.05019e-33	1.70513e-31	MED12L	mediator complex subunit 12 like [Source:HGNC Symbol;Acc:HGNC:16050]	11.1899	10.9286	10.7581	10.8162	12.3074	12.4785	12.1882	12.6168
370	ENSG00000040275	6174.9	-0.911669	0.0761008	-11.9797	4.53691e-33	1.90489e-31	SPDL1	spindle apparatus coiled-coil protein 1 [Source:HGNC Symbol;Acc:HGNC:26010]	12.1099	12.1542	11.9938	11.9991	13.0738	12.9096	12.9615	12.9594
371	ENSG00000143322	3119.9	1.2264	0.102448	11.971	5.03931e-33	2.11014e-31	ABL2	ABL proto-oncogene 2, non-receptor tyrosine kinase [Source:HGNC Symbol;Acc:HGNC:77]	12.1741	12.1761	11.9561	12.0594	10.7172	11.0226	10.7511	10.9579
372	ENSG00000172123	500.168	2.06451	0.172466	11.9705	5.07286e-33	2.1185e-31	SLFN12	schlafen family member 12 [Source:HGNC Symbol;Acc:HGNC:25500]	9.88679	9.60697	9.55505	9.55961	7.86684	7.54381	7.54497	7.40241
373	ENSG00000133812	5660.03	-1.24863	0.104462	-11.953	6.26554e-33	2.60958e-31	SBF2	SET binding factor 2 [Source:HGNC Symbol;Acc:HGNC:2135]	11.8345	11.7827	11.4972	11.7098	13.0742	12.9957	13.0243	12.7206
374	ENSG00000111057	225976	0.981817	0.0822113	11.9426	7.09688e-33	2.94011e-31	KRT18	keratin 18 [Source:HGNC Symbol;Acc:HGNC:6430]	18.1021	18.1547	18.2003	18.3135	17.0721	17.3688	17.1303	17.2621
375	ENSG00000173221	800.85	2.92445	0.244871	11.9428	7.07828e-33	2.94011e-31	GLRX	glutaredoxin [Source:HGNC Symbol;Acc:HGNC:4330]	10.2819	10.1308	10.7107	10.6655	7.1394	7.79126	6.83591	8.08653
376	ENSG00000112773	5903.6	-1.13016	0.0946968	-11.9345	7.82346e-33	3.23252e-31	FAM46A	family with sequence similarity 46 member A [Source:HGNC Symbol;Acc:HGNC:18345]	11.918	11.8331	11.7323	11.927	13.1462	12.8064	13.0589	12.9031
377	ENSG00000140943	9182.31	-0.82304	0.0689812	-11.9314	8.12339e-33	3.34757e-31	MBTPS1	membrane bound transcription factor peptidase, site 1 [Source:HGNC Symbol;Acc:HGNC:15456]	12.7055	12.8004	12.6695	12.5992	13.5058	13.5484	13.4826	13.5357
378	ENSG00000187772	61753.9	0.854281	0.0716453	11.9238	8.90003e-33	3.65794e-31	LIN28B	lin-28 homolog B [Source:HGNC Symbol;Acc:HGNC:32207]	16.361	16.2105	16.1759	16.359	15.4846	15.4526	15.4322	15.3249
379	ENSG00000111913	361.21	2.79964	0.234914	11.9177	9.57307e-33	3.9242e-31	RIPOR2	RHO family interacting cell polarization regulator 2 [Source:HGNC Symbol;Acc:HGNC:13872]	9.19556	9.15737	9.35745	9.48442	6.38817	6.38704	7.06722	6.05603
380	ENSG00000005156	5797.98	-1.21666	0.102226	-11.9017	1.15972e-32	4.74146e-31	LIG3	DNA ligase 3 [Source:HGNC Symbol;Acc:HGNC:6600]	11.8311	11.8807	11.7122	11.6386	13.0596	12.9011	13.1716	12.7773
381	ENSG00000142156	325.885	3.05143	0.256877	11.879	1.52251e-32	6.20843e-31	COL6A1	collagen type VI alpha 1 chain [Source:HGNC Symbol;Acc:HGNC:2211]	8.84803	9.24438	9.33011	9.27615	5.60117	6.49386	5.7454	6.52044
382	ENSG00000124107	1019.05	1.71879	0.144769	11.8726	1.64307e-32	6.68251e-31	SLPI	secretory leukocyte peptidase inhibitor [Source:HGNC Symbol;Acc:HGNC:11092]	10.5006	10.8018	10.3489	10.7461	9.00641	8.8949	8.97619	8.68225
383	ENSG00000002834	31517.7	0.899371	0.0757603	11.8713	1.66912e-32	6.7708e-31	LASP1	LIM and SH3 protein 1 [Source:HGNC Symbol;Acc:HGNC:6513]	15.2992	15.3022	15.3306	15.3655	14.3388	14.5624	14.2897	14.4931
384	ENSG00000163808	2154.82	-1.32519	0.111638	-11.8704	1.68631e-32	6.82279e-31	KIF15	kinesin family member 15 [Source:HGNC Symbol;Acc:HGNC:17273]	10.3005	10.0436	10.3832	10.31	11.7194	11.5934	11.6224	11.4041
385	ENSG00000158023	164.032	4.19589	0.353495	11.8697	1.70012e-32	6.8608e-31	WDR66	WD repeat domain 66 [Source:HGNC Symbol;Acc:HGNC:28506]	8.05366	8.13332	8.58036	8.31899	3.00779	4.20613	4.23877	4.71515
386	ENSG00000091409	42206.2	-0.929011	0.0782717	-11.8691	1.71393e-32	6.89867e-31	ITGA6	integrin subunit alpha 6 [Source:HGNC Symbol;Acc:HGNC:6142]	14.8849	14.9001	14.6727	14.8401	15.7151	15.8887	15.6586	15.7522
387	ENSG00000172007	1608.28	-1.35826	0.114441	-11.8686	1.72283e-32	6.91661e-31	RAB33B	RAB33B, member RAS oncogene family [Source:HGNC Symbol;Acc:HGNC:16075]	9.83473	9.96741	9.63239	9.82326	11.336	11.0478	11.1826	11.1254
388	ENSG00000186480	11713.6	-0.763891	0.0643828	-11.8648	1.80283e-32	7.21921e-31	INSIG1	insulin induced gene 1 [Source:HGNC Symbol;Acc:HGNC:6083]	13.1018	13.1452	12.9731	13.1105	13.848	13.8451	13.857	13.8417
389	ENSG00000138246	5740.03	-0.987503	0.0832537	-11.8614	1.87871e-32	7.50375e-31	DNAJC13	DnaJ heat shock protein family (Hsp40) member C13 [Source:HGNC Symbol;Acc:HGNC:30343]	11.9876	12.0177	11.7739	11.8496	12.8931	12.9862	12.8205	12.8868
390	ENSG00000162783	4915.06	1.38429	0.116814	11.8504	2.14133e-32	8.5308e-31	IER5	immediate early response 5 [Source:HGNC Symbol;Acc:HGNC:5393]	12.6578	12.6611	13.0479	12.7787	11.2038	11.5468	11.3015	11.5601
391	ENSG00000177058	12481.7	-0.805166	0.0679528	-11.8489	2.18039e-32	8.66425e-31	SLC38A9	solute carrier family 38 member 9 [Source:HGNC Symbol;Acc:HGNC:26907]	13.2381	13.1061	13.0562	13.1912	13.9938	13.9173	13.9843	13.9218
392	ENSG00000107798	5660.5	-1.52357	0.128842	-11.8251	2.8961e-32	1.1479e-30	LIPA	lipase A, lysosomal acid type [Source:HGNC Symbol;Acc:HGNC:6617]	11.55	11.6376	11.2404	11.5912	13.2509	12.861	13.2187	12.7486
393	ENSG00000124216	2508.4	3.44062	0.291149	11.8174	3.17504e-32	1.25527e-30	SNAI1	snail family transcriptional repressor 1 [Source:HGNC Symbol;Acc:HGNC:11128]	11.8766	11.9539	12.5921	12.1285	8.0553	9.08752	8.44979	9.06698
394	ENSG00000097021	3210.62	1.02238	0.0865207	11.8166	3.2023e-32	1.26245e-30	ACOT7	acyl-CoA thioesterase 7 [Source:HGNC Symbol;Acc:HGNC:24157]	11.9716	12.1265	12.0112	12.1669	11.0737	11.1133	11.0692	10.9366
395	ENSG00000107854	17509.9	-0.994461	0.084159	-11.8165	3.20941e-32	1.26245e-30	TNKS2	tankyrase 2 [Source:HGNC Symbol;Acc:HGNC:15677]	13.6842	13.5888	13.3779	13.384	14.5231	14.5621	14.4864	14.4629
396	ENSG00000132170	6907.58	-0.935053	0.0791768	-11.8097	3.47898e-32	1.36504e-30	PPARG	peroxisome proliferator activated receptor gamma [Source:HGNC Symbol;Acc:HGNC:9236]	12.1288	12.2194	12.1926	12.3022	13.1807	13.2165	13.1843	12.9976
397	ENSG00000082014	239.751	3.75817	0.318242	11.8091	3.50084e-32	1.37016e-30	SMARCD3	SWI/SNF related, matrix associated, actin dependent regulator of chromatin, subfamily d, member 3 [Source:HGNC Symbol;Acc:HGNC:11108]	9.00283	8.62798	8.66636	8.89353	5.10667	5.66152	3.79838	5.19104
398	ENSG00000259353	146.32	5.30952	0.449733	11.8059	3.63664e-32	1.41975e-30	AC090515.4		8.16404	7.82999	8.59714	7.93472	3.29339	3.34882	0	3.49371
399	ENSG00000197121	3246.39	-1.32762	0.112561	-11.7946	4.16181e-32	1.62071e-30	PGAP1	post-GPI attachment to proteins 1 [Source:HGNC Symbol;Acc:HGNC:25712]	10.9372	10.9208	10.5701	10.9541	12.1845	12.2896	11.9815	12.2498
400	ENSG00000155622	18787.6	0.882415	0.0748805	11.7843	4.70272e-32	1.82679e-30	XAGE2	X antigen family member 2 [Source:HGNC Symbol;Acc:HGNC:4112]	14.4643	14.5059	14.6887	14.6194	13.6055	13.7196	13.6653	13.7645
401	ENSG00000112893	17169.9	-1.01386	0.0860988	-11.7756	5.21497e-32	2.02074e-30	MAN2A1	mannosidase alpha class 2A member 1 [Source:HGNC Symbol;Acc:HGNC:6824]	13.5803	13.5514	13.2373	13.5003	14.5445	14.4624	14.5276	14.4107
402	ENSG00000115008	121.385	4.89733	0.416138	11.7685	5.67017e-32	2.19167e-30	IL1A	interleukin 1 alpha [Source:HGNC Symbol;Acc:HGNC:5991]	8.26074	7.86917	7.64592	7.66124	3.29339	3.69428	3.16133	2.05599
403	ENSG00000247556	9305.96	-0.847799	0.0720441	-11.7678	5.72084e-32	2.20578e-30	OIP5-AS1	OIP5 antisense RNA 1 [Source:HGNC Symbol;Acc:HGNC:43563]	12.7345	12.6592	12.5976	12.7962	13.6101	13.5485	13.5452	13.4797
404	ENSG00000140563	864.911	-1.29596	0.110194	-11.7607	6.22121e-32	2.39278e-30	MCTP2	multiple C2 and transmembrane domain containing 2 [Source:HGNC Symbol;Acc:HGNC:25636]	8.99933	8.99565	8.98917	8.89651	10.2374	10.2681	10.2653	10.2869
405	ENSG00000248323	500.3	6.86565	0.584578	11.7446	7.52533e-32	2.88724e-30	LUCAT1	lung cancer associated transcript 1 (non-protein coding) [Source:HGNC Symbol;Acc:HGNC:48498]	10.088	9.89016	9.94415	9.89201	2.43351	0.940216	3.69152	4.13595
406	ENSG00000168679	2774.36	-1.58866	0.13527	-11.7444	7.54948e-32	2.88939e-30	SLC16A4	solute carrier family 16 member 4 [Source:HGNC Symbol;Acc:HGNC:10925]	10.5324	10.4218	10.2195	10.5473	12.1744	11.8138	12.2832	11.7543
407	ENSG00000183530	6227.69	-0.967354	0.082378	-11.7429	7.68293e-32	2.93326e-30	PRR14L	proline rich 14 like [Source:HGNC Symbol;Acc:HGNC:28738]	12.0379	12.1123	11.9618	12.0498	13.0433	12.9255	13.151	12.9015
408	ENSG00000138678	663.087	2.74662	0.233973	11.739	8.03924e-32	3.06179e-30	GPAT3	glycerol-3-phosphate acyltransferase 3 [Source:HGNC Symbol;Acc:HGNC:28157]	10.0049	10.1508	9.92101	10.5388	6.85117	7.76103	7.04569	7.82539
409	ENSG00000204390	183.994	3.43667	0.292863	11.7347	8.45905e-32	3.21382e-30	HSPA1L	heat shock protein family A (Hsp70) member 1 like [Source:HGNC Symbol;Acc:HGNC:5234]	8.57469	8.12256	8.75128	8.02456	4.77675	5.09074	5.23851	4.87895
410	ENSG00000205683	3952.07	-1.10865	0.0945908	-11.7205	1.00098e-31	3.79373e-30	DPF3	double PHD fingers 3 [Source:HGNC Symbol;Acc:HGNC:17427]	11.3598	11.4683	11.1537	11.1558	12.3639	12.4736	12.3659	12.3897
411	ENSG00000137975	908.412	-2.1876	0.18698	-11.6996	1.28052e-31	4.83839e-30	CLCA2	chloride channel accessory 2 [Source:HGNC Symbol;Acc:HGNC:2016]	8.48746	8.42385	8.38645	8.10913	10.2891	10.7893	10.1041	10.846
412	ENSG00000141404	256.973	3.33524	0.285077	11.6994	1.28282e-31	4.83839e-30	GNAL	G protein subunit alpha L [Source:HGNC Symbol;Acc:HGNC:4388]	9.2047	8.71657	8.71714	8.78845	5.46402	5.09074	6.21928	5.22189
413	ENSG00000173153	6678.03	-1.16437	0.0996086	-11.6895	1.44301e-31	5.4294e-30	ESRRA	estrogen related receptor alpha [Source:HGNC Symbol;Acc:HGNC:3471]	11.9115	12.0743	11.9683	12.0743	13.2001	12.9719	13.3976	13.0887
414	ENSG00000148334	3195.18	1.23119	0.10535	11.6866	1.49167e-31	5.59897e-30	PTGES2	prostaglandin E synthase 2 [Source:HGNC Symbol;Acc:HGNC:17822]	11.9872	12.2058	12.1029	12.213	10.78	11.0466	10.72	11.0218
415	ENSG00000108849	123.43	5.5568	0.475808	11.6787	1.6387e-31	6.13606e-30	PPY	pancreatic polypeptide [Source:HGNC Symbol;Acc:HGNC:9327]	7.44078	8.01021	8.12813	8.0191	0	2.89369	3.16133	2.87117
416	ENSG00000151461	9434.69	-0.88188	0.0755754	-11.6689	1.83849e-31	6.86767e-30	UPF2	UPF2, regulator of nonsense mediated mRNA decay [Source:HGNC Symbol;Acc:HGNC:17854]	12.6985	12.7283	12.7077	12.651	13.6699	13.5163	13.6662	13.4489
417	ENSG00000144485	1033.34	1.98524	0.17015	11.6676	1.86569e-31	6.95259e-30	HES6	hes family bHLH transcription factor 6 [Source:HGNC Symbol;Acc:HGNC:18254]	10.786	10.4619	10.9178	10.5435	8.91464	8.49656	8.95902	8.36743
418	ENSG00000172613	2121.86	1.20682	0.103475	11.6629	1.97118e-31	7.32818e-30	RAD9A	RAD9 checkpoint clamp component A [Source:HGNC Symbol;Acc:HGNC:9827]	11.4081	11.5709	11.6275	11.5133	10.1607	10.3094	10.4912	10.3256
419	ENSG00000155719	184.731	8.36875	0.717812	11.6587	2.07184e-31	7.68407e-30	OTOA	otoancorin [Source:HGNC Symbol;Acc:HGNC:16378]	8.69637	7.882	8.7699	8.60767	2.17685	0	0.995173	0
420	ENSG00000173744	12900.8	-0.736943	0.0632624	-11.649	2.32179e-31	8.59061e-30	AGFG1	ArfGAP with FG repeats 1 [Source:HGNC Symbol;Acc:HGNC:5175]	13.2646	13.2425	13.1915	13.2613	14.0256	13.9334	14.0345	13.9112
421	ENSG00000134323	15958.3	-0.811394	0.0696585	-11.6482	2.34457e-31	8.65434e-30	MYCN	MYCN proto-oncogene, bHLH transcription factor [Source:HGNC Symbol;Acc:HGNC:7559]	13.4767	13.5649	13.3961	13.5562	14.2742	14.2857	14.4063	14.2755
422	ENSG00000139112	2482.17	1.69394	0.145472	11.6444	2.44914e-31	9.01898e-30	GABARAPL1	GABA type A receptor associated protein like 1 [Source:HGNC Symbol;Acc:HGNC:4068]	11.8276	11.8638	11.8797	11.9806	10.3526	9.86239	10.544	9.91094
423	ENSG00000168209	8645.44	1.26702	0.108866	11.6383	2.63251e-31	9.67136e-30	DDIT4	DNA damage inducible transcript 4 [Source:HGNC Symbol;Acc:HGNC:24944]	13.4044	13.3453	13.8509	13.6484	12.3576	12.2318	12.3012	12.3446
424	ENSG00000053900	3918.89	-1.03365	0.0888199	-11.6375	2.65538e-31	9.73244e-30	ANAPC4	anaphase promoting complex subunit 4 [Source:HGNC Symbol;Acc:HGNC:19990]	11.4154	11.4064	11.312	11.1712	12.474	12.2742	12.3588	12.3358
425	ENSG00000261821	523.627	-2.97695	0.256518	-11.6053	3.87553e-31	1.41712e-29	AC090826.2		7.3989	6.50433	6.98178	6.51405	9.96363	9.4326	10.328	9.54067
426	ENSG00000149596	754.658	1.66742	0.143813	11.5944	4.398e-31	1.60439e-29	JPH2	junctophilin 2 [Source:HGNC Symbol;Acc:HGNC:14202]	10.0647	10.1322	10.2556	10.2059	8.61435	8.51116	8.19004	8.6429
427	ENSG00000143878	5746.61	1.21715	0.105034	11.5882	4.73101e-31	1.72184e-29	RHOB	ras homolog family member B [Source:HGNC Symbol;Acc:HGNC:668]	12.958	12.9665	12.9717	12.9939	11.4896	11.8761	11.6391	11.9678
428	ENSG00000120149	13644.8	-0.97364	0.0840445	-11.5848	4.92049e-31	1.78663e-29	MSX2	msh homeobox 2 [Source:HGNC Symbol;Acc:HGNC:7392]	13.145	13.1944	13.0591	13.2685	14.0647	14.2311	13.997	14.2598
429	ENSG00000153786	8125.26	0.791132	0.0683947	11.5671	6.04588e-31	2.19016e-29	ZDHHC7	zinc finger DHHC-type containing 7 [Source:HGNC Symbol;Acc:HGNC:18459]	13.3512	13.2636	13.3806	13.3235	12.5256	12.6325	12.4782	12.5162
430	ENSG00000121900	5092.68	1.31418	0.113649	11.5635	6.30595e-31	2.27907e-29	TMEM54	transmembrane protein 54 [Source:HGNC Symbol;Acc:HGNC:24143]	12.746	12.8207	12.8314	12.9048	11.3042	11.6881	11.278	11.7213
431	ENSG00000049759	3201	0.974943	0.0843392	11.5598	6.58725e-31	2.37522e-29	NEDD4L	neural precursor cell expressed, developmentally down-regulated 4-like, E3 ubiquitin protein ligase [Source:HGNC Symbol;Acc:HGNC:7728]	12.0915	12.0883	12.0267	11.9959	11.1184	11.0733	11.1715	10.9337
432	ENSG00000114423	4244.18	-1.00583	0.0870126	-11.5595	6.60589e-31	2.37644e-29	CBLB	Cbl proto-oncogene B [Source:HGNC Symbol;Acc:HGNC:1542]	11.521	11.5934	11.3152	11.4066	12.5145	12.5208	12.3899	12.4447
433	ENSG00000142192	33028	-0.735822	0.0636699	-11.5568	6.81811e-31	2.44714e-29	APP	amyloid beta precursor protein [Source:HGNC Symbol;Acc:HGNC:620]	14.6207	14.6194	14.4939	14.6495	15.3461	15.324	15.3897	15.2693
434	ENSG00000141579	1476.13	-1.7695	0.153118	-11.5564	6.85105e-31	2.45331e-29	ZNF750	zinc finger protein 750 [Source:HGNC Symbol;Acc:HGNC:25843]	9.12667	9.26411	9.62831	9.48442	10.8844	11.3757	10.9896	11.3188
435	ENSG00000155324	1833.1	-1.45688	0.126181	-11.546	7.73784e-31	2.7645e-29	GRAMD2B	GRAM domain containing 2B [Source:HGNC Symbol;Acc:HGNC:24911]	9.91306	9.7555	9.87014	10.1731	11.5968	11.2116	11.4024	11.3321
436	ENSG00000121067	3033.24	-0.962367	0.0834268	-11.5355	8.74174e-31	3.11602e-29	SPOP	speckle type BTB/POZ protein [Source:HGNC Symbol;Acc:HGNC:11254]	11.0103	11.0126	11.0021	11.0039	12.0132	11.9106	12.0831	11.8604
437	ENSG00000088356	3404.13	1.0588	0.0917986	11.534	8.89222e-31	3.16242e-29	PDRG1	p53 and DNA damage regulated 1 [Source:HGNC Symbol;Acc:HGNC:16119]	12.164	12.092	12.2155	12.1962	11.2336	10.9581	11.2071	11.0196
438	ENSG00000147174	320.796	3.67407	0.318767	11.5259	9.77205e-31	3.46741e-29	GCNA	germ cell nuclear acidic peptidase [Source:HGNC Symbol;Acc:HGNC:15805]	8.9817	9.05065	9.67845	9.0488	5.98889	5.01077	4.63457	6.1065
439	ENSG00000179820	15379.9	0.735023	0.0637895	11.5226	1.0146e-30	3.5919e-29	MYADM	myeloid associated differentiation marker [Source:HGNC Symbol;Acc:HGNC:7544]	14.2026	14.2755	14.2334	14.2075	13.557	13.3956	13.4947	13.5278
440	ENSG00000175874	339.117	2.34188	0.203298	11.5195	1.05232e-30	3.71702e-29	CREG2	cellular repressor of E1A stimulated genes 2 [Source:HGNC Symbol;Acc:HGNC:14272]	9.33534	9.2168	8.86649	9.13705	6.89452	6.72444	6.54502	7.04515
441	ENSG00000185100	386.636	3.57546	0.310912	11.4999	1.32023e-30	4.65278e-29	ADSSL1	adenylosuccinate synthase like 1 [Source:HGNC Symbol;Acc:HGNC:20093]	9.36826	8.95678	9.80662	9.6506	5.94833	4.9261	6.64864	5.68742
442	ENSG00000175664	169.731	8.24378	0.716868	11.4997	1.32333e-30	4.65316e-29	TEX26	testis expressed 26 [Source:HGNC Symbol;Acc:HGNC:28622]	8.49742	8.4062	7.97606	8.66118	0	2.4839	0	0
443	ENSG00000182158	3472.71	-0.950094	0.0826517	-11.4952	1.39533e-30	4.8953e-29	CREB3L2	cAMP responsive element binding protein 3 like 2 [Source:HGNC Symbol;Acc:HGNC:23720]	11.196	11.2697	11.0921	11.2761	12.1522	12.2535	12.134	12.0975
444	ENSG00000165802	1637.53	1.42484	0.124035	11.4874	1.52658e-30	5.34373e-29	NSMF	NMDA receptor synaptonuclear signaling and neuronal migration factor [Source:HGNC Symbol;Acc:HGNC:29843]	11.1415	11.2903	11.4007	11.0245	9.66038	9.82049	9.69251	9.99036
445	ENSG00000239305	4571.4	1.05069	0.091477	11.4858	1.55495e-30	5.43082e-29	RNF103	ring finger protein 103 [Source:HGNC Symbol;Acc:HGNC:12859]	12.6444	12.5512	12.5262	12.6359	11.6397	11.344	11.6623	11.4917
446	ENSG00000172661	5772.22	0.791609	0.0689758	11.4766	1.72902e-30	6.02525e-29	WASHC2C	WASH complex subunit 2C [Source:HGNC Symbol;Acc:HGNC:23414]	12.9108	12.79	12.8752	12.7686	12.0285	12.0593	12.0189	12.0752
447	ENSG00000112039	3702.62	-1.24992	0.108965	-11.4708	1.84892e-30	6.42871e-29	FANCE	Fanconi anemia complementation group E [Source:HGNC Symbol;Acc:HGNC:3586]	11.0241	11.215	11.1091	11.0387	12.2478	12.5376	12.1083	12.4595
448	ENSG00000198815	3654.98	-0.964551	0.0841165	-11.4668	1.93595e-30	6.71633e-29	FOXJ3	forkhead box J3 [Source:HGNC Symbol;Acc:HGNC:29178]	11.2559	11.3795	11.2073	11.2502	12.2961	12.1896	12.3271	12.1355
449	ENSG00000223361	548.878	2.67477	0.233717	11.4445	2.50594e-30	8.67447e-29	FTH1P10	ferritin heavy chain 1 pseudogene 10 [Source:HGNC Symbol;Acc:HGNC:3980]	9.99616	10.0393	10.1329	9.2391	6.82899	7.61315	7.05649	7.28315
450	ENSG00000077009	465.195	2.96855	0.259442	11.4421	2.57721e-30	8.90137e-29	NMRK2	nicotinamide riboside kinase 2 [Source:HGNC Symbol;Acc:HGNC:17871]	9.45256	9.76072	9.79576	9.72786	6.02835	6.76157	6.36549	7.39566
451	ENSG00000135924	3994.78	1.18302	0.103463	11.4343	2.81904e-30	9.71509e-29	DNAJB2	DnaJ heat shock protein family (Hsp40) member B2 [Source:HGNC Symbol;Acc:HGNC:5228]	12.2742	12.3919	12.6002	12.4652	11.1006	11.3089	11.1678	11.4208
452	ENSG00000157637	6627.04	-0.876973	0.0767617	-11.4246	3.15071e-30	1.08341e-28	SLC38A10	solute carrier family 38 member 10 [Source:HGNC Symbol;Acc:HGNC:28237]	12.1272	12.18	12.232	12.2196	12.9481	13.1693	13.0175	13.1233
453	ENSG00000100906	5670.57	-1.10494	0.0967557	-11.4199	3.32521e-30	1.1409e-28	NFKBIA	NFKB inhibitor alpha [Source:HGNC Symbol;Acc:HGNC:7797]	11.8058	11.824	11.8113	11.8142	13.0512	12.7409	13.0842	12.7636
454	ENSG00000112964	2046.36	-1.16403	0.102505	-11.3558	6.9384e-30	2.37537e-28	GHR	growth hormone receptor [Source:HGNC Symbol;Acc:HGNC:4263]	10.3356	10.3555	10.2343	10.2864	11.3608	11.6502	11.3457	11.4902
455	ENSG00000126821	10786	-1.21203	0.106829	-11.3455	7.81185e-30	2.66854e-28	SGPP1	sphingosine-1-phosphate phosphatase 1 [Source:HGNC Symbol;Acc:HGNC:17720]	12.8218	12.7913	12.3253	12.6796	13.9502	13.7579	13.935	13.8661
456	ENSG00000185480	2141.49	-1.11343	0.0982485	-11.3328	9.02552e-30	3.07638e-28	PARPBP	PARP1 binding protein [Source:HGNC Symbol;Acc:HGNC:26074]	10.4515	10.5194	10.2262	10.4019	11.5903	11.5253	11.528	11.4183
457	ENSG00000114166	1500.04	-1.69799	0.149983	-11.3212	1.0303e-29	3.50414e-28	KAT2B	lysine acetyltransferase 2B [Source:HGNC Symbol;Acc:HGNC:8638]	9.54186	9.62996	9.42245	9.24845	10.9437	11.401	10.8844	11.351
458	ENSG00000111799	15965	0.881329	0.0778673	11.3183	1.06468e-29	3.61318e-28	COL12A1	collagen type XII alpha 1 chain [Source:HGNC Symbol;Acc:HGNC:2188]	14.3948	14.3657	14.2206	14.3609	13.4533	13.4425	13.5906	13.3247
459	ENSG00000145287	638.09	2.17087	0.191819	11.3173	1.07737e-29	3.6483e-28	PLAC8	placenta specific 8 [Source:HGNC Symbol;Acc:HGNC:19254]	9.88679	9.95532	10.1286	10.132	8.17	7.27092	7.99599	7.8699
460	ENSG00000157617	3852.9	-1.03317	0.0913185	-11.3139	1.11957e-29	3.78298e-28	C2CD2	C2 calcium dependent domain containing 2 [Source:HGNC Symbol;Acc:HGNC:1266]	11.4401	11.2776	11.349	11.1383	12.4153	12.2838	12.3936	12.2521
461	ENSG00000162419	1503.21	-1.20589	0.106587	-11.3136	1.12336e-29	3.78757e-28	GMEB1	glucocorticoid modulatory element binding protein 1 [Source:HGNC Symbol;Acc:HGNC:4370]	9.76844	9.9794	9.86495	9.6906	11.086	11.1001	11.0064	10.9418
462	ENSG00000126878	11342.5	-1.03461	0.0914761	-11.3101	1.16921e-29	3.93363e-28	AIF1L	allograft inflammatory factor 1 like [Source:HGNC Symbol;Acc:HGNC:28904]	12.9245	13.0354	12.6565	12.8024	13.8795	13.9173	13.7943	13.9864
463	ENSG00000160183	257.906	4.83622	0.427732	11.3067	1.21628e-29	4.0832e-28	TMPRSS3	transmembrane protease, serine 3 [Source:HGNC Symbol;Acc:HGNC:11877]	8.8902	8.9507	9.02682	8.98589	2.17685	5.01077	2.99154	4.83971
464	ENSG00000079335	668.817	1.73089	0.153108	11.3051	1.23854e-29	4.14899e-28	CDC14A	cell division cycle 14A [Source:HGNC Symbol;Acc:HGNC:1718]	10.0428	9.89333	9.97817	10.1039	8.35981	8.46689	8.29414	7.95039
465	ENSG00000109846	2410.16	1.57842	0.139754	11.2943	1.40085e-29	4.68263e-28	CRYAB	crystallin alpha B [Source:HGNC Symbol;Acc:HGNC:2389]	11.656	11.8585	11.8677	11.8804	10.5879	10.2573	10.1603	9.86771
466	ENSG00000145555	9376.02	-0.86046	0.0761909	-11.2935	1.4135e-29	4.71481e-28	MYO10	myosin X [Source:HGNC Symbol;Acc:HGNC:7593]	12.8116	12.6942	12.5752	12.7155	13.5789	13.6097	13.5951	13.459
467	ENSG00000095574	2326.76	-0.957006	0.0848072	-11.2845	1.56539e-29	5.21028e-28	IKZF5	IKAROS family zinc finger 5 [Source:HGNC Symbol;Acc:HGNC:14283]	10.6708	10.6347	10.6667	10.5388	11.6164	11.6324	11.593	11.4945
468	ENSG00000111696	2425.58	1.06647	0.0945561	11.2787	1.67191e-29	5.54379e-28	NT5DC3	5'-nucleotidase domain containing 3 [Source:HGNC Symbol;Acc:HGNC:30826]	11.7349	11.5817	11.8013	11.5962	10.7262	10.5653	10.5411	10.6208
469	ENSG00000136527	19421.2	0.693355	0.0614749	11.2787	1.67271e-29	5.54379e-28	TRA2B	transformer 2 beta homolog [Source:HGNC Symbol;Acc:HGNC:10781]	14.5498	14.494	14.6177	14.5391	13.8385	13.8857	13.797	13.9063
470	ENSG00000162722	447.795	3.21404	0.285244	11.2677	1.8951e-29	6.2675e-28	TRIM58	tripartite motif containing 58 [Source:HGNC Symbol;Acc:HGNC:24150]	9.98559	9.45646	9.69803	9.43408	5.6271	6.7858	5.92123	7.0365
471	ENSG00000125266	4474.78	1.03186	0.0915798	11.2674	1.90172e-29	6.27609e-28	EFNB2	ephrin B2 [Source:HGNC Symbol;Acc:HGNC:3227]	12.6705	12.5905	12.4704	12.4722	11.596	11.4088	11.6494	11.4175
472	ENSG00000007866	10429.6	-0.906566	0.0804644	-11.2667	1.91697e-29	6.31305e-28	TEAD3	TEA domain transcription factor 3 [Source:HGNC Symbol;Acc:HGNC:11716]	12.7007	12.8601	12.9061	12.826	13.605	13.709	13.7415	13.8601
473	ENSG00000157350	1757.75	1.57041	0.139433	11.2628	2.00192e-29	6.5789e-28	ST3GAL2	ST3 beta-galactoside alpha-2,3-sialyltransferase 2 [Source:HGNC Symbol;Acc:HGNC:10863]	11.2712	11.4878	11.2681	11.4056	10.0596	9.55748	9.95324	9.5222
474	ENSG00000147231	1755.81	-1.48234	0.131641	-11.2604	2.05739e-29	6.74693e-28	CXorf57	chromosome X open reading frame 57 [Source:HGNC Symbol;Acc:HGNC:25486]	9.99265	9.82689	9.5848	9.98166	11.4918	11.3657	11.3907	11.0666
475	ENSG00000189350	85.1531	5.38076	0.477913	11.2589	2.0942e-29	6.85323e-28	TOGARAM2	TOG array regulator of axonemal microtubules 2 [Source:HGNC Symbol;Acc:HGNC:33715]	7.27704	7.41927	7.27037	7.55971	2.17685	2.22505	2.3142	2.52041
476	ENSG00000137145	5902.45	-1.20736	0.107243	-11.2582	2.11007e-29	6.89067e-28	DENND4C	DENN domain containing 4C [Source:HGNC Symbol;Acc:HGNC:26079]	11.9649	11.9216	11.4972	11.7759	13.0978	13.0129	12.8753	13.0375
477	ENSG00000138449	2857.55	-2.03115	0.180512	-11.2522	2.26002e-29	7.36492e-28	SLC40A1	solute carrier family 40 member 1 [Source:HGNC Symbol;Acc:HGNC:10909]	10.2499	10.0045	10.0192	10.2473	11.6594	12.4808	11.7643	12.5365
478	ENSG00000100116	1453.15	1.73507	0.154248	11.2486	2.35325e-29	7.65274e-28	GCAT	glycine C-acetyltransferase [Source:HGNC Symbol;Acc:HGNC:4188]	11.0582	10.9293	11.112	11.3702	9.6791	9.28105	9.50012	9.03477
479	ENSG00000107566	9364.32	-0.982042	0.0873585	-11.2415	2.54963e-29	8.27407e-28	ERLIN1	ER lipid raft associated 1 [Source:HGNC Symbol;Acc:HGNC:16947]	12.6553	12.6319	12.5094	12.6781	13.7398	13.455	13.6968	13.4958
480	ENSG00000197694	25720	0.771783	0.0686563	11.2413	2.55729e-29	8.2817e-28	SPTAN1	spectrin alpha, non-erythrocytic 1 [Source:HGNC Symbol;Acc:HGNC:11273]	15.0327	14.9127	15.0108	14.983	14.2062	14.2946	14.257	14.0892
481	ENSG00000104332	10935.2	0.965856	0.0860541	11.2238	3.11508e-29	1.00671e-27	SFRP1	secreted frizzled related protein 1 [Source:HGNC Symbol;Acc:HGNC:10776]	13.8055	13.9061	13.6908	13.8699	12.862	12.9991	12.6834	12.8566
482	ENSG00000237417	188.201	3.88209	0.346005	11.2197	3.26211e-29	1.05205e-27	XRCC6P1	X-ray repair cross complementing 6 pseudogene 1 [Source:HGNC Symbol;Acc:HGNC:45183]	8.48746	8.66926	8.48891	8.16946	3.91519	5.05131	5.23851	3.85028
483	ENSG00000154274	1868.71	1.35814	0.121194	11.2063	3.79675e-29	1.22194e-27	C4orf19	chromosome 4 open reading frame 19 [Source:HGNC Symbol;Acc:HGNC:25618]	11.089	11.5519	11.4413	11.4488	10.0608	9.97336	10.164	9.93674
484	ENSG00000177485	4111.56	-0.994318	0.0887518	-11.2034	3.92563e-29	1.26082e-27	ZBTB33	zinc finger and BTB domain containing 33 [Source:HGNC Symbol;Acc:HGNC:16682]	11.4394	11.4699	11.2364	11.5359	12.4208	12.4937	12.4216	12.3354
485	ENSG00000136935	2334.22	-1.2384	0.110553	-11.2018	3.99415e-29	1.28018e-27	GOLGA1	golgin A1 [Source:HGNC Symbol;Acc:HGNC:4424]	10.4374	10.5934	10.2503	10.4635	11.7781	11.712	11.7402	11.4678
486	ENSG00000262117	347.057	-2.42071	0.21616	-11.1987	4.13925e-29	1.32397e-27	BCAR4	breast cancer anti-estrogen resistance 4 (non-protein coding) [Source:HGNC Symbol;Acc:HGNC:22170]	7.07911	6.3651	7.05648	6.51405	9.06687	9.17497	9.26647	9.2577
487	ENSG00000163535	5513.15	-0.880589	0.0786398	-11.1978	4.18184e-29	1.33485e-27	SGO2	shugoshin 2 [Source:HGNC Symbol;Acc:HGNC:30812]	11.9814	11.8815	11.89	11.9353	12.9381	12.7902	12.7784	12.6943
488	ENSG00000111424	239.272	3.41454	0.305101	11.1915	4.48623e-29	1.42908e-27	VDR	vitamin D receptor [Source:HGNC Symbol;Acc:HGNC:12679]	8.60723	8.3611	8.9828	9.0488	4.57838	5.76265	5.16053	5.75225
489	ENSG00000275835	2706.61	-1.10448	0.0987566	-11.1839	4.89199e-29	1.55516e-27	TUBGCP5	tubulin gamma complex associated protein 5 [Source:HGNC Symbol;Acc:HGNC:18600]	10.8679	10.8589	10.539	10.7008	11.8275	11.9054	11.7876	11.8829
490	ENSG00000143369	1402.53	1.50958	0.135057	11.1774	5.26242e-29	1.6695e-27	ECM1	extracellular matrix protein 1 [Source:HGNC Symbol;Acc:HGNC:3153]	10.929	10.8894	11.1134	11.1326	9.74126	9.2509	9.62878	9.37557
491	ENSG00000144357	3777.11	-0.942812	0.0844357	-11.166	5.97838e-29	1.89279e-27	UBR3	ubiquitin protein ligase E3 component n-recognin 3 (putative) [Source:HGNC Symbol;Acc:HGNC:30467]	11.4459	11.344	11.1727	11.3702	12.3335	12.2545	12.2901	12.2362
492	ENSG00000170421	383089	0.861497	0.0772688	11.1494	7.21288e-29	2.27901e-27	KRT8	keratin 8 [Source:HGNC Symbol;Acc:HGNC:6446]	18.8345	18.9168	18.878	19.0227	17.9179	18.193	18.0005	18.087
493	ENSG00000280160	133.122	6.01574	0.539618	11.1482	7.31071e-29	2.30524e-27	AC135050.7		7.83554	8.04484	7.96317	8.27847	2.43351	3.58806	0.995173	0
494	ENSG00000076321	1591.47	-1.19129	0.106985	-11.1351	8.46597e-29	2.66413e-27	KLHL20	kelch like family member 20 [Source:HGNC Symbol;Acc:HGNC:25056]	9.8308	9.99719	9.81382	10.0326	11.2551	11.0206	11.0838	11.0819
495	ENSG00000137409	14677.7	0.782858	0.0703123	11.134	8.56985e-29	2.69138e-27	MTCH1	mitochondrial carrier 1 [Source:HGNC Symbol;Acc:HGNC:17586]	14.0755	14.2295	14.1948	14.2165	13.3325	13.5052	13.3682	13.3787
496	ENSG00000133805	224.764	4.43197	0.398257	11.1284	9.12457e-29	2.85983e-27	AMPD3	adenosine monophosphate deaminase 3 [Source:HGNC Symbol;Acc:HGNC:470]	8.70499	8.60496	8.84207	8.83885	3.73615	4.34306	2.79907	5.3943
497	ENSG00000140459	4021.73	-1.02221	0.0919192	-11.1208	9.94258e-29	3.10995e-27	CYP11A1	cytochrome P450 family 11 subfamily A member 1 [Source:HGNC Symbol;Acc:HGNC:2590]	11.282	11.3393	11.4156	11.4539	12.3174	12.2594	12.4361	12.5544
498	ENSG00000178567	3097.54	-1.5246	0.137276	-11.1061	1.17182e-28	3.65801e-27	EPM2AIP1	EPM2A interacting protein 1 [Source:HGNC Symbol;Acc:HGNC:19735]	10.9197	10.5438	10.6716	10.384	12.4146	12.0276	12.2501	11.9237
499	ENSG00000276900	146.891	3.86955	0.348602	11.1002	1.25172e-28	3.8996e-27	AC023157.3		8.14516	7.62401	8.55482	7.95199	3.99702	3.88579	4.51431	4.67111
500	ENSG00000164099	3353.76	-1.05221	0.0948037	-11.0988	1.27152e-28	3.95337e-27	PRSS12	protease, serine 12 [Source:HGNC Symbol;Acc:HGNC:9477]	11.0963	11.2531	10.9491	11.0534	12.2785	12.1034	12.1021	12.0836
501	ENSG00000114270	3035.72	1.54732	0.139602	11.0838	1.50314e-28	4.66423e-27	COL7A1	collagen type VII alpha 1 chain [Source:HGNC Symbol;Acc:HGNC:2214]	11.951	11.9969	12.5241	12.0231	10.7142	10.3768	10.741	10.5259
502	ENSG00000110092	15740.5	1.20358	0.108592	11.0836	1.5074e-28	4.66813e-27	CCND1	cyclin D1 [Source:HGNC Symbol;Acc:HGNC:1582]	14.5124	14.4211	14.3597	14.3904	12.9889	13.443	13.0009	13.3804
503	ENSG00000128165	1803.2	1.38558	0.12502	11.0828	1.51959e-28	4.69657e-27	ADM2	adrenomedullin 2 [Source:HGNC Symbol;Acc:HGNC:28898]	11.2172	11.2715	11.4454	11.4478	9.74866	9.92918	10.2371	9.90145
504	ENSG00000175224	6798.99	-0.8135	0.0735124	-11.0662	1.83077e-28	5.64711e-27	ATG13	autophagy related 13 [Source:HGNC Symbol;Acc:HGNC:29091]	12.3289	12.2102	12.2698	12.2609	13.0908	13.1442	13.1283	12.9548
505	ENSG00000115808	13532.6	-1.06413	0.0963688	-11.0422	2.39048e-28	7.35899e-27	STRN	striatin [Source:HGNC Symbol;Acc:HGNC:11424]	13.2398	13.2039	12.8651	13.0466	14.2817	14.1264	14.1982	14.0224
506	ENSG00000214717	11088.2	1.01464	0.0920484	11.0229	2.96384e-28	9.10607e-27	ZBED1	zinc finger BED-type containing 1 [Source:HGNC Symbol;Acc:HGNC:447]	13.8922	13.8795	13.7698	13.8819	12.9907	12.7362	12.9714	12.6395
507	ENSG00000010818	1590.59	1.71669	0.155779	11.02	3.06034e-28	9.38405e-27	HIVEP2	human immunodeficiency virus type I enhancer binding protein 2 [Source:HGNC Symbol;Acc:HGNC:4921]	11.5726	11.2389	10.9136	11.2106	9.38446	9.32097	9.60689	9.78748
508	ENSG00000165887	307.511	3.4	0.308653	11.0156	3.21369e-28	9.8349e-27	ANKRD2	ankyrin repeat domain 2 [Source:HGNC Symbol;Acc:HGNC:495]	9.26714	9.0732	8.98599	9.20347	4.63059	5.37253	6.14021	6.32116
509	ENSG00000135063	1139.28	2.67062	0.242471	11.0142	3.26425e-28	9.97006e-27	FAM189A2	family with sequence similarity 189 member A2 [Source:HGNC Symbol;Acc:HGNC:24820]	10.9554	10.7336	10.9508	11.1129	7.53828	8.49288	7.71148	8.91952
510	ENSG00000135801	4923.08	-0.952555	0.0865602	-11.0045	3.63333e-28	1.10756e-26	TAF5L	TATA-box binding protein associated factor 5 like [Source:HGNC Symbol;Acc:HGNC:17304]	11.8247	11.7603	11.6588	11.5948	12.7494	12.6034	12.7383	12.5574
511	ENSG00000220205	1890.72	-1.62544	0.147781	-10.9989	3.86653e-28	1.17634e-26	VAMP2	vesicle associated membrane protein 2 [Source:HGNC Symbol;Acc:HGNC:12643]	9.87729	9.79842	10.0285	9.69916	11.7119	11.3531	11.6803	11.0866
512	ENSG00000065833	209.109	4.67596	0.425569	10.9875	4.38696e-28	1.33208e-26	ME1	malic enzyme 1 [Source:HGNC Symbol;Acc:HGNC:6983]	8.90149	8.87252	7.73958	8.82329	4.46792	2.22505	4.74558	3.76905
513	ENSG00000198001	1203.4	-1.11471	0.101543	-10.9777	4.89039e-28	1.48206e-26	IRAK4	interleukin 1 receptor associated kinase 4 [Source:HGNC Symbol;Acc:HGNC:17967]	9.58918	9.53571	9.55719	9.60582	10.7493	10.7234	10.689	10.5767
514	ENSG00000117528	5444.37	-0.969206	0.0883693	-10.9677	5.46619e-28	1.65334e-26	ABCD3	ATP binding cassette subfamily D member 3 [Source:HGNC Symbol;Acc:HGNC:67]	11.9318	11.7879	11.6953	11.9551	12.9338	12.778	12.8179	12.7239
515	ENSG00000119138	1269.56	1.22155	0.111486	10.957	6.14967e-28	1.85646e-26	KLF9	Kruppel like factor 9 [Source:HGNC Symbol;Acc:HGNC:1123]	10.8467	10.79	10.7422	10.8028	9.60926	9.67078	9.64677	9.35658
516	ENSG00000202111	276.161	9.68985	0.884888	10.9504	6.61744e-28	1.99381e-26	VTRNA1-2	vault RNA 1-2 [Source:HGNC Symbol;Acc:HGNC:12655]	8.55098	8.72015	9.64858	9.25542	0.911048	1.50469	0	0
517	ENSG00000233098	2714.17	-1.0844	0.0990352	-10.9496	6.67407e-28	2.00699e-26	CCDC144NL-AS1	CCDC144NL antisense RNA 1 [Source:HGNC Symbol;Acc:HGNC:51340]	10.6785	10.7309	10.6933	10.9411	11.9558	11.7866	11.9103	11.734
518	ENSG00000233098	2714.17	-1.0844	0.0990352	-10.9496	6.67407e-28	2.00699e-26	CCDC144NL-AS1	CCDC144NL antisense RNA 1 [Source:HGNC Symbol;Acc:HGNC:51340]	10.6785	10.7309	10.6933	10.9411	11.9558	11.7866	11.9103	11.734
519	ENSG00000233098	2714.17	-1.0844	0.0990352	-10.9496	6.67407e-28	2.00699e-26	CCDC144NL-AS1	CCDC144NL antisense RNA 1 [Source:HGNC Symbol;Acc:HGNC:51340]	10.6785	10.7309	10.6933	10.9411	11.9558	11.7866	11.9103	11.734
520	ENSG00000178445	63026.4	-0.812187	0.0742068	-10.9449	7.02903e-28	2.10966e-26	GLDC	glycine decarboxylase [Source:HGNC Symbol;Acc:HGNC:4313]	15.488	15.5593	15.4065	15.4668	16.1939	16.4291	16.205	16.3324
521	ENSG00000188613	412.096	2.25541	0.206233	10.9362	7.73544e-28	2.31721e-26	NANOS1	nanos C2HC-type zinc finger 1 [Source:HGNC Symbol;Acc:HGNC:23044]	9.33256	9.19126	9.41774	9.67335	7.52455	6.80963	7.18022	7.0623
522	ENSG00000153130	5208.07	-0.996667	0.0911551	-10.9338	7.94895e-28	2.3766e-26	SCOC	short coiled-coil protein [Source:HGNC Symbol;Acc:HGNC:20335]	11.7677	11.8475	11.5707	11.8527	12.8692	12.699	12.8025	12.6629
523	ENSG00000180818	112.026	3.98121	0.36431	10.9281	8.46223e-28	2.52521e-26	HOXC10	homeobox C10 [Source:HGNC Symbol;Acc:HGNC:5122]	7.79575	7.76916	7.90371	7.38415	3.41745	4.34306	3.5761	3.85028
524	ENSG00000138768	8868.14	-0.771753	0.0706286	-10.9269	8.57158e-28	2.55295e-26	USO1	USO1 vesicle transport factor [Source:HGNC Symbol;Acc:HGNC:30904]	12.7082	12.7464	12.5837	12.6677	13.4909	13.5079	13.4277	13.367
525	ENSG00000112697	13347.6	-1.05263	0.0964226	-10.9168	9.58155e-28	2.84832e-26	TMEM30A	transmembrane protein 30A [Source:HGNC Symbol;Acc:HGNC:16667]	13.2773	13.1272	12.881	13.0224	14.2675	14.0543	14.1851	14.0267
526	ENSG00000166676	111.024	5.24397	0.480593	10.9115	1.01621e-27	3.01514e-26	TVP23A	trans-golgi network vesicle protein 23 homolog A [Source:HGNC Symbol;Acc:HGNC:20398]	7.88188	7.22153	7.9238	7.91723	2.17685	3.47339	0.995173	3.15312
527	ENSG00000178104	14976	-0.869817	0.0798225	-10.8969	1.19266e-27	3.53194e-26	PDE4DIP	phosphodiesterase 4D interacting protein [Source:HGNC Symbol;Acc:HGNC:15580]	13.451	13.3265	13.2736	13.4257	14.3067	14.211	14.3426	14.0897
528	ENSG00000178104	14976	-0.869817	0.0798225	-10.8969	1.19266e-27	3.53194e-26	PDE4DIP	phosphodiesterase 4D interacting protein [Source:HGNC Symbol;Acc:HGNC:15580]	13.451	13.3265	13.2736	13.4257	14.3067	14.211	14.3426	14.0897
529	ENSG00000165209	9235.3	0.776096	0.0712453	10.8933	1.24071e-27	3.66727e-26	STRBP	spermatid perinuclear RNA binding protein [Source:HGNC Symbol;Acc:HGNC:16462]	13.5803	13.5354	13.4222	13.4957	12.7645	12.8092	12.6403	12.7146
530	ENSG00000105552	6386.69	0.774231	0.0710825	10.892	1.25854e-27	3.71295e-26	BCAT2	branched chain amino acid transaminase 2 [Source:HGNC Symbol;Acc:HGNC:977]	12.8649	13.0086	13.0084	13.0195	12.1951	12.2694	12.1646	12.1798
531	ENSG00000159658	8477.24	-0.657464	0.0603774	-10.8892	1.29712e-27	3.81952e-26	EFCAB14	EF-hand calcium binding domain 14 [Source:HGNC Symbol;Acc:HGNC:29051]	12.7186	12.7025	12.6467	12.6659	13.335	13.3643	13.3641	13.3
532	ENSG00000120942	2141.13	-1.48832	0.136827	-10.8773	1.47819e-27	4.34447e-26	UBIAD1	UbiA prenyltransferase domain containing 1 [Source:HGNC Symbol;Acc:HGNC:30791]	9.75812	10.4008	10.174	10.1421	11.8011	11.5414	11.6557	11.481
533	ENSG00000078967	629.546	2.44785	0.225078	10.8756	1.5069e-27	4.42052e-26	UBE2D4	ubiquitin conjugating enzyme E2 D4 (putative) [Source:HGNC Symbol;Acc:HGNC:21647]	10.0631	10.1952	9.89749	10.0568	7.05595	8.03311	7.14015	7.95039
534	ENSG00000008869	4732.95	-1.13382	0.104282	-10.8725	1.55802e-27	4.56188e-26	HEATR5B	HEAT repeat containing 5B [Source:HGNC Symbol;Acc:HGNC:29273]	11.7116	11.647	11.3056	11.4335	12.7439	12.6119	12.7425	12.5606
535	ENSG00000137713	4209.33	-1.01469	0.0933499	-10.8697	1.60654e-27	4.69512e-26	PPP2R1B	protein phosphatase 2 scaffold subunit Abeta [Source:HGNC Symbol;Acc:HGNC:9303]	11.4485	11.4624	11.3839	11.4834	12.6359	12.4396	12.4764	12.2621
536	ENSG00000127948	10450.9	0.80986	0.0745341	10.8656	1.68059e-27	4.9e-26	POR	cytochrome p450 oxidoreductase [Source:HGNC Symbol;Acc:HGNC:9208]	13.6636	13.6756	13.7617	13.698	12.8717	12.9627	12.9728	12.7437
537	ENSG00000174485	3385.41	-1.29247	0.118952	-10.8655	1.68293e-27	4.9e-26	DENND4A	DENN domain containing 4A [Source:HGNC Symbol;Acc:HGNC:24321]	11.1729	11.0401	10.7441	10.7543	12.2734	12.0812	12.3888	12.1635
538	ENSG00000113719	7614.67	1.43209	0.1319	10.8574	1.83919e-27	5.34497e-26	ERGIC1	endoplasmic reticulum-golgi intermediate compartment 1 [Source:HGNC Symbol;Acc:HGNC:29205]	13.3189	13.5041	13.4268	13.502	11.6058	12.318	11.8401	12.163
539	ENSG00000177156	20091.4	0.800911	0.0737962	10.853	1.92961e-27	5.59731e-26	TALDO1	transaldolase 1 [Source:HGNC Symbol;Acc:HGNC:11559]	14.5663	14.5229	14.7162	14.742	13.776	13.8144	13.8852	13.8778
540	ENSG00000142168	11140.9	1.25324	0.115574	10.8436	2.13875e-27	6.19243e-26	SOD1	superoxide dismutase 1 [Source:HGNC Symbol;Acc:HGNC:11179]	13.8577	13.8701	14.0747	13.9399	12.8622	12.4066	12.9099	12.4952
541	ENSG00000074590	4514.9	0.95648	0.0882705	10.8358	2.32954e-27	6.73234e-26	NUAK1	NUAK family kinase 1 [Source:HGNC Symbol;Acc:HGNC:14311]	12.6147	12.5609	12.4117	12.5689	11.5712	11.7331	11.5668	11.4549
542	ENSG00000104413	9884.16	-0.94937	0.087658	-10.8304	2.4712e-27	7.1285e-26	ESRP1	epithelial splicing regulatory protein 1 [Source:HGNC Symbol;Acc:HGNC:25966]	12.8306	12.8025	12.5649	12.6653	13.5416	13.7584	13.61	13.7537
543	ENSG00000275989	221.781	11.4002	1.05267	10.8298	2.48743e-27	7.16206e-26	AL442128.1		8.55098	8.56176	8.97319	9.02994	0	0	0	0
544	ENSG00000115414	50611.4	0.818182	0.0756607	10.8138	2.96008e-27	8.50724e-26	FN1	fibronectin 1 [Source:HGNC Symbol;Acc:HGNC:3778]	16.0977	16.0188	15.843	15.9445	15.1272	15.2507	15.1899	15.0694
545	ENSG00000140006	3761.38	-0.851091	0.0788487	-10.794	3.67503e-27	1.05425e-25	WDR89	WD repeat domain 89 [Source:HGNC Symbol;Acc:HGNC:20489]	11.4394	11.4661	11.3209	11.3289	12.3263	12.2141	12.1869	12.2326
546	ENSG00000130726	33283.4	0.808888	0.0749611	10.7908	3.8061e-27	1.08985e-25	TRIM28	tripartite motif containing 28 [Source:HGNC Symbol;Acc:HGNC:16384]	15.333	15.352	15.326	15.4683	14.4682	14.7018	14.4779	14.5882
547	ENSG00000158246	2378.86	1.25811	0.116672	10.7833	4.12613e-27	1.17716e-25	FAM46B	family with sequence similarity 46 member B [Source:HGNC Symbol;Acc:HGNC:28273]	11.5976	11.8938	11.5632	11.7703	10.2541	10.6428	10.4166	10.4803
548	ENSG00000197063	7877.24	1.45305	0.134748	10.7835	4.11908e-27	1.17716e-25	MAFG	MAF bZIP transcription factor G [Source:HGNC Symbol;Acc:HGNC:6781]	13.5301	13.4021	13.559	13.4815	12.3066	11.8068	12.2907	11.6465
549	ENSG00000170191	2287.18	-1.40364	0.130193	-10.7813	4.21902e-27	1.20146e-25	NANP	N-acetylneuraminic acid phosphatase [Source:HGNC Symbol;Acc:HGNC:16140]	10.2703	10.3521	10.2276	10.3234	11.9326	11.3951	11.8726	11.5172
550	ENSG00000158055	1166.53	-1.48799	0.1381	-10.7747	4.53158e-27	1.28811e-25	GRHL3	grainyhead like transcription factor 3 [Source:HGNC Symbol;Acc:HGNC:25839]	9.19861	8.97784	9.40826	9.41966	10.5812	10.8708	10.853	10.6706
551	ENSG00000115568	898.82	2.13218	0.197909	10.7735	4.59021e-27	1.3024e-25	ZNF142	zinc finger protein 142 [Source:HGNC Symbol;Acc:HGNC:12927]	10.2572	10.5669	10.6264	10.5875	8.13879	8.56466	7.83586	8.81211
552	ENSG00000168421	234.336	9.45543	0.877806	10.7717	4.68438e-27	1.32605e-25	RHOH	ras homolog family member H [Source:HGNC Symbol;Acc:HGNC:686]	8.30676	9.00741	9.03608	9.02178	1.86443	0	0	0
553	ENSG00000269526	352.576	-2.40692	0.223452	-10.7715	4.69059e-27	1.32605e-25	ERVV-1	endogenous retrovirus group V member 1, envelope [Source:HGNC Symbol;Acc:HGNC:26501]	6.84964	6.77575	6.66906	6.9635	8.88808	9.34767	8.92404	9.58138
554	ENSG00000177707	3133.77	-1.47287	0.136787	-10.7676	4.896e-27	1.38161e-25	NECTIN3	nectin cell adhesion molecule 3 [Source:HGNC Symbol;Acc:HGNC:17664]	10.8889	10.7318	10.478	10.6629	12.447	12.0075	12.2901	11.8629
555	ENSG00000067082	9238.12	0.737893	0.0685757	10.7603	5.30178e-27	1.49341e-25	KLF6	Kruppel like factor 6 [Source:HGNC Symbol;Acc:HGNC:2235]	13.5586	13.4093	13.4347	13.5732	12.775	12.7793	12.7419	12.7352
556	ENSG00000125968	580.464	3.38427	0.314538	10.7595	5.34566e-27	1.50306e-25	ID1	inhibitor of DNA binding 1, HLH protein [Source:HGNC Symbol;Acc:HGNC:5360]	9.79492	9.71844	10.6497	9.82013	6.79508	7.28799	6.64864	5.42114
557	ENSG00000163017	348.239	3.28322	0.305256	10.7556	5.57543e-27	1.56484e-25	ACTG2	actin, gamma 2, smooth muscle, enteric [Source:HGNC Symbol;Acc:HGNC:145]	9.09423	9.16264	9.66459	9.22732	5.81931	6.79776	5.07808	5.94947
558	ENSG00000125850	275.909	2.50646	0.233085	10.7534	5.71138e-27	1.60011e-25	OVOL2	ovo like zinc finger 2 [Source:HGNC Symbol;Acc:HGNC:15804]	8.65249	8.9043	9.19884	8.68548	6.72477	6.27168	6.29423	6.18688
559	ENSG00000137414	2360.04	-1.10453	0.102854	-10.7387	6.6965e-27	1.87274e-25	FAM8A1	family with sequence similarity 8 member A1 [Source:HGNC Symbol;Acc:HGNC:16372]	10.5859	10.5827	10.3784	10.6391	11.7835	11.6506	11.6808	11.4862
560	ENSG00000134317	20875.9	-0.773772	0.072071	-10.7362	6.87855e-27	1.9202e-25	GRHL1	grainyhead like transcription factor 1 [Source:HGNC Symbol;Acc:HGNC:17923]	13.9919	13.9781	13.8268	13.8413	14.6513	14.7716	14.6018	14.7105
561	ENSG00000204520	131.932	3.2825	0.305773	10.7351	6.96574e-27	1.94106e-25	MICA	MHC class I polypeptide-related sequence A [Source:HGNC Symbol;Acc:HGNC:7090]	7.98455	7.66169	8.03267	7.92891	5.03099	4.63745	4.31274	4.62569
562	ENSG00000168758	23084.2	-0.836325	0.077972	-10.726	7.6872e-27	2.13828e-25	SEMA4C	semaphorin 4C [Source:HGNC Symbol;Acc:HGNC:10731]	14.0889	14.1082	13.8418	14.0133	14.773	14.9211	14.8194	14.8939
563	ENSG00000267943	212.101	-3.2669	0.304858	-10.7161	8.55007e-27	2.37405e-25	AC010328.1		6.0361	5.14776	4.9648	5.01978	8.32061	8.52922	8.4902	8.94054
564	ENSG00000197324	13182.9	-0.980641	0.0915173	-10.7154	8.62263e-27	2.38994e-25	LRP10	LDL receptor related protein 10 [Source:HGNC Symbol;Acc:HGNC:14553]	13.085	13.1347	13.0629	13.1724	14.1743	13.9831	14.287	13.9038
565	ENSG00000170348	28748.9	-0.695583	0.0649719	-10.7059	9.549e-27	2.642e-25	TMED10	transmembrane p24 trafficking protein 10 [Source:HGNC Symbol;Acc:HGNC:16998]	14.4241	14.4538	14.3125	14.4913	15.1766	15.0714	15.1278	15.0922
566	ENSG00000134574	3553.1	-1.2239	0.114366	-10.7015	1.00104e-26	2.76474e-25	DDB2	damage specific DNA binding protein 2 [Source:HGNC Symbol;Acc:HGNC:2718]	11.0233	11.0803	11.1416	10.9802	12.0336	12.4598	12.1225	12.4569
567	ENSG00000048052	107.32	5.52314	0.516814	10.6869	1.17216e-26	3.23164e-25	HDAC9	histone deacetylase 9 [Source:HGNC Symbol;Acc:HGNC:14065]	7.28855	7.66169	7.84169	7.99708	2.43351	2.7033	3.31323	0
568	ENSG00000156587	332.29	2.64914	0.247985	10.6827	1.22688e-26	3.37652e-25	UBE2L6	ubiquitin conjugating enzyme E2 L6 [Source:HGNC Symbol;Acc:HGNC:12490]	9.08765	8.66926	9.45504	9.3322	6.51857	6.38704	6.16039	6.92843
569	ENSG00000136720	2276.11	1.14254	0.106981	10.6798	1.26497e-26	3.47521e-25	HS6ST1	heparan sulfate 6-O-sulfotransferase 1 [Source:HGNC Symbol;Acc:HGNC:5201]	11.6359	11.5644	11.6507	11.6031	10.213	10.5556	10.4518	10.6323
570	ENSG00000080189	5346.65	-0.75452	0.0706508	-10.6796	1.26859e-26	3.47901e-25	SLC35C2	solute carrier family 35 member C2 [Source:HGNC Symbol;Acc:HGNC:17117]	11.917	11.9436	11.9463	12.0251	12.6379	12.762	12.762	12.6871
571	ENSG00000213722	1401.6	1.28616	0.120452	10.6778	1.29257e-26	3.53855e-25	DDAH2	dimethylarginine dimethylaminohydrolase 2 [Source:HGNC Symbol;Acc:HGNC:2716]	10.7301	11.0024	11.1344	10.9354	9.59291	9.7652	9.57531	9.74696
572	ENSG00000126461	7717.81	0.825349	0.0773937	10.6643	1.4954e-26	4.08663e-25	SCAF1	SR-related CTD associated factor 1 [Source:HGNC Symbol;Acc:HGNC:30403]	13.1806	13.2367	13.3756	13.2741	12.3656	12.426	12.5628	12.4118
573	ENSG00000106537	2526.97	1.31401	0.123287	10.6581	1.59759e-26	4.35825e-25	TSPAN13	tetraspanin 13 [Source:HGNC Symbol;Acc:HGNC:21643]	11.9059	11.843	11.6613	11.8427	10.3948	10.6699	10.1998	10.6879
574	ENSG00000154727	3981.53	-0.79617	0.0747666	-10.6487	1.76751e-26	4.81339e-25	GABPA	GA binding protein transcription factor alpha subunit [Source:HGNC Symbol;Acc:HGNC:4071]	11.5536	11.4967	11.4552	11.522	12.3928	12.3154	12.2548	12.2451
575	ENSG00000107438	22209.2	1.42187	0.133609	10.642	1.8998e-26	5.1646e-25	PDLIM1	PDZ and LIM domain 1 [Source:HGNC Symbol;Acc:HGNC:2067]	14.8877	15.006	14.972	15.0546	13.311	13.868	13.1584	13.7769
576	ENSG00000161013	14239.8	1.64727	0.154911	10.6337	2.07744e-26	5.63768e-25	MGAT4B	mannosyl (alpha-1,3-)-glycoprotein beta-1,4-N-acetylglucosaminyltransferase, isozyme B [Source:HGNC Symbol;Acc:HGNC:7048]	14.2903	14.2979	14.5481	14.4397	12.3542	13.0332	12.3382	13.0989
577	ENSG00000142731	4242.74	-0.808148	0.0760303	-10.6293	2.17788e-26	5.89998e-25	PLK4	polo like kinase 4 [Source:HGNC Symbol;Acc:HGNC:11397]	11.6753	11.5709	11.5509	11.5652	12.4964	12.3809	12.3783	12.336
578	ENSG00000145725	12411	-0.937619	0.088227	-10.6273	2.22348e-26	6.01304e-25	PPIP5K2	diphosphoinositol pentakisphosphate kinase 2 [Source:HGNC Symbol;Acc:HGNC:29035]	13.2308	13.0598	12.9338	12.9811	14.1197	13.9625	14.0164	13.8627
579	ENSG00000171174	333.616	2.00603	0.188956	10.6164	2.50148e-26	6.75312e-25	RBKS	ribokinase [Source:HGNC Symbol;Acc:HGNC:30325]	9.1521	9.05915	9.1342	8.89948	6.99751	7.0183	6.87306	7.32638
580	ENSG00000151914	6723.32	1.0772	0.1015	10.6128	2.59713e-26	6.99922e-25	DST	dystonin [Source:HGNC Symbol;Acc:HGNC:1090]	13.3137	13.0033	13.1497	13.1386	11.9809	12.1902	11.8848	12.2288
581	ENSG00000260805	244.293	2.57316	0.242611	10.6061	2.79038e-26	7.50703e-25	AC092803.2		8.63906	8.56575	8.89392	8.72622	6.4764	5.78686	6.38276	5.85423
582	ENSG00000168280	659.49	2.86948	0.27059	10.6045	2.83865e-26	7.62373e-25	KIF5C	kinesin family member 5C [Source:HGNC Symbol;Acc:HGNC:6325]	10.5031	9.84502	10.0424	10.2508	7.6373	7.05863	7.83586	6.30684
583	ENSG00000125844	12775.2	0.823725	0.0776964	10.6019	2.92132e-26	7.83225e-25	RRBP1	ribosome binding protein 1 [Source:HGNC Symbol;Acc:HGNC:10448]	13.9932	13.8503	14.0649	14.0612	13.0983	13.2888	13.1407	13.1503
584	ENSG00000183814	2213.26	-1.05868	0.10012	-10.5741	3.92938e-26	1.05168e-24	LIN9	lin-9 DREAM MuvB core complex component [Source:HGNC Symbol;Acc:HGNC:30830]	10.4706	10.4284	10.3662	10.6699	11.6547	11.4843	11.5343	11.5083
585	ENSG00000148400	7954.43	-0.785747	0.0744414	-10.5552	4.80424e-26	1.28363e-24	NOTCH1	notch 1 [Source:HGNC Symbol;Acc:HGNC:7881]	12.4463	12.5512	12.5323	12.516	13.2171	13.2865	13.4326	13.2452
586	ENSG00000166920	150.526	3.43142	0.325497	10.5421	5.52456e-26	1.47356e-24	C15orf48	chromosome 15 open reading frame 48 [Source:HGNC Symbol;Acc:HGNC:29898]	8.00564	7.70564	8.39127	8.25082	5.24706	4.27622	4.63457	4.5788
587	ENSG00000144674	14821.5	-0.687891	0.0652643	-10.5401	5.64512e-26	1.50315e-24	GOLGA4	golgin A4 [Source:HGNC Symbol;Acc:HGNC:4427]	13.572	13.4902	13.3894	13.4258	14.1831	14.1298	14.1591	14.1626
588	ENSG00000203499	1519.78	-0.984746	0.0934531	-10.5373	5.81237e-26	1.54504e-24	IQANK1	IQ motif and ankyrin repeat containing 1 [Source:HGNC Symbol;Acc:HGNC:49576]	9.98912	10.0982	9.94578	9.94618	10.9437	11.0289	10.9769	10.9705
589	ENSG00000142197	4111.39	-1.01958	0.0968692	-10.5253	6.60252e-26	1.75209e-24	DOPEY2	dopey family member 2 [Source:HGNC Symbol;Acc:HGNC:1291]	11.532	11.5194	11.2236	11.3338	12.3783	12.5536	12.4221	12.3459
590	ENSG00000125257	929.391	2.46142	0.234051	10.5166	7.24476e-26	1.91925e-24	ABCC4	ATP binding cassette subfamily C member 4 [Source:HGNC Symbol;Acc:HGNC:55]	10.8945	10.4956	10.4678	10.5829	7.59193	8.7015	7.56781	8.4381
591	ENSG00000214193	2141.31	1.30718	0.124359	10.5113	7.6604e-26	2.02591e-24	SH3D21	SH3 domain containing 21 [Source:HGNC Symbol;Acc:HGNC:26236]	11.6955	11.4899	11.6558	11.4438	10.4191	9.9346	10.3784	10.2933
592	ENSG00000167904	2756.09	-0.885864	0.0843753	-10.4991	8.72094e-26	2.30247e-24	TMEM68	transmembrane protein 68 [Source:HGNC Symbol;Acc:HGNC:26510]	10.9225	10.9546	10.8633	10.9346	11.9127	11.7324	11.8405	11.7253
593	ENSG00000136261	20285.3	-0.772474	0.0735804	-10.4984	8.78831e-26	2.31634e-24	BZW2	basic leucine zipper and W2 domains 2 [Source:HGNC Symbol;Acc:HGNC:18808]	13.8323	13.916	13.8235	13.9092	14.7576	14.5462	14.7081	14.5493
594	ENSG00000198894	1619.24	-1.10831	0.105591	-10.4962	8.99185e-26	2.36598e-24	CIPC	CLOCK interacting pacemaker [Source:HGNC Symbol;Acc:HGNC:20365]	9.99089	10.0733	10.0192	9.93174	11.027	11.034	11.0692	11.2995
595	ENSG00000159921	11513.4	-0.779043	0.0742387	-10.4938	9.22814e-26	2.42406e-24	GNE	glucosamine (UDP-N-acetyl)-2-epimerase/N-acetylmannosamine kinase [Source:HGNC Symbol;Acc:HGNC:23657]	13.069	13.1015	12.8909	13.1258	13.776	13.8877	13.8162	13.8328
596	ENSG00000158828	3197.84	1.04042	0.0991664	10.4917	9.43228e-26	2.47351e-24	PINK1	PTEN induced putative kinase 1 [Source:HGNC Symbol;Acc:HGNC:14581]	11.8847	12.0082	12.1566	12.2136	11.1063	11.0597	11.047	10.9066
597	ENSG00000012983	5082.09	-0.845057	0.0807449	-10.4658	1.24073e-25	3.2482e-24	MAP4K5	mitogen-activated protein kinase kinase kinase kinase 5 [Source:HGNC Symbol;Acc:HGNC:6867]	11.888	11.8115	11.7185	11.8879	12.6369	12.7306	12.5635	12.7528
598	ENSG00000186591	14206.5	-0.923091	0.0882174	-10.4638	1.26643e-25	3.30992e-24	UBE2H	ubiquitin conjugating enzyme E2 H [Source:HGNC Symbol;Acc:HGNC:12484]	13.2738	13.3246	13.1818	13.257	14.3069	14.1004	14.3131	13.9861
599	ENSG00000153904	443.726	3.27169	0.31268	10.4634	1.27224e-25	3.31955e-24	DDAH1	dimethylarginine dimethylaminohydrolase 1 [Source:HGNC Symbol;Acc:HGNC:2715]	9.50285	9.51733	9.92931	9.6221	6.43296	6.93409	4.84865	6.628
600	ENSG00000100412	9399.07	-0.851605	0.081413	-10.4603	1.31428e-25	3.42349e-24	ACO2	aconitase 2 [Source:HGNC Symbol;Acc:HGNC:118]	12.7434	12.6388	12.6387	12.8142	13.5596	13.6055	13.6633	13.4087
601	ENSG00000140332	5710.1	-0.824182	0.0788014	-10.459	1.3329e-25	3.4662e-24	TLE3	transducin like enhancer of split 3 [Source:HGNC Symbol;Acc:HGNC:11839]	11.9739	11.9678	12.1294	11.9601	12.7533	12.7853	12.8549	12.9337
602	ENSG00000101216	2446.09	-1.07566	0.102963	-10.447	1.51186e-25	3.92504e-24	GMEB2	glucocorticoid modulatory element binding protein 2 [Source:HGNC Symbol;Acc:HGNC:4371]	10.5941	10.5519	10.6706	10.6646	11.7799	11.5472	11.8661	11.5673
603	ENSG00000153208	2311.72	-1.75724	0.168276	-10.4426	1.58451e-25	4.10681e-24	MERTK	MER proto-oncogene, tyrosine kinase [Source:HGNC Symbol;Acc:HGNC:7027]	10.2543	10.1132	9.69997	10.0568	12.0104	11.7068	12.0731	11.2868
604	ENSG00000004961	1384.92	-1.2748	0.122125	-10.4385	1.65405e-25	4.27992e-24	HCCS	holocytochrome c synthase [Source:HGNC Symbol;Acc:HGNC:4837]	9.60308	9.66192	9.916	9.43203	10.952	10.8765	10.974	10.9441
605	ENSG00000155657	1140.41	-1.60214	0.153521	-10.4359	1.69942e-25	4.38276e-24	TTN	titin [Source:HGNC Symbol;Acc:HGNC:12403]	9.12024	9.48406	9.06351	8.83575	10.817	10.9051	10.6583	10.5782
606	ENSG00000260912	2054.79	-1.10185	0.105582	-10.4359	1.69911e-25	4.38276e-24	AL158206.1		10.4244	10.4852	10.2356	10.2484	11.3472	11.4563	11.3928	11.604
607	ENSG00000133131	8961.84	0.689533	0.0660918	10.433	1.75341e-25	4.51453e-24	MORC4	MORC family CW-type zinc finger 4 [Source:HGNC Symbol;Acc:HGNC:23485]	13.4666	13.3721	13.4119	13.4814	12.7759	12.8056	12.7046	12.6874
608	ENSG00000160284	191.264	3.64126	0.349238	10.4263	1.8807e-25	4.83428e-24	SPATC1L	spermatogenesis and centriole associated 1 like [Source:HGNC Symbol;Acc:HGNC:1298]	8.33479	7.99848	8.66636	8.76909	4.57838	5.2732	3.79838	5.33909
609	ENSG00000153989	14335.1	-0.749621	0.0719055	-10.4251	1.90486e-25	4.88831e-24	NUS1	NUS1 dehydrodolichyl diphosphate synthase subunit [Source:HGNC Symbol;Acc:HGNC:21042]	13.4471	13.3654	13.3128	13.4089	14.2187	14.1413	14.1659	14.0013
610	ENSG00000188338	152.167	-3.54231	0.339994	-10.4187	2.03627e-25	5.21693e-24	SLC38A3	solute carrier family 38 member 3 [Source:HGNC Symbol;Acc:HGNC:18044]	4.94605	4.14597	5.15814	4.06358	7.97681	8.30867	7.85456	8.33956
611	ENSG00000013441	7755.51	0.856599	0.0822977	10.4085	2.26656e-25	5.79742e-24	CLK1	CDC like kinase 1 [Source:HGNC Symbol;Acc:HGNC:2068]	13.396	13.248	13.2777	13.2194	12.3041	12.5273	12.3553	12.5205
612	ENSG00000146376	6900.92	-0.704803	0.0677654	-10.4006	2.46293e-25	6.28937e-24	ARHGAP18	Rho GTPase activating protein 18 [Source:HGNC Symbol;Acc:HGNC:21035]	12.4049	12.408	12.2919	12.3231	13.0844	13.0004	13.1085	13.0546
613	ENSG00000155846	2009.72	-1.0506	0.101147	-10.3869	2.84552e-25	7.25445e-24	PPARGC1B	PPARG coactivator 1 beta [Source:HGNC Symbol;Acc:HGNC:30022]	10.4179	10.5122	10.2181	10.2519	11.4651	11.347	11.4415	11.3627
614	ENSG00000128268	9477.12	-0.71959	0.0693206	-10.3806	3.03845e-25	7.73364e-24	MGAT3	mannosyl (beta-1,4-)-glycoprotein beta-1,4-N-acetylglucosaminyltransferase [Source:HGNC Symbol;Acc:HGNC:7046]	12.7932	12.9087	12.7673	12.7502	13.481	13.6057	13.5078	13.5053
615	ENSG00000157851	362.217	2.25895	0.217665	10.3781	3.11827e-25	7.92387e-24	DPYSL5	dihydropyrimidinase like 5 [Source:HGNC Symbol;Acc:HGNC:20637]	8.97459	9.25674	9.28681	9.37126	6.90515	7.16407	6.44987	7.26104
616	ENSG00000198081	990.369	-1.81563	0.175004	-10.3748	3.22977e-25	8.19382e-24	ZBTB14	zinc finger and BTB domain containing 14 [Source:HGNC Symbol;Acc:HGNC:12860]	8.74315	8.55377	8.67033	9.0884	10.9333	10.3648	10.661	10.3238
617	ENSG00000167994	230.862	3.01863	0.291061	10.3711	3.35509e-25	8.49794e-24	RAB3IL1	RAB3A interacting protein like 1 [Source:HGNC Symbol;Acc:HGNC:9780]	8.78032	8.2762	8.83147	8.79165	4.95112	6.02939	5.44998	6.05603
618	ENSG00000132688	139.828	8.30921	0.80124	10.3704	3.37983e-25	8.54668e-24	NES	nestin [Source:HGNC Symbol;Acc:HGNC:7756]	7.91197	7.84971	8.57614	8.05686	0	0	0	2.05599
619	ENSG00000198838	272.208	2.47212	0.238604	10.3608	3.73995e-25	9.44201e-24	RYR3	ryanodine receptor 3 [Source:HGNC Symbol;Acc:HGNC:10485]	8.86735	8.68398	8.69393	9.12186	6.14062	6.67341	6.01285	6.628
620	ENSG00000172059	1553.42	2.10963	0.203691	10.357	3.8879e-25	9.79964e-24	KLF11	Kruppel like factor 11 [Source:HGNC Symbol;Acc:HGNC:11811]	11.2719	11.2537	11.425	11.2473	8.72655	9.37388	8.6306	9.74298
621	ENSG00000196715	7219.55	-0.969246	0.0936504	-10.3496	4.20167e-25	1.05734e-23	VKORC1L1	vitamin K epoxide reductase complex subunit 1 like 1 [Source:HGNC Symbol;Acc:HGNC:21492]	12.256	12.2581	12.1849	12.3117	13.3598	13.1307	13.3556	13.0141
622	ENSG00000155363	6848.82	-0.791155	0.0764893	-10.3433	4.48626e-25	1.12714e-23	MOV10	Mov10 RISC complex RNA helicase [Source:HGNC Symbol;Acc:HGNC:7200]	12.2045	12.3772	12.3369	12.2455	13.1027	13.1583	13.0954	12.9728
623	ENSG00000086232	22337	-0.757133	0.0732094	-10.342	4.54869e-25	1.14098e-23	EIF2AK1	eukaryotic translation initiation factor 2 alpha kinase 1 [Source:HGNC Symbol;Acc:HGNC:24921]	14.0017	14.0478	13.9797	14.0476	14.8635	14.6802	14.88	14.6695
624	ENSG00000108861	5271.41	1.1891	0.115155	10.3261	5.37002e-25	1.34483e-23	DUSP3	dual specificity phosphatase 3 [Source:HGNC Symbol;Acc:HGNC:3069]	12.8424	12.8282	12.7575	12.9252	11.4547	11.9487	11.4328	11.704
625	ENSG00000112739	7960.01	-0.743432	0.0720041	-10.3249	5.43954e-25	1.36006e-23	PRPF4B	pre-mRNA processing factor 4B [Source:HGNC Symbol;Acc:HGNC:17346]	12.6158	12.5802	12.4046	12.5494	13.2508	13.3229	13.3005	13.2568
626	ENSG00000166619	10320.1	-0.632629	0.0612848	-10.3228	5.5596e-25	1.38785e-23	BLCAP	bladder cancer associated protein [Source:HGNC Symbol;Acc:HGNC:1055]	12.925	12.9588	13.0404	13.0036	13.6213	13.65	13.5884	13.6005
627	ENSG00000130303	540.092	2.75141	0.266758	10.3143	6.07508e-25	1.5141e-23	BST2	bone marrow stromal cell antigen 2 [Source:HGNC Symbol;Acc:HGNC:1119]	10.0223	9.74325	9.69997	10.0177	7.65631	6.55152	7.52954	6.37705
628	ENSG00000232692	113.931	5.92692	0.574743	10.3123	6.20036e-25	1.54286e-23	AP001596.1		7.79575	7.24158	8.05105	8.0354	0.911048	0	2.3142	3.38886
629	ENSG00000117592	31426.3	0.658918	0.063933	10.3064	6.59327e-25	1.63801e-23	PRDX6	peroxiredoxin 6 [Source:HGNC Symbol;Acc:HGNC:16753]	15.1419	15.2009	15.2904	15.2888	14.5693	14.6234	14.5854	14.5117
630	ENSG00000011332	190.261	3.81619	0.370365	10.3039	6.76957e-25	1.67913e-23	DPF1	double PHD fingers 1 [Source:HGNC Symbol;Acc:HGNC:20225]	8.65249	8.32398	8.50678	8.40514	3.41745	5.30707	4.07836	5.22189
631	ENSG00000107959	7419.02	-0.683402	0.0663418	-10.3012	6.95687e-25	1.72285e-23	PITRM1	pitrilysin metallopeptidase 1 [Source:HGNC Symbol;Acc:HGNC:17663]	12.4843	12.5166	12.4294	12.47	13.0822	13.1981	13.2139	13.1373
632	ENSG00000187775	160.001	10.9291	1.06147	10.2963	7.32603e-25	1.81139e-23	DNAH17	dynein axonemal heavy chain 17 [Source:HGNC Symbol;Acc:HGNC:2946]	8.00564	8.20653	8.58036	8.44636	0	0	0	0
633	ENSG00000117450	75188.9	0.966972	0.0939241	10.2952	7.40297e-25	1.82751e-23	PRDX1	peroxiredoxin 1 [Source:HGNC Symbol;Acc:HGNC:9352]	16.561	16.5406	16.6269	16.6762	15.806	15.4821	15.7794	15.4342
634	ENSG00000164073	2458.27	-1.18619	0.115451	-10.2744	9.1913e-25	2.26539e-23	MFSD8	major facilitator superfamily domain containing 8 [Source:HGNC Symbol;Acc:HGNC:28486]	10.6431	10.6777	10.388	10.4824	11.7904	11.6816	11.9292	11.5215
635	ENSG00000070610	7324.36	-0.777477	0.0757134	-10.2687	9.75255e-25	2.39993e-23	GBA2	glucosylceramidase beta 2 [Source:HGNC Symbol;Acc:HGNC:18986]	12.4673	12.31	12.4022	12.4095	13.0661	13.2555	13.1353	13.2372
636	ENSG00000237264	674.747	2.62833	0.255979	10.2678	9.84435e-25	2.4187e-23	FTH1P11	ferritin heavy chain 1 pseudogene 11 [Source:HGNC Symbol;Acc:HGNC:3981]	10.3425	10.3509	10.4586	9.32117	7.12127	7.7732	7.23832	7.94115
637	ENSG00000175183	11276.3	0.962257	0.0937601	10.263	1.0348e-24	2.53843e-23	CSRP2	cysteine and glycine rich protein 2 [Source:HGNC Symbol;Acc:HGNC:2470]	13.8105	13.7647	13.9562	13.914	13.0594	12.8147	13.0044	12.6979
638	ENSG00000069702	15202	-0.663678	0.0647384	-10.2517	1.16288e-24	2.84814e-23	TGFBR3	transforming growth factor beta receptor 3 [Source:HGNC Symbol;Acc:HGNC:11774]	13.588	13.5279	13.4233	13.5455	14.2371	14.1366	14.1952	14.1734
639	ENSG00000159335	6348.69	1.01592	0.0991208	10.2493	1.19202e-24	2.91492e-23	PTMS	parathymosin [Source:HGNC Symbol;Acc:HGNC:9629]	12.9969	13.1686	13.0812	12.9549	11.8223	11.9942	12.0581	12.2418
640	ENSG00000160972	1418.97	1.26433	0.123439	10.2425	1.27855e-24	3.12163e-23	PPP1R16A	protein phosphatase 1 regulatory subunit 16A [Source:HGNC Symbol;Acc:HGNC:14941]	10.7738	10.8894	11.2437	10.9266	9.74275	9.66752	9.71144	9.70117
641	ENSG00000143333	8079.56	-0.717906	0.0701184	-10.2385	1.33307e-24	3.24965e-23	RGS16	regulator of G protein signaling 16 [Source:HGNC Symbol;Acc:HGNC:9997]	12.4755	12.5302	12.6136	12.6802	13.2831	13.2965	13.2947	13.3057
642	ENSG00000023041	2821.01	-0.949022	0.092846	-10.2215	1.5891e-24	3.86772e-23	ZDHHC6	zinc finger DHHC-type containing 6 [Source:HGNC Symbol;Acc:HGNC:19160]	10.9698	10.8393	10.9302	10.9046	12.0385	11.7836	11.7742	11.8279
643	ENSG00000106025	1860.67	-1.39284	0.136283	-10.2202	1.61015e-24	3.91284e-23	TSPAN12	tetraspanin 12 [Source:HGNC Symbol;Acc:HGNC:21641]	9.97137	10.2715	9.75895	9.96899	11.594	11.1598	11.4721	11.3246
644	ENSG00000163482	1035.33	1.45034	0.141947	10.2175	1.6558e-24	4.01751e-23	STK36	serine/threonine kinase 36 [Source:HGNC Symbol;Acc:HGNC:17209]	10.4387	10.5337	10.6952	10.5884	8.78531	9.27035	9.0725	9.28899
645	ENSG00000119669	4790.55	-0.927519	0.0907982	-10.2152	1.69582e-24	4.10822e-23	IRF2BPL	interferon regulatory factor 2 binding protein like [Source:HGNC Symbol;Acc:HGNC:14282]	11.5204	11.7278	11.8318	11.6594	12.4858	12.6336	12.6508	12.6887
646	ENSG00000262001	89.6543	6.85338	0.67094	10.2146	1.70602e-24	4.1265e-23	DLGAP1-AS2	DLGAP1 antisense RNA 2 [Source:HGNC Symbol;Acc:HGNC:28146]	7.84337	7.01579	7.44737	7.50613	1.4651	0.940216	0	2.05599
647	ENSG00000155463	10855.5	-0.724007	0.070908	-10.2105	1.77929e-24	4.29706e-23	OXA1L	OXA1L, mitochondrial inner membrane protein [Source:HGNC Symbol;Acc:HGNC:8526]	13.0193	12.9531	12.9867	13.037	13.6609	13.8415	13.638	13.7439
648	ENSG00000060656	17644.1	-1.00964	0.0989488	-10.2036	1.90971e-24	4.60488e-23	PTPRU	protein tyrosine phosphatase, receptor type U [Source:HGNC Symbol;Acc:HGNC:9683]	13.4985	13.5541	13.423	13.5818	14.3192	14.766	14.39	14.583
649	ENSG00000115760	11334.5	-0.850408	0.0833501	-10.2029	1.92538e-24	4.63549e-23	BIRC6	baculoviral IAP repeat containing 6 [Source:HGNC Symbol;Acc:HGNC:13516]	13.1658	12.9939	12.9249	12.8203	13.8657	13.8575	13.8131	13.7899
650	ENSG00000108094	6499.17	-0.874717	0.0858147	-10.1931	2.12886e-24	5.11747e-23	CUL2	cullin 2 [Source:HGNC Symbol;Acc:HGNC:2552]	12.3018	12.2392	12.029	12.067	13.0959	13.0274	13.0778	12.9472
651	ENSG00000171132	606.345	1.50229	0.147402	10.1918	2.15837e-24	5.18042e-23	PRKCE	protein kinase C epsilon [Source:HGNC Symbol;Acc:HGNC:9401]	9.92602	9.75898	9.6405	9.8935	8.24308	8.42893	8.40821	8.14404
652	ENSG00000144040	525.115	2.44022	0.239493	10.1891	2.21821e-24	5.31586e-23	SFXN5	sideroflexin 5 [Source:HGNC Symbol;Acc:HGNC:16073]	9.55622	10.0564	9.84049	9.67335	7.175	8.00758	6.99041	7.01023
653	ENSG00000121068	638.987	-1.91074	0.187579	-10.1863	2.28197e-24	5.46025e-23	TBX2	T-box 2 [Source:HGNC Symbol;Acc:HGNC:11597]	7.78766	7.9807	8.56765	7.81393	10.0001	10.0201	9.99877	9.90145
654	ENSG00000136715	5047.46	-1.02776	0.100935	-10.1824	2.37644e-24	5.67759e-23	SAP130	Sin3A associated protein 130 [Source:HGNC Symbol;Acc:HGNC:29813]	11.6732	11.814	11.5949	11.7017	12.8481	12.6469	12.8726	12.5045
655	ENSG00000128266	533.788	2.41942	0.23781	10.1738	2.59651e-24	6.19385e-23	GNAZ	G protein subunit alpha z [Source:HGNC Symbol;Acc:HGNC:4395]	9.76019	9.48196	10.0906	9.86034	6.66344	7.74258	7.24778	7.705
656	ENSG00000167315	2243.63	0.93461	0.0919194	10.1677	2.76313e-24	6.58123e-23	ACAA2	acetyl-CoA acyltransferase 2 [Source:HGNC Symbol;Acc:HGNC:83]	11.3955	11.5564	11.5792	11.561	10.6829	10.6286	10.5526	10.493
657	ENSG00000235162	5355.1	1.113	0.109511	10.1634	2.88944e-24	6.87158e-23	C12orf75	chromosome 12 open reading frame 75 [Source:HGNC Symbol;Acc:HGNC:35164]	12.8881	12.7679	12.8655	12.8299	11.8521	11.5068	11.9586	11.5327
658	ENSG00000182916	652.288	1.69081	0.166632	10.147	3.41693e-24	8.11365e-23	TCEAL7	transcription elongation factor A like 7 [Source:HGNC Symbol;Acc:HGNC:28336]	10.0014	9.6166	9.98456	10.1865	8.06956	8.35798	8.22398	8.41826
659	ENSG00000166402	1302.4	1.5264	0.150465	10.1445	3.50437e-24	8.3086e-23	TUB	tubby bipartite transcription factor [Source:HGNC Symbol;Acc:HGNC:12406]	10.9067	11.05	10.8255	10.88	9.49068	9.59567	8.90921	9.47975
660	ENSG00000137070	567.646	-1.58274	0.156024	-10.1442	3.51649e-24	8.32466e-23	IL11RA	interleukin 11 receptor subunit alpha [Source:HGNC Symbol;Acc:HGNC:5967]	8.13244	7.8756	8.30197	8.2739	9.60763	9.69337	9.8153	9.81304
661	ENSG00000014216	31380.1	-0.719338	0.070983	-10.134	3.90543e-24	9.23138e-23	CAPN1	calpain 1 [Source:HGNC Symbol;Acc:HGNC:1476]	14.4322	14.6062	14.4787	14.6087	15.2009	15.2927	15.3278	15.1852
662	ENSG00000101846	16867.1	-0.821563	0.0811258	-10.127	4.19215e-24	9.89411e-23	STS	steroid sulfatase [Source:HGNC Symbol;Acc:HGNC:11425]	13.6175	13.6503	13.3672	13.6406	14.4402	14.4542	14.3296	14.3522
663	ENSG00000147475	5950.82	-0.889683	0.087934	-10.1176	4.61517e-24	1.0876e-22	ERLIN2	ER lipid raft associated 2 [Source:HGNC Symbol;Acc:HGNC:1356]	12.1534	12.0547	11.8621	12.0228	12.9838	12.9253	12.776	12.9708
664	ENSG00000073350	3290.12	0.894947	0.0884635	10.1166	4.66523e-24	1.09774e-22	LLGL2	LLGL2, scribble cell polarity complex component [Source:HGNC Symbol;Acc:HGNC:6629]	11.9441	12.1907	12.1018	12.0046	11.1144	11.2707	11.1324	11.1526
665	ENSG00000268223	216.542	10.6436	1.05221	10.1154	4.72041e-24	1.10905e-22	ARL14EPL	ADP ribosylation factor like GTPase 14 effector protein like [Source:HGNC Symbol;Acc:HGNC:44201]	8.57469	9.0732	8.55911	8.77557	0	0	0.995173	0
666	ENSG00000175727	608.217	1.78126	0.176525	10.0907	6.0738e-24	1.42487e-22	MLXIP	MLX interacting protein [Source:HGNC Symbol;Acc:HGNC:17055]	10.0084	9.83351	9.78298	9.8935	7.90972	8.10227	7.81055	8.48971
667	ENSG00000133789	12499.5	-0.761317	0.0755247	-10.0804	6.74718e-24	1.58046e-22	SWAP70	SWAP switching B-cell complex subunit 70 [Source:HGNC Symbol;Acc:HGNC:17070]	13.2963	13.1534	13.0291	13.2257	13.9466	13.9489	13.9849	13.8803
668	ENSG00000042445	2588.16	-1.05227	0.104395	-10.0796	6.79821e-24	1.58764e-22	RETSAT	retinol saturase [Source:HGNC Symbol;Acc:HGNC:25991]	10.8261	10.6996	10.6467	10.6966	11.537	11.8733	11.7548	11.8892
669	ENSG00000148341	6996.36	-0.791144	0.0784889	-10.0797	6.79396e-24	1.58764e-22	SH3GLB2	SH3 domain containing GRB2 like, endophilin B2 [Source:HGNC Symbol;Acc:HGNC:10834]	12.3113	12.2831	12.3869	12.3108	12.9507	13.1316	13.1562	13.207
670	ENSG00000170006	2041.74	-1.05401	0.1046	-10.0766	7.01435e-24	1.63567e-22	TMEM154	transmembrane protein 154 [Source:HGNC Symbol;Acc:HGNC:26489]	10.4719	10.4925	10.2072	10.3123	11.3985	11.5186	11.3032	11.4854
671	ENSG00000247095	1091.37	-1.27202	0.126249	-10.0755	7.08689e-24	1.65011e-22	MIR210HG	MIR210 host gene [Source:HGNC Symbol;Acc:HGNC:39524]	9.13307	9.38617	9.46421	9.28299	10.6357	10.4035	10.7097	10.6062
672	ENSG00000150938	17675.7	-0.814323	0.0809402	-10.0608	8.23235e-24	1.91396e-22	CRIM1	cysteine rich transmembrane BMP regulator 1 [Source:HGNC Symbol;Acc:HGNC:2359]	13.7692	13.745	13.509	13.5409	14.4214	14.5446	14.4332	14.4372
673	ENSG00000099204	2509.32	1.65186	0.164214	10.0592	8.36953e-24	1.94295e-22	ABLIM1	actin binding LIM protein 1 [Source:HGNC Symbol;Acc:HGNC:78]	11.9419	12.0093	11.8538	11.7629	9.99384	10.6576	9.75853	10.3966
674	ENSG00000082397	2410.83	-1.26174	0.125538	-10.0507	9.11899e-24	2.11379e-22	EPB41L3	erythrocyte membrane protein band 4.1 like 3 [Source:HGNC Symbol;Acc:HGNC:3380]	10.5801	10.4704	10.3277	10.4982	11.5611	11.8779	11.4797	11.9559
675	ENSG00000123607	1878.09	-1.14302	0.113752	-10.0483	9.34269e-24	2.16242e-22	TTC21B	tetratricopeptide repeat domain 21B [Source:HGNC Symbol;Acc:HGNC:25660]	10.41	10.1254	10.0921	10.1282	11.4709	11.3015	11.3821	11.1755
676	ENSG00000143119	309.841	2.01681	0.200714	10.0482	9.35736e-24	2.16261e-22	CD53	CD53 molecule [Source:HGNC Symbol;Acc:HGNC:1686]	8.81258	8.84003	9.18225	8.97466	6.71271	6.9977	6.88523	7.16905
677	ENSG00000114354	11395.1	-0.69408	0.0690883	-10.0463	9.54062e-24	2.20169e-22	TFG	TRK-fused gene [Source:HGNC Symbol;Acc:HGNC:11758]	13.079	13.1182	13.0264	13.1258	13.7041	13.8952	13.7625	13.7591
678	ENSG00000148842	1559.45	-1.35529	0.134916	-10.0455	9.61927e-24	2.21656e-22	CNNM2	cyclin and CBS domain divalent metal cation transport mediator 2 [Source:HGNC Symbol;Acc:HGNC:103]	9.89246	9.95077	9.66259	9.56897	11.0925	11.1441	11.3561	10.8959
679	ENSG00000033170	7325.12	-0.999142	0.09951	-10.0406	1.01033e-23	2.32466e-22	FUT8	fucosyltransferase 8 [Source:HGNC Symbol;Acc:HGNC:4019]	12.3568	12.3994	11.9646	12.2589	13.2493	13.326	13.1648	13.2694
680	ENSG00000162378	2801.58	-0.957298	0.0953575	-10.039	1.02664e-23	2.3587e-22	ZYG11B	zyg-11 family member B, cell cycle regulator [Source:HGNC Symbol;Acc:HGNC:25820]	11.025	10.9478	10.7213	10.874	11.7378	11.8922	11.8638	11.9119
681	ENSG00000104904	24267.2	0.958841	0.0955528	10.0347	1.07325e-23	2.46216e-22	OAZ1	ornithine decarboxylase antizyme 1 [Source:HGNC Symbol;Acc:HGNC:8095]	14.7878	14.8468	15.0696	15.1378	14.079	13.9098	14.1282	13.9061
682	ENSG00000197769	257.375	3.12555	0.311482	10.0344	1.07561e-23	2.46393e-22	MAP1LC3C	microtubule associated protein 1 light chain 3 gamma [Source:HGNC Symbol;Acc:HGNC:13353]	8.97459	8.86931	8.5719	8.96902	5.43495	5.37253	5.16053	6.55719
683	ENSG00000129197	2403.68	1.37468	0.137038	10.0314	1.10964e-23	2.53816e-22	RPAIN	RPA interacting protein [Source:HGNC Symbol;Acc:HGNC:28641]	11.6786	11.6652	11.9389	11.7445	10.1484	10.4287	10.1628	10.7268
684	ENSG00000140365	3950.04	0.791028	0.0788682	10.0298	1.12796e-23	2.57629e-22	COMMD4	COMM domain containing 4 [Source:HGNC Symbol;Acc:HGNC:26027]	12.2293	12.3005	12.3241	12.3036	11.5874	11.5132	11.5183	11.3696
685	ENSG00000055208	8189.13	-0.629913	0.0628515	-10.0222	1.21701e-23	2.77561e-22	TAB2	TGF-beta activated kinase 1/MAP3K7 binding protein 2 [Source:HGNC Symbol;Acc:HGNC:17075]	12.6936	12.639	12.5999	12.6683	13.3144	13.2979	13.2864	13.2215
686	ENSG00000149782	4240.85	0.816573	0.0814844	10.0212	1.22972e-23	2.79639e-22	PLCB3	phospholipase C beta 3 [Source:HGNC Symbol;Acc:HGNC:9056]	12.3561	12.4656	12.465	12.3139	11.5404	11.4894	11.6274	11.6764
687	ENSG00000163050	6404.64	-0.829384	0.0827624	-10.0213	1.22913e-23	2.79639e-22	COQ8A	coenzyme Q8A [Source:HGNC Symbol;Acc:HGNC:16812]	12.1965	12.328	12.0668	12.0802	12.9264	13.0495	12.9831	13.0414
688	ENSG00000151693	1213.25	1.23802	0.123602	10.0162	1.29395e-23	2.93817e-22	ASAP2	ArfGAP with SH3 domain, ankyrin repeat and PH domain 2 [Source:HGNC Symbol;Acc:HGNC:2721]	10.6509	10.9075	10.6845	10.6846	9.58466	9.65442	9.31678	9.41448
689	ENSG00000137203	2221.11	-1.19716	0.119563	-10.0128	1.33932e-23	3.03678e-22	TFAP2A	transcription factor AP-2 alpha [Source:HGNC Symbol;Acc:HGNC:11742]	10.6296	10.2872	10.1824	10.4564	11.702	11.5095	11.6912	11.4626
690	ENSG00000163993	2829.79	1.06396	0.106401	9.99953	1.53118e-23	3.46675e-22	S100P	S100 calcium binding protein P [Source:HGNC Symbol;Acc:HGNC:10504]	11.8766	11.6969	12.0482	11.9668	10.733	10.7475	10.8692	10.9919
691	ENSG00000115561	3910.17	-0.739919	0.0741189	-9.98287	1.81146e-23	4.09537e-22	CHMP3	charged multivesicular body protein 3 [Source:HGNC Symbol;Acc:HGNC:29865]	11.5314	11.4672	11.5127	11.5539	12.3479	12.2464	12.1934	12.2331
692	ENSG00000136997	2789.53	0.880882	0.0882974	9.97631	1.93524e-23	4.36888e-22	MYC	MYC proto-oncogene, bHLH transcription factor [Source:HGNC Symbol;Acc:HGNC:7553]	11.7626	11.7874	11.8891	11.8388	10.8429	11.0634	10.9854	10.8571
693	ENSG00000155876	5919.91	-0.774141	0.0778055	-9.9497	2.52955e-23	5.70228e-22	RRAGA	Ras related GTP binding A [Source:HGNC Symbol;Acc:HGNC:16963]	11.9845	12.0188	12.1836	12.1746	12.8741	12.8905	12.9027	12.8002
694	ENSG00000184545	577.511	2.09991	0.211183	9.94352	2.69141e-23	6.05839e-22	DUSP8	dual specificity phosphatase 8 [Source:HGNC Symbol;Acc:HGNC:3074]	9.86964	9.73444	9.88729	9.98866	7.08431	7.7113	7.96765	8.14
695	ENSG00000156017	5053.08	-0.973786	0.0979418	-9.9425	2.71928e-23	6.1123e-22	CARNMT1	carnosine N-methyltransferase 1 [Source:HGNC Symbol;Acc:HGNC:23435]	11.8271	11.819	11.5886	11.6953	12.8457	12.5742	12.8157	12.5795
696	ENSG00000141448	9173.39	0.826135	0.0831769	9.93226	3.01351e-23	6.76389e-22	GATA6	GATA binding protein 6 [Source:HGNC Symbol;Acc:HGNC:4174]	13.5004	13.5717	13.3721	13.6163	12.5575	12.7982	12.7072	12.6954
697	ENSG00000114738	2264.42	0.973495	0.0980631	9.92723	3.16934e-23	7.10342e-22	MAPKAPK3	mitogen-activated protein kinase-activated protein kinase 3 [Source:HGNC Symbol;Acc:HGNC:6888]	11.5843	11.4565	11.6187	11.5412	10.6704	10.5904	10.6512	10.3856
698	ENSG00000108821	4977.71	1.31691	0.132726	9.92203	3.33901e-23	7.47296e-22	COL1A1	collagen type I alpha 1 chain [Source:HGNC Symbol;Acc:HGNC:2197]	12.6491	12.5594	13.133	12.7684	11.2097	11.6045	11.4374	11.6229
699	ENSG00000125149	5589.98	-0.940272	0.094772	-9.92141	3.35976e-23	7.5086e-22	C16orf70	chromosome 16 open reading frame 70 [Source:HGNC Symbol;Acc:HGNC:29564]	11.8262	11.9839	12.0657	11.7127	12.8776	12.8302	12.926	12.7338
700	ENSG00000100065	3598.25	0.870651	0.0877584	9.921	3.37342e-23	7.52834e-22	CARD10	caspase recruitment domain family member 10 [Source:HGNC Symbol;Acc:HGNC:16422]	12.0021	12.2326	12.208	12.2778	11.3904	11.2905	11.274	11.2973
701	ENSG00000101236	1640.82	1.08242	0.109116	9.91998	3.40817e-23	7.595e-22	RNF24	ring finger protein 24 [Source:HGNC Symbol;Acc:HGNC:13779]	11.2142	11.0257	11.1748	11.068	9.91578	10.0604	10.224	9.94486
702	ENSG00000212710	131.912	4.96055	0.500183	9.91747	3.49515e-23	7.77771e-22	CTAGE1	cutaneous T-cell lymphoma-associated antigen 1 [Source:HGNC Symbol;Acc:HGNC:24346]	7.97033	8.00435	8.24454	7.74952	3.41745	4.05484	3.16133	0
703	ENSG00000184292	15580.7	-1.03124	0.103995	-9.9163	3.53639e-23	7.85825e-22	TACSTD2	tumor associated calcium signal transducer 2 [Source:HGNC Symbol;Acc:HGNC:11530]	13.2728	13.4819	13.1427	13.3679	14.4507	14.2048	14.5458	14.1758
704	ENSG00000223496	4021.58	0.867639	0.0875489	9.91033	3.75397e-23	8.32987e-22	EXOSC6	exosome component 6 [Source:HGNC Symbol;Acc:HGNC:19055]	12.3131	12.3044	12.4584	12.2915	11.5489	11.3115	11.4767	11.5533
705	ENSG00000100796	15037.2	-0.582381	0.0587869	-9.90665	3.8949e-23	8.63028e-22	PPP4R3A	protein phosphatase 4 regulatory subunit 3A [Source:HGNC Symbol;Acc:HGNC:20219]	13.5688	13.5732	13.507	13.5738	14.1187	14.201	14.1055	14.1262
706	ENSG00000156398	1093.7	-1.30493	0.13177	-9.90313	4.03441e-23	8.92671e-22	SFXN2	sideroflexin 2 [Source:HGNC Symbol;Acc:HGNC:16086]	9.1925	9.49245	9.28162	9.22021	10.7412	10.4788	10.7369	10.4391
707	ENSG00000065911	20876.8	0.936189	0.0945428	9.90228	4.06887e-23	8.99019e-22	MTHFD2	methylenetetrahydrofolate dehydrogenase (NADP+ dependent) 2, methenyltetrahydrofolate cyclohydrolase [Source:HGNC Symbol;Acc:HGNC:7434]	14.8055	14.6337	14.707	14.8184	14.0114	13.7537	13.8483	13.581
708	ENSG00000111530	24219.3	-0.857373	0.086659	-9.89364	4.43602e-23	9.78751e-22	CAND1	cullin associated and neddylation dissociated 1 [Source:HGNC Symbol;Acc:HGNC:30688]	14.1879	14.1375	13.8463	14.0951	15.0375	14.9123	14.9264	14.8359
709	ENSG00000226564	568.29	2.55576	0.258446	9.88894	4.64903e-23	1.0243e-21	FTH1P20	ferritin heavy chain 1 pseudogene 20 [Source:HGNC Symbol;Acc:HGNC:37639]	10.0445	10.258	10.0652	9.07269	7.19247	7.37041	6.97909	7.82036
710	ENSG00000165417	2794.65	-1.01095	0.102319	-9.88039	5.0634e-23	1.11402e-21	GTF2A1	general transcription factor IIA subunit 1 [Source:HGNC Symbol;Acc:HGNC:4646]	10.8142	10.8989	10.7656	10.9419	12.0872	11.7791	11.8193	11.7599
711	ENSG00000239857	716.046	1.36725	0.138463	9.87452	5.36869e-23	1.17952e-21	GET4	golgi to ER traffic protein 4 [Source:HGNC Symbol;Acc:HGNC:21690]	9.87729	10.0016	10.1141	10.0461	8.72355	8.72987	8.70803	8.40823
712	ENSG00000181652	837.943	1.96268	0.198902	9.86755	5.75543e-23	1.26271e-21	ATG9B	autophagy related 9B [Source:HGNC Symbol;Acc:HGNC:21899]	10.2587	10.4956	10.5584	10.1841	8.31664	8.56815	7.80415	8.81211
713	ENSG00000119820	3375.66	-1.06058	0.107572	-9.85929	6.24901e-23	1.36715e-21	YIPF4	Yip1 domain family member 4 [Source:HGNC Symbol;Acc:HGNC:28145]	11.1945	11.1429	11.0052	11.034	11.9856	12.213	12.0141	12.3765
714	ENSG00000108551	181.097	9.07479	0.920569	9.8578	6.34237e-23	1.38369e-21	RASD1	ras related dexamethasone induced 1 [Source:HGNC Symbol;Acc:HGNC:15828]	7.95596	7.82999	9.38912	8.24616	0.911048	0.940216	0.995173	0
715	ENSG00000113300	13092	-0.729524	0.0740045	-9.85783	6.3403e-23	1.38369e-21	CNOT6	CCR4-NOT transcription complex subunit 6 [Source:HGNC Symbol;Acc:HGNC:14099]	13.397	13.2331	13.1598	13.2648	13.9919	14.0423	13.9105	14.0339
716	ENSG00000165819	4613.85	-0.70691	0.0717245	-9.85592	6.46239e-23	1.4079e-21	METTL3	methyltransferase like 3 [Source:HGNC Symbol;Acc:HGNC:17563]	11.7636	11.7883	11.8041	11.7465	12.5387	12.4501	12.5384	12.3984
717	ENSG00000103187	18600.7	0.855882	0.0869143	9.84742	7.03285e-23	1.5279e-21	COTL1	coactosin like F-actin binding protein 1 [Source:HGNC Symbol;Acc:HGNC:18304]	14.4504	14.4548	14.7076	14.5657	13.7344	13.6189	13.8313	13.5721
718	ENSG00000272405	247.376	3.92875	0.398957	9.84754	7.02397e-23	1.5279e-21	AL365181.3		8.92012	8.87573	8.91749	8.72622	5.46402	2.4839	5.27598	5.22189
719	ENSG00000139219	403.855	2.56199	0.260305	9.84226	7.40294e-23	1.60607e-21	COL2A1	collagen type II alpha 1 chain [Source:HGNC Symbol;Acc:HGNC:2200]	9.32419	9.4586	9.33762	9.60035	6.79508	7.19153	5.89738	7.26845
720	ENSG00000164151	9904.84	-0.690941	0.0702094	-9.84114	7.48605e-23	1.62184e-21	ICE1	interactor of little elongation complex ELL subunit 1 [Source:HGNC Symbol;Acc:HGNC:29154]	12.9433	12.9506	12.7624	12.8866	13.553	13.6349	13.5828	13.5416
721	ENSG00000151233	8698.16	-0.824918	0.0838444	-9.83868	7.67123e-23	1.65965e-21	GXYLT1	glucoside xylosyltransferase 1 [Source:HGNC Symbol;Acc:HGNC:27482]	12.6904	12.6281	12.4767	12.66	13.575	13.4819	13.3429	13.3507
722	ENSG00000100077	5610.74	-0.85636	0.0871456	-9.82676	8.63493e-23	1.86297e-21	GRK3	G protein-coupled receptor kinase 3 [Source:HGNC Symbol;Acc:HGNC:290]	12.1143	11.9607	11.7932	11.9686	12.7597	12.8821	12.7556	12.8761
723	ENSG00000135766	685.43	1.47713	0.150415	9.82036	9.20128e-23	1.98241e-21	EGLN1	egl-9 family hypoxia inducible factor 1 [Source:HGNC Symbol;Acc:HGNC:1232]	9.84841	9.91221	9.87702	10.2438	8.37901	8.45561	8.51392	8.65708
724	ENSG00000067704	12877.9	-0.755719	0.0770068	-9.81366	9.83319e-23	2.11563e-21	IARS2	isoleucyl-tRNA synthetase 2, mitochondrial [Source:HGNC Symbol;Acc:HGNC:29685]	13.285	13.3032	13.0465	13.2548	13.9505	14.056	13.9582	13.9592
725	ENSG00000138385	25703.9	0.75568	0.077029	9.81032	1.01641e-22	2.18381e-21	SSB	Sjogren syndrome antigen B [Source:HGNC Symbol;Acc:HGNC:11316]	14.9896	14.9066	14.9503	15.0636	14.1454	14.3026	14.0944	14.3352
726	ENSG00000178381	2468.47	2.97691	0.303466	9.80972	1.0225e-22	2.19387e-21	ZFAND2A	zinc finger AN1-type containing 2A [Source:HGNC Symbol;Acc:HGNC:28073]	11.917	12.0876	12.3095	12.0464	9.42013	8.55764	9.66277	8.48336
727	ENSG00000111707	4349.64	-0.887991	0.0906023	-9.80098	1.11494e-22	2.38892e-21	SUDS3	SDS3 homolog, SIN3A corepressor complex component [Source:HGNC Symbol;Acc:HGNC:29545]	11.6274	11.7225	11.4673	11.4705	12.4354	12.5206	12.3512	12.5395
728	ENSG00000160209	4397.5	0.880095	0.0898939	9.79038	1.23833e-22	2.64965e-21	PDXK	pyridoxal kinase [Source:HGNC Symbol;Acc:HGNC:8819]	12.4552	12.4977	12.5199	12.432	11.7759	11.4699	11.6355	11.4842
729	ENSG00000160209	4397.5	0.880095	0.0898939	9.79038	1.23833e-22	2.64965e-21	PDXK	pyridoxal kinase [Source:HGNC Symbol;Acc:HGNC:8819]	12.4552	12.4977	12.5199	12.432	11.7759	11.4699	11.6355	11.4842
730	ENSG00000078269	4508.05	0.729178	0.0745792	9.77723	1.41017e-22	3.0132e-21	SYNJ2	synaptojanin 2 [Source:HGNC Symbol;Acc:HGNC:11504]	12.5244	12.4498	12.4031	12.4504	11.7047	11.8295	11.6632	11.7111
731	ENSG00000176171	28010.4	0.644535	0.0659967	9.76616	1.57298e-22	3.35648e-21	BNIP3	BCL2 interacting protein 3 [Source:HGNC Symbol;Acc:HGNC:1084]	15.0643	15.0303	15.0082	15.1352	14.3737	14.3581	14.4036	14.5219
732	ENSG00000198208	633.31	2.24285	0.230067	9.74868	1.86888e-22	3.97699e-21	RPS6KL1	ribosomal protein S6 kinase like 1 [Source:HGNC Symbol;Acc:HGNC:20222]	9.54906	10.0705	10.2031	10.2095	7.51763	8.22697	7.2288	7.99126
733	ENSG00000130158	1436.89	0.944641	0.0969225	9.74635	1.91226e-22	4.06374e-21	DOCK6	dedicator of cytokinesis 6 [Source:HGNC Symbol;Acc:HGNC:19189]	10.9271	10.8981	10.8555	10.8618	9.86628	9.86239	10.0002	10.0301
734	ENSG00000137193	11772.2	-0.768766	0.0788849	-9.74541	1.92992e-22	4.0957e-21	PIM1	Pim-1 proto-oncogene, serine/threonine kinase [Source:HGNC Symbol;Acc:HGNC:8986]	13.0652	13.1703	13.0184	13.0947	13.9728	13.7663	13.9327	13.7421
735	ENSG00000101198	326.668	3.41508	0.350482	9.74395	1.95794e-22	4.1495e-21	NKAIN4	sodium/potassium transporting ATPase interacting 4 [Source:HGNC Symbol;Acc:HGNC:16191]	9.26423	8.88213	9.32004	9.38404	4.99161	6.37112	4.63457	6.45702
736	ENSG00000273802	121.602	10.5328	1.08247	9.73035	2.2383e-22	4.73722e-21	HIST1H2BG	histone cluster 1 H2B family member g [Source:HGNC Symbol;Acc:HGNC:4746]	7.56906	7.72712	8.47536	7.77563	0	0	0	0
737	ENSG00000197879	17025.6	0.652962	0.067111	9.72958	2.25518e-22	4.76647e-21	MYO1C	myosin IC [Source:HGNC Symbol;Acc:HGNC:7597]	14.319	14.3489	14.404	14.3074	13.5928	13.7865	13.6658	13.7175
738	ENSG00000164713	6618.7	0.850105	0.0875201	9.71326	2.64726e-22	5.58759e-21	BRI3	brain protein I3 [Source:HGNC Symbol;Acc:HGNC:1109]	12.9319	12.988	13.164	13.1267	12.1703	12.0668	12.2644	12.31
739	ENSG00000165072	173.272	4.95085	0.510355	9.7008	2.99153e-22	6.3057e-21	MAMDC2	MAM domain containing 2 [Source:HGNC Symbol;Acc:HGNC:23673]	8.01952	8.46705	8.53754	8.49824	3.63753	4.78898	2.3142	1.36689
740	ENSG00000183943	7570.47	-0.705982	0.0727856	-9.69947	3.03064e-22	6.3795e-21	PRKX	protein kinase, X-linked [Source:HGNC Symbol;Acc:HGNC:9441]	12.4616	12.5537	12.3956	12.5454	13.237	13.2208	13.2271	13.0972
741	ENSG00000198720	200.319	2.77265	0.286013	9.69415	3.19272e-22	6.7116e-21	ANKRD13B	ankyrin repeat domain 13B [Source:HGNC Symbol;Acc:HGNC:26363]	8.27817	8.82682	8.46625	8.14963	5.52045	6.14629	5.23851	5.75225
742	ENSG00000113273	1486.59	-1.15371	0.119057	-9.69037	3.31316e-22	6.94605e-21	ARSB	arylsulfatase B [Source:HGNC Symbol;Acc:HGNC:714]	9.80698	9.94161	9.61395	10.0053	11.0913	11.0733	10.9583	10.8797
743	ENSG00000273033	1623.82	-1.0579	0.109169	-9.69046	3.31032e-22	6.94605e-21	LINC02035	long intergenic non-protein coding RNA 2035 [Source:HGNC Symbol;Acc:HGNC:52875]	10.0546	10.258	9.90425	9.92592	11.0553	11.1097	11.1196	11.1141
744	ENSG00000073711	6354.83	-0.821003	0.0847388	-9.68864	3.36991e-22	7.05551e-21	PPP2R3A	protein phosphatase 2 regulatory subunit B''alpha [Source:HGNC Symbol;Acc:HGNC:9307]	12.2256	12.2504	12.0037	12.1709	12.9473	13.0991	13.0044	12.8876
745	ENSG00000132823	7341.44	0.850779	0.0879084	9.67801	3.73928e-22	7.81836e-21	OSER1	oxidative stress responsive serine rich 1 [Source:HGNC Symbol;Acc:HGNC:16105]	13.1946	13.0675	13.3078	13.2415	12.4157	12.3549	12.4564	12.1776
746	ENSG00000184731	405.497	1.72428	0.178308	9.67021	4.03535e-22	8.42608e-21	FAM110C	family with sequence similarity 110 member C [Source:HGNC Symbol;Acc:HGNC:33340]	9.30731	9.31938	9.30735	9.19866	7.68745	7.66633	7.66986	7.1848
747	ENSG00000087338	5019.81	-1.11652	0.115517	-9.66544	4.22784e-22	8.80003e-21	GMCL1	germ cell-less, spermatogenesis associated 1 [Source:HGNC Symbol;Acc:HGNC:23843]	11.7977	11.6559	11.4203	11.6221	12.9272	12.5423	12.8887	12.586
748	ENSG00000173535	1280.39	-1.1038	0.114202	-9.66536	4.23138e-22	8.80003e-21	TNFRSF10C	TNF receptor superfamily member 10c [Source:HGNC Symbol;Acc:HGNC:11906]	9.635	9.79673	9.59319	9.64353	10.6944	10.7552	10.6707	10.9505
749	ENSG00000198373	3155.59	-0.926416	0.0958488	-9.66539	4.2299e-22	8.80003e-21	WWP2	WW domain containing E3 ubiquitin protein ligase 2 [Source:HGNC Symbol;Acc:HGNC:16804]	11.0799	11.1044	10.9966	11.1657	11.8345	12.1754	12.0012	12.0255
750	ENSG00000171729	419.639	3.16274	0.327434	9.65917	4.49483e-22	9.33547e-21	TMEM51	transmembrane protein 51 [Source:HGNC Symbol;Acc:HGNC:25488]	9.47541	9.65447	9.22066	9.82951	6.2109	7.19153	5.03502	6.45702
751	ENSG00000113578	185.172	3.67073	0.380278	9.65275	4.78544e-22	9.9258e-21	FGF1	fibroblast growth factor 1 [Source:HGNC Symbol;Acc:HGNC:3665]	7.85115	8.5007	8.6096	8.61853	4.95112	5.01077	5.3125	3.2758
752	ENSG00000171940	8444.13	-0.661966	0.0685912	-9.65088	4.8737e-22	1.00954e-20	ZNF217	zinc finger protein 217 [Source:HGNC Symbol;Acc:HGNC:13009]	12.7347	12.7365	12.5694	12.6543	13.3694	13.3595	13.3056	13.3131
753	ENSG00000235371	122.375	10.5422	1.09323	9.64312	5.25638e-22	1.08736e-20	AL122018.1		7.32255	7.69841	8.59714	7.8327	0	0	0	0
754	ENSG00000123104	1973.84	-1.03624	0.107476	-9.64159	5.33575e-22	1.10232e-20	ITPR2	inositol 1,4,5-trisphosphate receptor type 2 [Source:HGNC Symbol;Acc:HGNC:6181]	10.3287	10.4393	10.2343	10.3442	11.5141	11.2984	11.4696	11.1926
755	ENSG00000003989	8161.45	-0.694716	0.072079	-9.63825	5.51193e-22	1.13721e-20	SLC7A2	solute carrier family 7 member 2 [Source:HGNC Symbol;Acc:HGNC:11060]	12.6988	12.5991	12.4986	12.621	13.3765	13.2651	13.3012	13.2568
756	ENSG00000167522	18266	0.652538	0.0677395	9.63304	5.79864e-22	1.19478e-20	ANKRD11	ankyrin repeat domain 11 [Source:HGNC Symbol;Acc:HGNC:21316]	14.4165	14.3729	14.52	14.4727	13.72	13.8878	13.7658	13.7977
757	ENSG00000115353	613.627	1.56167	0.162194	9.6284	6.06638e-22	1.2483e-20	TACR1	tachykinin receptor 1 [Source:HGNC Symbol;Acc:HGNC:11526]	9.80096	9.88698	9.83696	9.84192	8.06482	8.02296	8.42081	8.55174
758	ENSG00000000457	1541.35	-0.925345	0.0962051	-9.61846	6.68223e-22	1.37321e-20	SCYL3	SCY1 like pseudokinase 3 [Source:HGNC Symbol;Acc:HGNC:19285]	10.0171	10.0662	10.1126	10.0245	11.0361	11.0609	10.9394	10.8779
759	ENSG00000162840	112.045	10.414	1.08457	9.60196	7.84414e-22	1.60986e-20	MT2P1	metallothionein 2 pseudogene 1 [Source:HGNC Symbol;Acc:HGNC:7407]	7.91197	7.78972	8.17917	7.21319	0	0	0	0
760	ENSG00000116005	6602.07	-0.766499	0.0798397	-9.60047	7.95827e-22	1.63113e-20	PCYOX1	prenylcysteine oxidase 1 [Source:HGNC Symbol;Acc:HGNC:20588]	12.3296	12.2721	12.1204	12.2909	13.0803	13.0268	13.075	12.8979
761	ENSG00000148154	1958.6	1.27637	0.133334	9.5727	1.04145e-21	2.13175e-20	UGCG	UDP-glucose ceramide glucosyltransferase [Source:HGNC Symbol;Acc:HGNC:12524]	11.3598	11.2531	11.5314	11.5824	10.0332	10.2595	9.8897	10.4084
762	ENSG00000163694	22375.7	-0.540029	0.0564666	-9.56368	1.13646e-21	2.32318e-20	RBM47	RNA binding motif protein 47 [Source:HGNC Symbol;Acc:HGNC:30358]	14.1888	14.1818	14.1071	14.1391	14.6857	14.6681	14.7403	14.6832
763	ENSG00000281649	5265.37	-0.801076	0.0837825	-9.56137	1.16206e-21	2.37241e-20	EBLN3P	endogenous Bornavirus-like nucleoprotein 3, pseudogene [Source:HGNC Symbol;Acc:HGNC:50682]	11.9685	11.9068	11.8023	11.9458	12.84	12.6506	12.7398	12.5899
764	ENSG00000136874	4250.24	-0.85056	0.0890517	-9.5513	1.28079e-21	2.61137e-20	STX17	syntaxin 17 [Source:HGNC Symbol;Acc:HGNC:11432]	11.637	11.6624	11.4173	11.5373	12.4655	12.3002	12.5129	12.3805
765	ENSG00000112759	13436	-0.765931	0.0801969	-9.55063	1.2891e-21	2.62487e-20	SLC29A1	solute carrier family 29 member 1 (Augustine blood group) [Source:HGNC Symbol;Acc:HGNC:11003]	13.2702	13.2775	13.3041	13.2711	13.9726	14.1797	13.8812	14.133
766	ENSG00000244694	1272.83	-1.50541	0.157657	-9.54866	1.31381e-21	2.6717e-20	PTCHD4	patched domain containing 4 [Source:HGNC Symbol;Acc:HGNC:21345]	9.09751	9.67303	9.06048	9.56336	10.733	11.0283	10.8161	10.9237
767	ENSG00000162909	14518.3	1.07756	0.112859	9.5478	1.32485e-21	2.69064e-20	CAPN2	calpain 2 [Source:HGNC Symbol;Acc:HGNC:1479]	14.3182	14.2773	14.1782	14.287	12.9497	13.4414	12.9485	13.3447
768	ENSG00000170324	845.156	-1.40555	0.147294	-9.5425	1.39434e-21	2.82809e-20	FRMPD2	FERM and PDZ domain containing 2 [Source:HGNC Symbol;Acc:HGNC:28572]	8.98878	8.55777	8.94397	8.90836	10.2489	10.3073	10.0483	10.4184
769	ENSG00000150961	2549.67	-0.93622	0.0981123	-9.54233	1.39661e-21	2.82899e-20	SEC24D	SEC24 homolog D, COPII coat complex component [Source:HGNC Symbol;Acc:HGNC:10706]	10.8641	10.8646	10.6527	10.7034	11.761	11.8328	11.6083	11.6254
770	ENSG00000228554	160.236	3.39808	0.356121	9.54192	1.40211e-21	2.83278e-20	AC004837.2		8.32923	7.9627	7.96317	8.46654	3.99702	5.52425	5.03502	4.3743
771	ENSG00000251381	4025.54	0.882067	0.0924403	9.54202	1.40077e-21	2.83278e-20	LINC00958	long intergenic non-protein coding RNA 958 [Source:HGNC Symbol;Acc:HGNC:48671]	12.4447	12.2951	12.3791	12.2747	11.3196	11.6054	11.3794	11.548
772	ENSG00000116786	4442.28	1.01784	0.106708	9.53861	1.44766e-21	2.92101e-20	PLEKHM2	pleckstrin homology and RUN domain containing M2 [Source:HGNC Symbol;Acc:HGNC:29131]	12.478	12.5639	12.5635	12.5461	11.2926	11.704	11.3605	11.6785
773	ENSG00000155066	4255.73	-1.31175	0.137582	-9.53428	1.5093e-21	3.04144e-20	PROM2	prominin 2 [Source:HGNC Symbol;Acc:HGNC:20685]	11.0682	11.3475	11.245	11.3442	12.3051	12.8006	12.2533	12.8131
774	ENSG00000198961	15677.3	-0.923784	0.0969167	-9.53173	1.54686e-21	3.11311e-20	PJA2	praja ring finger ubiquitin ligase 2 [Source:HGNC Symbol;Acc:HGNC:17481]	13.4331	13.5189	13.1036	13.5134	14.3955	14.3408	14.3415	14.2191
775	ENSG00000161544	696.559	-2.17592	0.228309	-9.53059	1.56395e-21	3.14344e-20	CYGB	cytoglobin [Source:HGNC Symbol;Acc:HGNC:16505]	7.897	7.99258	8.38645	7.5446	9.7052	10.2486	9.88516	10.6157
776	ENSG00000153885	659.126	1.70198	0.178651	9.52685	1.62127e-21	3.25445e-20	KCTD15	potassium channel tetramerization domain containing 15 [Source:HGNC Symbol;Acc:HGNC:23297]	9.92786	10.1348	9.94086	9.90242	8.13879	8.50022	7.82958	8.53648
777	ENSG00000103249	9585.7	0.89394	0.0938714	9.52302	1.68214e-21	3.37229e-20	CLCN7	chloride voltage-gated channel 7 [Source:HGNC Symbol;Acc:HGNC:2025]	13.5211	13.4951	13.7849	13.6031	12.6494	12.5496	12.8372	12.7928
778	ENSG00000003436	489.331	1.70642	0.179258	9.51936	1.74255e-21	3.48891e-20	TFPI	tissue factor pathway inhibitor [Source:HGNC Symbol;Acc:HGNC:11760]	9.30164	9.6526	9.7383	9.4705	7.82824	7.82088	8.10931	7.59735
779	ENSG00000162869	3166.82	-0.832824	0.0875093	-9.51698	1.78288e-21	3.56507e-20	PPP1R21	protein phosphatase 1 regulatory subunit 21 [Source:HGNC Symbol;Acc:HGNC:30595]	11.1407	11.2326	11.0562	11.1798	11.9133	12.0434	11.8886	12.0899
780	ENSG00000182575	1464.72	-1.41994	0.149248	-9.51396	1.83544e-21	3.66547e-20	NXPH3	neurexophilin 3 [Source:HGNC Symbol;Acc:HGNC:8077]	9.55145	9.8613	9.6606	9.45443	11.1946	10.793	11.3218	10.8584
781	ENSG00000260549	102.217	10.2819	1.08099	9.51157	1.8781e-21	3.74585e-20	MT1L	metallothionein 1L, pseudogene [Source:HGNC Symbol;Acc:HGNC:7404]	7.75483	7.92601	7.70903	7.26018	0	0	0	0
782	ENSG00000185432	874.304	-1.76153	0.185254	-9.50877	1.92927e-21	3.843e-20	METTL7A	methyltransferase like 7A [Source:HGNC Symbol;Acc:HGNC:24550]	8.26657	8.88532	8.60546	8.73289	10.6469	9.98649	10.5986	10.2741
783	ENSG00000111981	217.82	3.15643	0.332138	9.50338	2.03185e-21	4.04215e-20	ULBP1	UL16 binding protein 1 [Source:HGNC Symbol;Acc:HGNC:14893]	8.58406	8.53765	8.66636	8.67858	4.90946	6.04954	4.4502	5.93092
784	ENSG00000135111	1659.44	-1.00503	0.105811	-9.49835	2.13238e-21	4.23134e-20	TBX3	T-box 3 [Source:HGNC Symbol;Acc:HGNC:11602]	10.0946	10.2506	10.1185	9.96048	11.047	11.1382	11.0286	11.232
785	ENSG00000182827	6220.39	-0.652686	0.0687157	-9.49836	2.13229e-21	4.23134e-20	ACBD3	acyl-CoA binding domain containing 3 [Source:HGNC Symbol;Acc:HGNC:15453]	12.256	12.2785	12.2364	12.1883	12.9667	12.8156	12.9122	12.8721
786	ENSG00000155660	17801.6	-0.681141	0.0717251	-9.49654	2.16975e-21	4.30002e-20	PDIA4	protein disulfide isomerase family A member 4 [Source:HGNC Symbol;Acc:HGNC:30167]	13.618	13.7839	13.8534	13.6912	14.4341	14.3571	14.4495	14.4396
787	ENSG00000120889	11305.5	-0.531824	0.0560043	-9.49613	2.17834e-21	4.31156e-20	TNFRSF10B	TNF receptor superfamily member 10b [Source:HGNC Symbol;Acc:HGNC:11905]	13.1578	13.158	13.1971	13.1851	13.7033	13.7278	13.7145	13.6795
788	ENSG00000083544	1215.66	-1.41274	0.148832	-9.49219	2.26223e-21	4.47193e-20	TDRD3	tudor domain containing 3 [Source:HGNC Symbol;Acc:HGNC:20612]	9.52978	9.60504	8.95378	9.3344	10.8262	10.7968	10.8768	10.643
789	ENSG00000151632	102.828	10.29	1.08416	9.49129	2.28185e-21	4.50499e-20	AKR1C2	aldo-keto reductase family 1 member C2 [Source:HGNC Symbol;Acc:HGNC:385]	7.99162	7.2515	7.87647	7.52934	0	0	0	0
790	ENSG00000181458	1169.7	1.72244	0.181578	9.48594	2.40211e-21	4.73642e-20	TMEM45A	transmembrane protein 45A [Source:HGNC Symbol;Acc:HGNC:25480]	10.827	10.7486	10.9027	10.7593	9.44403	8.62969	9.37189	8.734
791	ENSG00000213468	1007.19	-1.13443	0.119613	-9.48412	2.44428e-21	4.81347e-20	FIRRE	firre intergenic repeating RNA element [Source:HGNC Symbol;Acc:HGNC:49627]	9.3978	9.2884	9.3048	9.21545	10.3162	10.5459	10.3257	10.5366
792	ENSG00000144747	5119.02	-0.84398	0.0890034	-9.48256	2.48123e-21	4.88007e-20	TMF1	TATA element modulatory factor 1 [Source:HGNC Symbol;Acc:HGNC:11870]	11.9546	11.927	11.6578	11.7988	12.6968	12.7742	12.6103	12.6452
793	ENSG00000121570	130.859	4.95534	0.522628	9.48158	2.50469e-21	4.91999e-20	DPPA4	developmental pluripotency associated 4 [Source:HGNC Symbol;Acc:HGNC:19200]	7.95596	8.44992	7.16176	8.11425	3.99702	0	3.31323	3.2758
794	ENSG00000223638	134.756	8.64915	0.913187	9.47139	2.76146e-21	5.41754e-20	RFPL4A	ret finger protein like 4A [Source:HGNC Symbol;Acc:HGNC:16449]	7.93413	7.97472	8.66636	7.46661	0	1.90937	0	0
795	ENSG00000182670	13844.5	-0.653103	0.0689575	-9.47109	2.76939e-21	5.42626e-20	TTC3	tetratricopeptide repeat domain 3 [Source:HGNC Symbol;Acc:HGNC:12393]	13.467	13.3596	13.3157	13.4288	14.1301	14.0092	14.0701	13.9737
796	ENSG00000159322	3632.4	-0.74092	0.078337	-9.45811	3.13568e-21	6.12854e-20	ADPGK	ADP dependent glucokinase [Source:HGNC Symbol;Acc:HGNC:25250]	11.4751	11.3341	11.4114	11.415	12.1758	12.087	12.2374	12.0962
797	ENSG00000178297	104.634	4.79196	0.506736	9.45653	3.18345e-21	6.21412e-20	TMPRSS9	transmembrane protease, serine 9 [Source:HGNC Symbol;Acc:HGNC:30079]	7.60634	7.63162	7.57991	7.82647	3.41745	3.69428	3.16133	0
798	ENSG00000100916	5064.72	-0.955957	0.101187	-9.44739	3.47374e-21	6.77227e-20	BRMS1L	breast cancer metastasis-suppressor 1 like [Source:HGNC Symbol;Acc:HGNC:20512]	11.7439	11.775	11.6578	11.8217	12.8812	12.5405	12.8323	12.5376
799	ENSG00000188525	75.5113	6.36202	0.673463	9.44674	3.49561e-21	6.80639e-20	AC010969.1		7.20596	7.50468	7.18414	6.97481	0.911048	0	2.79907	0.839616
800	ENSG00000181852	4307.71	0.725516	0.0768103	9.44556	3.53505e-21	6.8746e-20	RNF41	ring finger protein 41 [Source:HGNC Symbol;Acc:HGNC:18401]	12.3728	12.4028	12.3854	12.4009	11.6385	11.7893	11.6614	11.5631
801	ENSG00000182973	4716.23	-0.992515	0.105087	-9.44474	3.56291e-21	6.92014e-20	CNOT10	CCR4-NOT transcription complex subunit 10 [Source:HGNC Symbol;Acc:HGNC:23817]	11.6764	11.6205	11.4466	11.7358	12.7714	12.5125	12.7324	12.4187
802	ENSG00000112343	2740.04	-1.12909	0.119578	-9.44223	3.64944e-21	7.07937e-20	TRIM38	tripartite motif containing 38 [Source:HGNC Symbol;Acc:HGNC:10059]	10.9884	10.5728	10.6192	10.778	11.79	11.9584	11.6998	12.0353
803	ENSG00000189334	1489.13	1.78038	0.188598	9.4401	3.72418e-21	7.21536e-20	S100A14	S100 calcium binding protein A14 [Source:HGNC Symbol;Acc:HGNC:18901]	11.0947	11.2568	10.8711	11.4119	8.91727	9.69017	9.06716	9.7202
804	ENSG00000148429	3702.13	-0.775135	0.0821178	-9.4393	3.75262e-21	7.26144e-20	USP6NL	USP6 N-terminal like [Source:HGNC Symbol;Acc:HGNC:16858]	11.5001	11.3851	11.287	11.4804	12.1812	12.2554	12.1955	12.1273
805	ENSG00000136099	128.922	3.33435	0.353283	9.43818	3.79314e-21	7.33073e-20	PCDH8	protocadherin 8 [Source:HGNC Symbol;Acc:HGNC:8660]	7.45106	7.59314	8.20129	8.12952	4.95112	4.83615	3.99094	4.4282
806	ENSG00000092445	10782	-0.996268	0.105582	-9.43595	3.87475e-21	7.47919e-20	TYRO3	TYRO3 protein tyrosine kinase [Source:HGNC Symbol;Acc:HGNC:12446]	12.8262	12.8234	12.7758	12.8303	13.5597	13.9673	13.6376	14.0208
807	ENSG00000143194	113.399	4.88515	0.51779	9.43461	3.92449e-21	7.56581e-20	MAEL	maelstrom spermatogenic transposon silencer [Source:HGNC Symbol;Acc:HGNC:25929]	7.8038	7.8756	7.70903	7.73628	2.43351	3.06187	4.23877	0.839616
808	ENSG00000170855	5288.13	-0.832565	0.0882521	-9.43394	3.94974e-21	7.60507e-20	TRIAP1	TP53 regulated inhibitor of apoptosis 1 [Source:HGNC Symbol;Acc:HGNC:26937]	11.7728	11.9201	11.9328	11.9411	12.5983	12.846	12.6276	12.8148
809	ENSG00000162688	7610.15	-0.902915	0.0957117	-9.43369	3.959e-21	7.61349e-20	AGL	amylo-alpha-1, 6-glucosidase, 4-alpha-glucanotransferase [Source:HGNC Symbol;Acc:HGNC:321]	12.5405	12.3938	12.1043	12.4191	13.278	13.3337	13.2025	13.2858
810	ENSG00000170836	4272	-0.839972	0.0890503	-9.43256	4.00216e-21	7.687e-20	PPM1D	protein phosphatase, Mg2+/Mn2+ dependent 1D [Source:HGNC Symbol;Acc:HGNC:9277]	11.7506	11.4608	11.5276	11.5689	12.4903	12.4088	12.4597	12.3176
811	ENSG00000236444	79.3197	6.85661	0.72763	9.42321	4.3751e-21	8.39296e-20	UBE2L5P	ubiquitin conjugating enzyme E2 L5, pseudogene [Source:HGNC Symbol;Acc:HGNC:13477]	6.7365	7.15968	7.70903	7.44236	0.911048	0.940216	2.3142	0
812	ENSG00000112146	5234.91	-0.754434	0.0800711	-9.42204	4.42387e-21	8.47609e-20	FBXO9	F-box protein 9 [Source:HGNC Symbol;Acc:HGNC:13588]	12.0405	11.9626	11.8305	11.8713	12.6392	12.6747	12.6294	12.7815
813	ENSG00000140092	1612.36	1.28036	0.135895	9.42171	4.43808e-21	8.49288e-20	FBLN5	fibulin 5 [Source:HGNC Symbol;Acc:HGNC:3602]	11.1126	11.237	10.9783	11.2852	9.77645	10.192	9.65212	9.8369
814	ENSG00000177076	2342.66	-1.31665	0.139758	-9.42093	4.47117e-21	8.54569e-20	ACER2	alkaline ceramidase 2 [Source:HGNC Symbol;Acc:HGNC:23675]	10.4894	10.7345	10.1501	10.0975	11.7419	11.8138	11.6409	11.6247
815	ENSG00000115904	5851.28	-0.902543	0.0958487	-9.41634	4.67108e-21	8.91684e-20	SOS1	SOS Ras/Rac guanine nucleotide exchange factor 1 [Source:HGNC Symbol;Acc:HGNC:11187]	12.157	12.1106	11.8525	11.8268	12.8788	12.9923	12.8632	12.847
816	ENSG00000266401	94.5934	7.40231	0.786173	9.41562	4.70316e-21	8.96709e-20	AP002478.1		6.91052	7.21141	7.56293	8.22262	2.17685	0.940216	0	0
817	ENSG00000266412	38398.6	-0.833088	0.0884929	-9.41418	4.76809e-21	9.07976e-20	NCOA4	nuclear receptor coactivator 4 [Source:HGNC Symbol;Acc:HGNC:7671]	14.8155	14.7895	14.5874	14.8075	15.5647	15.7504	15.397	15.61
818	ENSG00000060140	361.57	2.51962	0.267798	9.40866	5.02493e-21	9.55718e-20	STYK1	serine/threonine/tyrosine kinase 1 [Source:HGNC Symbol;Acc:HGNC:18889]	9.32977	9.42832	8.97319	9.30108	6.58623	6.7858	7.36543	5.98587
819	ENSG00000114999	1807.1	1.23366	0.131124	9.40838	5.03865e-21	9.5716e-20	TTL	tubulin tyrosine ligase [Source:HGNC Symbol;Acc:HGNC:21586]	11.3942	11.3329	11.2999	11.2028	9.94699	10.0315	9.84832	10.4092
820	ENSG00000158525	116.947	4.61489	0.490845	9.40193	5.35737e-21	1.01646e-19	CPA5	carboxypeptidase A5 [Source:HGNC Symbol;Acc:HGNC:15722]	7.62462	7.60866	7.95668	8.02999	3.82845	3.06187	4.07836	0.839616
821	ENSG00000121753	591.783	2.30594	0.245283	9.40111	5.39902e-21	1.02312e-19	ADGRB2	adhesion G protein-coupled receptor B2 [Source:HGNC Symbol;Acc:HGNC:944]	9.78479	9.80853	10.1199	10.038	7.77124	7.83836	6.61979	7.98677
822	ENSG00000131374	5674.19	-0.677801	0.0721213	-9.39808	5.557e-21	1.05178e-19	TBC1D5	TBC1 domain family member 5 [Source:HGNC Symbol;Acc:HGNC:19166]	12.1443	12.1319	12.0356	12.0541	12.7226	12.8639	12.7227	12.7654
823	ENSG00000271826	199.308	2.58608	0.275215	9.39659	5.6362e-21	1.06547e-19	PLS3-AS1	PLS3 antisense RNA 1 [Source:HGNC Symbol;Acc:HGNC:50343]	8.30109	8.50486	8.04495	8.73954	5.94833	5.98822	6.05656	5.33909
824	ENSG00000088812	8710.43	-0.864808	0.0920876	-9.39115	5.93508e-21	1.12062e-19	ATRN	attractin [Source:HGNC Symbol;Acc:HGNC:885]	12.6266	12.5969	12.5094	12.6335	13.5881	13.4419	13.5566	13.2132
825	ENSG00000105464	2162.58	0.830369	0.0884679	9.38611	6.22571e-21	1.17407e-19	GRIN2D	glutamate ionotropic receptor NMDA type subunit 2D [Source:HGNC Symbol;Acc:HGNC:4588]	11.3875	11.4767	11.4085	11.4665	10.5151	10.714	10.5459	10.638
826	ENSG00000188707	1800.01	-1.35369	0.144468	-9.37014	7.24354e-21	1.36436e-19	ZBED6CL	ZBED6 C-terminal like [Source:HGNC Symbol;Acc:HGNC:21720]	9.90373	9.96289	10.0787	9.98866	11.5624	11.0609	11.5851	11.0511
827	ENSG00000198576	224.987	9.97517	1.06557	9.36139	7.86968e-21	1.48051e-19	ARC	activity regulated cytoskeleton associated protein [Source:HGNC Symbol;Acc:HGNC:648]	8.9458	7.91981	9.4914	8.43821	0	0	1.57852	0
828	ENSG00000138778	6354.7	-0.827836	0.0884348	-9.36098	7.90042e-21	1.4845e-19	CENPE	centromere protein E [Source:HGNC Symbol;Acc:HGNC:1856]	12.3198	12.2223	11.9899	12.0926	13.0107	13.0534	12.9051	12.9829
829	ENSG00000277969	92.8096	6.37504	0.681038	9.36077	7.91576e-21	1.48559e-19	AC006449.6		7.66934	7.2515	7.89695	7.16461	3.15764	0	0	0.839616
830	ENSG00000180667	2824.12	-0.776307	0.082934	-9.36053	7.93363e-21	1.48715e-19	YOD1	YOD1 deubiquitinase [Source:HGNC Symbol;Acc:HGNC:25035]	11.079	11.0199	10.9302	11.0641	11.8542	11.7536	11.8622	11.7273
831	ENSG00000112144	4968.85	-0.708075	0.0756872	-9.35528	8.33798e-21	1.56107e-19	ICK	intestinal cell kinase [Source:HGNC Symbol;Acc:HGNC:21219]	11.8913	11.9891	11.8318	11.8091	12.6509	12.5419	12.6165	12.5476
832	ENSG00000172890	5901.05	-0.835163	0.0892808	-9.35434	8.41253e-21	1.57313e-19	NADSYN1	NAD synthetase 1 [Source:HGNC Symbol;Acc:HGNC:29832]	11.9432	12.0493	12.1058	12.0949	12.8702	12.9637	12.9991	12.6873
833	ENSG00000103489	2206.49	-1.21131	0.129741	-9.33636	9.96984e-21	1.86211e-19	XYLT1	xylosyltransferase 1 [Source:HGNC Symbol;Acc:HGNC:15516]	10.3203	10.6996	10.241	10.1998	11.6993	11.7036	11.4374	11.5008
834	ENSG00000245954	96.026	4.01386	0.430234	9.32949	1.06384e-20	1.98461e-19	LINC02273	long intergenic non-protein coding RNA 2273 [Source:HGNC Symbol;Acc:HGNC:53188]	7.79575	7.71284	7.18414	7.23217	4.28456	3.06187	2.79907	3.76905
835	ENSG00000030066	13368.6	-0.751036	0.0805039	-9.32919	1.06681e-20	1.98777e-19	NUP160	nucleoporin 160 [Source:HGNC Symbol;Acc:HGNC:18017]	13.324	13.3227	13.1458	13.3305	14.1218	14.0302	14.0953	13.8757
836	ENSG00000184481	16095.1	-0.646094	0.0692854	-9.32511	1.10864e-20	2.06324e-19	FOXO4	forkhead box O4 [Source:HGNC Symbol;Acc:HGNC:7139]	13.6272	13.7039	13.4768	13.6445	14.2994	14.2718	14.2444	14.2298
837	ENSG00000114126	11359	-0.859915	0.092243	-9.32228	1.1387e-20	2.11666e-19	TFDP2	transcription factor Dp-2 [Source:HGNC Symbol;Acc:HGNC:11751]	12.9424	12.9755	12.9103	13.0805	13.6876	14.003	13.6885	13.9458
838	ENSG00000100201	37002.4	-0.566079	0.0607556	-9.31732	1.19317e-20	2.21526e-19	DDX17	DEAD-box helicase 17 [Source:HGNC Symbol;Acc:HGNC:2740]	14.938	14.9083	14.8173	14.7903	15.4615	15.4113	15.4308	15.4191
839	ENSG00000162616	2338.25	1.20214	0.129075	9.31348	1.23716e-20	2.2942e-19	DNAJB4	DnaJ heat shock protein family (Hsp40) member B4 [Source:HGNC Symbol;Acc:HGNC:14886]	11.7574	11.5694	11.6533	11.6974	10.7829	10.1749	10.506	10.3433
840	ENSG00000158623	3035.47	-0.787187	0.084546	-9.31075	1.26927e-20	2.34816e-19	COPG2	coatomer protein complex subunit gamma 2 [Source:HGNC Symbol;Acc:HGNC:2237]	11.1319	11.1415	11.084	11.1282	11.9736	11.8895	11.9949	11.7658
841	ENSG00000258813	191.67	-4.44075	0.476943	-9.31086	1.26803e-20	2.34816e-19	AL442663.3		1.80135	4.583	4.80064	3.97621	9.1697	7.8727	8.81053	7.72128
842	ENSG00000166454	16308.5	-0.596216	0.0640575	-9.3075	1.30873e-20	2.41828e-19	ATMIN	ATM interactor [Source:HGNC Symbol;Acc:HGNC:29034]	13.712	13.6446	13.6165	13.6842	14.2486	14.354	14.1973	14.2391
843	ENSG00000159055	2157.56	0.984119	0.105743	9.30668	1.31894e-20	2.43427e-19	MIS18A	MIS18 kinetochore protein A [Source:HGNC Symbol;Acc:HGNC:1286]	11.3869	11.3088	11.5871	11.6337	10.5654	10.5263	10.3923	10.5173
844	ENSG00000116741	262.165	3.0789	0.330865	9.3056	1.33232e-20	2.45604e-19	RGS2	regulator of G protein signaling 2 [Source:HGNC Symbol;Acc:HGNC:9998]	8.55575	8.43259	9.65259	8.46252	5.375	5.55277	6.099	6.1065
845	ENSG00000146453	91.8003	7.68135	0.825926	9.30028	1.40072e-20	2.57907e-19	PNLDC1	PARN like, ribonuclease domain containing 1 [Source:HGNC Symbol;Acc:HGNC:21185]	7.3775	6.94421	7.88333	7.70944	1.86443	0.940216	0	0
846	ENSG00000121957	2930.69	-1.07568	0.115725	-9.29514	1.47011e-20	2.70365e-19	GPSM2	G protein signaling modulator 2 [Source:HGNC Symbol;Acc:HGNC:29501]	11.1783	10.7407	10.7069	10.8534	11.9711	12.0547	11.9416	11.8537
847	ENSG00000102032	270.384	3.03483	0.326585	9.2926	1.50558e-20	2.76562e-19	RENBP	renin binding protein [Source:HGNC Symbol;Acc:HGNC:9959]	8.59801	9.13879	9.26859	8.50996	5.28013	6.21927	5.16053	6.48272
848	ENSG00000171970	1523.74	1.21196	0.130524	9.28534	1.61191e-20	2.95745e-19	ZNF57	zinc finger protein 57 [Source:HGNC Symbol;Acc:HGNC:13125]	11.0832	11.1568	11.0247	10.9541	9.69297	9.94271	9.59026	10.0972
849	ENSG00000105755	699.844	1.96438	0.211615	9.2828	1.65079e-20	3.02522e-19	ETHE1	ETHE1, persulfide dioxygenase [Source:HGNC Symbol;Acc:HGNC:23287]	10.0343	10.12	10.2289	10.1026	7.43196	8.52562	8.01827	8.43152
850	ENSG00000132432	4525.43	1.04317	0.112412	9.27982	1.6976e-20	3.1037e-19	SEC61G	Sec61 translocon gamma subunit [Source:HGNC Symbol;Acc:HGNC:18277]	12.3976	12.4568	12.7573	12.6526	11.4883	11.3151	11.5692	11.7196
851	ENSG00000133135	1255.02	-1.09501	0.117999	-9.27986	1.69701e-20	3.1037e-19	RNF128	ring finger protein 128, E3 ubiquitin protein ligase [Source:HGNC Symbol;Acc:HGNC:21153]	9.76019	9.70767	9.60153	9.50408	10.9229	10.6634	10.7131	10.6438
852	ENSG00000160551	6403.47	-0.736503	0.0793876	-9.2773	1.73823e-20	3.17425e-19	TAOK1	TAO kinase 1 [Source:HGNC Symbol;Acc:HGNC:29259]	12.324	12.2972	12.1062	12.1829	12.9845	12.9883	13.022	12.8667
853	ENSG00000133661	350.401	2.10777	0.22724	9.27555	1.76708e-20	3.22316e-19	SFTPD	surfactant protein D [Source:HGNC Symbol;Acc:HGNC:10803]	8.85965	9.48616	9.08448	9.11676	7.06547	7.28799	6.54502	7.2081
854	ENSG00000006607	2860	-0.937277	0.101179	-9.26355	1.97743e-20	3.60262e-19	FARP2	FERM, ARH/RhoGEF and pleckstrin domain protein 2 [Source:HGNC Symbol;Acc:HGNC:16460]	10.9436	10.8862	11.0107	10.9127	11.9372	11.6666	12.0487	11.8241
855	ENSG00000133858	4588.14	-0.913806	0.0986887	-9.25948	2.05438e-20	3.73845e-19	ZFC3H1	zinc finger C3H1-type containing [Source:HGNC Symbol;Acc:HGNC:28328]	11.6605	11.8018	11.539	11.5254	12.6808	12.464	12.6317	12.404
856	ENSG00000111011	8529.92	0.792474	0.0856012	9.25774	2.08799e-20	3.79517e-19	RSRC2	arginine and serine rich coiled-coil 2 [Source:HGNC Symbol;Acc:HGNC:30559]	13.4192	13.2838	13.4866	13.4068	12.7372	12.4743	12.688	12.518
857	ENSG00000242802	8506.14	1.10943	0.119924	9.25115	2.22087e-20	4.03199e-19	AP5Z1	adaptor related protein complex 5 zeta 1 subunit [Source:HGNC Symbol;Acc:HGNC:22197]	13.3299	13.5297	13.6509	13.4912	12.5404	12.1705	12.6481	12.1583
858	ENSG00000177463	3300.93	-0.804033	0.0869392	-9.24823	2.28249e-20	4.13904e-19	NR2C2	nuclear receptor subfamily 2 group C member 2 [Source:HGNC Symbol;Acc:HGNC:7972]	11.3523	11.2885	11.0832	11.1902	12.0181	12.0907	11.9843	12.0472
859	ENSG00000156453	706.946	2.20596	0.238542	9.24768	2.29411e-20	4.15527e-19	PCDH1	protocadherin 1 [Source:HGNC Symbol;Acc:HGNC:8655]	10.058	10.1241	10.174	10.3616	7.59193	8.42122	7.19985	8.35704
860	ENSG00000009335	9098.76	-0.639268	0.0691317	-9.24711	2.30642e-20	4.17272e-19	UBE3C	ubiquitin protein ligase E3C [Source:HGNC Symbol;Acc:HGNC:16803]	12.8061	12.8799	12.6921	12.8031	13.4519	13.4756	13.4442	13.3707
861	ENSG00000111817	7163.38	-0.64969	0.0703063	-9.24085	2.44546e-20	4.41914e-19	DSE	dermatan sulfate epimerase [Source:HGNC Symbol;Acc:HGNC:21144]	12.5189	12.4216	12.4076	12.432	13.182	13.0305	13.0434	13.1193
862	ENSG00000110090	2442.69	1.05608	0.114318	9.23807	2.50974e-20	4.53004e-19	CPT1A	carnitine palmitoyltransferase 1A [Source:HGNC Symbol;Acc:HGNC:2328]	11.6223	11.7336	11.838	11.5421	10.672	10.6804	10.3686	10.7763
863	ENSG00000160570	3883.68	0.875068	0.0947367	9.23684	2.53875e-20	4.57709e-19	DEDD2	death effector domain containing 2 [Source:HGNC Symbol;Acc:HGNC:24450]	12.132	12.2055	12.4616	12.3605	11.412	11.3306	11.4533	11.483
864	ENSG00000064195	7573.27	-0.888155	0.0962007	-9.23231	2.64861e-20	4.76965e-19	DLX3	distal-less homeobox 3 [Source:HGNC Symbol;Acc:HGNC:2916]	12.3993	12.3532	12.3139	12.4333	13.0741	13.3936	13.123	13.4293
865	ENSG00000144381	92649.1	0.620976	0.0673596	9.21881	3.00411e-20	5.40357e-19	HSPD1	heat shock protein family D (Hsp60) member 1 [Source:HGNC Symbol;Acc:HGNC:5261]	16.7963	16.713	16.7363	16.8574	16.184	16.251	16.0636	16.1181
866	ENSG00000155858	3240.07	-0.877983	0.0952605	-9.21665	3.06516e-20	5.50704e-19	LSM11	LSM11, U7 small nuclear RNA associated [Source:HGNC Symbol;Acc:HGNC:30860]	11.2013	11.2469	11.0386	11.1351	12.1875	11.9647	12.0735	11.8991
867	ENSG00000110080	2826.72	0.819108	0.088908	9.21299	3.1717e-20	5.69189e-19	ST3GAL4	ST3 beta-galactoside alpha-2,3-sialyltransferase 4 [Source:HGNC Symbol;Acc:HGNC:10864]	11.9063	11.6513	11.8331	11.8668	11.0166	11.02	10.9226	11.0322
868	ENSG00000138772	1473.83	1.33773	0.145319	9.20547	3.4018e-20	6.0978e-19	ANXA3	annexin A3 [Source:HGNC Symbol;Acc:HGNC:541]	11.0707	10.9637	11.0765	11.0667	9.51345	10.0911	9.43329	9.70254
869	ENSG00000139350	3072.67	-1.0489	0.11405	-9.19687	3.68511e-20	6.59804e-19	NEDD1	neural precursor cell expressed, developmentally down-regulated 1 [Source:HGNC Symbol;Acc:HGNC:7723]	11.1713	11.0112	10.8423	10.8209	12.2166	12.0039	11.9826	11.8379
870	ENSG00000177469	298.614	3.87688	0.422043	9.18598	4.07793e-20	7.29298e-19	CAVIN1	caveolae associated protein 1 [Source:HGNC Symbol;Acc:HGNC:9688]	9.00632	9.24686	9.17947	9.07269	4.86657	6.32225	5.27598	3.15312
871	ENSG00000096696	57049.1	-0.791871	0.0862205	-9.18425	4.14409e-20	7.4028e-19	DSP	desmoplakin [Source:HGNC Symbol;Acc:HGNC:3052]	15.4595	15.4011	15.146	15.3757	16.0828	16.2919	16.0484	16.1335
872	ENSG00000044446	3049.17	-0.731902	0.079716	-9.18137	4.25638e-20	7.59469e-19	PHKA2	phosphorylase kinase regulatory subunit alpha 2 [Source:HGNC Symbol;Acc:HGNC:8926]	11.1791	11.1842	11.1516	11.1364	11.8099	12.0039	11.8904	11.8672
873	ENSG00000050555	268.829	2.34541	0.255527	9.17873	4.36203e-20	7.77429e-19	LAMC3	laminin subunit gamma 3 [Source:HGNC Symbol;Acc:HGNC:6494]	8.41051	9.21427	8.90744	8.59306	6.66344	6.20137	6.73189	6.26302
874	ENSG00000185420	1861.25	1.05529	0.115097	9.16873	4.78646e-20	8.521e-19	SMYD3	SET and MYND domain containing 3 [Source:HGNC Symbol;Acc:HGNC:15513]	11.3176	11.22	11.2464	11.3925	10.2583	10.0554	10.4802	10.1362
875	ENSG00000171219	7297.06	-0.756214	0.0825476	-9.16095	5.14438e-20	9.14771e-19	CDC42BPG	CDC42 binding protein kinase gamma [Source:HGNC Symbol;Acc:HGNC:29829]	12.3718	12.4619	12.5246	12.2525	13.0765	13.17	13.2496	13.148
876	ENSG00000197635	6753.44	0.917856	0.100241	9.15649	5.36146e-20	9.52286e-19	DPP4	dipeptidyl peptidase 4 [Source:HGNC Symbol;Acc:HGNC:3009]	13.2016	13.0504	12.9773	13.1927	12.2688	12.3324	12.1961	11.9365
877	ENSG00000176986	14745.6	-0.571342	0.0623991	-9.15625	5.3732e-20	9.53285e-19	SEC24C	SEC24 homolog C, COPII coat complex component [Source:HGNC Symbol;Acc:HGNC:10705]	13.5819	13.569	13.46	13.5233	14.1238	14.1198	14.1376	14.0393
878	ENSG00000253183	173.141	9.60197	1.04875	9.15564	5.40388e-20	9.57636e-19	AC005531.1		8.70069	8.57762	8.4934	7.83891	0.911048	0	0	0.839616
879	ENSG00000164144	4652.71	-0.903432	0.0986894	-9.1543	5.47091e-20	9.68413e-19	ARFIP1	ADP ribosylation factor interacting protein 1 [Source:HGNC Symbol;Acc:HGNC:21496]	11.5814	11.801	11.5122	11.7378	12.6629	12.4831	12.6799	12.4222
880	ENSG00000170734	4483.61	-0.872848	0.0953811	-9.15117	5.6322e-20	9.95831e-19	POLH	DNA polymerase eta [Source:HGNC Symbol;Acc:HGNC:9181]	11.6555	11.7477	11.6346	11.466	12.5789	12.3943	12.631	12.3878
881	ENSG00000233695	279.206	-2.04682	0.223941	-9.14003	6.24323e-20	1.10262e-18	GAS6-AS1	GAS6 antisense RNA 1 [Source:HGNC Symbol;Acc:HGNC:39826]	6.8804	6.84289	6.90299	6.45063	8.63686	8.55058	9.05104	8.96125
882	ENSG00000104081	2319.09	-1.01084	0.110597	-9.13988	6.2523e-20	1.10297e-18	BMF	Bcl2 modifying factor [Source:HGNC Symbol;Acc:HGNC:24132]	10.7312	10.4414	10.5016	10.6594	11.4843	11.6969	11.7368	11.4541
883	ENSG00000101290	6555.21	-0.722819	0.0791032	-9.13767	6.38131e-20	1.12445e-18	CDS2	CDP-diacylglycerol synthase 2 [Source:HGNC Symbol;Acc:HGNC:1801]	12.2574	12.3952	12.2077	12.2217	13.072	12.967	13.0482	12.8865
884	ENSG00000162980	5332.95	-0.967793	0.105926	-9.13651	6.45029e-20	1.13532e-18	ARL5A	ADP ribosylation factor like GTPase 5A [Source:HGNC Symbol;Acc:HGNC:696]	11.9355	11.7163	11.7758	11.8338	12.9633	12.5419	12.9107	12.6847
885	ENSG00000198721	345.437	1.73667	0.190098	9.13568	6.49958e-20	1.14271e-18	ECI2	enoyl-CoA delta isomerase 2 [Source:HGNC Symbol;Acc:HGNC:14601]	9.03736	9.21173	9.20159	8.72286	7.30919	7.24494	7.42501	7.31926
886	ENSG00000006377	4232.4	-1.04701	0.114647	-9.13249	6.69407e-20	1.17425e-18	DLX6	distal-less homeobox 6 [Source:HGNC Symbol;Acc:HGNC:2919]	11.4446	11.4284	11.3416	11.5055	12.6523	12.228	12.6753	12.3008
887	ENSG00000179889	13868.1	-0.65921	0.0722299	-9.12654	7.07211e-20	1.23917e-18	PDXDC1	pyridoxal dependent decarboxylase domain containing 1 [Source:HGNC Symbol;Acc:HGNC:28995]	13.4434	13.4026	13.3116	13.4098	14.1498	14.0577	14.0689	13.9218
888	ENSG00000179889	13868.1	-0.65921	0.0722299	-9.12654	7.07211e-20	1.23917e-18	PDXDC1	pyridoxal dependent decarboxylase domain containing 1 [Source:HGNC Symbol;Acc:HGNC:28995]	13.4434	13.4026	13.3116	13.4098	14.1498	14.0577	14.0689	13.9218
889	ENSG00000157107	6864.53	-0.752125	0.0824385	-9.12347	7.2758e-20	1.27343e-18	FCHO2	FCH domain only 2 [Source:HGNC Symbol;Acc:HGNC:25180]	12.4278	12.3659	12.1251	12.3464	13.129	13.0492	13.069	13.0419
890	ENSG00000112293	554.541	-1.87368	0.205388	-9.12262	7.33289e-20	1.28198e-18	GPLD1	glycosylphosphatidylinositol specific phospholipase D1 [Source:HGNC Symbol;Acc:HGNC:4459]	8.35684	7.68383	8.00149	7.38415	9.73531	9.80427	9.87451	9.64821
891	ENSG00000268297	350.891	-1.73421	0.190202	-9.11776	7.66947e-20	1.33932e-18	CLEC4GP1	C-type lectin domain family 4 member G pseudogene 1 [Source:HGNC Symbol;Acc:HGNC:33502]	7.14393	7.26135	7.66991	7.2694	9.04539	8.98137	9.05374	9.2219
892	ENSG00000167645	2000.37	1.13346	0.124344	9.11553	7.82864e-20	1.36559e-18	YIF1B	Yip1 interacting factor homolog B, membrane trafficking protein [Source:HGNC Symbol;Acc:HGNC:30511]	11.3707	11.456	11.4712	11.3993	10.0902	10.4751	10.0483	10.493
893	ENSG00000054654	31426.4	-0.670214	0.0735353	-9.11418	7.92681e-20	1.38116e-18	SYNE2	spectrin repeat containing nuclear envelope protein 2 [Source:HGNC Symbol;Acc:HGNC:17084]	14.6774	14.6311	14.4445	14.4989	15.2581	15.2516	15.2807	15.1512
894	ENSG00000139641	7975.86	0.767681	0.0842463	9.11234	8.06213e-20	1.40317e-18	ESYT1	extended synaptotagmin 1 [Source:HGNC Symbol;Acc:HGNC:29534]	13.2805	13.3289	13.2243	13.3427	12.5305	12.4985	12.6962	12.3655
895	ENSG00000075426	14984.6	-0.5987	0.0657488	-9.10587	8.55764e-20	1.48775e-18	FOSL2	FOS like 2, AP-1 transcription factor subunit [Source:HGNC Symbol;Acc:HGNC:3798]	13.5102	13.5886	13.4904	13.5728	14.15	14.0589	14.2273	14.118
896	ENSG00000172927	731.556	2.60708	0.28659	9.0969	9.29511e-20	1.61416e-18	MYEOV	myeloma overexpressed [Source:HGNC Symbol;Acc:HGNC:7563]	10.3005	10.4327	10.2316	10.213	6.90515	7.31321	7.30327	8.61121
897	ENSG00000164347	5141.12	-0.634982	0.0698125	-9.09554	9.4117e-20	1.63258e-18	GFM2	G elongation factor mitochondrial 2 [Source:HGNC Symbol;Acc:HGNC:29682]	12.0443	11.9504	11.9871	11.9201	12.6438	12.658	12.5656	12.5736
898	ENSG00000173020	4686.29	0.597128	0.0656692	9.09297	9.63728e-20	1.66985e-18	GRK2	G protein-coupled receptor kinase 2 [Source:HGNC Symbol;Acc:HGNC:289]	12.4717	12.4322	12.488	12.4569	11.8219	11.8874	11.8999	11.8512
899	ENSG00000074219	1391.84	1.24259	0.136661	9.09249	9.68e-20	1.67539e-18	TEAD2	TEA domain transcription factor 2 [Source:HGNC Symbol;Acc:HGNC:11715]	11.0963	10.9455	10.8148	10.8687	9.49773	9.68212	9.53724	9.99818
900	ENSG00000238132	101.697	3.67892	0.404707	9.09032	9.875e-20	1.70725e-18	CASC4P1	cancer susceptibility 4 pseudogene 1 [Source:HGNC Symbol;Acc:HGNC:39251]	6.95455	7.79651	7.95668	7.35847	3.63753	3.58806	3.99094	4.48017
901	ENSG00000165914	5084.01	-0.668392	0.073534	-9.08957	9.94342e-20	1.71717e-18	TTC7B	tetratricopeptide repeat domain 7B [Source:HGNC Symbol;Acc:HGNC:19858]	11.9281	11.9697	11.9658	11.8935	12.5087	12.6294	12.5875	12.699
902	ENSG00000148660	3799.22	-0.729657	0.0802868	-9.08814	1.00752e-19	1.73799e-18	CAMK2G	calcium/calmodulin dependent protein kinase II gamma [Source:HGNC Symbol;Acc:HGNC:1463]	11.5143	11.3761	11.5439	11.4869	12.1314	12.2637	12.1634	12.2794
903	ENSG00000115255	2840.82	-1.77632	0.195584	-9.08215	1.06456e-19	1.83436e-18	REEP6	receptor accessory protein 6 [Source:HGNC Symbol;Acc:HGNC:30078]	10.1897	10.4576	10.1628	10.4695	12.3559	11.6223	12.59	11.568
904	ENSG00000108106	13814	0.887387	0.097752	9.07794	1.10644e-19	1.90443e-18	UBE2S	ubiquitin conjugating enzyme E2 S [Source:HGNC Symbol;Acc:HGNC:17895]	13.985	14.0196	14.1562	14.3341	13.2193	13.1859	13.4252	13.1244
905	ENSG00000112186	2290.32	1.32607	0.146289	9.06472	1.24925e-19	2.14785e-18	CAP2	cyclase associated actin cytoskeleton regulatory protein 2 [Source:HGNC Symbol;Acc:HGNC:20039]	11.7548	11.5713	11.6022	11.7711	10.0452	10.7108	10.0778	10.4659
906	ENSG00000074582	881.459	2.44466	0.269699	9.06438	1.25311e-19	2.15212e-18	BCS1L	BCS1 homolog, ubiquinol-cytochrome c reductase complex chaperone [Source:HGNC Symbol;Acc:HGNC:1020]	10.5695	10.5846	10.4971	10.5138	7.51068	8.38995	7.12995	8.77878
907	ENSG00000120262	58.9791	4.82075	0.531916	9.06299	1.26919e-19	2.17733e-18	CCDC170	coiled-coil domain containing 170 [Source:HGNC Symbol;Acc:HGNC:21177]	6.70247	7.1491	6.84796	6.61872	1.86443	2.7033	2.57691	2.05599
908	ENSG00000117475	3039.09	-0.80323	0.0886461	-9.06109	1.29153e-19	2.21323e-18	BLZF1	basic leucine zipper nuclear factor 1 [Source:HGNC Symbol;Acc:HGNC:1065]	11.1053	11.1071	10.9997	11.2308	12.0147	11.9443	11.8753	11.8238
909	ENSG00000278811	487.233	1.8461	0.203768	9.05981	1.30677e-19	2.23687e-18	LINC00624	long intergenic non-protein coding RNA 624 [Source:HGNC Symbol;Acc:HGNC:44254]	9.5775	9.37487	9.83873	9.4705	7.9565	7.39424	8.03476	7.44225
910	ENSG00000106299	5894.56	-0.810858	0.0895037	-9.05949	1.31058e-19	2.24093e-18	WASL	Wiskott-Aldrich syndrome like [Source:HGNC Symbol;Acc:HGNC:12735]	12.2297	11.9603	11.929	12.1161	12.9628	12.8196	12.9045	12.8053
911	ENSG00000064225	1804.97	-1.12872	0.124603	-9.05857	1.32168e-19	2.25744e-18	ST3GAL6	ST3 beta-galactoside alpha-2,3-sialyltransferase 6 [Source:HGNC Symbol;Acc:HGNC:18080]	10.4515	10.0844	10.0424	9.9619	11.2742	11.2616	11.1696	11.3851
912	ENSG00000156510	81.0778	9.94768	1.09832	9.05719	1.33854e-19	2.28373e-18	HKDC1	hexokinase domain containing 1 [Source:HGNC Symbol;Acc:HGNC:23302]	7.67812	7.03888	7.00711	7.55218	0	0	0	0
913	ENSG00000241104	100.238	8.22525	0.908214	9.0565	1.34699e-19	2.29563e-18	CEACAMP10	carcinoembryonic antigen related cell adhesion molecule pseudogene 10 [Source:HGNC Symbol;Acc:HGNC:1822]	7.75483	8.00435	7.20619	7.51391	0	0.940216	0.995173	0.839616
914	ENSG00000102393	1943.85	1.09762	0.121288	9.04968	1.43382e-19	2.44094e-18	GLA	galactosidase alpha [Source:HGNC Symbol;Acc:HGNC:4296]	11.2741	11.4376	11.2688	11.4933	10.4013	10.1412	10.4651	10.0539
915	ENSG00000167566	2008.71	0.975054	0.107748	9.04943	1.43721e-19	2.44404e-18	NCKAP5L	NCK associated protein 5 like [Source:HGNC Symbol;Acc:HGNC:29321]	11.3295	11.5434	11.3717	11.2566	10.2562	10.5609	10.4197	10.3659
916	ENSG00000187210	2344.13	-1.03608	0.114561	-9.04384	1.51267e-19	2.56956e-18	GCNT1	glucosaminyl (N-acetyl) transferase 1, core 2 [Source:HGNC Symbol;Acc:HGNC:4203]	10.7375	10.7113	10.4179	10.4514	11.7767	11.5082	11.6786	11.5067
917	ENSG00000173726	23104.9	-0.519578	0.0574532	-9.0435	1.51731e-19	2.57463e-18	TOMM20	translocase of outer mitochondrial membrane 20 [Source:HGNC Symbol;Acc:HGNC:20947]	14.212	14.1643	14.2457	14.2285	14.7628	14.7436	14.6694	14.7523
918	ENSG00000170379	363.485	-2.05919	0.227758	-9.04113	1.55062e-19	2.62828e-18	TCAF2	TRPM8 channel associated factor 2 [Source:HGNC Symbol;Acc:HGNC:26878]	6.8804	7.35632	6.58743	7.55218	9.08569	9.22456	9.24538	9.2333
919	ENSG00000163374	4458.03	-0.750191	0.0829928	-9.03923	1.57784e-19	2.67153e-18	YY1AP1	YY1 associated protein 1 [Source:HGNC Symbol;Acc:HGNC:30935]	11.7249	11.7603	11.5755	11.7295	12.3386	12.4967	12.4108	12.5426
920	ENSG00000111452	77.7027	9.887	1.0945	9.03331	1.66554e-19	2.81695e-18	ADGRD1	adhesion G protein-coupled receptor D1 [Source:HGNC Symbol;Acc:HGNC:19893]	7.29997	7.07284	7.12751	7.59679	0	0	0	0
921	ENSG00000115468	375.361	1.68549	0.186629	9.03124	1.69732e-19	2.86758e-18	EFHD1	EF-hand domain family member D1 [Source:HGNC Symbol;Acc:HGNC:29556]	8.98878	9.29321	9.22337	9.132	7.51068	7.75491	7.39978	7.22342
922	ENSG00000185515	4197.62	-0.860637	0.095317	-9.0292	1.7293e-19	2.91844e-18	BRCC3	BRCA1/BRCA2-containing complex subunit 3 [Source:HGNC Symbol;Acc:HGNC:24185]	11.6348	11.5544	11.3428	11.6185	12.439	12.3589	12.5234	12.2781
923	ENSG00000166250	7340.5	-0.927845	0.102776	-9.02779	1.7517e-19	2.95306e-18	CLMP	CXADR like membrane protein [Source:HGNC Symbol;Acc:HGNC:24039]	12.4427	12.2534	12.2077	12.3044	13.0858	13.4315	13.0439	13.3313
924	ENSG00000164638	360.359	2.0796	0.230428	9.02495	1.79784e-19	3.02757e-18	SLC29A4	solute carrier family 29 member 4 [Source:HGNC Symbol;Acc:HGNC:23097]	9.41103	9.32643	8.99867	8.97184	7.30116	6.86753	6.66285	7.48103
925	ENSG00000154016	105.114	3.87863	0.430483	9.00995	2.06154e-19	3.46788e-18	GRAP	GRB2-related adaptor protein [Source:HGNC Symbol;Acc:HGNC:4562]	7.01124	7.23159	7.89015	8.10399	3.99702	4.13247	2.79907	4.06966
926	ENSG00000165757	4080.27	-0.991715	0.110114	-9.00627	2.13183e-19	3.58226e-18	JCAD	junctional cadherin 5 associated [Source:HGNC Symbol;Acc:HGNC:29283]	11.3835	11.6919	11.1713	11.3659	12.4199	12.4377	12.4551	12.3112
927	ENSG00000042088	3375.73	-0.850155	0.0944017	-9.00572	2.14262e-19	3.5965e-18	TDP1	tyrosyl-DNA phosphodiesterase 1 [Source:HGNC Symbol;Acc:HGNC:18884]	11.2485	11.2426	11.0569	11.3728	12.1848	12.0979	12.0755	11.973
928	ENSG00000183386	1515.92	0.93367	0.10373	9.00096	2.23749e-19	3.75171e-18	FHL3	four and a half LIM domains 3 [Source:HGNC Symbol;Acc:HGNC:3704]	10.9105	10.9682	10.9211	11.0333	9.96871	10.1863	10.0347	9.90145
929	ENSG00000183255	20316.8	0.562528	0.0625048	8.99976	2.2622e-19	3.78907e-18	PTTG1IP	PTTG1 interacting protein [Source:HGNC Symbol;Acc:HGNC:13524]	14.5914	14.5076	14.5212	14.6339	13.9548	13.971	14.0555	14.0243
930	ENSG00000197380	159.699	4.41501	0.490898	8.99374	2.38959e-19	3.99814e-18	DACT3	dishevelled binding antagonist of beta catenin 3 [Source:HGNC Symbol;Acc:HGNC:30745]	7.93413	7.23159	8.83147	8.54833	3.91519	1.90937	3.89787	4.75787
931	ENSG00000100242	9885.85	-0.759161	0.084461	-8.98831	2.51072e-19	4.19629e-18	SUN2	Sad1 and UNC84 domain containing 2 [Source:HGNC Symbol;Acc:HGNC:14210]	12.7716	12.7444	12.9134	12.9303	13.5467	13.6526	13.7297	13.4628
932	ENSG00000158711	2084.76	-1.13358	0.126124	-8.9878	2.5222e-19	4.21096e-18	ELK4	ELK4, ETS transcription factor [Source:HGNC Symbol;Acc:HGNC:3326]	10.5801	10.3358	10.1112	10.341	11.6115	11.4151	11.6101	11.2726
933	ENSG00000111450	1466.84	0.927173	0.103224	8.98213	2.65564e-19	4.42901e-18	STX2	syntaxin 2 [Source:HGNC Symbol;Acc:HGNC:3403]	10.8515	10.8219	11.0013	10.9562	9.98634	9.84231	10.0402	10.0539
934	ENSG00000197119	2738	1.18507	0.132046	8.97463	2.84301e-19	4.73642e-18	SLC25A29	solute carrier family 25 member 29 [Source:HGNC Symbol;Acc:HGNC:20116]	11.7718	11.8373	12.1488	11.7812	10.9411	10.6244	10.8041	10.4126
935	ENSG00000106927	76.4331	9.86337	1.09915	8.97367	2.86805e-19	4.77304e-18	AMBP	alpha-1-microglobulin/bikunin precursor [Source:HGNC Symbol;Acc:HGNC:453]	6.8651	7.52117	7.4566	7.12454	0	0	0	0
936	ENSG00000139734	7241.85	0.922569	0.102948	8.96147	3.20368e-19	5.32114e-18	DIAPH3	diaphanous related formin 3 [Source:HGNC Symbol;Acc:HGNC:15480]	13.3336	13.2717	13.0008	13.217	12.2415	12.4868	12.0985	12.3004
937	ENSG00000185761	259.268	1.98448	0.221446	8.96145	3.20423e-19	5.32114e-18	ADAMTSL5	ADAMTS like 5 [Source:HGNC Symbol;Acc:HGNC:27912]	8.78845	8.65439	8.64231	8.69919	6.71271	6.97681	6.23839	6.8516
938	ENSG00000014914	642.049	1.77263	0.19785	8.95949	3.26196e-19	5.41125e-18	MTMR11	myotubularin related protein 11 [Source:HGNC Symbol;Acc:HGNC:24307]	9.90373	10.3241	9.69023	9.83262	7.77704	8.34988	8.07783	8.45443
939	ENSG00000180263	4173.89	-0.649792	0.0726285	-8.94679	3.65977e-19	6.0647e-18	FGD6	FYVE, RhoGEF and PH domain containing 6 [Source:HGNC Symbol;Acc:HGNC:21740]	11.7439	11.6855	11.6218	11.6112	12.3364	12.2543	12.3377	12.3338
940	ENSG00000140941	14694.5	0.914073	0.102181	8.9456	3.69936e-19	6.1238e-18	MAP1LC3B	microtubule associated protein 1 light chain 3 beta [Source:HGNC Symbol;Acc:HGNC:13352]	14.2398	14.1237	14.2439	14.3022	13.4886	13.197	13.4736	13.0536
941	ENSG00000006062	3602.98	1.32323	0.148026	8.93913	3.92233e-19	6.48601e-18	MAP3K14	mitogen-activated protein kinase kinase kinase 14 [Source:HGNC Symbol;Acc:HGNC:6853]	12.3575	12.2213	12.3063	12.4274	11.1826	10.8687	11.3335	10.5127
942	ENSG00000168918	1041.87	-1.29225	0.144612	-8.936	4.03512e-19	6.66544e-18	INPP5D	inositol polyphosphate-5-phosphatase D [Source:HGNC Symbol;Acc:HGNC:6079]	8.82449	9.40407	9.30989	9.35186	10.4521	10.5146	10.5207	10.6359
943	ENSG00000119411	2203.68	1.46575	0.164041	8.93524	4.0628e-19	6.70405e-18	BSPRY	B-box and SPRY domain containing [Source:HGNC Symbol;Acc:HGNC:18232]	11.538	11.6513	11.7384	11.7064	10.0099	10.4544	9.64677	10.5048
944	ENSG00000164949	982.238	8.14634	0.911893	8.93344	4.12962e-19	6.8071e-18	GEM	GTP binding protein overexpressed in skeletal muscle [Source:HGNC Symbol;Acc:HGNC:4234]	11.1102	10.887	10.9589	10.7642	0.911048	2.89369	4.38311	0.839616
945	ENSG00000117054	2740.04	0.929715	0.104152	8.92648	4.3976e-19	7.24117e-18	ACADM	acyl-CoA dehydrogenase, C-4 to C-12 straight chain [Source:HGNC Symbol;Acc:HGNC:89]	11.8656	11.8467	11.6264	11.8927	11.0288	10.9223	10.6968	10.8608
946	ENSG00000113905	85.0454	5.69672	0.638332	8.92438	4.48208e-19	7.37248e-18	HRG	histidine rich glycoprotein [Source:HGNC Symbol;Acc:HGNC:5181]	7.5014	7.45404	6.92973	7.58945	0	3.06187	2.79907	0
947	ENSG00000074416	1720.16	1.64586	0.184433	8.92389	4.50174e-19	7.397e-18	MGLL	monoglyceride lipase [Source:HGNC Symbol;Acc:HGNC:17038]	11.2964	11.4147	11.1977	11.4715	9.26774	10.1271	9.25479	9.95178
948	ENSG00000231826	252.203	2.3561	0.264055	8.92274	4.54896e-19	7.46672e-18	LINC01819	long intergenic non-protein coding RNA 1819 [Source:HGNC Symbol;Acc:HGNC:52624]	8.85191	8.49654	8.64635	8.86948	5.81931	6.91224	6.38276	6.20243
949	ENSG00000196562	710.39	-1.55203	0.174036	-8.91788	4.75318e-19	7.79372e-18	SULF2	sulfatase 2 [Source:HGNC Symbol;Acc:HGNC:20392]	8.31804	8.15462	8.66238	8.7788	9.93407	10.2831	9.99456	9.96323
950	ENSG00000115275	7486.72	-0.652219	0.07318	-8.91254	4.98776e-19	8.16975e-18	MOGS	mannosyl-oligosaccharide glucosidase [Source:HGNC Symbol;Acc:HGNC:24862]	12.4177	12.5171	12.5834	12.5075	13.0467	13.1965	13.2056	13.1849
951	ENSG00000150394	1999.76	-1.01915	0.114406	-8.90814	5.18947e-19	8.49122e-18	CDH8	cadherin 8 [Source:HGNC Symbol;Acc:HGNC:1767]	10.1587	10.4714	10.3662	10.4564	11.4785	11.5244	11.3145	11.2119
952	ENSG00000105669	5282.55	0.717204	0.080661	8.89158	6.0245e-19	9.84719e-18	COPE	coatomer protein complex subunit epsilon [Source:HGNC Symbol;Acc:HGNC:2234]	12.5942	12.5669	12.8178	12.7333	11.9504	11.958	11.9857	11.9644
953	ENSG00000132475	26971.3	0.528813	0.0595949	8.87347	7.09012e-19	1.15768e-17	H3F3B	H3 histone family member 3B [Source:HGNC Symbol;Acc:HGNC:4765]	14.9116	14.9449	15.0005	14.9793	14.5009	14.3705	14.4285	14.4199
954	ENSG00000214915	131.551	8.6087	0.970342	8.87182	7.19585e-19	1.17371e-17	BX546450.1		7.59711	6.77575	9.15134	7.50613	0.911048	0.940216	0.995173	0
955	ENSG00000251322	347.856	2.25269	0.253923	8.87156	7.21311e-19	1.1753e-17	SHANK3	SH3 and multiple ankyrin repeat domains 3 [Source:HGNC Symbol;Acc:HGNC:14294]	8.90149	9.269	9.18225	9.29658	7.07492	7.08816	6.03487	7.22342
956	ENSG00000083223	5474.3	-0.820275	0.0925209	-8.86583	7.59338e-19	1.23597e-17	ZCCHC6	zinc finger CCHC-type containing 6 [Source:HGNC Symbol;Acc:HGNC:25817]	12.1463	11.8779	11.8806	11.8815	12.8695	12.6794	12.8395	12.6859
957	ENSG00000100564	2206.43	-1.11657	0.125954	-8.86491	7.65661e-19	1.24496e-17	PIGH	phosphatidylinositol glycan anchor biosynthesis class H [Source:HGNC Symbol;Acc:HGNC:8964]	10.41	10.4447	10.3365	10.5764	11.7515	11.3214	11.741	11.3748
958	ENSG00000198467	694.706	1.72056	0.194096	8.86449	7.68521e-19	1.24831e-17	TPM2	tropomyosin 2 [Source:HGNC Symbol;Acc:HGNC:12011]	9.87156	9.98238	10.2383	10.1193	7.86684	8.52922	8.11449	8.70427
959	ENSG00000139618	5081.99	-0.928482	0.104775	-8.86168	7.88156e-19	1.27886e-17	BRCA2	BRCA2, DNA repair associated [Source:HGNC Symbol;Acc:HGNC:1101]	11.9636	11.727	11.6064	11.7759	12.88	12.6794	12.714	12.5115
960	ENSG00000160767	314.08	2.36712	0.267175	8.85982	8.01452e-19	1.29909e-17	FAM189B	family with sequence similarity 189 member B [Source:HGNC Symbol;Acc:HGNC:1233]	8.89398	9.10089	8.9108	9.23675	6.35751	6.98729	5.94468	7.13704
961	ENSG00000205293	217.734	4.01037	0.452769	8.85743	8.18783e-19	1.3258e-17	LINC01602	long intergenic non-protein coding RNA 1602 [Source:HGNC Symbol;Acc:HGNC:51634]	8.6164	8.60882	8.82079	8.67858	4.77675	2.22505	4.31274	5.73096
962	ENSG00000148835	1978.62	-1.00177	0.113283	-8.84308	9.31145e-19	1.50617e-17	TAF5	TATA-box binding protein associated factor 5 [Source:HGNC Symbol;Acc:HGNC:11539]	10.5105	10.413	10.3227	10.1974	11.5107	11.2761	11.4539	11.2028
963	ENSG00000278619	840.81	-1.59763	0.180683	-8.84218	9.38712e-19	1.51684e-17	MRM1	mitochondrial rRNA methyltransferase 1 [Source:HGNC Symbol;Acc:HGNC:26202]	8.74315	8.97784	8.34731	8.69919	10.4808	10.114	10.5573	9.98924
964	ENSG00000182272	882.138	1.5068	0.170572	8.83383	1.01155e-18	1.63284e-17	B4GALNT4	beta-1,4-N-acetyl-galactosaminyltransferase 4 [Source:HGNC Symbol;Acc:HGNC:26315]	10.0014	10.4251	10.5324	10.3904	9.10428	8.74848	8.96476	8.49919
965	ENSG00000187621	152.799	3.81975	0.432528	8.83123	1.03534e-18	1.66951e-17	TCL6	T-cell leukemia/lymphoma 6 (non-protein coding) [Source:HGNC Symbol;Acc:HGNC:13463]	7.95596	8.36568	8.49787	7.68898	4.72966	2.4839	4.23877	5.06059
966	ENSG00000031003	6948.63	-0.759267	0.0860159	-8.82706	1.07467e-18	1.73114e-17	FAM13B	family with sequence similarity 13 member B [Source:HGNC Symbol;Acc:HGNC:1335]	12.5054	12.2743	12.2909	12.2502	13.1939	13.036	13.1359	12.9971
967	ENSG00000172175	1656.18	-1.14998	0.130322	-8.8241	1.10342e-18	1.77561e-17	MALT1	MALT1 paracaspase [Source:HGNC Symbol;Acc:HGNC:6819]	10.0863	10.1666	9.79394	9.95906	11.3026	10.9968	11.3229	10.9705
968	ENSG00000112078	9334.8	1.11888	0.126801	8.82388	1.10558e-18	1.77725e-17	KCTD20	potassium channel tetramerization domain containing 20 [Source:HGNC Symbol;Acc:HGNC:21052]	13.6814	13.6456	13.5585	13.6796	12.2808	12.7599	12.1845	12.769
969	ENSG00000178234	2312.17	-1.2308	0.139545	-8.82011	1.14349e-18	1.83631e-17	GALNT11	polypeptide N-acetylgalactosaminyltransferase 11 [Source:HGNC Symbol;Acc:HGNC:19875]	10.4819	10.3873	10.0393	10.7378	11.8124	11.6739	11.6459	11.5055
970	ENSG00000118246	3191.01	-0.756767	0.0859132	-8.8085	1.2683e-18	2.03464e-17	FASTKD2	FAST kinase domains 2 [Source:HGNC Symbol;Acc:HGNC:29160]	11.1682	11.2426	11.2202	11.219	12.0466	11.9419	12.0591	11.8178
971	ENSG00000275342	1888.86	0.939593	0.106684	8.80727	1.28234e-18	2.05505e-17	PRAG1	PEAK1 related kinase activating pseudokinase 1 [Source:HGNC Symbol;Acc:HGNC:25438]	11.2426	11.3088	11.2357	11.3239	10.4755	10.3291	10.4239	10.1034
972	ENSG00000171401	154.094	2.93769	0.334078	8.79342	1.4507e-18	2.32246e-17	KRT13	keratin 13 [Source:HGNC Symbol;Acc:HGNC:6415]	7.62462	8.2517	8.43859	7.9405	4.68097	4.88182	5.23851	5.73096
973	ENSG00000163634	2291.95	1.53816	0.17497	8.79101	1.4822e-18	2.36803e-17	THOC7	THO complex 7 [Source:HGNC Symbol;Acc:HGNC:29874]	11.5901	11.7068	11.7964	11.8384	10.0392	10.4535	9.5564	10.5428
974	ENSG00000175315	126.703	3.46819	0.394515	8.79104	1.48188e-18	2.36803e-17	CST6	cystatin E/M [Source:HGNC Symbol;Acc:HGNC:2478]	7.66051	7.70564	7.67782	8.31008	4.14794	5.2385	4.38311	3.59144
975	ENSG00000153207	7970.58	-0.800906	0.0911073	-8.7908	1.48502e-18	2.3701e-17	AHCTF1	AT-hook containing transcription factor 1 [Source:HGNC Symbol;Acc:HGNC:24618]	12.5864	12.5386	12.4567	12.4348	13.4932	13.1934	13.3564	13.1563
976	ENSG00000152463	328.44	2.3985	0.272881	8.78953	1.50191e-18	2.3946e-17	OLAH	oleoyl-ACP hydrolase [Source:HGNC Symbol;Acc:HGNC:25625]	9.1521	9.4586	8.47989	9.18897	6.38817	6.90119	6.27586	7.14511
977	ENSG00000143622	1880.61	0.94499	0.107579	8.78417	1.57526e-18	2.50898e-17	RIT1	Ras like without CAAX 1 [Source:HGNC Symbol;Acc:HGNC:10023]	11.1518	11.2617	11.3158	11.3578	10.371	10.1703	10.507	10.249
978	ENSG00000211584	1624.24	3.70989	0.422397	8.78294	1.59253e-18	2.53389e-17	SLC48A1	solute carrier family 48 member 1 [Source:HGNC Symbol;Acc:HGNC:26035]	11.4414	11.5194	11.6048	11.6637	6.95719	8.68226	7.04569	8.01787
979	ENSG00000113811	7788.05	1.02823	0.117106	8.78031	1.63019e-18	2.59118e-17	SELENOK	selenoprotein K [Source:HGNC Symbol;Acc:HGNC:30394]	13.305	13.2892	13.3551	13.4511	12.5063	12.1276	12.5542	12.0351
980	ENSG00000010244	12892.1	-0.634604	0.0722896	-8.77863	1.65482e-18	2.62497e-17	ZNF207	zinc finger protein 207 [Source:HGNC Symbol;Acc:HGNC:12998]	13.3891	13.322	13.1931	13.2988	13.9277	14.036	13.8628	13.9157
981	ENSG00000166526	2478.48	0.685164	0.0780484	8.77871	1.65357e-18	2.62497e-17	ZNF3	zinc finger protein 3 [Source:HGNC Symbol;Acc:HGNC:13089]	11.5872	11.5494	11.5928	11.582	10.9514	10.8659	10.9226	10.8299
982	ENSG00000077157	14385.2	-0.792988	0.0903427	-8.77755	1.67075e-18	2.64753e-17	PPP1R12B	protein phosphatase 1 regulatory subunit 12B [Source:HGNC Symbol;Acc:HGNC:7619]	13.4623	13.3544	13.3562	13.2692	14.297	14.027	14.2769	13.9924
983	ENSG00000143753	1797.34	0.968003	0.110287	8.77712	1.67712e-18	2.65494e-17	DEGS1	delta 4-desaturase, sphingolipid 1 [Source:HGNC Symbol;Acc:HGNC:13709]	11.3929	11.0705	11.0592	11.3139	10.2098	10.2044	10.2815	10.2978
984	ENSG00000160213	5805.45	0.67904	0.0773848	8.77486	1.71114e-18	2.70603e-17	CSTB	cystatin B [Source:HGNC Symbol;Acc:HGNC:2482]	12.6907	12.7855	12.8825	12.8471	12.1733	12.0197	12.1718	12.1278
985	ENSG00000182979	3378.08	1.15471	0.131632	8.7723	1.75058e-18	2.76559e-17	MTA1	metastasis associated 1 [Source:HGNC Symbol;Acc:HGNC:7410]	12.0927	12.2849	12.1836	12.181	10.6642	11.1645	10.8897	11.3242
986	ENSG00000008294	12680.1	-0.612979	0.0698901	-8.77061	1.77695e-18	2.80442e-17	SPAG9	sperm associated antigen 9 [Source:HGNC Symbol;Acc:HGNC:14524]	13.4365	13.235	13.2398	13.2453	13.9129	13.9086	13.9035	13.8929
987	ENSG00000130844	37574.3	-0.57478	0.0655364	-8.77039	1.7805e-18	2.80717e-17	ZNF331	zinc finger protein 331 [Source:HGNC Symbol;Acc:HGNC:15489]	14.9673	14.9266	14.7905	14.8356	15.432	15.4954	15.4019	15.4941
988	ENSG00000261888	226.443	3.29417	0.375991	8.76131	1.92993e-18	3.03968e-17	AC144831.1		8.81258	8.48397	8.19028	9.09619	5.17857	5.46546	6.21928	4.13595
989	ENSG00000171109	4405.21	-0.699171	0.0798551	-8.75549	2.03211e-18	3.1974e-17	MFN1	mitofusin 1 [Source:HGNC Symbol;Acc:HGNC:18262]	11.7785	11.7621	11.5892	11.7182	12.4649	12.3867	12.4696	12.3257
990	ENSG00000008083	5362.52	-0.785342	0.0896996	-8.75525	2.03652e-18	3.2011e-17	JARID2	jumonji and AT-rich interaction domain containing 2 [Source:HGNC Symbol;Acc:HGNC:6196]	11.9748	12.1095	11.872	11.7992	12.7348	12.8271	12.7099	12.6368
991	ENSG00000268964	1204.85	-1.5126	0.172914	-8.74773	2.17691e-18	3.41832e-17	ERVV-2	endogenous retrovirus group V member 2, envelope [Source:HGNC Symbol;Acc:HGNC:39051]	9.31578	9.46074	9.19057	9.17923	10.4808	11.0091	10.4426	11.1416
992	ENSG00000175691	685.011	1.54079	0.176318	8.73873	2.35747e-18	3.69812e-17	ZNF77	zinc finger protein 77 [Source:HGNC Symbol;Acc:HGNC:13150]	9.8581	9.92156	9.98297	10.1938	8.64323	8.41735	8.67685	8.00018
993	ENSG00000189221	265.713	2.42331	0.277339	8.7377	2.37896e-18	3.72807e-17	MAOA	monoamine oxidase A [Source:HGNC Symbol;Acc:HGNC:6833]	8.77214	8.72015	8.57614	9.11421	6.46206	6.56558	6.77178	5.54829
994	ENSG00000245848	9588.64	-0.774693	0.0886804	-8.73579	2.41967e-18	3.78806e-17	CEBPA	CCAAT/enhancer binding protein alpha [Source:HGNC Symbol;Acc:HGNC:1833]	12.7165	12.9599	12.647	12.8115	13.4497	13.6025	13.5192	13.6718
995	ENSG00000159461	3127.96	0.882627	0.101078	8.7321	2.49991e-18	3.90975e-17	AMFR	autocrine motility factor receptor [Source:HGNC Symbol;Acc:HGNC:463]	11.9505	11.9313	11.999	12.0611	10.9975	11.0825	10.9698	11.3352
996	ENSG00000113649	14251.1	-0.565371	0.0647535	-8.73113	2.52144e-18	3.93946e-17	TCERG1	transcription elongation regulator 1 [Source:HGNC Symbol;Acc:HGNC:15630]	13.5775	13.4684	13.4227	13.4819	14.0982	14.0529	14.0738	13.989
997	ENSG00000136731	13957.3	-0.679494	0.0778955	-8.72315	2.70568e-18	4.22308e-17	UGGT1	UDP-glucose glycoprotein glucosyltransferase 1 [Source:HGNC Symbol;Acc:HGNC:15663]	13.441	13.3436	13.3637	13.4077	14.2243	14.032	14.0767	13.9268
998	ENSG00000203880	4656.26	-0.77569	0.088957	-8.71984	2.78605e-18	4.34417e-17	PCMTD2	protein-L-isoaspartate (D-aspartate) O-methyltransferase domain containing 2 [Source:HGNC Symbol;Acc:HGNC:15882]	11.8262	11.8926	11.5965	11.6484	12.5836	12.5298	12.5011	12.469
999	ENSG00000186350	23839.1	-0.64399	0.0738555	-8.7196	2.79196e-18	4.34904e-17	RXRA	retinoid X receptor alpha [Source:HGNC Symbol;Acc:HGNC:10477]	14.2152	14.2095	14.111	14.1957	14.6621	14.8949	14.8309	14.9088
1000	ENSG00000156869	2562.63	-0.883584	0.101384	-8.71523	2.90171e-18	4.51548e-17	FRRS1	ferric chelate reductase 1 [Source:HGNC Symbol;Acc:HGNC:27622]	10.8359	10.9764	10.7867	10.6453	11.589	11.8042	11.6436	11.749
1001	ENSG00000204682	952.951	-1.16797	0.134028	-8.71441	2.92273e-18	4.54365e-17	CASC10	cancer susceptibility 10 [Source:HGNC Symbol;Acc:HGNC:31448]	9.08105	9.25181	9.28162	9.17433	10.4701	10.114	10.5266	10.3203
1002	ENSG00000145782	8980.7	0.622194	0.071426	8.71103	3.01135e-18	4.67675e-17	ATG12	autophagy related 12 [Source:HGNC Symbol;Acc:HGNC:588]	13.4685	13.2945	13.4199	13.453	12.8656	12.7679	12.7922	12.7243
1003	ENSG00000185305	2425.46	-0.909977	0.104485	-8.70918	3.06073e-18	4.74871e-17	ARL15	ADP ribosylation factor like GTPase 15 [Source:HGNC Symbol;Acc:HGNC:25945]	10.9197	10.7442	10.5127	10.6725	11.6472	11.599	11.5626	11.7023
1004	ENSG00000123159	3921.47	0.826769	0.0949664	8.70591	3.15031e-18	4.88283e-17	GIPC1	GIPC PDZ domain containing family member 1 [Source:HGNC Symbol;Acc:HGNC:1226]	12.2154	12.2504	12.3702	12.3283	11.2971	11.6539	11.414	11.4754
1005	ENSG00000121931	3698.98	0.751414	0.0863436	8.7026	3.24362e-18	5.01747e-17	LRIF1	ligand dependent nuclear receptor interacting factor 1 [Source:HGNC Symbol;Acc:HGNC:30299]	12.1942	12.101	12.1135	12.3044	11.4158	11.528	11.319	11.4468
1006	ENSG00000169282	96.8217	3.14494	0.361434	8.70128	3.28165e-18	5.07125e-17	KCNAB1	potassium voltage-gated channel subfamily A member regulatory beta subunit 1 [Source:HGNC Symbol;Acc:HGNC:6228]	7.69553	7.19094	7.6297	7.21319	4.77675	4.20613	4.38311	4.00017
1007	ENSG00000059728	2004.45	-0.889424	0.102293	-8.69488	3.47202e-18	5.35604e-17	MXD1	MAX dimerization protein 1 [Source:HGNC Symbol;Acc:HGNC:6761]	10.4919	10.3028	10.5071	10.5196	11.2368	11.3782	11.2694	11.4886
1008	ENSG00000104133	3470.66	-0.82666	0.0950746	-8.69485	3.47281e-18	5.35604e-17	SPG11	SPG11, spatacsin vesicle trafficking associated [Source:HGNC Symbol;Acc:HGNC:11226]	11.4523	11.2981	11.0936	11.2937	12.1095	12.1908	12.0268	12.1327
1009	ENSG00000204792	63.1205	6.57247	0.755918	8.69469	3.47783e-18	5.35847e-17	LINC01291	long intergenic non-protein coding RNA 1291 [Source:HGNC Symbol;Acc:HGNC:50358]	6.99727	7.30009	6.40886	7.06226	0	1.50469	0	2.05599
1010	ENSG00000138814	9163.8	-0.75003	0.0863198	-8.68897	3.65749e-18	5.62416e-17	PPP3CA	protein phosphatase 3 catalytic subunit alpha [Source:HGNC Symbol;Acc:HGNC:9314]	12.8795	12.7815	12.6262	12.6534	13.5917	13.4464	13.5461	13.3592
1011	ENSG00000157212	2600.94	-0.735592	0.084658	-8.68899	3.65671e-18	5.62416e-17	PAXIP1	PAX interacting protein 1 [Source:HGNC Symbol;Acc:HGNC:8624]	10.9972	10.934	10.8616	10.9303	11.7665	11.6398	11.5762	11.6771
1012	ENSG00000059145	3885.94	1.46719	0.168865	8.68855	3.67087e-18	5.63916e-17	UNKL	unkempt family like zinc finger [Source:HGNC Symbol;Acc:HGNC:14184]	12.4012	12.4477	12.5736	12.4871	11.2225	10.5556	11.4564	10.6055
1013	ENSG00000100567	14664.1	0.698749	0.080473	8.68303	3.85366e-18	5.91413e-17	PSMA3	proteasome subunit alpha 3 [Source:HGNC Symbol;Acc:HGNC:9532]	14.1222	14.091	14.1537	14.2201	13.5879	13.3066	13.5196	13.3635
1014	ENSG00000182578	2336.27	2.7101	0.312324	8.6772	4.05641e-18	6.21916e-17	CSF1R	colony stimulating factor 1 receptor [Source:HGNC Symbol;Acc:HGNC:2433]	11.9933	12.0351	11.8647	12.041	8.8719	9.67078	8.33909	9.77063
1015	ENSG00000188483	4375.42	1.14419	0.131866	8.67686	4.06838e-18	6.23139e-17	IER5L	immediate early response 5 like [Source:HGNC Symbol;Acc:HGNC:23679]	12.2349	12.361	12.8634	12.6818	11.3127	11.3089	11.5232	11.4941
1016	ENSG00000177731	13460.5	0.695323	0.0801453	8.67577	4.10748e-18	6.28387e-17	FLII	FLII, actin remodeling protein [Source:HGNC Symbol;Acc:HGNC:3750]	13.9062	13.9359	14.1505	14.0838	13.3302	13.3174	13.4214	13.2348
1017	ENSG00000254473	217.466	2.82968	0.326162	8.67568	4.11072e-18	6.28387e-17	AL354920.1		8.56051	8.56971	8.96675	8.08845	5.65257	5.8341	4.84865	6.34938
1018	ENSG00000259953	1867.99	-0.852231	0.0982419	-8.67482	4.14213e-18	6.32568e-17	AL138756.1		10.449	10.3358	10.2831	10.4463	11.1	11.2873	11.204	11.3259
1019	ENSG00000239620	67.7617	4.3204	0.4981	8.67376	4.18079e-18	6.37847e-17	AC133681.1		6.92534	6.78943	7.48393	6.76926	3.53168	3.06187	2.3142	2.30681
1020	ENSG00000275066	2645.52	-0.807439	0.0931428	-8.66883	4.36579e-18	6.65419e-17	SYNRG	synergin gamma [Source:HGNC Symbol;Acc:HGNC:557]	10.9955	10.7625	10.9549	10.9193	11.7389	11.7825	11.761	11.5796
1021	ENSG00000062194	14991.4	0.609797	0.0703478	8.66832	4.38547e-18	6.67744e-17	GPBP1	GC-rich promoter binding protein 1 [Source:HGNC Symbol;Acc:HGNC:29520]	14.2062	14.0469	14.1582	14.1635	13.5109	13.5897	13.4316	13.6014
1022	ENSG00000102312	82.1821	4.16239	0.48019	8.66821	4.38961e-18	6.67744e-17	PORCN	porcupine O-acyltransferase [Source:HGNC Symbol;Acc:HGNC:17652]	7.41999	7.11691	7.38109	7.23217	2.17685	2.7033	3.16133	4.19933
1023	ENSG00000117016	311.003	1.73896	0.200657	8.66633	4.4626e-18	6.78184e-17	RIMS3	regulating synaptic membrane exocytosis 3 [Source:HGNC Symbol;Acc:HGNC:21292]	8.86351	8.70579	8.8734	9.14458	7.40223	7.21848	7.05649	6.98348
1024	ENSG00000135679	24198	-0.616922	0.0712343	-8.66046	4.69847e-18	7.13333e-17	MDM2	MDM2 proto-oncogene [Source:HGNC Symbol;Acc:HGNC:6973]	14.2489	14.1657	14.2498	14.2201	14.7724	14.9237	14.7201	14.9257
1025	ENSG00000150556	142.633	2.51199	0.29023	8.65517	4.92165e-18	7.4649e-17	LYPD6B	LY6/PLAUR domain containing 6B [Source:HGNC Symbol;Acc:HGNC:27018]	7.74651	7.81	7.82754	8.26931	5.375	5.09074	5.60524	5.64252
1026	ENSG00000074800	231260	0.729551	0.0843488	8.64922	5.18507e-18	7.85679e-17	ENO1	enolase 1 [Source:HGNC Symbol;Acc:HGNC:3350]	18.0695	18.1336	18.1346	18.2119	17.2687	17.5864	17.2709	17.4828
1027	ENSG00000144895	12021	-0.537632	0.062164	-8.64862	5.21276e-18	7.89108e-17	EIF2A	eukaryotic translation initiation factor 2A [Source:HGNC Symbol;Acc:HGNC:3254]	13.2821	13.2988	13.2162	13.2402	13.7435	13.8567	13.7617	13.8242
1028	ENSG00000181274	3341.89	-1.06854	0.123557	-8.6482	5.23192e-18	7.91239e-17	FRAT2	FRAT2, WNT signaling pathway regulator [Source:HGNC Symbol;Acc:HGNC:16048]	11.0025	11.1201	10.9186	11.2414	12.2726	12.0123	12.3651	11.8745
1029	ENSG00000097033	5003.63	-0.755854	0.0874348	-8.64477	5.39118e-18	8.14534e-17	SH3GLB1	SH3 domain containing GRB2 like, endophilin B1 [Source:HGNC Symbol;Acc:HGNC:10833]	12.0272	11.7647	11.7781	11.8641	12.6478	12.6914	12.6215	12.5043
1030	ENSG00000187866	2113.73	-0.866994	0.10032	-8.64227	5.51085e-18	8.31808e-17	FAM122A	family with sequence similarity 122A [Source:HGNC Symbol;Acc:HGNC:23490]	10.4205	10.5194	10.6874	10.5549	11.5451	11.4387	11.3363	11.3312
1031	ENSG00000169992	767.264	1.52705	0.176787	8.63782	5.7296e-18	8.63988e-17	NLGN2	neuroligin 2 [Source:HGNC Symbol;Acc:HGNC:14290]	10.1851	10.4229	10.1286	9.82013	8.48562	8.41735	8.96763	8.58771
1032	ENSG00000101856	14954.9	0.712065	0.0824432	8.63704	5.76864e-18	8.69034e-17	PGRMC1	progesterone receptor membrane component 1 [Source:HGNC Symbol;Acc:HGNC:16090]	14.1822	14.1188	14.1146	14.3001	13.5663	13.4143	13.5647	13.315
1033	ENSG00000076513	3235.13	-0.914138	0.1059	-8.63208	6.02487e-18	9.06757e-17	ANKRD13A	ankyrin repeat domain 13A [Source:HGNC Symbol;Acc:HGNC:21268]	11.2985	11.255	11.0209	10.9201	12.1522	11.9874	12.0638	11.9721
1034	ENSG00000126217	186.016	3.29406	0.381644	8.63125	6.06863e-18	9.12092e-17	MCF2L	MCF.2 cell line derived transforming sequence like [Source:HGNC Symbol;Acc:HGNC:14576]	8.36773	8.67664	8.09307	8.41763	5.57476	5.81067	3.79838	4.5788
1035	ENSG00000136021	6765.47	-0.738549	0.0855675	-8.63118	6.07202e-18	9.12092e-17	SCYL2	SCY1 like pseudokinase 2 [Source:HGNC Symbol;Acc:HGNC:19286]	12.4657	12.3718	12.1643	12.2109	13.0835	13.0523	13.0703	12.978
1036	ENSG00000214544	85.3849	5.21032	0.603829	8.6288	6.19983e-18	9.30392e-17	GTF2IRD2P1	GTF2I repeat domain containing 2 pseudogene 1 [Source:HGNC Symbol;Acc:HGNC:33127]	7.25373	7.79651	7.09243	7.30569	1.86443	0	1.99275	3.68298
1037	ENSG00000109670	4477.31	-0.62979	0.0730151	-8.62547	6.38274e-18	9.5692e-17	FBXW7	F-box and WD repeat domain containing 7 [Source:HGNC Symbol;Acc:HGNC:16712]	11.8222	11.8597	11.6786	11.7523	12.4215	12.3943	12.4134	12.4084
1038	ENSG00000259727	581.344	1.8072	0.209563	8.62365	6.4855e-18	9.71391e-17	AC103740.2		9.72036	9.69319	9.88388	9.97323	7.6309	8.50752	7.63424	8.11146
1039	ENSG00000136717	4003.51	0.84774	0.0983109	8.62305	6.51956e-18	9.75554e-17	BIN1	bridging integrator 1 [Source:HGNC Symbol;Acc:HGNC:1052]	12.1749	12.2727	12.3911	12.463	11.4199	11.5118	11.6364	11.3458
1040	ENSG00000175029	6795.72	0.650384	0.0754567	8.6193	6.7366e-18	1.00706e-16	CTBP2	C-terminal binding protein 2 [Source:HGNC Symbol;Acc:HGNC:2495]	13.0981	12.9115	12.9923	13.0685	12.3401	12.4124	12.4333	12.2863
1041	ENSG00000148297	7695.74	-1.03758	0.120449	-8.61421	7.04262e-18	1.0518e-16	MED22	mediator complex subunit 22 [Source:HGNC Symbol;Acc:HGNC:11477]	12.1352	12.1914	12.3341	12.5094	13.5271	13.1082	13.516	13.1446
1042	ENSG00000180592	959.192	-1.52143	0.176702	-8.61015	7.29669e-18	1.0887e-16	SKIDA1	SKI/DACH domain containing 1 [Source:HGNC Symbol;Acc:HGNC:32697]	9.14578	9.18351	8.49787	8.89948	10.2676	10.5218	10.3055	10.7534
1043	ENSG00000140416	111059	0.543318	0.0631098	8.6091	7.36348e-18	1.09762e-16	TPM1	tropomyosin 1 [Source:HGNC Symbol;Acc:HGNC:12010]	16.9512	16.9789	17.0569	17.0393	16.4018	16.5616	16.4172	16.4695
1044	ENSG00000102804	9700.06	-0.642071	0.0745818	-8.60896	7.37291e-18	1.09797e-16	TSC22D1	TSC22 domain family member 1 [Source:HGNC Symbol;Acc:HGNC:16826]	13.0104	12.9338	12.8218	12.7723	13.478	13.5358	13.5538	13.5489
1045	ENSG00000255717	10531.9	0.512183	0.0595086	8.60688	7.50756e-18	1.11696e-16	SNHG1	small nucleolar RNA host gene 1 [Source:HGNC Symbol;Acc:HGNC:32688]	13.612	13.5564	13.6372	13.5775	13.1249	13.0846	13.0444	13.0806
1046	ENSG00000101974	7836.77	-0.827566	0.0961573	-8.60637	7.54092e-18	1.12085e-16	ATP11C	ATPase phospholipid transporting 11C [Source:HGNC Symbol;Acc:HGNC:13554]	12.6084	12.4614	12.2434	12.5184	13.454	13.2657	13.2223	13.2099
1047	ENSG00000092929	1685.39	1.02712	0.119378	8.60397	7.70044e-18	1.14347e-16	UNC13D	unc-13 homolog D [Source:HGNC Symbol;Acc:HGNC:23147]	11.0906	11.1207	11.312	11.036	9.97503	10.2947	9.95179	10.215
1048	ENSG00000064999	4298.76	-0.791814	0.0920533	-8.60169	7.85533e-18	1.16536e-16	ANKS1A	ankyrin repeat and sterile alpha motif domain containing 1A [Source:HGNC Symbol;Acc:HGNC:20961]	11.5737	11.8165	11.4843	11.5861	12.4354	12.4942	12.3567	12.3583
1049	ENSG00000066279	7857.21	-0.800251	0.0930623	-8.59909	8.03513e-18	1.1909e-16	ASPM	abnormal spindle microtubule assembly [Source:HGNC Symbol;Acc:HGNC:19048]	12.5989	12.5343	12.2511	12.5323	13.2064	13.3637	13.1941	13.3673
1050	ENSG00000248846	226.706	3.10816	0.361588	8.59587	8.26328e-18	1.22355e-16	LINC02065	long intergenic non-protein coding RNA 2065 [Source:HGNC Symbol;Acc:HGNC:52910]	8.6658	8.08422	8.83501	8.94908	5.7264	5.81067	6.05656	4.13595
1051	ENSG00000111669	80959.9	0.521824	0.0607323	8.59221	8.53148e-18	1.26206e-16	TPI1	triosephosphate isomerase 1 [Source:HGNC Symbol;Acc:HGNC:12009]	16.4659	16.5035	16.5543	16.6399	16.0216	16.0421	15.9986	16.0196
1052	ENSG00000079263	112.759	3.86	0.449289	8.59134	8.59624e-18	1.27043e-16	SP140	SP140 nuclear body protein [Source:HGNC Symbol;Acc:HGNC:17133]	6.98317	8.19115	7.97606	7.4746	4.28456	3.79321	2.57691	4.48017
1053	ENSG00000070190	613.283	1.5196	0.176917	8.58937	8.74486e-18	1.29117e-16	DAPP1	dual adaptor of phosphotyrosine and 3-phosphoinositides 1 [Source:HGNC Symbol;Acc:HGNC:16500]	9.67941	9.90122	9.84752	9.88303	8.14329	8.68226	7.96765	8.36051
1054	ENSG00000204681	73.5687	4.27841	0.498194	8.58785	8.86129e-18	1.30712e-16	GABBR1	gamma-aminobutyric acid type B receptor subunit 1 [Source:HGNC Symbol;Acc:HGNC:4070]	7.40948	6.8689	7.10422	7.12454	2.43351	1.90937	3.16133	3.85028
1055	ENSG00000185664	4233.62	-0.803181	0.0936122	-8.57987	9.4979e-18	1.39971e-16	PMEL	premelanosome protein [Source:HGNC Symbol;Acc:HGNC:10880]	11.5619	11.521	11.6223	11.6559	12.4667	12.283	12.5592	12.2456
1056	ENSG00000086504	5212.41	0.709231	0.082713	8.5746	9.94302e-18	1.46392e-16	MRPL28	mitochondrial ribosomal protein L28 [Source:HGNC Symbol;Acc:HGNC:14484]	12.5402	12.625	12.7345	12.7289	12.0141	11.8306	12.02	11.9289
1057	ENSG00000246016	99.7707	9.5249	1.1109	8.57404	9.99205e-18	1.46975e-16	LINC01513	long intergenic non-protein coding RNA 1513 [Source:HGNC Symbol;Acc:HGNC:51202]	6.94002	7.00411	8.08714	8.11936	0	0	0.995173	0
1058	ENSG00000197043	8312.78	1.39286	0.162527	8.57005	1.03437e-17	1.52004e-16	ANXA6	annexin A6 [Source:HGNC Symbol;Acc:HGNC:544]	13.5446	13.6177	13.5015	13.5568	11.6928	12.5666	11.7494	12.4315
1059	ENSG00000116717	8700.28	0.666249	0.0777623	8.56777	1.05511e-17	1.54905e-16	GADD45A	growth arrest and DNA damage inducible alpha [Source:HGNC Symbol;Acc:HGNC:4095]	13.3498	13.3494	13.3464	13.4777	12.756	12.5915	12.8333	12.6715
1060	ENSG00000133193	5277.75	-0.584082	0.0681749	-8.56741	1.05838e-17	1.55239e-16	FAM104A	family with sequence similarity 104 member A [Source:HGNC Symbol;Acc:HGNC:25918]	12.0683	12.0307	12.0562	12.0228	12.6131	12.6802	12.6689	12.5485
1061	ENSG00000159720	7972.69	0.698504	0.0815638	8.5639	1.09109e-17	1.59886e-16	ATP6V0D1	ATPase H+ transporting V0 subunit d1 [Source:HGNC Symbol;Acc:HGNC:13724]	13.2022	13.2747	13.3094	13.2848	12.4218	12.7129	12.6226	12.5059
1062	ENSG00000133519	540.568	1.49846	0.175087	8.5584	1.14444e-17	1.67547e-16	ZDHHC8P1	zinc finger DHHC-type containing 8 pseudogene 1 [Source:HGNC Symbol;Acc:HGNC:26461]	9.82883	9.48826	9.61395	9.6221	7.99683	8.21809	7.86074	8.44138
1063	ENSG00000069812	1180.58	-1.30678	0.152723	-8.55652	1.16324e-17	1.70139e-16	HES2	hes family bHLH transcription factor 2 [Source:HGNC Symbol;Acc:HGNC:16005]	9.55384	9.05915	9.53559	9.44429	10.4683	10.7667	10.6242	10.9597
1064	ENSG00000269335	883.669	1.11425	0.130236	8.55564	1.17218e-17	1.71285e-16	IKBKG	inhibitor of nuclear factor kappa B kinase subunit gamma [Source:HGNC Symbol;Acc:HGNC:5961]	10.2351	10.3206	10.1698	10.232	9.0645	9.32097	9.18264	8.9148
1065	ENSG00000196678	2509.55	-0.881931	0.103102	-8.55394	1.18953e-17	1.73659e-16	ERI2	ERI1 exoribonuclease family member 2 [Source:HGNC Symbol;Acc:HGNC:30541]	10.8428	10.8918	10.6527	10.7486	11.7363	11.754	11.4569	11.706
1066	ENSG00000133114	1600.23	-0.837691	0.09799	-8.54874	1.24439e-17	1.81497e-16	GPALPP1	GPALPP motifs containing 1 [Source:HGNC Symbol;Acc:HGNC:20298]	10.0513	10.2715	10.1444	10.189	11.0252	11.072	10.9114	11.0019
1067	ENSG00000119638	11383.5	-0.628025	0.07348	-8.54689	1.26451e-17	1.84258e-16	NEK9	NIMA related kinase 9 [Source:HGNC Symbol;Acc:HGNC:18591]	13.2377	13.1939	13.0246	13.0395	13.7277	13.7946	13.7342	13.7619
1068	ENSG00000181026	8147.64	-0.638582	0.0747276	-8.54546	1.28026e-17	1.86379e-16	AEN	apoptosis enhancing nuclease [Source:HGNC Symbol;Acc:HGNC:25722]	12.7289	12.5582	12.5726	12.6854	13.1913	13.3404	13.2439	13.3254
1069	ENSG00000148308	11419.8	0.709621	0.0830514	8.54437	1.29245e-17	1.87978e-16	GTF3C5	general transcription factor IIIC subunit 5 [Source:HGNC Symbol;Acc:HGNC:4668]	13.6268	13.7272	13.9558	13.8331	13.0362	13.1124	13.1264	13.0488
1070	ENSG00000188070	881.04	2.07608	0.242994	8.54374	1.29941e-17	1.88814e-16	C11orf95	chromosome 11 open reading frame 95 [Source:HGNC Symbol;Acc:HGNC:28449]	10.3453	10.4757	10.4355	10.6373	7.94623	8.58551	7.63424	9.03477
1071	ENSG00000131941	7504.29	0.695988	0.0814722	8.54264	1.31191e-17	1.90453e-16	RHPN2	rhophilin Rho GTPase binding protein 2 [Source:HGNC Symbol;Acc:HGNC:19974]	13.1767	13.2102	13.0809	13.247	12.5408	12.4449	12.5993	12.3389
1072	ENSG00000151229	1215.9	-1.00308	0.117454	-8.54024	1.33941e-17	1.94265e-16	SLC2A13	solute carrier family 2 member 13 [Source:HGNC Symbol;Acc:HGNC:15956]	9.7097	9.65072	9.61189	9.67682	10.8408	10.4535	10.6574	10.681
1073	ENSG00000145860	4475.91	0.903466	0.105793	8.53997	1.34253e-17	1.94536e-16	RNF145	ring finger protein 145 [Source:HGNC Symbol;Acc:HGNC:20853]	12.5507	12.5469	12.4285	12.5123	11.4945	11.7874	11.355	11.747
1074	ENSG00000107789	1394.63	-1.03653	0.12146	-8.53394	1.41442e-17	2.04763e-16	MINPP1	multiple inositol-polyphosphate phosphatase 1 [Source:HGNC Symbol;Acc:HGNC:7102]	9.62822	9.99276	9.83166	9.87248	10.9944	10.9051	10.8987	10.6789
1075	ENSG00000090273	10453.7	0.802094	0.0940364	8.52961	1.46841e-17	2.12381e-16	NUDC	nuclear distribution C, dynein complex regulator [Source:HGNC Symbol;Acc:HGNC:8045]	13.5816	13.517	13.8339	13.8304	12.9468	12.8075	12.9947	12.8258
1076	ENSG00000142182	700.065	1.22826	0.144022	8.52828	1.48536e-17	2.14633e-16	DNMT3L	DNA methyltransferase 3 like [Source:HGNC Symbol;Acc:HGNC:2980]	9.76432	10.062	9.77379	10.1218	8.64323	8.7015	8.80413	8.70427
1077	ENSG00000187123	174.917	3.06851	0.359928	8.52536	1.52339e-17	2.19924e-16	LYPD6	LY6/PLAUR domain containing 6 [Source:HGNC Symbol;Acc:HGNC:28751]	7.93413	8.60496	8.32733	8.22262	4.57838	6.06942	5.23851	4.62569
1078	ENSG00000148200	22003	-0.525926	0.0617089	-8.52269	1.55889e-17	2.24841e-16	NR6A1	nuclear receptor subfamily 6 group A member 1 [Source:HGNC Symbol;Acc:HGNC:7985]	14.2216	14.1351	14.084	14.1103	14.6714	14.6521	14.7176	14.6154
1079	ENSG00000204371	4981.89	0.687066	0.080631	8.52111	1.58034e-17	2.27724e-16	EHMT2	euchromatic histone lysine methyltransferase 2 [Source:HGNC Symbol;Acc:HGNC:14129]	12.5823	12.5446	12.5175	12.6923	11.7964	11.989	11.8506	11.951
1080	ENSG00000124198	8274.58	-0.539559	0.0633277	-8.5201	1.59415e-17	2.29501e-16	ARFGEF2	ADP ribosylation factor guanine nucleotide exchange factor 2 [Source:HGNC Symbol;Acc:HGNC:15853]	12.7869	12.6825	12.6784	12.7291	13.253	13.2953	13.2173	13.2703
1081	ENSG00000092439	7151.53	-0.840709	0.0987581	-8.51281	1.69775e-17	2.44191e-16	TRPM7	transient receptor potential cation channel subfamily M member 7 [Source:HGNC Symbol;Acc:HGNC:17994]	12.5536	12.3621	12.1612	12.1825	13.2615	13.1014	13.1856	13.1016
1082	ENSG00000066583	8261.58	-0.951713	0.111809	-8.51199	1.70966e-17	2.45677e-16	ISOC1	isochorismatase domain containing 1 [Source:HGNC Symbol;Acc:HGNC:24254]	12.507	12.4998	12.2471	12.5638	13.6451	13.259	13.4986	13.196
1083	ENSG00000198805	19023.1	-0.550646	0.0647014	-8.51058	1.7307e-17	2.48472e-16	PNP	purine nucleoside phosphorylase [Source:HGNC Symbol;Acc:HGNC:7892]	13.9283	13.9095	13.8161	13.9966	14.4774	14.4912	14.4836	14.4053
1084	ENSG00000145012	3992.55	0.90017	0.105775	8.5102	1.73638e-17	2.49057e-16	LPP	LIM domain containing preferred translocation partner in lipoma [Source:HGNC Symbol;Acc:HGNC:6679]	12.5057	12.1823	12.3992	12.2692	11.6527	11.3717	11.4124	11.317
1085	ENSG00000108370	326.136	2.49223	0.292866	8.50978	1.74257e-17	2.49715e-16	RGS9	regulator of G protein signaling 9 [Source:HGNC Symbol;Acc:HGNC:10004]	8.89398	9.09539	9.28939	9.15953	6.35751	5.96718	6.348	7.41581
1086	ENSG00000176406	177.474	2.13888	0.251521	8.50377	1.83531e-17	2.62763e-16	RIMS2	regulating synaptic membrane exocytosis 2 [Source:HGNC Symbol;Acc:HGNC:17283]	8.31804	8.1963	8.12813	8.07274	6.04768	6.32225	5.63438	6.13919
1087	ENSG00000118200	19955.3	-0.674761	0.0793855	-8.49981	1.89904e-17	2.71638e-16	CAMSAP2	calmodulin regulated spectrin associated protein family member 2 [Source:HGNC Symbol;Acc:HGNC:29188]	14.0667	13.9007	13.7586	13.8899	14.5128	14.6678	14.5675	14.5788
1088	ENSG00000196576	33420.9	-0.671372	0.0790227	-8.49595	1.96326e-17	2.80566e-16	PLXNB2	plexin B2 [Source:HGNC Symbol;Acc:HGNC:9104]	14.5626	14.6818	14.7248	14.6423	15.1714	15.4413	15.2615	15.411
1089	ENSG00000167657	3044.51	0.966454	0.113961	8.48057	2.24093e-17	3.19953e-16	DAPK3	death associated protein kinase 3 [Source:HGNC Symbol;Acc:HGNC:2676]	11.8467	11.883	12.1808	11.9697	10.9508	10.8623	11.2465	10.951
1090	ENSG00000255556	57.4466	9.45056	1.11514	8.47479	2.35513e-17	3.35951e-16	AC087203.2		7.09231	6.85596	6.60413	6.83281	0	0	0	0
1091	ENSG00000113360	8271.96	-0.613061	0.0723406	-8.47465	2.35789e-17	3.36037e-16	DROSHA	drosha ribonuclease III [Source:HGNC Symbol;Acc:HGNC:17904]	12.7973	12.6191	12.649	12.6293	13.3624	13.281	13.2749	13.2318
1092	ENSG00000175550	1981.94	0.891069	0.105204	8.4699	2.45603e-17	3.49703e-16	DRAP1	DR1 associated protein 1 [Source:HGNC Symbol;Acc:HGNC:3019]	11.2218	11.3141	11.4627	11.3156	10.5821	10.282	10.3773	10.5017
1093	ENSG00000117394	39500.2	-0.512262	0.0604862	-8.46908	2.47339e-17	3.51854e-16	SLC2A1	solute carrier family 2 member 1 [Source:HGNC Symbol;Acc:HGNC:11005]	14.9401	14.9879	14.9668	15.0655	15.471	15.531	15.5566	15.4514
1094	ENSG00000170266	7374.83	-0.618774	0.0731353	-8.46067	2.65842e-17	3.7783e-16	GLB1	galactosidase beta 1 [Source:HGNC Symbol;Acc:HGNC:4298]	12.5528	12.5484	12.4144	12.5055	13.1651	13.2096	13.0728	13.0464
1095	ENSG00000141446	4030.17	-0.843144	0.0996783	-8.45865	2.70496e-17	3.84095e-16	ESCO1	establishment of sister chromatid cohesion N-acetyltransferase 1 [Source:HGNC Symbol;Acc:HGNC:24645]	11.6654	11.4757	11.3589	11.4625	12.4814	12.3177	12.3705	12.163
1096	ENSG00000127824	121.724	3.73284	0.441371	8.45737	2.73485e-17	3.87985e-16	TUBA4A	tubulin alpha 4a [Source:HGNC Symbol;Acc:HGNC:12407]	8.0401	7.39263	7.63783	8.12445	3.99702	2.4839	4.94484	4.3183
1097	ENSG00000251562	21564.6	1.24006	0.146659	8.45537	2.78197e-17	3.94311e-16	MALAT1	metastasis associated lung adenocarcinoma transcript 1 (non-protein coding) [Source:HGNC Symbol;Acc:HGNC:29665]	14.7298	14.5019	15.3652	14.8052	13.6417	13.4344	13.7063	13.7833
1098	ENSG00000215553	54.6616	5.74144	0.679886	8.44472	3.04778e-17	4.31594e-16	KRT18P3	keratin 18 pseudogene 3 [Source:HGNC Symbol;Acc:HGNC:16540]	7.01124	6.47076	6.86192	6.63308	1.86443	2.4839	0	0.839616
1099	ENSG00000147416	9946.31	-0.521367	0.0617713	-8.44029	3.16554e-17	4.47862e-16	ATP6V1B2	ATPase H+ transporting V1 subunit B2 [Source:HGNC Symbol;Acc:HGNC:854]	13.0388	12.9928	12.9665	12.985	13.5604	13.5244	13.5361	13.4459
1100	ENSG00000233086	82.175	5.77069	0.683736	8.43994	3.17487e-17	4.48775e-16	AL358975.1		7.63368	7.35632	6.90299	7.39261	1.4651	0	0	3.38886
1101	ENSG00000114742	3633.9	-0.700023	0.0829529	-8.4388	3.20602e-17	4.52766e-16	WDR48	WD repeat domain 48 [Source:HGNC Symbol;Acc:HGNC:30914]	11.5338	11.4608	11.3815	11.361	12.2328	12.1447	12.118	12.04
1102	ENSG00000100393	12050.2	-0.680283	0.0806263	-8.43748	3.24263e-17	4.57522e-16	EP300	E1A binding protein p300 [Source:HGNC Symbol;Acc:HGNC:3373]	13.2532	13.2153	13.076	13.1576	13.7531	14.0124	13.7835	13.8658
1103	ENSG00000185551	3312.03	-0.813786	0.096457	-8.43678	3.26203e-17	4.59843e-16	NR2F2	nuclear receptor subfamily 2 group F member 2 [Source:HGNC Symbol;Acc:HGNC:7976]	11.227	11.4008	11.0332	11.2373	11.9834	12.1332	12.0504	12.0052
1104	ENSG00000146433	4308.67	-0.718967	0.0852349	-8.43512	3.3086e-17	4.65986e-16	TMEM181	transmembrane protein 181 [Source:HGNC Symbol;Acc:HGNC:20958]	11.7972	11.7407	11.552	11.5741	12.431	12.4252	12.3252	12.3694
1105	ENSG00000162517	4430.1	0.668956	0.0793349	8.43205	3.39666e-17	4.77956e-16	PEF1	penta-EF-hand domain containing 1 [Source:HGNC Symbol;Acc:HGNC:30009]	12.3565	12.4915	12.4547	12.3289	11.6944	11.8433	11.6808	11.7384
1106	ENSG00000243819	212.82	3.09248	0.366862	8.42955	3.47004e-17	4.87842e-16	RN7SL832P	RNA, 7SL, cytoplasmic 832, pseudogene [Source:HGNC Symbol;Acc:HGNC:46848]	8.52201	8.02763	8.78828	8.83575	5.90659	6.08902	5.16053	4.26004
1107	ENSG00000188850	81.302	9.22758	1.09493	8.42752	3.53076e-17	4.9593e-16	AC114947.1		7.55005	7.19094	7.6297	6.92902	0	0	0.995173	0
1108	ENSG00000122042	8997.44	0.7277	0.0863545	8.4269	3.54951e-17	4.98114e-16	UBL3	ubiquitin like 3 [Source:HGNC Symbol;Acc:HGNC:12504]	13.636	13.341	13.3709	13.4491	12.7994	12.7323	12.7573	12.609
1109	ENSG00000152782	1731.29	-0.771734	0.0915972	-8.4253	3.59833e-17	5.04512e-16	PANK1	pantothenate kinase 1 [Source:HGNC Symbol;Acc:HGNC:8598]	10.2919	10.3347	10.296	10.3626	11.1017	11.1719	11.1145	10.9784
1110	ENSG00000108559	4398.49	-0.657138	0.0779994	-8.42491	3.6102e-17	5.0572e-16	NUP88	nucleoporin 88 [Source:HGNC Symbol;Acc:HGNC:8067]	11.656	11.814	11.7427	11.7324	12.4646	12.3275	12.4554	12.3248
1111	ENSG00000203999	221.616	2.80237	0.332644	8.42453	3.6221e-17	5.06931e-16	LINC01270	long intergenic non-protein coding RNA 1270 [Source:HGNC Symbol;Acc:HGNC:27658]	8.45717	8.48397	8.84909	8.5857	4.57838	5.68748	6.07794	6.37705
1112	ENSG00000160867	4562.09	0.677311	0.0804103	8.42319	3.66374e-17	5.12299e-16	FGFR4	fibroblast growth factor receptor 4 [Source:HGNC Symbol;Acc:HGNC:3691]	12.4226	12.4504	12.4379	12.5072	11.8497	11.8049	11.8307	11.6149
1113	ENSG00000186660	4104.52	-0.837975	0.099506	-8.42135	3.72183e-17	5.19954e-16	ZFP91	ZFP91 zinc finger protein [Source:HGNC Symbol;Acc:HGNC:14983]	11.7207	11.5014	11.3875	11.4675	12.4778	12.2605	12.4382	12.2582
1114	ENSG00000118004	116.143	3.21479	0.381787	8.42037	3.75297e-17	5.23836e-16	COLEC11	collectin subfamily member 11 [Source:HGNC Symbol;Acc:HGNC:17213]	7.53079	8.06748	7.44737	7.74952	5.17857	4.74022	3.69152	4.19933
1115	ENSG00000103042	2988.15	1.02812	0.122118	8.41907	3.7947e-17	5.29186e-16	SLC38A7	solute carrier family 38 member 7 [Source:HGNC Symbol;Acc:HGNC:25582]	12.0143	11.9224	11.8832	12.0531	10.7821	11.1488	10.6512	11.1218
1116	ENSG00000166986	11432.2	1.10503	0.131305	8.41573	3.90469e-17	5.44038e-16	MARS	methionyl-tRNA synthetase [Source:HGNC Symbol;Acc:HGNC:6898]	13.9366	13.8739	13.9122	13.9952	12.573	13.1505	12.4615	13.0017
1117	ENSG00000162695	3864.86	-0.866574	0.102984	-8.41461	3.94193e-17	5.48735e-16	SLC30A7	solute carrier family 30 member 7 [Source:HGNC Symbol;Acc:HGNC:19306]	11.5536	11.3846	11.2812	11.4448	12.4736	12.1202	12.3335	12.1894
1118	ENSG00000078304	8678.38	-0.614335	0.073018	-8.41348	3.98034e-17	5.53587e-16	PPP2R5C	protein phosphatase 2 regulatory subunit B'gamma [Source:HGNC Symbol;Acc:HGNC:9311]	12.7662	12.7802	12.6384	12.7854	13.3307	13.4432	13.263	13.3891
1119	ENSG00000198105	2094.91	-0.78075	0.0928133	-8.41205	4.02896e-17	5.59849e-16	ZNF248	zinc finger protein 248 [Source:HGNC Symbol;Acc:HGNC:13041]	10.6642	10.6823	10.5116	10.4972	11.4078	11.4049	11.2723	11.3957
1120	ENSG00000014123	3624.47	-0.779947	0.0927453	-8.40956	4.11543e-17	5.71355e-16	UFL1	UFM1 specific ligase 1 [Source:HGNC Symbol;Acc:HGNC:23039]	11.4802	11.4169	11.1501	11.4574	12.1878	12.1961	12.1315	12.1304
1121	ENSG00000234498	104.863	3.17347	0.377373	8.40938	4.1217e-17	5.71716e-16	RPL13AP20	ribosomal protein L13a pseudogene 20 [Source:HGNC Symbol;Acc:HGNC:35709]	8.03327	7.27113	7.48393	7.35847	4.21787	4.83615	3.79838	4.71515
1122	ENSG00000182173	1343.46	0.786661	0.0935774	8.40653	4.22311e-17	5.85262e-16	TSEN54	tRNA splicing endonuclease subunit 54 [Source:HGNC Symbol;Acc:HGNC:27561]	10.7583	10.7309	10.7049	10.737	9.87578	9.92918	10.0071	9.97233
1123	ENSG00000105968	10835.6	0.729743	0.0868185	8.40539	4.26452e-17	5.90475e-16	H2AFV	H2A histone family member V [Source:HGNC Symbol;Acc:HGNC:20664]	13.6866	13.6584	13.7651	13.7775	13.1385	12.8104	13.0859	12.9141
1124	ENSG00000125657	188.346	4.3466	0.517173	8.40454	4.29529e-17	5.94207e-16	TNFSF9	TNF superfamily member 9 [Source:HGNC Symbol;Acc:HGNC:11939]	8.58873	8.20142	8.62195	8.52158	2.84054	4.63745	1.57852	5.28168
1125	ENSG00000167182	1746.33	-0.788989	0.0939327	-8.39951	4.48361e-17	6.19709e-16	SP2	Sp2 transcription factor [Source:HGNC Symbol;Acc:HGNC:11207]	10.266	10.4586	10.3075	10.2519	11.1	11.1668	11.0665	11.1131
1126	ENSG00000142910	12264.5	1.1364	0.135331	8.39717	4.57374e-17	6.31606e-16	TINAGL1	tubulointerstitial nephritis antigen like 1 [Source:HGNC Symbol;Acc:HGNC:19168]	13.8893	14.1054	14.0779	14.0828	12.6606	13.1896	12.5127	13.1388
1127	ENSG00000269688	145.584	3.63728	0.433241	8.39553	4.63799e-17	6.39911e-16	AC008982.2		8.07376	7.80327	8.43393	7.92308	4.63059	4.34306	5.3125	2.70642
1128	ENSG00000197594	385.719	2.03928	0.243069	8.38974	4.87234e-17	6.7165e-16	ENPP1	ectonucleotide pyrophosphatase/phosphodiesterase 1 [Source:HGNC Symbol;Acc:HGNC:3356]	9.52736	9.2394	9.15984	9.15705	6.67592	7.61991	7.58284	6.88089
1129	ENSG00000112742	5999.26	-0.69877	0.0833053	-8.38806	4.94223e-17	6.80682e-16	TTK	TTK protein kinase [Source:HGNC Symbol;Acc:HGNC:12401]	12.2727	12.055	12.0429	12.2522	12.9132	12.8664	12.7801	12.87
1130	ENSG00000145335	285.469	1.51748	0.18099	8.38434	5.10097e-17	7.01925e-16	SNCA	synuclein alpha [Source:HGNC Symbol;Acc:HGNC:11138]	8.6164	8.78646	8.66636	8.83265	7.18376	7.27092	7.23832	7.17695
1131	ENSG00000122694	297.325	2.56774	0.306487	8.37796	5.38533e-17	7.404e-16	GLIPR2	GLI pathogenesis related 2 [Source:HGNC Symbol;Acc:HGNC:18007]	8.6164	9.08711	9.15984	9.05414	6.19365	6.91224	5.34812	6.8116
1132	ENSG00000124562	6003.26	0.587317	0.0701053	8.37764	5.39975e-17	7.41728e-16	SNRPC	small nuclear ribonucleoprotein polypeptide C [Source:HGNC Symbol;Acc:HGNC:11157]	12.7798	12.7556	12.8411	12.8828	12.1821	12.3002	12.1872	12.2414
1133	ENSG00000104852	14237.7	0.566623	0.0676534	8.37538	5.50446e-17	7.55444e-16	SNRNP70	small nuclear ribonucleoprotein U1 subunit 70 [Source:HGNC Symbol;Acc:HGNC:11150]	13.9725	14.0666	14.0785	14.0921	13.3767	13.5482	13.498	13.5178
1134	ENSG00000164125	813.992	-1.13117	0.135098	-8.37294	5.61987e-17	7.70604e-16	FAM198B	family with sequence similarity 198 member B [Source:HGNC Symbol;Acc:HGNC:25312]	9.1521	8.97784	8.89731	8.9548	10.0655	10.2595	9.93432	10.2264
1135	ENSG00000117640	2145.01	-0.84052	0.100416	-8.37039	5.74298e-17	7.86793e-16	MTFR1L	mitochondrial fission regulator 1 like [Source:HGNC Symbol;Acc:HGNC:28836]	10.4617	10.6166	10.7126	10.5445	11.4803	11.4931	11.4615	11.2624
1136	ENSG00000205360	82.6708	9.25365	1.10617	8.36549	5.98661e-17	8.1945e-16	MT1CP	metallothionein 1C, pseudogene [Source:HGNC Symbol;Acc:HGNC:7395]	6.96893	6.88173	7.51957	7.89358	0.911048	0	0	0
1137	ENSG00000167900	8844.9	0.483049	0.0577441	8.36533	5.9945e-17	8.19809e-16	TK1	thymidine kinase 1 [Source:HGNC Symbol;Acc:HGNC:11830]	13.3327	13.3333	13.3148	13.3478	12.8459	12.8863	12.8244	12.8394
1138	ENSG00000137486	4275.96	-0.736775	0.0881135	-8.36166	6.1842e-17	8.45011e-16	ARRB1	arrestin beta 1 [Source:HGNC Symbol;Acc:HGNC:711]	11.5866	11.8186	11.5718	11.5985	12.3101	12.3844	12.3468	12.4891
1139	ENSG00000180758	884.378	-1.40116	0.167587	-8.36079	6.22973e-17	8.50486e-16	GPR157	G protein-coupled receptor 157 [Source:HGNC Symbol;Acc:HGNC:23687]	8.72207	9.23191	8.51564	9.11932	10.2799	10.2399	10.3837	10.3975
1140	ENSG00000183207	7828.36	0.813293	0.0973875	8.3511	6.76287e-17	9.22463e-16	RUVBL2	RuvB like AAA ATPase 2 [Source:HGNC Symbol;Acc:HGNC:10475]	13.1513	13.2282	13.4	13.3463	12.289	12.5885	12.3678	12.6139
1141	ENSG00000197535	2161.85	-0.79903	0.0957343	-8.34633	7.04175e-17	9.59662e-16	MYO5A	myosin VA [Source:HGNC Symbol;Acc:HGNC:7602]	10.7941	10.5398	10.5401	10.6113	11.4989	11.4034	11.426	11.3614
1142	ENSG00000105722	1903.01	1.07311	0.128599	8.34463	7.144e-17	9.72745e-16	ERF	ETS2 repressor factor [Source:HGNC Symbol;Acc:HGNC:3444]	11.1486	11.4883	11.2753	11.3998	10.0608	10.3136	10.1119	10.5127
1143	ENSG00000135473	1394.02	-1.24248	0.149013	-8.33806	7.55219e-17	1.02743e-15	PAN2	PAN2 poly(A) specific ribonuclease subunit [Source:HGNC Symbol;Acc:HGNC:20074]	9.78682	9.73973	9.57	9.67855	10.7134	11.1388	10.6197	11.1892
1144	ENSG00000214049	920.445	1.1547	0.138508	8.33668	7.6405e-17	1.03853e-15	UCA1	urothelial cancer associated 1 (non-protein coding) [Source:HGNC Symbol;Acc:HGNC:37126]	10.2833	10.2345	10.4982	10.2142	8.87461	9.22456	9.2688	9.2333
1145	ENSG00000161091	1947.02	1.22803	0.147366	8.33321	7.8682e-17	1.06855e-15	MFSD12	major facilitator superfamily domain containing 12 [Source:HGNC Symbol;Acc:HGNC:28299]	11.3084	11.1984	11.5199	11.5962	10.2321	9.92782	10.5246	9.98812
1146	ENSG00000176597	4302.24	-0.810631	0.0972903	-8.33208	7.9433e-17	1.07687e-15	B3GNT5	UDP-GlcNAc:betaGal beta-1,3-N-acetylglucosaminyltransferase 5 [Source:HGNC Symbol;Acc:HGNC:15684]	11.8103	11.4883	11.4303	11.679	12.436	12.4656	12.3944	12.3831
1147	ENSG00000182718	99353.9	0.519456	0.0623437	8.33212	7.94051e-17	1.07687e-15	ANXA2	annexin A2 [Source:HGNC Symbol;Acc:HGNC:537]	16.8192	16.8424	16.7804	16.9023	16.2807	16.4165	16.283	16.2844
1148	ENSG00000088247	16180.7	0.612883	0.0735604	8.33169	7.96936e-17	1.07947e-15	KHSRP	KH-type splicing regulatory protein [Source:HGNC Symbol;Acc:HGNC:6316]	14.2049	14.2775	14.3053	14.235	13.5307	13.7661	13.5718	13.6925
1149	ENSG00000123562	62181.4	-0.51008	0.0612246	-8.33129	7.99636e-17	1.08218e-15	MORF4L2	mortality factor 4 like 2 [Source:HGNC Symbol;Acc:HGNC:16849]	15.665	15.6345	15.6388	15.6485	16.0942	16.2093	16.0836	16.234
1150	ENSG00000132436	3910.48	-0.720603	0.0865778	-8.32318	8.56336e-17	1.15791e-15	FIGNL1	fidgetin like 1 [Source:HGNC Symbol;Acc:HGNC:13286]	11.6	11.5723	11.5466	11.3877	12.3776	12.2371	12.1891	12.184
1151	ENSG00000095002	12278.9	-0.731882	0.0880058	-8.31629	9.0761e-17	1.22512e-15	MSH2	mutS homolog 2 [Source:HGNC Symbol;Acc:HGNC:7325]	13.2567	13.2448	13.0108	13.1634	14.0647	13.8307	13.9236	13.7807
1152	ENSG00000177575	69.2007	4.96915	0.598455	8.30329	1.01269e-16	1.36577e-15	CD163	CD163 molecule [Source:HGNC Symbol;Acc:HGNC:1631]	6.84964	7.35632	7.13902	6.91734	2.65133	1.50469	0	3.38886
1153	ENSG00000165813	3903.14	-0.946086	0.113967	-8.30142	1.02871e-16	1.38617e-15	CCDC186	coiled-coil domain containing 186 [Source:HGNC Symbol;Acc:HGNC:24349]	11.6443	11.2364	11.2032	11.4004	12.416	12.2931	12.4265	12.1581
1154	ENSG00000172009	4679.75	1.06909	0.128832	8.29839	1.05535e-16	1.42085e-15	THOP1	thimet oligopeptidase 1 [Source:HGNC Symbol;Acc:HGNC:11793]	12.5199	12.6191	12.7946	12.5722	11.1805	11.7647	11.4528	11.7665
1155	ENSG00000119396	18451.1	-0.578715	0.0697536	-8.29655	1.07174e-16	1.44167e-15	RAB14	RAB14, member RAS oncogene family [Source:HGNC Symbol;Acc:HGNC:16524]	13.941	13.8242	13.7311	13.9079	14.45	14.4776	14.4291	14.3691
1156	ENSG00000169071	3495.63	1.23964	0.149427	8.29596	1.07707e-16	1.44759e-15	ROR2	receptor tyrosine kinase like orphan receptor 2 [Source:HGNC Symbol;Acc:HGNC:10257]	12.2256	12.1894	12.2434	12.3829	10.715	11.4468	10.6925	11.1007
1157	ENSG00000151552	2054.07	1.27577	0.153808	8.29457	1.0898e-16	1.46343e-15	QDPR	quinoid dihydropteridine reductase [Source:HGNC Symbol;Acc:HGNC:9752]	11.3828	11.4862	11.6228	11.5225	10.0356	10.4741	9.7815	10.5056
1158	ENSG00000204060	1286.03	-1.39642	0.168475	-8.28862	1.14567e-16	1.53713e-15	FOXO6	forkhead box O6 [Source:HGNC Symbol;Acc:HGNC:24814]	9.09751	9.58948	9.69997	9.42173	10.5272	10.8292	10.828	11.197
1159	ENSG00000126218	54.0787	9.36407	1.1307	8.28168	1.21449e-16	1.62667e-15	F10	coagulation factor X [Source:HGNC Symbol;Acc:HGNC:3528]	6.47952	6.38326	7.15043	6.92902	0	0	0	0
1160	ENSG00000101191	10960.3	-0.603918	0.0729764	-8.27553	1.27889e-16	1.71145e-15	DIDO1	death inducer-obliterator 1 [Source:HGNC Symbol;Acc:HGNC:2680]	13.1503	13.1505	12.9853	13.0544	13.6817	13.7313	13.7557	13.5885
1161	ENSG00000152291	25090.5	-0.584175	0.07065	-8.26858	1.3556e-16	1.81255e-15	TGOLN2	trans-golgi network protein 2 [Source:HGNC Symbol;Acc:HGNC:15450]	14.3719	14.3172	14.1821	14.2961	14.9663	14.8797	14.88	14.7783
1162	ENSG00000087152	5969.78	-0.537654	0.0650286	-8.26796	1.36265e-16	1.82042e-15	ATXN7L3	ataxin 7 like 3 [Source:HGNC Symbol;Acc:HGNC:25416]	12.2882	12.2121	12.2357	12.2629	12.8228	12.798	12.8035	12.7241
1163	ENSG00000162775	2347.32	-0.643581	0.0778798	-8.26377	1.41146e-16	1.88401e-15	RBM15	RNA binding motif protein 15 [Source:HGNC Symbol;Acc:HGNC:14959]	10.8092	10.8662	10.8581	10.8264	11.4656	11.4377	11.5242	11.5051
1164	ENSG00000133103	3504.15	-0.820444	0.0992956	-8.26265	1.42477e-16	1.90014e-15	COG6	component of oligomeric golgi complex 6 [Source:HGNC Symbol;Acc:HGNC:18621]	11.4827	11.2074	11.2209	11.3033	12.2246	11.9673	12.2189	12.0847
1165	ENSG00000254423	82.0739	9.24156	1.11874	8.26072	1.44797e-16	1.92942e-15	AC087203.1		7.52106	6.43639	7.93044	7.18424	0	0.940216	0	0
1166	ENSG00000119314	39178.7	-0.549731	0.0665541	-8.25991	1.45781e-16	1.94089e-15	PTBP3	polypyrimidine tract binding protein 3 [Source:HGNC Symbol;Acc:HGNC:10253]	15.0668	14.934	14.9014	14.9196	15.5531	15.4612	15.5637	15.4447
1167	ENSG00000102547	3230.01	-0.991566	0.120135	-8.25377	1.53472e-16	2.04153e-15	CAB39L	calcium binding protein 39 like [Source:HGNC Symbol;Acc:HGNC:20290]	11.0699	11.1335	10.941	11.1595	12.1209	11.96	12.3421	11.801
1168	ENSG00000140992	6655.67	-0.683758	0.0829217	-8.24582	1.64028e-16	2.17823e-15	PDPK1	3-phosphoinositide dependent protein kinase 1 [Source:HGNC Symbol;Acc:HGNC:8816]	12.353	12.4765	12.1605	12.2658	12.9687	13.0355	13.0136	12.9905
1169	ENSG00000117479	6254.34	-0.713441	0.0865363	-8.24442	1.65967e-16	2.20211e-15	SLC19A2	solute carrier family 19 member 2 [Source:HGNC Symbol;Acc:HGNC:10938]	12.2431	12.3673	12.0513	12.1623	12.9372	12.963	12.8234	12.9672
1170	ENSG00000110619	5262.51	0.680863	0.0825877	8.24412	1.66373e-16	2.20562e-15	CARS	cysteinyl-tRNA synthetase [Source:HGNC Symbol;Acc:HGNC:1493]	12.5679	12.5482	12.7366	12.7822	12.037	11.9752	11.9903	11.9222
1171	ENSG00000105221	8440.18	-0.616817	0.074829	-8.24301	1.67925e-16	2.22429e-15	AKT2	AKT serine/threonine kinase 2 [Source:HGNC Symbol;Acc:HGNC:392]	12.726	12.7789	12.671	12.6281	13.2739	13.2775	13.4484	13.2677
1172	ENSG00000068438	5039.52	0.967739	0.117427	8.24121	1.70482e-16	2.25433e-15	FTSJ1	FtsJ RNA methyltransferase homolog 1 (E. coli) [Source:HGNC Symbol;Acc:HGNC:13254]	12.6286	12.5773	12.777	12.8174	11.4561	11.9874	11.6115	11.8317
1173	ENSG00000177628	4645.14	1.05079	0.127512	8.24069	1.71218e-16	2.26214e-15	GBA	glucosylceramidase beta [Source:HGNC Symbol;Acc:HGNC:4177]	12.5837	12.6162	12.5347	12.7131	11.8159	11.2798	11.7655	11.3049
1174	ENSG00000137460	8819.39	-0.630682	0.0765637	-8.23735	1.76064e-16	2.3242e-15	FHDC1	FH2 domain containing 1 [Source:HGNC Symbol;Acc:HGNC:29363]	12.8028	12.7276	12.8209	12.6725	13.4149	13.2753	13.5015	13.3496
1175	ENSG00000076928	1757.17	1.50057	0.182173	8.23706	1.76498e-16	2.32724e-15	ARHGEF1	Rho guanine nucleotide exchange factor 1 [Source:HGNC Symbol;Acc:HGNC:681]	11.3344	11.1939	11.3899	11.4427	9.48005	10.0789	9.33686	10.2658
1176	ENSG00000076928	1757.17	1.50057	0.182173	8.23706	1.76498e-16	2.32724e-15	ARHGEF1	Rho guanine nucleotide exchange factor 1 [Source:HGNC Symbol;Acc:HGNC:681]	11.3344	11.1939	11.3899	11.4427	9.48005	10.0789	9.33686	10.2658
1177	ENSG00000153179	4537.74	-0.601168	0.0729839	-8.23699	1.76594e-16	2.32724e-15	RASSF3	Ras association domain family member 3 [Source:HGNC Symbol;Acc:HGNC:14271]	11.8138	11.7896	11.8202	11.8415	12.4298	12.3675	12.5176	12.3494
1178	ENSG00000167595	219.769	2.06532	0.250901	8.23161	1.84716e-16	2.43222e-15	PROSER3	proline and serine rich 3 [Source:HGNC Symbol;Acc:HGNC:25204]	8.6746	8.2955	8.59714	8.29211	6.26144	6.7858	6.01285	6.50798
1179	ENSG00000125944	23678.3	-0.588521	0.0714988	-8.23121	1.85331e-16	2.43826e-15	HNRNPR	heterogeneous nuclear ribonucleoprotein R [Source:HGNC Symbol;Acc:HGNC:5047]	14.2946	14.2373	14.0486	14.2369	14.8212	14.8237	14.7992	14.7374
1180	ENSG00000111652	3162.24	-0.721657	0.08768	-8.23058	1.86303e-16	2.44898e-15	COPS7A	COP9 signalosome subunit 7A [Source:HGNC Symbol;Acc:HGNC:16758]	11.236	11.1933	11.2576	11.1998	11.795	12.0803	11.9111	11.9718
1181	ENSG00000229953	78.2345	3.28716	0.399405	8.23015	1.86977e-16	2.45576e-15	AL590666.2		6.99727	7.35632	6.84796	7.36708	3.53168	4.13247	3.69152	4.3183
1182	ENSG00000267898	95.3219	3.88656	0.472311	8.22882	1.89068e-16	2.48114e-15	AC026803.2		7.83554	7.23159	7.50186	7.30569	1.86443	3.47339	4.38311	4.06966
1183	ENSG00000182796	1305.45	1.02056	0.12406	8.22635	1.93001e-16	2.53062e-15	TMEM198B	transmembrane protein 198B (pseudogene) [Source:HGNC Symbol;Acc:HGNC:43629]	10.7758	10.6451	10.9508	10.7017	9.92887	9.5819	9.81371	9.66374
1184	ENSG00000177943	2698.09	-1.29829	0.157827	-8.22602	1.93531e-16	2.53543e-15	MAMDC4	MAM domain containing 4 [Source:HGNC Symbol;Acc:HGNC:24083]	10.3807	10.5081	10.9878	10.4745	12.0321	11.6444	12.1977	11.6719
1185	ENSG00000105339	1099.91	0.975755	0.118625	8.22556	1.94278e-16	2.54308e-15	DENND3	DENN domain containing 3 [Source:HGNC Symbol;Acc:HGNC:29134]	10.5941	10.3918	10.5659	10.4834	9.44221	9.50918	9.72674	9.44912
1186	ENSG00000159086	5175.87	-0.724079	0.0880373	-8.22468	1.95708e-16	2.55965e-15	PAXBP1	PAX3 and PAX7 binding protein 1 [Source:HGNC Symbol;Acc:HGNC:13579]	12.1038	11.8997	11.8393	11.8664	12.7177	12.5249	12.6914	12.6774
1187	ENSG00000189325	71.8242	9.04943	1.10053	8.2228	1.98807e-16	2.598e-15	C6orf222	chromosome 6 open reading frame 222 [Source:HGNC Symbol;Acc:HGNC:33769]	6.96893	7.46261	7.32175	6.85747	0	0	0.995173	0
1188	ENSG00000163354	181.49	2.16223	0.263003	8.22129	2.01319e-16	2.62863e-15	DCST2	DC-STAMP domain containing 2 [Source:HGNC Symbol;Acc:HGNC:26562]	8.43662	8.2368	8.02649	8.13961	6.44758	6.14629	5.77187	5.8143
1189	ENSG00000102054	17100	-0.583232	0.0710035	-8.21412	2.13728e-16	2.7883e-15	RBBP7	RB binding protein 7, chromatin remodeling factor [Source:HGNC Symbol;Acc:HGNC:9890]	13.8147	13.7674	13.6118	13.7619	14.3099	14.4138	14.2662	14.3023
1190	ENSG00000110047	3539.69	0.782141	0.0952286	8.2133	2.15191e-16	2.80505e-15	EHD1	EH domain containing 1 [Source:HGNC Symbol;Acc:HGNC:3242]	12.0104	12.1706	12.0429	12.2741	11.2515	11.4861	11.2804	11.3571
1191	ENSG00000139668	1237.55	-1.04819	0.127645	-8.21174	2.1801e-16	2.83942e-15	WDFY2	WD repeat and FYVE domain containing 2 [Source:HGNC Symbol;Acc:HGNC:20482]	9.7097	9.80348	9.47333	9.6239	10.7986	10.5082	10.8592	10.628
1192	ENSG00000089775	2546.53	-1.18911	0.144853	-8.20909	2.22871e-16	2.90025e-15	ZBTB25	zinc finger and BTB domain containing 25 [Source:HGNC Symbol;Acc:HGNC:13112]	10.6498	10.8286	10.3698	10.5177	11.9934	11.5091	12.0196	11.5612
1193	ENSG00000236882	65.7666	6.38689	0.778036	8.20899	2.23053e-16	2.90025e-15	LINC01554	long intergenic non-protein coding RNA 1554 [Source:HGNC Symbol;Acc:HGNC:24687]	6.76974	7.2905	7.17299	6.83281	2.84054	0	0	0
1194	ENSG00000112305	7025.89	0.516425	0.0629536	8.20327	2.33928e-16	3.03911e-15	SMAP1	small ArfGAP 1 [Source:HGNC Symbol;Acc:HGNC:19651]	12.9901	12.978	13.0711	13.0146	12.4642	12.4894	12.4976	12.5378
1195	ENSG00000282842	49.6941	9.24159	1.12764	8.19551	2.49527e-16	3.23907e-15	FRG2EP	FSHD region gene 2 family member E, pseudogene [Source:HGNC Symbol;Acc:HGNC:51365]	6.63191	6.45368	6.87574	6.60423	0	0	0	0
1196	ENSG00000049089	918.04	1.41742	0.173026	8.19191	2.57103e-16	3.33464e-15	COL9A2	collagen type IX alpha 2 chain [Source:HGNC Symbol;Acc:HGNC:2218]	10.2306	10.5609	10.3252	10.4019	8.68703	9.33951	8.64141	9.09016
1197	ENSG00000211891	54.4112	9.3727	1.14417	8.1917	2.57568e-16	3.33788e-15	IGHE	immunoglobulin heavy constant epsilon [Source:HGNC Symbol;Acc:HGNC:5522]	7.03877	6.1905	6.33074	7.2694	0	0	0	0
1198	ENSG00000197355	1844.31	0.939841	0.114761	8.18952	2.62261e-16	3.39587e-15	UAP1L1	UDP-N-acetylglucosamine pyrophosphorylase 1 like 1 [Source:HGNC Symbol;Acc:HGNC:28082]	11.2059	11.0307	11.4535	11.2548	10.3995	10.2979	10.3346	10.179
1199	ENSG00000119392	7282.95	-0.644068	0.0786485	-8.1892	2.62958e-16	3.40208e-15	GLE1	GLE1, RNA export mediator [Source:HGNC Symbol;Acc:HGNC:4315]	12.474	12.5461	12.4168	12.4514	13.2561	13.0893	13.1143	12.9957
1200	ENSG00000188643	3768.38	1.37745	0.168208	8.18899	2.63437e-16	3.40544e-15	S100A16	S100 calcium binding protein A16 [Source:HGNC Symbol;Acc:HGNC:20441]	12.3407	12.5849	12.2864	12.4113	10.7292	11.3891	10.5041	11.3161
1201	ENSG00000129292	1951.3	-0.728801	0.0890037	-8.18843	2.64652e-16	3.41831e-15	PHF20L1	PHD finger protein 20 like 1 [Source:HGNC Symbol;Acc:HGNC:24280]	10.6273	10.4108	10.5292	10.5109	11.2763	11.2105	11.2624	11.248
1202	ENSG00000164209	1401.6	-0.99452	0.121462	-8.18793	2.65762e-16	3.42981e-15	SLC25A46	solute carrier family 25 member 46 [Source:HGNC Symbol;Acc:HGNC:25198]	10.0597	9.89016	9.66657	9.84962	10.9488	10.796	10.9819	10.7247
1203	ENSG00000073712	3098.91	0.796797	0.0973173	8.18762	2.66435e-16	3.43351e-15	FERMT2	fermitin family member 2 [Source:HGNC Symbol;Acc:HGNC:15767]	11.9805	11.8662	11.8135	12.0916	10.9944	11.2066	11.1414	11.2282
1204	ENSG00000119599	2362.89	-0.774238	0.0945623	-8.1876	2.6649e-16	3.43351e-15	DCAF4	DDB1 and CUL4 associated factor 4 [Source:HGNC Symbol;Acc:HGNC:20229]	10.729	10.8621	10.8282	10.6462	11.6119	11.556	11.4055	11.5878
1205	ENSG00000110042	15077.1	-0.706554	0.0863285	-8.18448	2.73484e-16	3.52071e-15	DTX4	deltex E3 ubiquitin ligase 4 [Source:HGNC Symbol;Acc:HGNC:29151]	13.4548	13.5357	13.3982	13.5427	14.0229	14.3576	14.106	14.2527
1206	ENSG00000226608	96.3914	2.84462	0.347625	8.18303	2.76783e-16	3.56024e-15	FTLP3	ferritin light chain pseudogene 3 [Source:HGNC Symbol;Acc:HGNC:4000]	7.33371	7.72712	7.48393	7.00823	4.68097	4.83615	4.38311	4.53033
1207	ENSG00000275756	64.5575	4.93705	0.603667	8.17843	2.87566e-16	3.69588e-15	AL354751.3		7.35577	6.52083	6.88943	7.0192	3.15764	2.22505	2.57691	0
1208	ENSG00000070413	6132.49	-0.684198	0.0836679	-8.17755	2.89683e-16	3.72003e-15	DGCR2	DiGeorge syndrome critical region gene 2 [Source:HGNC Symbol;Acc:HGNC:2845]	12.1807	12.2429	12.2087	12.1672	12.8871	12.9258	13.0103	12.6966
1209	ENSG00000168495	2222.97	-0.807259	0.0987231	-8.177	2.91004e-16	3.73392e-15	POLR3D	RNA polymerase III subunit D [Source:HGNC Symbol;Acc:HGNC:1080]	10.7758	10.7398	10.6637	10.4382	11.4692	11.4591	11.4721	11.4654
1210	ENSG00000156052	13616.2	-0.640847	0.0783998	-8.1741	2.98094e-16	3.82174e-15	GNAQ	G protein subunit alpha q [Source:HGNC Symbol;Acc:HGNC:4390]	13.4901	13.3271	13.256	13.4254	14.0989	13.9728	14.0742	13.9197
1211	ENSG00000147224	2488.29	1.2233	0.149673	8.17319	3.00337e-16	3.84733e-15	PRPS1	phosphoribosyl pyrophosphate synthetase 1 [Source:HGNC Symbol;Acc:HGNC:9462]	11.8477	11.7203	11.6821	11.8122	10.2624	10.9243	10.1925	10.6713
1212	ENSG00000213626	95.3008	8.73417	1.06873	8.17249	3.02086e-16	3.86655e-15	LBH	limb bud and heart development [Source:HGNC Symbol;Acc:HGNC:29532]	7.40948	7.2515	7.91044	7.65422	0	0	1.57852	0
1213	ENSG00000135480	7358.3	1.05003	0.12856	8.16758	3.14648e-16	4.02404e-15	KRT7	keratin 7 [Source:HGNC Symbol;Acc:HGNC:6445]	13.0473	13.2144	13.3937	13.4209	12.1112	12.5383	11.9177	12.2684
1214	ENSG00000176542	2149.7	-1.34888	0.165177	-8.16625	3.18119e-16	4.06509e-15	USF3	upstream transcription factor family member 3 [Source:HGNC Symbol;Acc:HGNC:30494]	10.5276	10.4316	9.84049	10.0753	11.88	11.4605	11.672	11.2891
1215	ENSG00000169715	75.4136	9.11911	1.11721	8.16241	3.2841e-16	4.19315e-15	MT1E	metallothionein 1E [Source:HGNC Symbol;Acc:HGNC:7397]	7.21805	7.10602	7.83463	6.51405	0	0	0.995173	0
1216	ENSG00000067057	45356.6	0.542749	0.0665335	8.15754	3.41917e-16	4.35847e-15	PFKP	phosphofructokinase, platelet [Source:HGNC Symbol;Acc:HGNC:8878]	15.6502	15.7373	15.7244	15.7463	15.1644	15.1488	15.2895	15.0786
1217	ENSG00000261745	227.02	-2.59894	0.318589	-8.15764	3.41643e-16	4.35847e-15	AL512347.1		6.16663	5.23032	5.91499	6.51405	8.69318	8.56815	9.00437	8.00018
1218	ENSG00000130176	58.8291	6.69281	0.820881	8.1532	3.54415e-16	4.51408e-15	CNN1	calponin 1 [Source:HGNC Symbol;Acc:HGNC:2155]	7.27704	6.30921	6.57054	7.13466	0	2.22505	0.995173	0
1219	ENSG00000198087	13026.6	-0.647233	0.0794114	-8.15038	3.62791e-16	4.61699e-15	CD2AP	CD2 associated protein [Source:HGNC Symbol;Acc:HGNC:14258]	13.421	13.3381	13.1177	13.3448	14.0106	13.9611	13.9564	13.8972
1220	ENSG00000118193	14053	-0.694297	0.0852174	-8.14737	3.71924e-16	4.72935e-15	KIF14	kinesin family member 14 [Source:HGNC Symbol;Acc:HGNC:19181]	13.537	13.4591	13.1988	13.3438	14.1198	14.1564	14.0342	14.0228
1221	ENSG00000111605	9023.67	-0.526509	0.0646799	-8.14024	3.94509e-16	5.01246e-15	CPSF6	cleavage and polyadenylation specific factor 6 [Source:HGNC Symbol;Acc:HGNC:13871]	12.869	12.8936	12.7661	12.8779	13.3646	13.4363	13.3629	13.3507
1222	ENSG00000188185	718.815	1.13091	0.138933	8.13993	3.9551e-16	5.02107e-15	LINC00265	long intergenic non-protein coding RNA 265 [Source:HGNC Symbol;Acc:HGNC:28019]	10.0153	9.9644	10.05	9.74448	8.82506	8.98137	8.76843	8.68502
1223	ENSG00000119787	6545.64	-0.627997	0.0771572	-8.13919	3.97925e-16	5.04762e-15	ATL2	atlastin GTPase 2 [Source:HGNC Symbol;Acc:HGNC:24047]	12.4072	12.4205	12.2367	12.2399	13.0205	12.9523	12.9541	12.8965
1224	ENSG00000167971	490.241	1.64741	0.202455	8.13718	4.04584e-16	5.12791e-15	CASKIN1	CASK interacting protein 1 [Source:HGNC Symbol;Acc:HGNC:20879]	9.3601	9.81356	9.45504	9.48838	7.48255	8.18659	7.69774	8.10319
1225	ENSG00000223396	518.35	1.6126	0.198217	8.13555	4.10056e-16	5.19304e-15	RPS10P7	ribosomal protein S10 pseudogene 7 [Source:HGNC Symbol;Acc:HGNC:36423]	9.63725	9.59728	9.72309	9.47648	7.41717	8.11667	8.31229	8.02226
1226	ENSG00000085511	3671.39	-1.02704	0.12626	-8.13428	4.14386e-16	5.24361e-15	MAP3K4	mitogen-activated protein kinase kinase kinase 4 [Source:HGNC Symbol;Acc:HGNC:6856]	11.4271	11.2746	11.1083	11.1263	12.0924	12.5125	12.0103	12.3907
1227	ENSG00000158062	2705.39	1.33184	0.163785	8.13164	4.23511e-16	5.35473e-15	UBXN11	UBX domain protein 11 [Source:HGNC Symbol;Acc:HGNC:30600]	11.8477	11.8203	12.1984	11.7703	10.2141	10.8299	10.2618	10.9072
1228	ENSG00000181744	2285.47	-1.0952	0.134721	-8.12936	4.31553e-16	5.45198e-15	C3orf58	chromosome 3 open reading frame 58 [Source:HGNC Symbol;Acc:HGNC:28490]	10.427	10.606	10.5138	10.4874	11.9081	11.2942	11.7114	11.4258
1229	ENSG00000148737	7056.65	-0.867513	0.106725	-8.12848	4.34724e-16	5.4876e-15	TCF7L2	transcription factor 7 like 2 [Source:HGNC Symbol;Acc:HGNC:11641]	12.4194	12.3414	12.1998	12.174	12.9462	13.2981	13.005	13.3281
1230	ENSG00000139880	1173.8	1.86022	0.228889	8.12717	4.39437e-16	5.5426e-15	CDH24	cadherin 24 [Source:HGNC Symbol;Acc:HGNC:14265]	10.7552	10.8532	11.0501	10.7042	8.23045	9.52186	8.56021	9.27251
1231	ENSG00000121210	555.434	1.70827	0.210251	8.1249	4.47744e-16	5.63824e-15	TMEM131L	transmembrane 131 like [Source:HGNC Symbol;Acc:HGNC:29146]	9.82883	9.68589	9.67648	9.73951	8.12975	8.52562	7.59029	7.67186
1232	ENSG00000164512	123.698	3.36164	0.413891	8.12203	4.58437e-16	5.76824e-15	ANKRD55	ankyrin repeat domain 55 [Source:HGNC Symbol;Acc:HGNC:25681]	7.8666	7.6392	7.8557	7.91723	4.28456	2.89369	4.84865	5.15952
1233	ENSG00000116030	12298.7	0.486297	0.0598804	8.12115	4.61797e-16	5.80582e-15	SUMO1	small ubiquitin-like modifier 1 [Source:HGNC Symbol;Acc:HGNC:12502]	13.8283	13.7417	13.8361	13.8282	13.3609	13.3056	13.2878	13.3358
1234	ENSG00000197930	12125.6	-0.515409	0.0634919	-8.11771	4.75062e-16	5.96777e-15	ERO1A	endoplasmic reticulum oxidoreductase 1 alpha [Source:HGNC Symbol;Acc:HGNC:13280]	13.3094	13.3537	13.2008	13.273	13.8391	13.7739	13.813	13.7758
1235	ENSG00000105767	351.945	1.54559	0.19051	8.11292	4.94169e-16	6.2028e-15	CADM4	cell adhesion molecule 4 [Source:HGNC Symbol;Acc:HGNC:30825]	9.07108	9.15737	8.77359	9.11676	7.35646	7.45594	7.37409	7.75858
1236	ENSG00000164597	2048.91	-0.840852	0.103662	-8.11149	5.00025e-16	6.27125e-15	COG5	component of oligomeric golgi complex 5 [Source:HGNC Symbol;Acc:HGNC:14857]	10.4769	10.6099	10.5182	10.4735	11.54	11.2177	11.3992	11.2661
1237	ENSG00000175348	2559.54	-0.766056	0.0944807	-8.10807	5.14287e-16	6.44493e-15	TMEM9B	TMEM9 domain family member B [Source:HGNC Symbol;Acc:HGNC:1168]	10.7099	10.9146	10.8642	11.0461	11.6874	11.6498	11.6672	11.6153
1238	ENSG00000163975	652.302	1.17864	0.145369	8.10793	5.14909e-16	6.44754e-15	MELTF	melanotransferrin [Source:HGNC Symbol;Acc:HGNC:7037]	9.79693	9.85481	9.78298	9.85575	8.6653	8.90046	8.51392	8.46736
1239	ENSG00000174307	34865.8	-0.65601	0.0809796	-8.10093	5.45391e-16	6.82375e-15	PHLDA3	pleckstrin homology like domain family A member 3 [Source:HGNC Symbol;Acc:HGNC:8934]	14.5801	14.7224	14.7587	14.826	15.208	15.4406	15.4272	15.4337
1240	ENSG00000196204	2061.72	0.797373	0.0984615	8.09832	5.57232e-16	6.9663e-15	RNF216P1	ring finger protein 216 pseudogene 1 [Source:HGNC Symbol;Acc:HGNC:33610]	11.3781	11.3353	11.3447	11.3599	10.4311	10.6933	10.4312	10.653
1241	ENSG00000110446	415.655	1.44637	0.178617	8.09759	5.60609e-16	7.00289e-15	SLC15A3	solute carrier family 15 member 3 [Source:HGNC Symbol;Acc:HGNC:18068]	9.08765	9.27387	9.29197	9.3344	7.78282	7.75491	8.09889	7.54951
1242	ENSG00000087191	11425.1	0.630838	0.077965	8.09129	5.90342e-16	7.36839e-15	PSMC5	proteasome 26S subunit, ATPase 5 [Source:HGNC Symbol;Acc:HGNC:9552]	13.7374	13.6737	13.8868	13.7383	13.1878	13.1865	13.1461	12.9929
1243	ENSG00000163904	4450.55	-0.650885	0.0804454	-8.09101	5.91719e-16	7.37967e-15	SENP2	SUMO1/sentrin/SMT3 specific peptidase 2 [Source:HGNC Symbol;Acc:HGNC:23116]	11.8157	11.7176	11.6756	11.8189	12.4738	12.481	12.3711	12.3028
1244	ENSG00000061987	3887.53	-0.904387	0.111787	-8.0903	5.95199e-16	7.41713e-15	MON2	MON2 homolog, regulator of endosome-to-Golgi trafficking [Source:HGNC Symbol;Acc:HGNC:29177]	11.5814	11.4661	11.305	11.2361	12.2706	12.4487	12.0728	12.4076
1245	ENSG00000187764	3420.79	-0.660801	0.0816871	-8.08942	5.99497e-16	7.46472e-15	SEMA4D	semaphorin 4D [Source:HGNC Symbol;Acc:HGNC:10732]	11.4945	11.2599	11.3857	11.342	12.071	11.9919	12.0103	12.058
1246	ENSG00000107938	2029.66	-1.04494	0.129257	-8.08424	6.25538e-16	7.78275e-15	EDRF1	erythroid differentiation regulatory factor 1 [Source:HGNC Symbol;Acc:HGNC:24640]	10.3563	10.3952	10.3953	10.3442	11.6762	11.1976	11.5602	11.1676
1247	ENSG00000206260	50.086	9.25256	1.14529	8.07882	6.53948e-16	8.12973e-15	PRR23A	proline rich 23A [Source:HGNC Symbol;Acc:HGNC:37172]	7.02507	5.96796	6.55344	6.88172	0	0	0	0
1248	ENSG00000145819	2782.25	0.756316	0.093625	8.07814	6.57628e-16	8.16896e-15	ARHGAP26	Rho GTPase activating protein 26 [Source:HGNC Symbol;Acc:HGNC:17073]	11.8128	11.7621	11.8282	11.679	10.877	11.1685	10.9547	11.0452
1249	ENSG00000019169	139.435	2.39786	0.296837	8.07803	6.58225e-16	8.16985e-15	MARCO	macrophage receptor with collagenous structure [Source:HGNC Symbol;Acc:HGNC:6895]	7.99864	7.5616	7.94362	7.96907	5.17857	5.94584	5.44998	5.33909
1250	ENSG00000094804	9893.11	0.532786	0.0659678	8.07645	6.66788e-16	8.26956e-15	CDC6	cell division cycle 6 [Source:HGNC Symbol;Acc:HGNC:1744]	13.5167	13.5577	13.4808	13.5007	13.0692	12.9927	12.9588	12.9003
1251	ENSG00000143195	235.01	2.5697	0.318482	8.06859	7.11145e-16	8.81265e-15	ILDR2	immunoglobulin like domain containing receptor 2 [Source:HGNC Symbol;Acc:HGNC:18131]	8.249	8.72372	8.90069	8.67511	6.37292	6.23695	4.89754	6.43085
1252	ENSG00000174136	2553.74	-0.918459	0.113884	-8.06484	7.33314e-16	9.08016e-15	RGMB	repulsive guidance molecule family member b [Source:HGNC Symbol;Acc:HGNC:26896]	10.7727	11.0322	10.6567	10.6567	11.8135	11.6448	11.7937	11.5575
1253	ENSG00000120896	2064.01	0.986711	0.122393	8.06184	7.51567e-16	9.29878e-15	SORBS3	sorbin and SH3 domain containing 3 [Source:HGNC Symbol;Acc:HGNC:30907]	11.2448	11.4479	11.3947	11.5815	10.2406	10.6804	10.3313	10.4546
1254	ENSG00000100097	956.877	1.52755	0.189547	8.05897	7.69387e-16	9.5117e-15	LGALS1	galectin 1 [Source:HGNC Symbol;Acc:HGNC:6561]	10.3658	10.304	10.5985	10.6022	8.81381	8.51116	8.8421	9.45237
1255	ENSG00000110911	13487.7	-0.833471	0.103601	-8.04504	8.62198e-16	1.06506e-14	SLC11A2	solute carrier family 11 member 2 [Source:HGNC Symbol;Acc:HGNC:10908]	13.2109	13.3809	13.0568	13.3047	14.2291	13.9362	14.2214	13.8862
1256	ENSG00000102580	7441.06	-0.857072	0.106554	-8.04358	8.72526e-16	1.07697e-14	DNAJC3	DnaJ heat shock protein family (Hsp40) member C3 [Source:HGNC Symbol;Acc:HGNC:9439]	12.5214	12.3624	12.2189	12.3626	13.3959	13.0943	13.3686	13.0114
1257	ENSG00000060762	1557.97	-1.55807	0.193712	-8.04323	8.7499e-16	1.07915e-14	MPC1	mitochondrial pyruvate carrier 1 [Source:HGNC Symbol;Acc:HGNC:21606]	9.74564	9.35431	9.7903	9.58012	11.4997	10.8328	11.5382	10.6565
1258	ENSG00000115652	8188.41	-0.720077	0.0895651	-8.03971	9.00542e-16	1.10979e-14	UXS1	UDP-glucuronate decarboxylase 1 [Source:HGNC Symbol;Acc:HGNC:17729]	12.7087	12.504	12.5361	12.6227	13.4051	13.2379	13.4462	13.1512
1259	ENSG00000230836	66.7411	8.94326	1.1127	8.03745	9.17267e-16	1.12951e-14	LINC01293	long intergenic non-protein coding RNA 1293 [Source:HGNC Symbol;Acc:HGNC:50362]	7.32255	7.00411	6.46479	7.3235	0	0	0.995173	0
1260	ENSG00000154832	5049.13	0.661084	0.0822659	8.03594	9.28655e-16	1.14263e-14	CXXC1	CXXC finger protein 1 [Source:HGNC Symbol;Acc:HGNC:24343]	12.5156	12.5386	12.7204	12.5967	11.9796	11.8211	12.0134	11.9151
1261	ENSG00000011523	6407.63	0.611839	0.076142	8.03551	9.31914e-16	1.14573e-14	CEP68	centrosomal protein 68 [Source:HGNC Symbol;Acc:HGNC:29076]	13.0091	12.8539	12.8115	12.9933	12.3124	12.3645	12.2612	12.2908
1262	ENSG00000089902	12056.5	-0.611022	0.0760796	-8.03135	9.64038e-16	1.18429e-14	RCOR1	REST corepressor 1 [Source:HGNC Symbol;Acc:HGNC:17441]	13.3156	13.1698	13.0766	13.3048	13.8324	13.7917	13.8033	13.8944
1263	ENSG00000110195	13024.5	0.726357	0.0904515	8.03034	9.71991e-16	1.19312e-14	FOLR1	folate receptor 1 [Source:HGNC Symbol;Acc:HGNC:3791]	13.8522	14.0377	13.9234	14.1199	13.097	13.4114	13.213	13.3029
1264	ENSG00000180438	241.455	2.56499	0.319508	8.02792	9.91409e-16	1.216e-14	TPRXL	tetrapeptide repeat homeobox like [Source:HGNC Symbol;Acc:HGNC:32178]	8.80057	8.70939	8.75875	8.49038	5.79664	6.40279	5.07808	6.75998
1265	ENSG00000100350	3720.74	0.716827	0.0893417	8.02343	1.02835e-15	1.26031e-14	FOXRED2	FAD dependent oxidoreductase domain containing 2 [Source:HGNC Symbol;Acc:HGNC:26264]	12.1819	12.1555	12.0615	12.2957	11.4816	11.5321	11.3049	11.5079
1266	ENSG00000124357	7004.52	-0.499599	0.0623201	-8.01666	1.08657e-15	1.33062e-14	NAGK	N-acetylglucosamine kinase [Source:HGNC Symbol;Acc:HGNC:17174]	12.4638	12.5355	12.5164	12.4952	13.0101	13.0382	12.9516	13.0089
1267	ENSG00000100346	402.142	-1.94237	0.242416	-8.01256	1.12341e-15	1.37466e-14	CACNA1I	calcium voltage-gated channel subunit alpha1 I [Source:HGNC Symbol;Acc:HGNC:1396]	7.69553	7.50468	7.56293	6.51405	9.12717	9.39569	9.35667	9.38241
1268	ENSG00000141279	26963.5	-0.580047	0.0724371	-8.00759	1.16983e-15	1.43033e-14	NPEPPS	aminopeptidase puromycin sensitive [Source:HGNC Symbol;Acc:HGNC:7900]	14.4772	14.4394	14.3277	14.3497	14.8655	15.081	14.9422	15.0214
1269	ENSG00000011275	4556.48	0.609523	0.0761311	8.00623	1.18276e-15	1.44501e-14	RNF216	ring finger protein 216 [Source:HGNC Symbol;Acc:HGNC:21698]	12.3396	12.4749	12.4079	12.4802	11.8709	11.8138	11.7195	11.8604
1270	ENSG00000228793	202.136	1.97815	0.247119	8.00482	1.19639e-15	1.46051e-14	AL138881.1		8.53173	8.2368	8.51564	8.00262	6.34194	6.10836	6.38276	6.60478
1271	ENSG00000130816	16704.9	-0.534537	0.0667946	-8.0027	1.21716e-15	1.4847e-14	DNMT1	DNA methyltransferase 1 [Source:HGNC Symbol;Acc:HGNC:2976]	13.6993	13.6923	13.7619	13.7887	14.2453	14.3631	14.2893	14.179
1272	ENSG00000182118	3879.07	-0.839564	0.104929	-8.00126	1.23154e-15	1.50107e-14	FAM89A	family with sequence similarity 89 member A [Source:HGNC Symbol;Acc:HGNC:25057]	11.3489	11.4371	11.3809	11.5884	12.3963	12.0531	12.425	12.221
1273	ENSG00000162344	47.3035	9.1705	1.1466	7.99798	1.2648e-15	1.54041e-14	FGF19	fibroblast growth factor 19 [Source:HGNC Symbol;Acc:HGNC:3675]	6.78607	5.96796	6.50091	6.89369	0	0	0	0
1274	ENSG00000135454	92.3412	4.493	0.56184	7.99694	1.27551e-15	1.55103e-14	B4GALNT1	beta-1,4-N-acetyl-galactosaminyltransferase 1 [Source:HGNC Symbol;Acc:HGNC:4117]	7.40948	7.78972	6.7761	7.7162	3.73615	0	3.79838	2.87117
1275	ENSG00000225760	86.1714	8.59073	1.07424	7.99703	1.2746e-15	1.55103e-14	LINC00431	long intergenic non-protein coding RNA 431 [Source:HGNC Symbol;Acc:HGNC:42766]	7.15655	7.3471	7.33182	7.81393	1.4651	0	0	0
1276	ENSG00000138081	9392.26	-0.608213	0.076061	-7.9964	1.28114e-15	1.55666e-14	FBXO11	F-box protein 11 [Source:HGNC Symbol;Acc:HGNC:13590]	12.9717	12.9052	12.7642	12.7956	13.4931	13.3663	13.5168	13.4974
1277	ENSG00000183354	2154.46	-0.780367	0.0976186	-7.99403	1.30595e-15	1.58557e-14	KIAA2026	KIAA2026 [Source:HGNC Symbol;Acc:HGNC:23378]	10.662	10.6749	10.6766	10.507	11.4017	11.5679	11.3324	11.3312
1278	ENSG00000232187	393.664	2.40453	0.300814	7.99341	1.31254e-15	1.59233e-14	FTH1P7	ferritin heavy chain 1 pseudogene 7 [Source:HGNC Symbol;Acc:HGNC:3994]	9.24367	9.75376	9.44116	8.93467	6.49059	6.90119	6.3303	7.73739
1279	ENSG00000126458	626.667	2.15884	0.270121	7.99212	1.32643e-15	1.60792e-14	RRAS	related RAS viral (r-ras) oncogene homolog [Source:HGNC Symbol;Acc:HGNC:10447]	9.78885	10.1119	9.84577	10.2154	7.61155	8.57164	6.93292	7.80006
1280	ENSG00000148120	3549.02	0.743771	0.0930896	7.98984	1.35118e-15	1.63665e-14	C9orf3	chromosome 9 open reading frame 3 [Source:HGNC Symbol;Acc:HGNC:1361]	12.2304	11.9939	12.1236	12.1142	11.4352	11.4416	11.4156	11.1911
1281	ENSG00000204580	8438.18	-0.603905	0.0756223	-7.98581	1.39605e-15	1.68969e-14	DDR1	discoidin domain receptor tyrosine kinase 1 [Source:HGNC Symbol;Acc:HGNC:2730]	12.5655	12.7688	12.7065	12.7868	13.2299	13.3415	13.3546	13.3248
1282	ENSG00000091986	231.989	3.0271	0.379111	7.98475	1.40804e-15	1.70288e-14	CCDC80	coiled-coil domain containing 80 [Source:HGNC Symbol;Acc:HGNC:30649]	8.60263	8.38833	8.99867	8.71951	6.04768	6.44904	5.03502	4.3743
1283	ENSG00000169857	1145.05	1.02363	0.12827	7.98024	1.46044e-15	1.76487e-14	AVEN	apoptosis and caspase activation inhibitor [Source:HGNC Symbol;Acc:HGNC:13509]	10.3981	10.6157	10.6697	10.64	9.42198	9.77431	9.59952	9.42612
1284	ENSG00000205642	68.5442	4.65894	0.584067	7.97673	1.50256e-15	1.81438e-14	VCX3B	variable charge, X-linked 3B [Source:HGNC Symbol;Acc:HGNC:31838]	7.27704	6.99233	7.03201	6.88172	3.53168	1.50469	3.16133	0.839616
1285	ENSG00000123843	74.3469	3.0594	0.383552	7.97649	1.50557e-15	1.81659e-14	C4BPB	complement component 4 binding protein beta [Source:HGNC Symbol;Acc:HGNC:1328]	7.13119	7.30009	6.98178	6.79502	4.07445	3.79321	4.07836	4.3183
1286	ENSG00000170581	5499.19	-0.700969	0.08799	-7.96646	1.63279e-15	1.96857e-14	STAT2	signal transducer and activator of transcription 2 [Source:HGNC Symbol;Acc:HGNC:11363]	12.0503	12.1591	12.0903	11.8079	12.7215	12.7241	12.7448	12.7433
1287	ENSG00000185920	3179.18	-0.781334	0.0980921	-7.96532	1.64798e-15	1.98536e-14	PTCH1	patched 1 [Source:HGNC Symbol;Acc:HGNC:9585]	11.1752	11.2764	10.9565	11.3316	11.9443	12.0136	12.0047	11.9289
1288	ENSG00000152332	6796.13	-0.598369	0.075142	-7.96318	1.67677e-15	2.01847e-14	UHMK1	U2AF homology motif kinase 1 [Source:HGNC Symbol;Acc:HGNC:19683]	12.454	12.3619	12.3162	12.466	13.0153	12.9703	12.9107	13.0935
1289	ENSG00000051382	7031.5	-0.884665	0.111122	-7.96119	1.70393e-15	2.04958e-14	PIK3CB	phosphatidylinositol-4,5-bisphosphate 3-kinase catalytic subunit beta [Source:HGNC Symbol;Acc:HGNC:8976]	12.4787	12.2727	12.1157	12.1908	12.9899	13.3189	12.9762	13.2992
1290	ENSG00000249550	225.185	2.27405	0.285888	7.95433	1.80106e-15	2.16475e-14	LINC01234	long intergenic non-protein coding RNA 1234 [Source:HGNC Symbol;Acc:HGNC:49757]	8.0469	8.5894	8.9108	8.51384	6.04768	5.8341	6.7586	6.34938
1291	ENSG00000174013	2515.75	-0.841448	0.105812	-7.95227	1.83128e-15	2.19938e-14	FBXO45	F-box protein 45 [Source:HGNC Symbol;Acc:HGNC:29148]	10.8689	10.7104	10.6815	10.9831	11.7632	11.5796	11.7452	11.5277
1292	ENSG00000165934	7756.99	-0.68936	0.0867239	-7.94891	1.88166e-15	2.25814e-14	CPSF2	cleavage and polyadenylation specific factor 2 [Source:HGNC Symbol;Acc:HGNC:2325]	12.6909	12.511	12.4112	12.5174	13.1883	13.3416	13.1015	13.2587
1293	ENSG00000166546	1506.81	0.966231	0.121598	7.94611	1.92459e-15	2.30788e-14	BEAN1	brain expressed associated with NEDD4 1 [Source:HGNC Symbol;Acc:HGNC:24160]	11.0007	11.055	11.0325	10.737	9.87442	10.1965	9.89272	9.99707
1294	ENSG00000115977	11091.4	-0.69038	0.0869197	-7.94273	1.97775e-15	2.3698e-14	AAK1	AP2 associated kinase 1 [Source:HGNC Symbol;Acc:HGNC:19679]	13.2407	12.9806	12.9689	12.9972	13.6195	13.828	13.7029	13.806
1295	ENSG00000275216	83.3311	5.42905	0.684023	7.93695	2.07212e-15	2.48097e-14	AL161431.1		7.66051	7.37459	6.95599	7.34981	0	3.69428	0	2.05599
1296	ENSG00000236404	369.896	1.74389	0.219775	7.93491	2.10646e-15	2.52015e-14	VLDLR-AS1	VLDLR antisense RNA 1 [Source:HGNC Symbol;Acc:HGNC:49621]	9.17709	9.16001	9.21252	9.07532	7.83381	7.22736	6.88523	7.54951
1297	ENSG00000108443	3587.43	-0.768122	0.0968144	-7.93397	2.12253e-15	2.53742e-14	RPS6KB1	ribosomal protein S6 kinase B1 [Source:HGNC Symbol;Acc:HGNC:10436]	11.5726	11.3698	11.21	11.3228	12.1672	12.1961	12.1699	12.031
1298	ENSG00000132824	8827.83	-0.527109	0.0664646	-7.93067	2.17961e-15	2.60366e-14	SERINC3	serine incorporator 3 [Source:HGNC Symbol;Acc:HGNC:11699]	12.8916	12.8624	12.7237	12.799	13.3464	13.3307	13.3337	13.3789
1299	ENSG00000100614	5670.7	-0.842429	0.106231	-7.93017	2.18839e-15	2.61215e-14	PPM1A	protein phosphatase, Mg2+/Mn2+ dependent 1A [Source:HGNC Symbol;Acc:HGNC:9275]	11.9432	12.0397	11.8823	12.0773	13.0285	12.6888	12.9512	12.6099
1300	ENSG00000127995	1486.06	-0.992265	0.125136	-7.92952	2.20003e-15	2.62403e-14	CASD1	CAS1 domain containing 1 [Source:HGNC Symbol;Acc:HGNC:16014]	9.99089	10.1187	9.72118	9.97605	11.1495	10.887	10.9358	10.8072
1301	ENSG00000172315	2636.82	-0.7873	0.0992941	-7.92897	2.20971e-15	2.63357e-14	TP53RK	TP53 regulating kinase [Source:HGNC Symbol;Acc:HGNC:16197]	10.9742	10.9424	10.8031	10.9483	11.8556	11.6311	11.7729	11.5427
1302	ENSG00000168067	1739.71	1.14402	0.144308	7.92766	2.23318e-15	2.6595e-14	MAP4K2	mitogen-activated protein kinase kinase kinase kinase 2 [Source:HGNC Symbol;Acc:HGNC:6864]	11.2441	11.0782	11.3234	11.2507	9.80938	10.325	9.80091	10.3068
1303	ENSG00000138640	2204.39	-0.99858	0.125968	-7.92723	2.24094e-15	2.6667e-14	FAM13A	family with sequence similarity 13 member A [Source:HGNC Symbol;Acc:HGNC:19367]	10.5264	10.7398	10.3953	10.403	11.6361	11.4195	11.7072	11.2832
1304	ENSG00000237596	63.3042	7.56014	0.953834	7.92605	2.26224e-15	2.68999e-14	AL138828.1		7.41999	7.13845	6.92973	6.20377	0.911048	0	0.995173	0.839616
1305	ENSG00000173542	9740.22	-0.831245	0.104891	-7.92483	2.28461e-15	2.71452e-14	MOB1B	MOB kinase activator 1B [Source:HGNC Symbol;Acc:HGNC:29801]	12.9929	12.7341	12.5391	12.7988	13.7543	13.5329	13.6633	13.4567
1306	ENSG00000196235	13544.7	0.51585	0.0650944	7.92463	2.28822e-15	2.71673e-14	SUPT5H	SPT5 homolog, DSIF elongation factor subunit [Source:HGNC Symbol;Acc:HGNC:11469]	13.9036	13.893	14.0496	13.99	13.4279	13.4873	13.4455	13.4173
1307	ENSG00000164830	2186.72	-0.951238	0.120097	-7.92061	2.36341e-15	2.80388e-14	OXR1	oxidation resistance 1 [Source:HGNC Symbol;Acc:HGNC:15822]	10.56	10.4778	10.4904	10.6373	11.7441	11.2567	11.5597	11.3658
1308	ENSG00000143217	2303.31	-1.02466	0.129393	-7.91894	2.39551e-15	2.83979e-14	NECTIN4	nectin cell adhesion molecule 4 [Source:HGNC Symbol;Acc:HGNC:19688]	10.6653	10.5856	10.4505	10.5671	11.3467	11.8211	11.3692	11.7687
1309	ENSG00000122224	263.465	6.33511	0.800299	7.91593	2.45418e-15	2.90713e-14	LY9	lymphocyte antigen 9 [Source:HGNC Symbol;Acc:HGNC:6730]	9.36826	8.50486	9.06953	9.03536	1.86443	0	3.16133	4.00017
1310	ENSG00000135535	37993.3	-0.742427	0.0938006	-7.91495	2.47357e-15	2.92787e-14	CD164	CD164 molecule [Source:HGNC Symbol;Acc:HGNC:1632]	14.8731	14.7815	14.7079	14.8127	15.7054	15.3538	15.6768	15.3768
1311	ENSG00000162735	3759.84	-0.707523	0.0894179	-7.91255	2.52178e-15	2.98267e-14	PEX19	peroxisomal biogenesis factor 19 [Source:HGNC Symbol;Acc:HGNC:9713]	11.4587	11.521	11.4483	11.4913	12.2869	12.2439	12.2192	11.9817
1312	ENSG00000112983	8065.14	-0.546968	0.0692077	-7.90328	2.71652e-15	3.21056e-14	BRD8	bromodomain containing 8 [Source:HGNC Symbol;Acc:HGNC:19874]	12.7379	12.614	12.7406	12.6162	13.1936	13.2128	13.2958	13.1965
1313	ENSG00000106608	1014.25	1.51521	0.191743	7.90227	2.73862e-15	3.23423e-14	URGCP	upregulator of cell proliferation [Source:HGNC Symbol;Acc:HGNC:30890]	10.5553	10.33	10.6366	10.6725	8.88001	9.42298	8.43744	9.2333
1314	ENSG00000172053	27699.9	-0.48425	0.0613372	-7.89488	2.90602e-15	3.42933e-14	QARS	glutaminyl-tRNA synthetase [Source:HGNC Symbol;Acc:HGNC:9751]	14.434	14.528	14.473	14.5434	14.9957	15.0118	15.0102	14.8974
1315	ENSG00000135185	1957.95	-0.894196	0.113281	-7.89361	2.93566e-15	3.46168e-14	TMEM243	transmembrane protein 243 [Source:HGNC Symbol;Acc:HGNC:21707]	10.2004	10.3555	10.5933	10.5021	11.3379	11.2518	11.4426	11.2163
1316	ENSG00000271303	240.23	2.30029	0.291447	7.89265	2.95847e-15	3.48594e-14	SRXN1	sulfiredoxin 1 [Source:HGNC Symbol;Acc:HGNC:16132]	8.55575	8.41063	8.47989	9.04344	6.95719	5.94584	6.36549	5.91212
1317	ENSG00000132334	1181.76	-1.51557	0.19206	-7.89114	2.99446e-15	3.52568e-14	PTPRE	protein tyrosine phosphatase, receptor type E [Source:HGNC Symbol;Acc:HGNC:9669]	9.01327	9.66378	8.83854	9.38192	10.5409	11.0622	10.5001	10.9167
1318	ENSG00000102221	4406.76	-0.666667	0.0844983	-7.8897	3.02903e-15	3.56369e-14	JADE3	jade family PHD finger 3 [Source:HGNC Symbol;Acc:HGNC:22982]	11.8038	11.7802	11.6717	11.6777	12.3119	12.5314	12.31	12.4381
1319	ENSG00000100234	328.867	2.09701	0.265832	7.88847	3.0592e-15	3.59647e-14	TIMP3	TIMP metallopeptidase inhibitor 3 [Source:HGNC Symbol;Acc:HGNC:11822]	9.16465	9.24189	8.70558	9.07795	7.32512	6.95561	6.099	7.21578
1320	ENSG00000184730	2404.75	0.836467	0.106053	7.88724	3.08941e-15	3.62924e-14	APOBR	apolipoprotein B receptor [Source:HGNC Symbol;Acc:HGNC:24087]	11.458	11.4619	11.8229	11.5879	10.7142	10.7636	10.8264	10.7112
1321	ENSG00000269001	1087.77	-0.961688	0.121937	-7.88676	3.10122e-15	3.64037e-14	AC092070.2		9.40311	9.63186	9.3867	9.67161	10.5081	10.4554	10.3859	10.6041
1322	ENSG00000174358	5154.38	-0.614274	0.0779877	-7.87655	3.36546e-15	3.94758e-14	SLC6A19	solute carrier family 6 member 19 [Source:HGNC Symbol;Acc:HGNC:27960]	12.1062	12.0228	11.8746	11.9562	12.6678	12.5556	12.6055	12.5945
1323	ENSG00000116199	5579.83	-0.957363	0.121585	-7.87402	3.43426e-15	4.02524e-14	FAM20B	FAM20B, glycosaminoglycan xylosylkinase [Source:HGNC Symbol;Acc:HGNC:23017]	11.8932	11.8815	11.834	11.9476	13.1149	12.6026	13.0089	12.5831
1324	ENSG00000135046	5889.65	0.985615	0.125192	7.8728	3.46795e-15	4.06168e-14	ANXA1	annexin A1 [Source:HGNC Symbol;Acc:HGNC:533]	12.9605	12.7997	12.9539	13.0149	11.6269	12.0043	11.8033	12.2785
1325	ENSG00000125629	4056.07	-0.516695	0.0656381	-7.87188	3.49362e-15	4.08867e-14	INSIG2	insulin induced gene 2 [Source:HGNC Symbol;Acc:HGNC:20452]	11.6944	11.7172	11.7232	11.6846	12.2386	12.2163	12.2293	12.2015
1326	ENSG00000138623	3057.41	-0.807011	0.102538	-7.87039	3.53547e-15	4.13453e-14	SEMA7A	semaphorin 7A (John Milton Hagen blood group) [Source:HGNC Symbol;Acc:HGNC:10741]	10.9884	11.2794	11.0645	11.1288	11.9133	11.7463	12.0698	11.9576
1327	ENSG00000112249	13828.1	-0.76619	0.0973542	-7.87013	3.54269e-15	4.13987e-14	ASCC3	activating signal cointegrator 1 complex subunit 3 [Source:HGNC Symbol;Acc:HGNC:18697]	13.4708	13.3633	13.1229	13.3097	14.0048	14.2708	13.9376	14.1173
1328	ENSG00000237338	42.0364	9.00065	1.14393	7.86819	3.59812e-15	4.20149e-14	FTCD-AS1	FTCD antisense RNA 1 [Source:HGNC Symbol;Acc:HGNC:40243]	6.23962	6.38326	6.53614	6.46675	0	0	0	0
1329	ENSG00000076003	14736.1	0.589395	0.074944	7.86448	3.70638e-15	4.32467e-14	MCM6	minichromosome maintenance complex component 6 [Source:HGNC Symbol;Acc:HGNC:6949]	14.1773	14.1611	13.9894	14.1126	13.6006	13.5911	13.4372	13.4536
1330	ENSG00000184743	160.666	3.01989	0.384119	7.86185	3.78486e-15	4.41294e-14	ATL3	atlastin GTPase 3 [Source:HGNC Symbol;Acc:HGNC:24526]	8.2132	8.20653	7.87647	8.32784	4.68097	6.00895	3.99094	5.28168
1331	ENSG00000116698	11154	-0.468179	0.0595757	-7.85856	3.88589e-15	4.52734e-14	SMG7	SMG7, nonsense mediated mRNA decay factor [Source:HGNC Symbol;Acc:HGNC:16792]	13.2461	13.1875	13.1622	13.1726	13.6924	13.6844	13.6441	13.6201
1332	ENSG00000047346	1309.81	-1.1647	0.148371	-7.84987	4.16469e-15	4.84853e-14	FAM214A	family with sequence similarity 214 member A [Source:HGNC Symbol;Acc:HGNC:25609]	9.78276	9.67856	9.49364	9.67161	10.534	11.1085	10.6215	10.9539
1333	ENSG00000159069	20584.5	-0.789467	0.10062	-7.84599	4.29554e-15	4.99713e-14	FBXW5	F-box and WD repeat domain containing 5 [Source:HGNC Symbol;Acc:HGNC:13613]	13.6697	13.9124	13.9897	13.933	14.7303	14.5017	14.8749	14.5448
1334	ENSG00000121039	2634.35	-0.796147	0.101488	-7.84474	4.33834e-15	5.04316e-14	RDH10	retinol dehydrogenase 10 [Source:HGNC Symbol;Acc:HGNC:19975]	10.8467	11.0893	10.8502	10.8442	11.859	11.6539	11.717	11.5863
1335	ENSG00000107223	19860	0.724213	0.092321	7.84451	4.34651e-15	5.04888e-14	EDF1	endothelial differentiation related factor 1 [Source:HGNC Symbol;Acc:HGNC:3164]	14.4492	14.5001	14.7285	14.682	13.7956	13.7166	14.0102	13.9415
1336	ENSG00000177542	423.88	-1.49827	0.191031	-7.84309	4.39593e-15	5.10249e-14	SLC25A22	solute carrier family 25 member 22 [Source:HGNC Symbol;Acc:HGNC:19954]	7.91197	7.78972	7.88333	7.58945	9.35761	9.10206	9.59952	9.04127
1337	ENSG00000005810	5200.35	-0.63991	0.0815953	-7.84249	4.4171e-15	5.12324e-14	MYCBP2	MYC binding protein 2, E3 ubiquitin protein ligase [Source:HGNC Symbol;Acc:HGNC:23386]	12.1574	11.9727	11.887	11.927	12.6561	12.5943	12.6131	12.6527
1338	ENSG00000225697	1950.65	1.12719	0.14376	7.84074	4.47915e-15	5.19134e-14	SLC26A6	solute carrier family 26 member 6 [Source:HGNC Symbol;Acc:HGNC:14472]	11.1845	11.2003	11.7455	11.3409	10.3409	10.0529	10.4291	10.1888
1339	ENSG00000116209	9091.55	-0.53335	0.068034	-7.83946	4.52485e-15	5.24042e-14	TMEM59	transmembrane protein 59 [Source:HGNC Symbol;Acc:HGNC:1239]	12.7667	12.8807	12.9143	12.8711	13.4273	13.319	13.4442	13.3769
1340	ENSG00000166889	4584.23	-0.777706	0.0992237	-7.83791	4.58107e-15	5.30159e-14	PATL1	PAT1 homolog 1, processing body mRNA decay factor [Source:HGNC Symbol;Acc:HGNC:26721]	11.7532	11.8077	11.5744	11.7428	12.6345	12.4787	12.5851	12.2753
1341	ENSG00000267332	61.2357	8.81943	1.12578	7.83407	4.72312e-15	5.46192e-14	BOLA3P2	bolA family member 3 pseudogene 2 [Source:HGNC Symbol;Acc:HGNC:51441]	6.23962	7.00411	7.40987	6.89369	0	0	0.995173	0
1342	ENSG00000154928	78.7187	3.87393	0.494613	7.83224	4.79263e-15	5.53819e-14	EPHB1	EPH receptor B1 [Source:HGNC Symbol;Acc:HGNC:3392]	7.29997	6.56921	7.0443	7.70944	4.14794	2.4839	2.79907	3.76905
1343	ENSG00000125772	2214.48	-0.999055	0.12756	-7.83203	4.80056e-15	5.54325e-14	GPCPD1	glycerophosphocholine phosphodiesterase 1 [Source:HGNC Symbol;Acc:HGNC:26957]	10.5636	10.4436	10.4024	10.6897	11.7972	11.4339	11.5602	11.2689
1344	ENSG00000109381	3591.65	-0.761742	0.0972613	-7.83191	4.80503e-15	5.54429e-14	ELF2	E74 like ETS transcription factor 2 [Source:HGNC Symbol;Acc:HGNC:3317]	11.4258	11.4458	11.4661	11.1644	12.2831	12.0775	12.1044	12.0923
1345	ENSG00000198883	78.1797	3.39605	0.433726	7.82993	4.88128e-15	5.62811e-14	PNMA5	paraneoplastic Ma antigen family member 5 [Source:HGNC Symbol;Acc:HGNC:18743]	7.11835	7.62401	6.94292	6.85747	4.14794	4.34306	3.16133	3.49371
1346	ENSG00000163803	435.629	1.32498	0.169333	7.82468	5.08935e-15	5.86367e-14	PLB1	phospholipase B1 [Source:HGNC Symbol;Acc:HGNC:30041]	9.33811	9.21173	9.44348	9.12694	7.77704	8.03816	7.86074	8.14404
1347	ENSG00000039319	4038.72	-0.77564	0.0991374	-7.82389	5.12146e-15	5.89631e-14	ZFYVE16	zinc finger FYVE-type containing 16 [Source:HGNC Symbol;Acc:HGNC:20756]	11.7323	11.5713	11.3114	11.5177	12.3854	12.3007	12.338	12.2366
1348	ENSG00000171224	916.993	1.20742	0.154353	7.82248	5.17917e-15	5.95834e-14	C10orf35	chromosome 10 open reading frame 35 [Source:HGNC Symbol;Acc:HGNC:23519]	10.1836	10.3974	10.388	10.3111	9.39771	8.96554	9.24064	8.78912
1349	ENSG00000110422	3167.37	-0.682929	0.0873104	-7.82185	5.20543e-15	5.98414e-14	HIPK3	homeodomain interacting protein kinase 3 [Source:HGNC Symbol;Acc:HGNC:4915]	11.3828	11.2213	11.231	11.1483	11.9472	12.0251	11.8863	11.8586
1350	ENSG00000000419	3836.71	-0.653521	0.083571	-7.81995	5.2845e-15	6.07055e-14	DPM1	dolichyl-phosphate mannosyltransferase subunit 1, catalytic [Source:HGNC Symbol;Acc:HGNC:3005]	11.6922	11.4878	11.4905	11.4903	12.2821	12.1696	12.1464	12.1815
1351	ENSG00000235899	44.6769	9.0895	1.16244	7.81935	5.3096e-15	6.09489e-14	LINC01564	long intergenic non-protein coding RNA 1564 [Source:HGNC Symbol;Acc:HGNC:51361]	5.79909	7.00411	6.26925	6.64729	0	0	0	0
1352	ENSG00000113384	22766.6	-0.550021	0.0703541	-7.81789	5.37179e-15	6.16023e-14	GOLPH3	golgi phosphoprotein 3 [Source:HGNC Symbol;Acc:HGNC:15452]	14.2069	14.1822	14.0693	14.2308	14.7948	14.6842	14.7844	14.6242
1353	ENSG00000130052	125.654	3.66391	0.468662	7.81782	5.37443e-15	6.16023e-14	STARD8	StAR related lipid transfer domain containing 8 [Source:HGNC Symbol;Acc:HGNC:19161]	7.70415	8.38383	7.65396	7.58207	2.65133	5.2732	3.99094	4.06966
1354	ENSG00000248112	67.029	8.94813	1.14464	7.81745	5.39037e-15	6.17395e-14	AC108174.1		7.69553	6.94421	7.2279	5.88193	0	0.940216	0	0
1355	ENSG00000145241	2140.97	-0.930421	0.11903	-7.81666	5.42428e-15	6.20823e-14	CENPC	centromere protein C [Source:HGNC Symbol;Acc:HGNC:1854]	10.5117	10.6601	10.245	10.6488	11.4732	11.6151	11.3917	11.3286
1356	ENSG00000166473	2437.69	0.704932	0.0902266	7.81291	5.58828e-15	6.39123e-14	PKD1L2	polycystin 1 like 2 (gene/pseudogene) [Source:HGNC Symbol;Acc:HGNC:21715]	11.5649	11.6772	11.5643	11.4294	10.9411	10.8343	10.846	10.8027
1357	ENSG00000173914	1839.06	-1.19444	0.152887	-7.81254	5.60476e-15	6.40539e-14	RBM4B	RNA binding motif protein 4B [Source:HGNC Symbol;Acc:HGNC:28842]	10.1524	10.3486	10.1068	9.86642	11.6237	10.9792	11.4296	11.1735
1358	ENSG00000130413	81.1281	4.87083	0.623995	7.80588	5.90893e-15	6.74805e-14	STK33	serine/threonine kinase 33 [Source:HGNC Symbol;Acc:HGNC:14568]	7.67812	7.05029	7.52835	6.76926	2.43351	2.22505	3.89787	0
1359	ENSG00000242259	1203.15	-1.06571	0.136536	-7.80531	5.93546e-15	6.77339e-14	C22orf39	chromosome 22 open reading frame 39 [Source:HGNC Symbol;Acc:HGNC:27012]	9.51025	9.32877	9.79939	9.73453	10.7979	10.5775	10.7477	10.5412
1360	ENSG00000153187	55544.1	-0.440045	0.0564073	-7.80121	6.13166e-15	6.99215e-14	HNRNPU	heterogeneous nuclear ribonucleoprotein U [Source:HGNC Symbol;Acc:HGNC:5048]	15.5707	15.4849	15.4688	15.571	15.9748	15.9855	15.9531	15.9449
1361	ENSG00000113721	2446.85	0.750261	0.0961939	7.79947	6.2169e-15	7.08417e-14	PDGFRB	platelet derived growth factor receptor beta [Source:HGNC Symbol;Acc:HGNC:8804]	11.5589	11.7059	11.4615	11.5985	10.8373	10.8131	10.9626	10.7139
1362	ENSG00000179604	4642.53	-0.712511	0.0914518	-7.79112	6.64199e-15	7.56303e-14	CDC42EP4	CDC42 effector protein 4 [Source:HGNC Symbol;Acc:HGNC:17147]	11.7111	11.9813	11.6588	11.7519	12.5067	12.4425	12.5805	12.4408
1363	ENSG00000197977	2899.68	-0.807979	0.103734	-7.78894	6.75756e-15	7.689e-14	ELOVL2	ELOVL fatty acid elongase 2 [Source:HGNC Symbol;Acc:HGNC:14416]	11.0774	11.1241	10.784	11.1552	11.9388	11.8694	11.7419	11.8441
1364	ENSG00000198133	197.334	-2.94837	0.378566	-7.78826	6.79364e-15	7.72442e-14	TMEM229B	transmembrane protein 229B [Source:HGNC Symbol;Acc:HGNC:20130]	5.21098	5.89391	4.3243	6.08351	8.79963	8.00242	8.81053	7.97324
1365	ENSG00000153363	571.23	1.22818	0.157747	7.78581	6.92681e-15	7.87009e-14	LINC00467	long intergenic non-protein coding RNA 467 [Source:HGNC Symbol;Acc:HGNC:28227]	9.73516	9.61468	9.69803	9.53307	8.32061	8.58551	8.14518	8.58178
1366	ENSG00000132963	7324.23	0.852207	0.109477	7.78435	7.00698e-15	7.95538e-14	POMP	proteasome maturation protein [Source:HGNC Symbol;Acc:HGNC:20330]	13.049	13.0891	13.3463	13.3029	12.4646	12.1736	12.5406	12.1869
1367	ENSG00000059804	130444	0.785009	0.100869	7.7825	7.11071e-15	8.06726e-14	SLC2A3	solute carrier family 2 member 3 [Source:HGNC Symbol;Acc:HGNC:11007]	17.3914	17.3848	17.2333	17.3163	16.3871	16.757	16.3099	16.6872
1368	ENSG00000132437	71.3688	5.27191	0.67791	7.77672	7.44286e-15	8.43795e-14	DDC	dopa decarboxylase [Source:HGNC Symbol;Acc:HGNC:2719]	7.54045	6.99233	6.81965	7.07283	2.43351	0	0	3.38886
1369	ENSG00000111371	41288.9	-0.606789	0.0780345	-7.7759	7.49106e-15	8.48642e-14	SLC38A1	solute carrier family 38 member 1 [Source:HGNC Symbol;Acc:HGNC:13447]	15.1095	15.0163	14.8579	14.9989	15.7064	15.5883	15.6402	15.4762
1370	ENSG00000096384	149725	0.582307	0.0748872	7.77578	7.49818e-15	8.48831e-14	HSP90AB1	heat shock protein 90 alpha family class B member 1 [Source:HGNC Symbol;Acc:HGNC:5258]	17.4407	17.4031	17.4698	17.5004	16.7586	17.0276	16.775	16.9086
1371	ENSG00000170921	7812.15	-0.738407	0.0949962	-7.77302	7.66387e-15	8.66958e-14	TANC2	tetratricopeptide repeat, ankyrin repeat and coiled-coil containing 2 [Source:HGNC Symbol;Acc:HGNC:30212]	12.7119	12.4731	12.404	12.4546	13.1282	13.4078	13.1766	13.2874
1372	ENSG00000128694	679.672	-1.20377	0.155091	-7.76169	8.38032e-15	9.47317e-14	OSGEPL1	O-sialoglycoprotein endopeptidase like 1 [Source:HGNC Symbol;Acc:HGNC:23075]	8.80859	8.75543	8.51564	8.65767	9.73829	10.1506	9.71144	9.91567
1373	ENSG00000135919	416.081	2.28389	0.294501	7.75513	8.82564e-15	9.96933e-14	SERPINE2	serpin family E member 2 [Source:HGNC Symbol;Acc:HGNC:8951]	9.24071	9.59728	9.44116	9.42998	7.30116	6.9977	7.79773	6.00374
1374	ENSG00000132109	1141.57	0.83923	0.108218	7.75496	8.83708e-15	9.97502e-14	TRIM21	tripartite motif containing 21 [Source:HGNC Symbol;Acc:HGNC:11312]	10.4957	10.6109	10.4459	10.5118	9.79372	9.63288	9.57154	9.70663
1375	ENSG00000125107	28722.8	-0.518002	0.0668004	-7.75448	8.87079e-15	1.00058e-13	CNOT1	CCR4-NOT transcription complex subunit 1 [Source:HGNC Symbol;Acc:HGNC:7877]	14.5705	14.6039	14.4755	14.4561	15.0624	15.1061	15.0571	14.9533
1376	ENSG00000188994	11262.8	0.534363	0.06897	7.74776	9.35272e-15	1.05418e-13	ZNF292	zinc finger protein 292 [Source:HGNC Symbol;Acc:HGNC:18410]	13.8137	13.5867	13.7098	13.6888	13.1738	13.1625	13.1635	13.1704
1377	ENSG00000205364	42.2931	9.00794	1.16285	7.74641	9.45295e-15	1.0647e-13	MT1M	metallothionein 1M [Source:HGNC Symbol;Acc:HGNC:14296]	6.95455	6.45368	6.01828	6.04108	0	0	0	0
1378	ENSG00000277258	3168.7	0.646373	0.0834493	7.7457	9.50583e-15	1.06989e-13	PCGF2	polycomb group ring finger 2 [Source:HGNC Symbol;Acc:HGNC:12929]	11.8535	12.0336	11.9111	11.8641	11.2655	11.2659	11.1925	11.3558
1379	ENSG00000187164	8763.67	0.531119	0.0685768	7.74488	9.56751e-15	1.07605e-13	SHTN1	shootin 1 [Source:HGNC Symbol;Acc:HGNC:29319]	13.3774	13.2705	13.3895	13.3146	12.8108	12.8097	12.7223	12.8829
1380	ENSG00000136883	220.801	1.78019	0.229903	7.74321	9.6941e-15	1.0895e-13	KIF12	kinesin family member 12 [Source:HGNC Symbol;Acc:HGNC:21495]	8.41577	8.47976	8.47536	8.31454	6.46206	6.59331	6.43339	7.0278
1381	ENSG00000109625	293.431	-1.82396	0.235645	-7.74027	9.92049e-15	1.11334e-13	CPZ	carboxypeptidase Z [Source:HGNC Symbol;Acc:HGNC:2333]	7.34478	6.50433	7.01961	7.11435	8.54123	9.04046	8.77171	8.95897
1382	ENSG00000111348	1713.63	1.1278	0.145705	7.74034	9.91486e-15	1.11334e-13	ARHGDIB	Rho GDP dissociation inhibitor beta [Source:HGNC Symbol;Acc:HGNC:679]	11.0233	11.025	11.486	11.2142	9.72334	10.1863	10.117	10.213
1383	ENSG00000167785	1697.28	-0.798755	0.103245	-7.73649	1.02197e-14	1.14609e-13	ZNF558	zinc finger protein 558 [Source:HGNC Symbol;Acc:HGNC:26422]	10.309	10.2764	10.274	10.2449	11.1634	10.8835	11.1876	11.0435
1384	ENSG00000182534	2997.74	0.982394	0.127106	7.72893	1.08454e-14	1.21538e-13	MXRA7	matrix remodeling associated 7 [Source:HGNC Symbol;Acc:HGNC:7541]	11.8286	11.922	11.9435	12.1263	10.8532	11.267	10.6916	11.0327
1385	ENSG00000154511	887.147	-1.22979	0.159158	-7.72685	1.10242e-14	1.23453e-13	FAM69A	family with sequence similarity 69 member A [Source:HGNC Symbol;Acc:HGNC:32213]	9.31578	9.01907	8.80282	9.03265	10.285	10.5424	10.0238	10.2274
1386	ENSG00000204054	1100.54	0.98847	0.128009	7.72186	1.14645e-14	1.28293e-13	LINC00963	long intergenic non-protein coding RNA 963 [Source:HGNC Symbol;Acc:HGNC:48716]	10.6079	10.3416	10.4825	10.6158	9.28617	9.59224	9.57343	9.63681
1387	ENSG00000161800	12346.8	-0.673009	0.087177	-7.72004	1.16295e-14	1.29982e-13	RACGAP1	Rac GTPase activating protein 1 [Source:HGNC Symbol;Acc:HGNC:9804]	13.2348	13.2099	13.1811	13.2399	13.7861	14.0663	13.7118	13.9665
1388	ENSG00000163807	5940.1	-0.654437	0.0847715	-7.72001	1.16322e-14	1.29982e-13	KIAA1143	KIAA1143 [Source:HGNC Symbol;Acc:HGNC:29198]	12.2803	12.1917	12.0414	12.1672	12.9716	12.7729	12.7618	12.7907
1389	ENSG00000102038	10819.5	-0.908312	0.117724	-7.71562	1.20392e-14	1.34433e-13	SMARCA1	SWI/SNF related, matrix associated, actin dependent regulator of chromatin, subfamily a, member 1 [Source:HGNC Symbol;Acc:HGNC:11097]	12.944	13.0449	12.6346	12.8534	13.9809	13.5682	13.9446	13.5971
1390	ENSG00000162613	18347.4	-0.548885	0.0711447	-7.71504	1.2094e-14	1.34948e-13	FUBP1	far upstream element binding protein 1 [Source:HGNC Symbol;Acc:HGNC:4004]	13.9721	13.8297	13.7345	13.9049	14.4459	14.4052	14.4381	14.3565
1391	ENSG00000139631	285.865	-1.56299	0.202664	-7.71223	1.23643e-14	1.37866e-13	CSAD	cysteine sulfinic acid decarboxylase [Source:HGNC Symbol;Acc:HGNC:18966]	7.31131	7.35632	7.16176	6.86965	8.83899	8.55412	8.79125	8.76575
1392	ENSG00000253953	766.587	-0.985712	0.127829	-7.71117	1.24674e-14	1.38916e-13	PCDHGB4	protocadherin gamma subfamily B, 4 [Source:HGNC Symbol;Acc:HGNC:8711]	8.96745	9.02486	8.95703	9.08318	9.91578	9.9694	10.1727	9.90264
1393	ENSG00000020577	5624.57	0.552695	0.0716802	7.71056	1.25268e-14	1.39478e-13	SAMD4A	sterile alpha motif domain containing 4A [Source:HGNC Symbol;Acc:HGNC:23023]	12.797	12.6587	12.6321	12.7374	12.13	12.2012	12.1709	12.1171
1394	ENSG00000277972	810.2	1.42353	0.184824	7.7021	1.33848e-14	1.48925e-13	CISD3	CDGSH iron sulfur domain 3 [Source:HGNC Symbol;Acc:HGNC:27578]	9.99792	10.2269	10.0817	10.4715	8.93813	8.36604	9.11705	8.60537
1395	ENSG00000150093	49439.7	-0.746268	0.0968965	-7.70171	1.34262e-14	1.49279e-13	ITGB1	integrin subunit beta 1 [Source:HGNC Symbol;Acc:HGNC:6153]	15.2266	15.204	15.0606	15.1933	16.1303	15.806	16.0126	15.6847
1396	ENSG00000055332	7667.11	-0.595717	0.0773666	-7.69993	1.36138e-14	1.51257e-13	EIF2AK2	eukaryotic translation initiation factor 2 alpha kinase 2 [Source:HGNC Symbol;Acc:HGNC:9437]	12.6362	12.4791	12.58	12.6051	13.2514	13.1578	13.232	13.0369
1397	ENSG00000049618	5599.06	-0.55467	0.0720647	-7.69683	1.39486e-14	1.54867e-13	ARID1B	AT-rich interaction domain 1B [Source:HGNC Symbol;Acc:HGNC:18040]	12.1761	12.1836	12.0414	12.1838	12.6535	12.7576	12.6628	12.7315
1398	ENSG00000148180	1079.14	1.11695	0.145127	7.69631	1.40053e-14	1.55386e-13	GSN	gelsolin [Source:HGNC Symbol;Acc:HGNC:4620]	10.5695	10.4576	10.5476	10.5426	9.211	9.511	9.14263	9.71343
1399	ENSG00000134970	8477.9	-0.687597	0.0893877	-7.6923	1.44511e-14	1.60217e-13	TMED7	transmembrane p24 trafficking protein 7 [Source:HGNC Symbol;Acc:HGNC:24253]	12.778	12.6648	12.5014	12.7032	13.4671	13.2321	13.4377	13.2594
1400	ENSG00000104626	3036.05	-0.66178	0.0860505	-7.69061	1.46436e-14	1.62236e-13	ERI1	exoribonuclease 1 [Source:HGNC Symbol;Acc:HGNC:23994]	11.2352	11.1548	11.1601	11.2473	11.8831	11.881	11.9586	11.7132
1401	ENSG00000178950	5252.03	-0.536407	0.0697499	-7.69043	1.46637e-14	1.62343e-13	GAK	cyclin G associated kinase [Source:HGNC Symbol;Acc:HGNC:4113]	12.0911	12.0585	12.0444	12.0697	12.5069	12.5943	12.6389	12.6641
1402	ENSG00000126814	1967.37	-0.834659	0.10857	-7.68773	1.4977e-14	1.65694e-13	TRMT5	tRNA methyltransferase 5 [Source:HGNC Symbol;Acc:HGNC:23141]	10.4541	10.3323	10.3551	10.6932	11.3733	11.3342	11.2559	11.2343
1403	ENSG00000106799	5407.93	-0.638737	0.0830916	-7.68714	1.50455e-14	1.66334e-13	TGFBR1	transforming growth factor beta receptor 1 [Source:HGNC Symbol;Acc:HGNC:11772]	12.136	12.0307	11.8959	12.1122	12.7254	12.7358	12.7014	12.5732
1404	ENSG00000140795	4729.43	-0.812383	0.105747	-7.68233	1.56217e-14	1.72581e-13	MYLK3	myosin light chain kinase 3 [Source:HGNC Symbol;Acc:HGNC:29826]	11.8675	11.7733	11.6131	11.7152	12.6882	12.4012	12.7267	12.3784
1405	ENSG00000124126	2000.19	1.14506	0.14906	7.6819	1.5675e-14	1.73047e-13	PREX1	phosphatidylinositol-3,4,5-trisphosphate dependent Rac exchange factor 1 [Source:HGNC Symbol;Acc:HGNC:32594]	11.372	11.5342	11.349	11.4509	10.096	10.4908	9.86379	10.57
1406	ENSG00000013275	9817.57	0.586201	0.0763616	7.67664	1.6331e-14	1.80162e-13	PSMC4	proteasome 26S subunit, ATPase 4 [Source:HGNC Symbol;Acc:HGNC:9551]	13.4685	13.4333	13.5876	13.6021	12.9649	12.8831	13.0437	12.8556
1407	ENSG00000120686	7027.2	-0.646757	0.0842985	-7.67223	1.69033e-14	1.86343e-13	UFM1	ubiquitin fold modifier 1 [Source:HGNC Symbol;Acc:HGNC:20597]	12.4896	12.5032	12.3241	12.3535	13.0676	13.1236	12.9064	13.155
1408	ENSG00000112081	44893.2	0.588584	0.0767198	7.67186	1.69521e-14	1.86748e-13	SRSF3	serine and arginine rich splicing factor 3 [Source:HGNC Symbol;Acc:HGNC:10785]	15.6905	15.6484	15.7492	15.783	15.0886	15.1779	14.9747	15.2635
1409	ENSG00000122912	4886.88	-0.763594	0.0995927	-7.66716	1.75841e-14	1.93574e-13	SLC25A16	solute carrier family 25 member 16 [Source:HGNC Symbol;Acc:HGNC:10986]	11.6928	11.8549	11.8993	11.8376	12.6618	12.4097	12.7739	12.4726
1410	ENSG00000198231	14556.5	-0.581078	0.0757944	-7.6665	1.7675e-14	1.94437e-13	DDX42	DEAD-box helicase 42 [Source:HGNC Symbol;Acc:HGNC:18676]	13.6237	13.433	13.4634	13.5122	14.171	14.1269	14.0995	13.9576
1411	ENSG00000072135	7699.53	-0.792408	0.103398	-7.66368	1.80676e-14	1.98616e-13	PTPN18	protein tyrosine phosphatase, non-receptor type 18 [Source:HGNC Symbol;Acc:HGNC:9649]	12.5284	12.512	12.4644	12.3305	13.4127	13.0467	13.4161	13.0962
1412	ENSG00000138028	330.619	1.71766	0.224212	7.66087	1.84683e-14	2.02878e-13	CGREF1	cell growth regulator with EF-hand domain 1 [Source:HGNC Symbol;Acc:HGNC:16962]	8.81258	9.18868	8.95051	8.97748	7.71189	6.93409	7.33024	7.00137
1413	ENSG00000151208	15460.1	-0.654389	0.0854383	-7.6592	1.87092e-14	2.05379e-13	DLG5	discs large MAGUK scaffold protein 5 [Source:HGNC Symbol;Acc:HGNC:2904]	13.6316	13.6462	13.4604	13.4604	14.0991	14.319	14.0908	14.3018
1414	ENSG00000137824	2188.2	-0.664317	0.0867384	-7.65886	1.87589e-14	2.0578e-13	RMDN3	regulator of microtubule dynamics 3 [Source:HGNC Symbol;Acc:HGNC:25550]	10.7301	10.8161	10.6507	10.7034	11.4172	11.4525	11.31	11.3778
1415	ENSG00000149658	10911.9	0.514757	0.067229	7.65677	1.90674e-14	2.09017e-13	YTHDF1	YTH N6-methyladenosine RNA binding protein 1 [Source:HGNC Symbol;Acc:HGNC:15867]	13.6283	13.654	13.6806	13.6296	13.1327	13.2287	13.0275	13.1382
1416	ENSG00000100994	3052.44	0.856772	0.111913	7.65572	1.92231e-14	2.10482e-13	PYGB	glycogen phosphorylase B [Source:HGNC Symbol;Acc:HGNC:9723]	11.8946	11.9626	11.9211	11.9869	11.3006	10.8131	11.1943	10.9852
1417	ENSG00000172969	41.6178	8.98589	1.17375	7.65569	1.92281e-14	2.10482e-13	FRG2C	FSHD region gene 2 family member C [Source:HGNC Symbol;Acc:HGNC:33626]	6.57663	5.52014	6.35067	6.83281	0	0	0	0
1418	ENSG00000188612	15137.1	0.453171	0.059213	7.65323	1.95989e-14	2.14391e-13	SUMO2	small ubiquitin-like modifier 2 [Source:HGNC Symbol;Acc:HGNC:11125]	14.0647	14.0839	14.0771	14.1516	13.6961	13.6279	13.6414	13.5994
1419	ENSG00000101197	167.704	3.17945	0.415579	7.65066	1.99958e-14	2.18579e-13	BIRC7	baculoviral IAP repeat containing 7 [Source:HGNC Symbol;Acc:HGNC:13702]	8.52201	7.8756	8.39127	8.09883	4.95112	6.06942	3.69152	4.71515
1420	ENSG00000185721	5377.92	-0.658674	0.0860958	-7.65048	2.00232e-14	2.18724e-13	DRG1	developmentally regulated GTP binding protein 1 [Source:HGNC Symbol;Acc:HGNC:3029]	12.013	11.9611	12.0955	12.0333	12.8051	12.6254	12.7686	12.524
1421	ENSG00000142279	675.151	1.41612	0.185148	7.64863	2.03134e-14	2.21739e-13	WTIP	WT1 interacting protein [Source:HGNC Symbol;Acc:HGNC:20964]	9.96959	9.97342	10.0239	9.79002	8.4461	8.60266	8.02379	8.89819
1422	ENSG00000109586	6563.04	-0.688588	0.0900301	-7.64842	2.03463e-14	2.21943e-13	GALNT7	polypeptide N-acetylgalactosaminyltransferase 7 [Source:HGNC Symbol;Acc:HGNC:4129]	12.4676	12.3147	12.1084	12.2687	13.0256	13.0575	12.9473	12.8998
1423	ENSG00000136868	11256.9	-0.636543	0.0832385	-7.64722	2.05365e-14	2.2386e-13	SLC31A1	solute carrier family 31 member 1 [Source:HGNC Symbol;Acc:HGNC:11016]	13.1796	13.1078	12.9553	13.1686	13.8487	13.6422	13.8153	13.6499
1424	ENSG00000167191	680.751	1.25664	0.16436	7.64562	2.07933e-14	2.26501e-13	GPRC5B	G protein-coupled receptor class C group 5 member B [Source:HGNC Symbol;Acc:HGNC:13308]	10.0326	9.83351	9.71734	10.0258	8.41667	8.7361	8.46609	8.93123
1425	ENSG00000168005	1586.13	1.21368	0.158848	7.64055	2.16293e-14	2.35443e-13	C11orf84	chromosome 11 open reading frame 84 [Source:HGNC Symbol;Acc:HGNC:25115]	10.7152	11.201	11.2844	11.192	10.175	9.90864	9.91218	9.54525
1426	ENSG00000162736	7312.91	-0.632871	0.0828448	-7.63923	2.18516e-14	2.37697e-13	NCSTN	nicastrin [Source:HGNC Symbol;Acc:HGNC:17091]	12.5174	12.5802	12.4922	12.3426	13.096	13.2379	13.0061	13.1239
1427	ENSG00000129636	5164.34	-0.663196	0.0868293	-7.63793	2.20747e-14	2.39957e-13	ITFG1	integrin alpha FG-GAP repeat containing 1 [Source:HGNC Symbol;Acc:HGNC:30697]	11.917	12.0831	11.8331	12.0153	12.5861	12.7607	12.5526	12.6056
1428	ENSG00000152382	1705.64	-0.741471	0.0970815	-7.63761	2.2129e-14	2.40379e-13	TADA1	transcriptional adaptor 1 [Source:HGNC Symbol;Acc:HGNC:30631]	10.4231	10.3194	10.2222	10.3067	11.1556	11.0928	10.9726	11.013
1429	ENSG00000154803	2611.56	0.624947	0.0818332	7.63684	2.22616e-14	2.4165e-13	FLCN	folliculin [Source:HGNC Symbol;Acc:HGNC:27310]	11.5761	11.6498	11.6776	11.6144	11.0755	10.9106	11.0477	10.9824
1430	ENSG00000137261	49.7974	5.97118	0.781916	7.6366	2.23038e-14	2.4194e-13	KIAA0319	KIAA0319 [Source:HGNC Symbol;Acc:HGNC:21580]	6.76974	6.69083	6.33074	6.6891	2.65133	0	0.995173	0
1431	ENSG00000166086	9784.89	-0.828089	0.108464	-7.63472	2.26306e-14	2.45315e-13	JAM3	junctional adhesion molecule 3 [Source:HGNC Symbol;Acc:HGNC:15532]	12.8402	12.834	12.7156	12.7418	13.3807	13.8037	13.4102	13.7962
1432	ENSG00000105605	59.4267	7.05266	0.924057	7.63228	2.30637e-14	2.49835e-13	CACNG7	calcium voltage-gated channel auxiliary subunit gamma 7 [Source:HGNC Symbol;Acc:HGNC:13626]	6.99727	5.70473	7.41934	6.9635	2.17685	0	0	0
1433	ENSG00000026025	51.6587	8.57256	1.12326	7.63187	2.31369e-14	2.50454e-13	VIM	vimentin [Source:HGNC Symbol;Acc:HGNC:12692]	7.02507	6.6313	6.51863	6.57479	0.911048	0	0	0
1434	ENSG00000023839	187.096	1.79883	0.235704	7.63173	2.31624e-14	2.50556e-13	ABCC2	ATP binding cassette subfamily C member 2 [Source:HGNC Symbol;Acc:HGNC:53]	8.26657	8.00435	8.08714	8.36701	6.40325	6.56558	6.16039	6.444
1435	ENSG00000135625	43.072	9.03584	1.18401	7.63153	2.3199e-14	2.50604e-13	EGR4	early growth response 4 [Source:HGNC Symbol;Acc:HGNC:3241]	5.73321	7.00411	6.81965	5.75644	0	0	0	0
1436	ENSG00000236013	37.5086	8.83578	1.1578	7.63154	2.31973e-14	2.50604e-13	AL138737.1		6.28631	6.06114	6.35067	6.27872	0	0	0	0
1437	ENSG00000124177	6447.82	-0.74367	0.0974939	-7.62786	2.38678e-14	2.5765e-13	CHD6	chromodomain helicase DNA binding protein 6 [Source:HGNC Symbol;Acc:HGNC:19057]	12.3007	12.3227	12.0425	12.2597	13.0666	13.0155	13.0556	12.758
1438	ENSG00000141505	82.2725	4.44618	0.582908	7.62758	2.39192e-14	2.58026e-13	ASGR1	asialoglycoprotein receptor 1 [Source:HGNC Symbol;Acc:HGNC:742]	7.36667	7.43676	7.53707	6.76926	2.65133	0	4.07836	3.15312
1439	ENSG00000100012	58.9348	8.76342	1.14915	7.626	2.42158e-14	2.61045e-13	SEC14L3	SEC14 like lipid binding 3 [Source:HGNC Symbol;Acc:HGNC:18655]	6.51915	6.8689	7.63783	6.06245	0.911048	0	0	0
1440	ENSG00000166313	50.512	5.85004	0.767163	7.62556	2.42984e-14	2.61754e-13	APBB1	amyloid beta precursor protein binding family B member 1 [Source:HGNC Symbol;Acc:HGNC:581]	5.76652	6.64642	7.12751	6.74303	0.911048	0.940216	0	2.52041
1441	ENSG00000145833	12782	-0.544329	0.0714345	-7.61997	2.53729e-14	2.72951e-13	DDX46	DEAD-box helicase 46 [Source:HGNC Symbol;Acc:HGNC:18681]	13.3915	13.309	13.3302	13.3454	13.8489	13.9701	13.7621	13.9627
1442	ENSG00000166444	424.491	1.97576	0.259285	7.62002	2.53639e-14	2.72951e-13	ST5	suppression of tumorigenicity 5 [Source:HGNC Symbol;Acc:HGNC:11350]	9.36826	9.72912	9.1485	9.31004	7.20113	8.01785	6.73189	7.48739
1443	ENSG00000100591	13858.5	0.503891	0.0661371	7.61889	2.55874e-14	2.75069e-13	AHSA1	activator of HSP90 ATPase activity 1 [Source:HGNC Symbol;Acc:HGNC:1189]	13.9401	13.9329	14.025	14.0526	13.5083	13.4062	13.5495	13.4715
1444	ENSG00000091128	592.966	-1.4039	0.184451	-7.6112	2.71557e-14	2.91727e-13	LAMB4	laminin subunit beta 4 [Source:HGNC Symbol;Acc:HGNC:6491]	8.52201	8.49654	7.90371	8.39675	9.83603	9.885	9.42497	9.81304
1445	ENSG00000124092	53.9383	7.33531	0.963867	7.61029	2.73476e-14	2.93586e-13	CTCFL	CCCTC-binding factor like [Source:HGNC Symbol;Acc:HGNC:16234]	6.61372	6.40119	6.46479	7.34109	0.911048	0.940216	0	0.839616
1446	ENSG00000123983	14738.8	0.630174	0.0828373	7.60737	2.79738e-14	3.00102e-13	ACSL3	acyl-CoA synthetase long chain family member 3 [Source:HGNC Symbol;Acc:HGNC:3570]	14.155	14.1593	13.9834	14.206	13.4102	13.6559	13.4116	13.501
1447	ENSG00000197102	28627.1	0.501663	0.0659533	7.60633	2.81987e-14	3.02307e-13	DYNC1H1	dynein cytoplasmic 1 heavy chain 1 [Source:HGNC Symbol;Acc:HGNC:2961]	15.1162	15.0035	14.9929	15.0211	14.4703	14.637	14.4962	14.5213
1448	ENSG00000071205	6332.11	0.604989	0.0795893	7.60138	2.92986e-14	3.13882e-13	ARHGAP10	Rho GTPase activating protein 10 [Source:HGNC Symbol;Acc:HGNC:26099]	12.9481	12.9193	12.8227	12.9055	12.1374	12.3822	12.3605	12.2867
1449	ENSG00000164056	722.789	-0.980014	0.128948	-7.60007	2.95965e-14	3.16856e-13	SPRY1	sprouty RTK signaling antagonist 1 [Source:HGNC Symbol;Acc:HGNC:11269]	9.09751	8.94765	8.81003	8.84503	9.85261	9.87515	9.92108	9.97573
1450	ENSG00000130522	14087.7	0.837229	0.110197	7.59754	3.01822e-14	3.22904e-13	JUND	JunD proto-oncogene, AP-1 transcription factor subunit [Source:HGNC Symbol;Acc:HGNC:6206]	13.8907	14.1701	14.3023	14.1701	13.2151	13.0869	13.5283	13.3478
1451	ENSG00000164180	2593.61	-0.595354	0.07837	-7.59671	3.03749e-14	3.24742e-13	TMEM161B	transmembrane protein 161B [Source:HGNC Symbol;Acc:HGNC:28483]	11.054	10.9569	11.069	10.9704	11.6309	11.5839	11.6396	11.5777
1452	ENSG00000104783	1907.76	-0.957808	0.126105	-7.5953	3.07069e-14	3.27842e-13	KCNN4	potassium calcium-activated channel subfamily N member 4 [Source:HGNC Symbol;Acc:HGNC:6293]	10.202	10.4788	10.3049	10.3659	11.2981	11.0934	11.5781	11.1799
1453	ENSG00000114982	5153.26	-0.577897	0.076086	-7.59532	3.07038e-14	3.27842e-13	KANSL3	KAT8 regulatory NSL complex subunit 3 [Source:HGNC Symbol;Acc:HGNC:25473]	12.0862	12.0764	11.9855	11.9002	12.6137	12.6485	12.5663	12.5353
1454	ENSG00000265107	1177.15	0.855755	0.112673	7.59506	3.07661e-14	3.28249e-13	GJA5	gap junction protein alpha 5 [Source:HGNC Symbol;Acc:HGNC:4279]	10.6125	10.4757	10.5891	10.5884	9.52729	9.8452	9.71315	9.74564
1455	ENSG00000171067	1618.44	-0.910812	0.119998	-7.59025	3.19291e-14	3.40424e-13	C11orf24	chromosome 11 open reading frame 24 [Source:HGNC Symbol;Acc:HGNC:1174]	10.1238	9.97042	10.2086	10.2249	11.15	10.8595	11.2155	10.9278
1456	ENSG00000130748	970.346	1.11575	0.147098	7.58506	3.32332e-14	3.54086e-13	TMEM160	transmembrane protein 160 [Source:HGNC Symbol;Acc:HGNC:26042]	10.1141	10.4349	10.5379	10.384	8.97141	9.39372	9.24538	9.396
1457	ENSG00000197566	342.39	-1.86105	0.245406	-7.58357	3.36177e-14	3.57938e-13	ZNF624	zinc finger protein 624 [Source:HGNC Symbol;Acc:HGNC:29254]	7.52106	6.91954	6.55344	7.6186	9.07631	9.15418	9.08311	8.96582
1458	ENSG00000152133	2938.81	-0.93716	0.123648	-7.57927	3.47518e-14	3.6976e-13	GPATCH11	G-patch domain containing 11 [Source:HGNC Symbol;Acc:HGNC:26768]	11.215	10.9347	10.8371	10.8972	12.1098	11.8208	12.0227	11.6659
1459	ENSG00000152952	25868.8	-0.721789	0.0952412	-7.57854	3.49473e-14	3.71586e-13	PLOD2	procollagen-lysine,2-oxoglutarate 5-dioxygenase 2 [Source:HGNC Symbol;Acc:HGNC:9082]	14.3435	14.2596	14.1355	14.2675	15.1789	14.7996	15.0615	14.8253
1460	ENSG00000251095	1212.04	-1.50581	0.198723	-7.57745	3.52425e-14	3.74469e-13	AC097478.1		9.61456	9.40851	8.81363	9.26697	11.1399	10.419	11.0286	10.5119
1461	ENSG00000196943	4150.05	-0.612661	0.0808594	-7.57686	3.54022e-14	3.7591e-13	NOP9	NOP9 nucleolar protein [Source:HGNC Symbol;Acc:HGNC:19826]	11.7672	11.6138	11.7175	11.6189	12.3398	12.2537	12.3746	12.1979
1462	ENSG00000141985	5613.84	0.679608	0.0897296	7.57396	3.62012e-14	3.84133e-13	SH3GL1	SH3 domain containing GRB2 like 1, endophilin A2 [Source:HGNC Symbol;Acc:HGNC:10830]	12.6754	12.7416	12.803	12.7968	11.9603	12.283	12.0196	12.0176
1463	ENSG00000197818	2293.65	-0.822163	0.108568	-7.5728	3.65251e-14	3.87305e-13	SLC9A8	solute carrier family 9 member A8 [Source:HGNC Symbol;Acc:HGNC:20728]	10.4731	10.8597	10.6447	10.7739	11.4923	11.5499	11.3992	11.6192
1464	ENSG00000186212	661.968	-1.21745	0.160818	-7.57037	3.72158e-14	3.94361e-13	SOWAHB	sosondowah ankyrin repeat domain family member B [Source:HGNC Symbol;Acc:HGNC:32958]	8.50731	8.41945	8.78462	8.81072	9.7052	10.0008	9.68209	10.0037
1465	ENSG00000251602	119.153	2.71584	0.358835	7.5685	3.77566e-14	3.99819e-13	AL928654.2		7.79575	7.15968	7.97606	7.74291	4.46792	4.63745	5.5141	5.22189
1466	ENSG00000121350	1300.5	-1.2305	0.162628	-7.56635	3.8385e-14	4.05922e-13	PYROXD1	pyridine nucleotide-disulphide oxidoreductase domain 1 [Source:HGNC Symbol;Acc:HGNC:26162]	9.77459	9.55985	9.68239	9.36911	11.0767	10.5939	11.0698	10.4954
1467	ENSG00000251615	288.173	1.68802	0.223095	7.56637	3.83787e-14	4.05922e-13	AC104825.2		8.37315	8.86285	8.96997	8.86036	7.40972	7.00804	6.8973	7.04515
1468	ENSG00000196781	11725.6	-0.61401	0.081175	-7.56403	3.90774e-14	4.12964e-13	TLE1	transducin like enhancer of split 1 [Source:HGNC Symbol;Acc:HGNC:11837]	13.1368	13.2055	13.119	13.2471	13.8624	13.7805	13.8997	13.6089
1469	ENSG00000092964	1908.92	0.925865	0.122421	7.56296	3.93993e-14	4.16083e-13	DPYSL2	dihydropyrimidinase like 2 [Source:HGNC Symbol;Acc:HGNC:3014]	11.4833	11.3052	11.1301	11.213	10.5177	10.3322	10.4549	10.1189
1470	ENSG00000111752	5677.6	-0.815015	0.107772	-7.56242	3.95641e-14	4.17422e-13	PHC1	polyhomeotic homolog 1 [Source:HGNC Symbol;Acc:HGNC:3182]	11.9725	12.0465	12.0713	11.9335	12.9452	12.7058	13.0313	12.5569
1471	ENSG00000175198	1578.03	-1.07668	0.142374	-7.56237	3.95797e-14	4.17422e-13	PCCA	propionyl-CoA carboxylase alpha subunit [Source:HGNC Symbol;Acc:HGNC:8653]	10.053	9.86454	9.71542	10.2623	11.2135	11.1181	11.0936	10.8027
1472	ENSG00000197299	3712.52	-0.879981	0.116399	-7.56004	4.02932e-14	4.2466e-13	BLM	Bloom syndrome RecQ like helicase [Source:HGNC Symbol;Acc:HGNC:1058]	11.5819	11.3417	11.0637	11.3771	12.3569	12.1216	12.317	12.1171
1473	ENSG00000161513	5466.92	-0.619237	0.0819184	-7.5592	4.05568e-14	4.27149e-13	FDXR	ferredoxin reductase [Source:HGNC Symbol;Acc:HGNC:3642]	11.9942	12.0698	12.063	12.1644	12.5425	12.7706	12.689	12.7603
1474	ENSG00000148483	157.027	2.13623	0.282662	7.55753	4.10784e-14	4.3235e-13	TMEM236	transmembrane protein 236 [Source:HGNC Symbol;Acc:HGNC:23473]	7.77952	8.00435	8.33735	7.8327	5.81931	5.73802	5.63438	6.26302
1475	ENSG00000179630	1494.64	-1.17445	0.155455	-7.55487	4.19273e-14	4.40689e-13	LACC1	laccase domain containing 1 [Source:HGNC Symbol;Acc:HGNC:26789]	10.1092	9.9028	9.71926	9.59119	11.2193	10.7938	11.2204	10.7678
1476	ENSG00000187325	1471.24	-0.904406	0.119711	-7.5549	4.19168e-14	4.40689e-13	TAF9B	TATA-box binding protein associated factor 9b [Source:HGNC Symbol;Acc:HGNC:17306]	10.0563	9.81523	10.0316	10.091	10.724	11.0257	10.8161	11.0332
1477	ENSG00000187605	9384.41	-0.715213	0.0946824	-7.55382	4.22687e-14	4.43978e-13	TET3	tet methylcytosine dioxygenase 3 [Source:HGNC Symbol;Acc:HGNC:28313]	13.0174	12.7953	12.6422	12.6955	13.4222	13.5697	13.4406	13.5985
1478	ENSG00000213190	358.77	1.87306	0.247988	7.55303	4.25246e-14	4.46365e-13	MLLT11	MLLT11, transcription factor 7 cofactor [Source:HGNC Symbol;Acc:HGNC:16997]	9.22582	9.23441	8.6342	9.36482	7.24365	7.4021	7.627	6.67335
1479	ENSG00000139266	471.555	1.6398	0.217176	7.55055	4.33418e-14	4.54637e-13	2021-03-09	membrane associated ring-CH-type finger 9 [Source:HGNC Symbol;Acc:HGNC:25139]	9.23477	9.42174	9.4869	9.73951	7.57204	7.70496	7.59771	8.35356
1480	ENSG00000253304	80.9052	4.56315	0.604646	7.54681	4.46037e-14	4.67558e-13	TMEM200B	transmembrane protein 200B [Source:HGNC Symbol;Acc:HGNC:33785]	7.13119	6.81641	7.79154	7.23217	3.63753	3.58806	2.3142	0
1481	ENSG00000156239	1013.56	-1.32878	0.176077	-7.54662	4.46691e-14	4.67929e-13	N6AMT1	N-6 adenine-specific DNA methyltransferase 1 (putative) [Source:HGNC Symbol;Acc:HGNC:16021]	9.56571	9.02486	8.92748	9.09878	10.6982	10.2111	10.7037	10.3309
1482	ENSG00000121621	2395.22	-0.908568	0.120407	-7.5458	4.49512e-14	4.70568e-13	KIF18A	kinesin family member 18A [Source:HGNC Symbol;Acc:HGNC:29441]	10.9354	10.7023	10.454	10.6777	11.6512	11.7697	11.4513	11.5491
1483	ENSG00000170775	2155.99	0.609836	0.08082	7.54561	4.50184e-14	4.70955e-13	GPR37	G protein-coupled receptor 37 [Source:HGNC Symbol;Acc:HGNC:4494]	11.3406	11.3364	11.3044	11.4072	10.7749	10.7429	10.6856	10.7474
1484	ENSG00000077943	46.2252	6.05949	0.803618	7.54026	4.69031e-14	4.90342e-13	ITGA8	integrin subunit alpha 8 [Source:HGNC Symbol;Acc:HGNC:6144]	6.49947	6.43639	6.95599	6.06245	1.4651	0	2.3142	0
1485	ENSG00000143398	17197.4	0.479632	0.063639	7.53677	4.81739e-14	5.0329e-13	PIP5K1A	phosphatidylinositol-4-phosphate 5-kinase type 1 alpha [Source:HGNC Symbol;Acc:HGNC:8994]	14.31	14.2913	14.2919	14.2664	13.7688	13.9141	13.7405	13.8118
1486	ENSG00000135108	5873.56	-0.669672	0.0889015	-7.53275	4.96841e-14	5.18719e-13	FBXO21	F-box protein 21 [Source:HGNC Symbol;Acc:HGNC:13592]	12.1312	12.2636	12.0287	12.1545	12.9407	12.6698	12.8833	12.7571
1487	ENSG00000105880	2369.16	-1.05819	0.140619	-7.52523	5.26264e-14	5.4907e-13	DLX5	distal-less homeobox 5 [Source:HGNC Symbol;Acc:HGNC:2918]	10.2306	10.7265	10.4517	10.8565	11.6974	11.6518	11.786	11.4204
1488	ENSG00000005381	44.6035	9.08632	1.20754	7.52462	5.28719e-14	5.51263e-13	MPO	myeloperoxidase [Source:HGNC Symbol;Acc:HGNC:7218]	6.0361	5.06019	7.05648	7.00823	0	0	0	0
1489	ENSG00000204262	1478.27	0.9408	0.125034	7.52437	5.29757e-14	5.51975e-13	COL5A2	collagen type V alpha 2 chain [Source:HGNC Symbol;Acc:HGNC:2210]	10.9345	11.0009	11.0743	10.6594	9.97503	10.1622	9.89723	9.88949
1490	ENSG00000004059	8390.03	0.579311	0.0770002	7.5235	5.33299e-14	5.55294e-13	ARF5	ADP ribosylation factor 5 [Source:HGNC Symbol;Acc:HGNC:658]	13.2357	13.272	13.3106	13.3603	12.6939	12.7863	12.5689	12.8034
1491	ENSG00000151276	2215.86	1.03448	0.137517	7.52254	5.37241e-14	5.59024e-13	MAGI1	membrane associated guanylate kinase, WW and PDZ domain containing 1 [Source:HGNC Symbol;Acc:HGNC:946]	11.5631	11.4815	11.4741	11.6377	10.3853	10.8197	10.1337	10.5982
1492	ENSG00000106803	7714.85	0.744044	0.098946	7.51969	5.49057e-14	5.70939e-13	SEC61B	Sec61 translocon beta subunit [Source:HGNC Symbol;Acc:HGNC:16993]	13.0899	13.1256	13.3333	13.3814	12.4878	12.3018	12.6371	12.5303
1493	ENSG00000135248	70.2126	8.29965	1.10374	7.5196	5.49439e-14	5.70954e-13	FAM71F1	family with sequence similarity 71 member F1 [Source:HGNC Symbol;Acc:HGNC:30704]	6.35363	7.09505	7.68569	7.12454	0	0	0.995173	0.839616
1494	ENSG00000108061	3285.42	-0.813441	0.108233	-7.51566	5.6623e-14	5.88011e-13	SHOC2	SHOC2, leucine rich repeat scaffold protein [Source:HGNC Symbol;Acc:HGNC:15454]	11.3619	11.2181	11.133	11.1527	12.2294	11.9168	12.1112	11.8385
1495	ENSG00000127922	3562.09	0.967198	0.128699	7.51517	5.68364e-14	5.89834e-13	SEM1	SEM1, 26S proteasome complex subunit [Source:HGNC Symbol;Acc:HGNC:10845]	12.0712	12.0976	12.3253	12.2994	11.0258	11.3115	10.9953	11.5404
1496	ENSG00000162927	963.364	-1.9154	0.254892	-7.51454	5.71111e-14	5.9229e-13	PUS10	pseudouridylate synthase 10 [Source:HGNC Symbol;Acc:HGNC:26505]	8.56998	8.92614	8.41038	8.68548	10.9863	9.92099	11.0738	9.88106
1497	ENSG00000147853	3770.46	-0.690615	0.0919125	-7.51383	5.74224e-14	5.95122e-13	AK3	adenylate kinase 3 [Source:HGNC Symbol;Acc:HGNC:17376]	11.4808	11.5915	11.3253	11.5661	12.3069	12.1488	12.19	12.0865
1498	ENSG00000066468	16953.8	-0.556569	0.0741059	-7.51046	5.8922e-14	6.10258e-13	FGFR2	fibroblast growth factor receptor 2 [Source:HGNC Symbol;Acc:HGNC:3689]	13.7867	13.7596	13.6113	13.8119	14.3245	14.4001	14.2209	14.2519
1499	ENSG00000169164	414.504	1.57344	0.209642	7.50536	6.12606e-14	6.34058e-13	AL159987.1		9.21981	8.86931	9.4756	9.4725	7.34869	7.71761	7.74526	7.96414
1500	ENSG00000142173	92.2587	4.15571	0.553729	7.50496	6.14481e-14	6.35575e-13	COL6A2	collagen type VI alpha 2 chain [Source:HGNC Symbol;Acc:HGNC:2212]	6.94002	7.2905	7.70903	7.74291	3.73615	0	4.07836	3.59144
1501	ENSG00000196365	12358.2	0.617724	0.0823113	7.50473	6.15572e-14	6.36282e-13	LONP1	lon peptidase 1, mitochondrial [Source:HGNC Symbol;Acc:HGNC:9479]	13.7664	13.7912	13.945	13.9637	13.33	13.1442	13.3494	13.1717
1502	ENSG00000157693	156.555	2.28659	0.304737	7.50347	6.21499e-14	6.41982e-13	TMEM268	transmembrane protein 268 [Source:HGNC Symbol;Acc:HGNC:24513]	8.23716	7.82336	8.04495	7.97471	6.12251	5.90217	4.94484	5.8143
1503	ENSG00000154917	165.416	2.65881	0.354386	7.50259	6.2568e-14	6.45873e-13	RAB6B	RAB6B, member RAS oncogene family [Source:HGNC Symbol;Acc:HGNC:14902]	8.0126	7.96872	8.42925	8.19387	5.79664	6.20137	4.84865	4.75787
1504	ENSG00000147955	4347.52	-0.871864	0.116219	-7.50192	6.28895e-14	6.48762e-13	SIGMAR1	sigma non-opioid intracellular receptor 1 [Source:HGNC Symbol;Acc:HGNC:8157]	11.4193	11.5494	11.6432	11.7131	12.6005	12.2507	12.661	12.2691
1505	ENSG00000119950	832.511	1.08804	0.14505	7.50118	6.32441e-14	6.51988e-13	MXI1	MAX interactor 1, dimerization protein [Source:HGNC Symbol;Acc:HGNC:7534]	10.0747	10.1887	10.2181	10.1	8.85554	9.22456	8.83897	9.26327
1506	ENSG00000111540	11620.6	-0.48811	0.0650788	-7.5003	6.36742e-14	6.55987e-13	RAB5B	RAB5B, member RAS oncogene family [Source:HGNC Symbol;Acc:HGNC:9784]	13.3268	13.2641	13.1974	13.1664	13.6941	13.7675	13.7314	13.7178
1507	ENSG00000170027	18072.1	0.510798	0.0681428	7.49599	6.57983e-14	6.77422e-13	YWHAG	tyrosine 3-monooxygenase/tryptophan 5-monooxygenase activation protein gamma [Source:HGNC Symbol;Acc:HGNC:12852]	14.3884	14.3947	14.3569	14.3574	13.966	13.7516	13.9104	13.8173
1508	ENSG00000084731	725.759	2.16789	0.289248	7.49492	6.63374e-14	6.82521e-13	KIF3C	kinesin family member 3C [Source:HGNC Symbol;Acc:HGNC:6321]	10.0257	10.3194	10.1935	10.3022	7.33302	8.70785	7.06722	8.4381
1509	ENSG00000196517	1400.52	-1.28024	0.170824	-7.49451	6.65472e-14	6.84228e-13	SLC6A9	solute carrier family 6 member 9 [Source:HGNC Symbol;Acc:HGNC:11056]	9.59846	9.89174	9.08448	9.96899	11.0343	10.9148	11.032	10.8299
1510	ENSG00000112031	2875.77	-0.589475	0.0786963	-7.4905	6.86093e-14	7.04965e-13	MTRF1L	mitochondrial translational release factor 1 like [Source:HGNC Symbol;Acc:HGNC:21051]	11.1431	11.1913	11.172	11.1558	11.8504	11.6889	11.7659	11.7094
1511	ENSG00000085788	2124.27	-0.819799	0.109448	-7.49027	6.87296e-14	7.05735e-13	DDHD2	DDHD domain containing 2 [Source:HGNC Symbol;Acc:HGNC:29106]	10.7343	10.5102	10.3674	10.7034	11.331	11.4834	11.3363	11.465
1512	ENSG00000168887	3456.53	-0.851395	0.113671	-7.49	6.8873e-14	7.06742e-13	C2orf68	chromosome 2 open reading frame 68 [Source:HGNC Symbol;Acc:HGNC:34353]	11.2892	11.2709	11.2504	11.2612	12.2582	11.913	12.3446	11.9069
1513	ENSG00000113594	5027.72	0.701895	0.0937437	7.48739	7.0257e-14	7.20254e-13	LIFR	LIF receptor alpha [Source:HGNC Symbol;Acc:HGNC:6597]	12.766	12.5469	12.4983	12.5928	12.0015	11.8437	11.9991	11.7517
1514	ENSG00000260266	290.62	-2.88654	0.385522	-7.48734	7.02822e-14	7.20254e-13	AC090826.1		4.88668	6.0384	6.35067	6.6891	9.17849	8.08285	9.68905	8.5578
1515	ENSG00000165416	6982.98	0.573164	0.0765693	7.48556	7.12452e-14	7.29643e-13	SUGT1	SGT1 homolog, MIS12 kinetochore complex assembly cochaperone [Source:HGNC Symbol;Acc:HGNC:16987]	12.9764	12.9382	13.0909	13.1002	12.5217	12.4216	12.3577	12.5125
1516	ENSG00000139767	38.2397	8.86368	1.18434	7.48404	7.20714e-14	7.37619e-13	SRRM4	serine/arginine repetitive matrix 4 [Source:HGNC Symbol;Acc:HGNC:29389]	5.86209	5.96796	6.96894	5.99737	0	0	0	0
1517	ENSG00000107021	6688.32	0.520115	0.069504	7.48323	7.25168e-14	7.4169e-13	TBC1D13	TBC1 domain family member 13 [Source:HGNC Symbol;Acc:HGNC:25571]	12.9772	12.9097	12.8921	12.9956	12.5065	12.4274	12.4074	12.3518
1518	ENSG00000088340	445.3	-1.4968	0.200075	-7.48119	7.36545e-14	7.52832e-13	FER1L4	fer-1 like family member 4, pseudogene [Source:HGNC Symbol;Acc:HGNC:15801]	8.27238	7.74127	7.89695	7.45857	9.44221	9.24655	9.49218	9.2521
1519	ENSG00000146112	421.359	1.47992	0.198008	7.47403	7.77738e-14	7.94415e-13	PPP1R18	protein phosphatase 1 regulatory subunit 18 [Source:HGNC Symbol;Acc:HGNC:29413]	9.40839	9.269	9.05138	9.36267	7.71794	8.20017	7.50608	7.69404
1520	ENSG00000141295	1423.97	-0.913006	0.12218	-7.47263	7.86066e-14	8.02395e-13	SCRN2	secernin 2 [Source:HGNC Symbol;Acc:HGNC:30381]	9.86388	9.92	9.88388	10.1155	10.7545	11.0516	10.6856	10.9278
1521	ENSG00000241258	1781.93	1.12154	0.150118	7.47104	7.95623e-14	8.11619e-13	CRCP	CGRP receptor component [Source:HGNC Symbol;Acc:HGNC:17888]	11.2172	11.1422	11.1236	11.5016	9.99881	10.192	9.7977	10.4603
1522	ENSG00000136002	215.727	2.44613	0.327455	7.47011	8.01301e-14	8.16876e-13	ARHGEF4	Rho guanine nucleotide exchange factor 4 [Source:HGNC Symbol;Acc:HGNC:684]	8.23121	8.91058	8.65037	8.11936	5.57476	6.6472	6.348	5.42114
1523	ENSG00000114857	5608.56	-0.634384	0.084938	-7.46879	8.09381e-14	8.24573e-13	NKTR	natural killer cell triggering receptor [Source:HGNC Symbol;Acc:HGNC:7833]	12.1919	12.214	11.9634	12.0228	12.8046	12.679	12.776	12.6809
1524	ENSG00000163939	7918.81	-0.647065	0.0866492	-7.46764	8.16438e-14	8.31219e-13	PBRM1	polybromo 1 [Source:HGNC Symbol;Acc:HGNC:30064]	12.7205	12.5947	12.4379	12.6003	13.3347	13.2114	13.2978	13.0999
1525	ENSG00000104331	5291.33	-0.642582	0.0860792	-7.465	8.33002e-14	8.47529e-13	IMPAD1	inositol monophosphatase domain containing 1 [Source:HGNC Symbol;Acc:HGNC:26019]	12.1487	11.9843	11.856	12.0478	12.7604	12.6198	12.6351	12.6008
1526	ENSG00000187231	8652.53	-0.727414	0.0974604	-7.46368	8.4138e-14	8.55494e-13	SESTD1	SEC14 and spectrin domain containing 1 [Source:HGNC Symbol;Acc:HGNC:18379]	12.8151	12.6573	12.5702	12.6261	13.5587	13.2643	13.5081	13.2293
1527	ENSG00000133872	7483.55	0.557783	0.0747346	7.46352	8.42417e-14	8.55991e-13	SARAF	store-operated calcium entry associated regulatory factor [Source:HGNC Symbol;Acc:HGNC:28789]	13.1152	13.1997	13.012	13.1537	12.6143	12.5584	12.462	12.6159
1528	ENSG00000169635	20732	-0.556113	0.074513	-7.4633	8.43827e-14	8.56864e-13	HIC2	HIC ZBTB transcriptional repressor 2 [Source:HGNC Symbol;Acc:HGNC:18595]	14.0418	14.1314	13.879	14.0754	14.5637	14.5324	14.6746	14.5897
1529	ENSG00000196670	5219.31	-1.07448	0.143984	-7.46247	8.49142e-14	8.61699e-13	ZFP62	ZFP62 zinc finger protein [Source:HGNC Symbol;Acc:HGNC:23241]	11.7693	11.62	11.7767	11.6884	13.133	12.5783	12.9667	12.3475
1530	ENSG00000145365	1884.53	-0.894645	0.119894	-7.46195	8.52535e-14	8.64579e-13	TIFA	TRAF interacting protein with forkhead associated domain [Source:HGNC Symbol;Acc:HGNC:19075]	10.348	10.6404	10.2017	10.2285	11.1551	11.275	11.2371	11.3636
1531	ENSG00000168101	1544.29	0.887086	0.11891	7.46015	8.64225e-14	8.75864e-13	NUDT16L1	nudix hydrolase 16 like 1 [Source:HGNC Symbol;Acc:HGNC:28154]	10.9179	10.9516	10.8502	11.142	10.1076	9.97072	10.2838	9.94832
1532	ENSG00000187840	1749.16	1.42803	0.191435	7.45957	8.6806e-14	8.79179e-13	EIF4EBP1	eukaryotic translation initiation factor 4E binding protein 1 [Source:HGNC Symbol;Acc:HGNC:3288]	11.079	11.2376	11.4384	11.4784	9.50124	10.1965	9.36756	10.2713
1533	ENSG00000141030	5596.32	-0.688265	0.0922833	-7.45818	8.77291e-14	8.87951e-13	COPS3	COP9 signalosome subunit 3 [Source:HGNC Symbol;Acc:HGNC:2239]	12.166	11.9523	12.0139	12.1212	12.9085	12.6771	12.8067	12.6043
1534	ENSG00000182606	10458.5	-0.529915	0.0711139	-7.45164	9.21891e-14	9.32486e-13	TRAK1	trafficking kinesin protein 1 [Source:HGNC Symbol;Acc:HGNC:29947]	13.0554	13.1472	13.0859	12.9589	13.5673	13.684	13.544	13.5737
1535	ENSG00000117308	2802.45	0.776071	0.104187	7.4488	9.41938e-14	9.52146e-13	GALE	UDP-galactose-4-epimerase [Source:HGNC Symbol;Acc:HGNC:4116]	11.5819	11.8536	11.8673	11.8361	10.9559	11.0702	10.8599	11.1511
1536	ENSG00000276790	39.1492	8.89881	1.19479	7.44804	9.47372e-14	9.57018e-13	AC068234.2		6.19137	6.21098	5.36824	7.00823	0	0	0	0
1537	ENSG00000204271	1350.33	-0.93406	0.125428	-7.44697	9.55057e-14	9.64156e-13	SPIN3	spindlin family member 3 [Source:HGNC Symbol;Acc:HGNC:27272]	9.98559	9.97342	9.54859	9.88753	10.8234	10.8123	10.8599	10.6678
1538	ENSG00000137941	258.495	1.75533	0.235724	7.44656	9.58084e-14	9.66585e-13	TTLL7	tubulin tyrosine ligase like 7 [Source:HGNC Symbol;Acc:HGNC:26242]	8.96745	8.34729	8.62195	8.56714	7.07492	6.50849	7.07786	6.8516
1539	ENSG00000126247	6714.53	0.632592	0.0849643	7.44538	9.66633e-14	9.74578e-13	CAPNS1	calpain small subunit 1 [Source:HGNC Symbol;Acc:HGNC:1481]	12.953	12.977	12.9537	13.0923	12.2312	12.4461	12.2667	12.4893
1540	ENSG00000138821	7216.36	-0.662945	0.0890472	-7.44487	9.70403e-14	9.77747e-13	SLC39A8	solute carrier family 39 member 8 [Source:HGNC Symbol;Acc:HGNC:20862]	12.422	12.4754	12.3534	12.5349	13.2398	12.9949	13.2164	12.9721
1541	ENSG00000120784	1559.65	1.01992	0.137013	7.44398	9.76946e-14	9.83703e-13	ZFP30	ZFP30 zinc finger protein [Source:HGNC Symbol;Acc:HGNC:29555]	11.3666	10.9727	10.7241	10.9795	10.0259	10.0441	10.0085	9.9598
1542	ENSG00000136295	4189.41	-0.811598	0.10903	-7.44379	9.78366e-14	9.84496e-13	TTYH3	tweety family member 3 [Source:HGNC Symbol;Acc:HGNC:22222]	11.4914	11.7802	11.5	11.4893	12.2075	12.3068	12.5967	12.3895
1543	ENSG00000010017	3680.98	-0.619571	0.0832356	-7.44358	9.79954e-14	9.85458e-13	RANBP9	RAN binding protein 9 [Source:HGNC Symbol;Acc:HGNC:13727]	11.5277	11.5276	11.3459	11.6008	12.1636	12.1034	12.0731	12.1501
1544	ENSG00000124257	94.7713	4.70674	0.632355	7.4432	9.8278e-14	9.87662e-13	NEURL2	neuralized E3 ubiquitin protein ligase 2 [Source:HGNC Symbol;Acc:HGNC:16156]	6.80223	7.90103	7.6297	7.53699	1.4651	4.13247	0	3.38886
1545	ENSG00000130518	110.304	4.25695	0.571959	7.44275	9.86078e-14	9.90338e-13	KIAA1683	KIAA1683 [Source:HGNC Symbol;Acc:HGNC:29350]	7.19376	7.28085	8.48891	7.49831	2.17685	3.69428	4.74558	2.05599
1546	ENSG00000116984	3963.09	-0.567715	0.0763482	-7.43587	1.03883e-13	1.04265e-12	MTR	5-methyltetrahydrofolate-homocysteine methyltransferase [Source:HGNC Symbol;Acc:HGNC:7468]	11.7281	11.6652	11.5923	11.575	12.2164	12.2564	12.1308	12.2281
1547	ENSG00000255026	39.2136	8.89878	1.19744	7.43148	1.07392e-13	1.07717e-12	AC136475.3		6.61372	5.45296	6.92973	5.75644	0	0	0	0
1548	ENSG00000228549	48.5873	5.89669	0.793748	7.42892	1.09491e-13	1.09751e-12	BX284668.2		6.84964	6.45368	6.37033	6.64729	0	0	2.79907	0.839616
1549	ENSG00000213619	5843.12	-0.737141	0.0992544	-7.42679	1.11265e-13	1.11458e-12	NDUFS3	NADH:ubiquinone oxidoreductase core subunit S3 [Source:HGNC Symbol;Acc:HGNC:7710]	11.9703	12.0035	12.1491	12.2496	12.9233	12.6948	12.9817	12.7177
1550	ENSG00000056736	589.91	1.2094	0.162882	7.42499	1.12791e-13	1.12914e-12	IL17RB	interleukin 17 receptor B [Source:HGNC Symbol;Acc:HGNC:18015]	9.55145	9.52757	9.61395	10.0025	8.45337	8.38202	8.62698	8.45118
1551	ENSG00000180957	10105.1	-0.50996	0.0687083	-7.4221	1.15275e-13	1.15327e-12	PITPNB	phosphatidylinositol transfer protein beta [Source:HGNC Symbol;Acc:HGNC:9002]	13.0911	13.0128	12.9278	13.0652	13.5169	13.6124	13.4864	13.5231
1552	ENSG00000196275	174.136	2.27695	0.306834	7.42079	1.16423e-13	1.164e-12	GTF2IRD2	GTF2I repeat domain containing 2 [Source:HGNC Symbol;Acc:HGNC:30775]	8.26074	8.46279	8.24454	7.61137	5.86361	5.63509	6.43339	5.59617
1553	ENSG00000154059	3483.17	-0.704635	0.0949636	-7.42006	1.17071e-13	1.16974e-12	IMPACT	impact RWD domain protein [Source:HGNC Symbol;Acc:HGNC:20387]	11.3862	11.4528	11.2384	11.4014	12.061	12.1771	11.8904	12.1588
1554	ENSG00000130294	36.0443	8.77824	1.1835	7.41717	1.1965e-13	1.19473e-12	KIF1A	kinesin family member 1A [Source:HGNC Symbol;Acc:HGNC:888]	6.35363	5.41816	6.31054	6.46675	0	0	0	0
1555	ENSG00000183020	6905.28	0.605734	0.0817139	7.41286	1.23605e-13	1.23344e-12	AP2A2	adaptor related protein complex 2 alpha 2 subunit [Source:HGNC Symbol;Acc:HGNC:562]	12.8883	12.9998	13.1736	13.0234	12.3523	12.4696	12.4711	12.3807
1556	ENSG00000198604	12399.1	-0.659557	0.0890293	-7.40831	1.27918e-13	1.27565e-12	BAZ1A	bromodomain adjacent to zinc finger domain 1A [Source:HGNC Symbol;Acc:HGNC:960]	13.2362	13.1835	13.2192	13.283	14.0561	13.8022	13.9846	13.6901
1557	ENSG00000167612	64.4799	5.01022	0.676505	7.40603	1.3014e-13	1.29699e-12	ANKRD33	ankyrin repeat domain 33 [Source:HGNC Symbol;Acc:HGNC:13788]	6.84964	7.08399	6.87574	7.08332	0	3.58806	2.3142	0.839616
1558	ENSG00000135736	530.004	1.20839	0.163261	7.40155	1.34608e-13	1.34066e-12	CCDC102A	coiled-coil domain containing 102A [Source:HGNC Symbol;Acc:HGNC:28097]	9.53704	9.57376	9.51808	9.50408	8.25144	8.44804	7.99599	8.5487
1559	ENSG00000168517	424.476	1.45104	0.196164	7.3971	1.39192e-13	1.38543e-12	HEXIM2	hexamethylene bisacetamide inducible 2 [Source:HGNC Symbol;Acc:HGNC:28591]	8.86351	9.19897	9.55934	9.41344	7.915	7.68577	7.96191	7.76383
1560	ENSG00000121691	4121.98	-0.592062	0.0800825	-7.39315	1.43395e-13	1.42585e-12	CAT	catalase [Source:HGNC Symbol;Acc:HGNC:1516]	11.5994	11.7104	11.7577	11.6607	12.2913	12.3675	12.2682	12.1675
1561	ENSG00000164163	10546.4	-0.615428	0.0832434	-7.39311	1.43437e-13	1.42585e-12	ABCE1	ATP binding cassette subfamily E member 1 [Source:HGNC Symbol;Acc:HGNC:69]	13.1291	12.9887	12.8347	13.125	13.7006	13.6019	13.6675	13.5857
1562	ENSG00000165609	9690.67	-0.726539	0.0982891	-7.39186	1.4479e-13	1.43838e-12	NUDT5	nudix hydrolase 5 [Source:HGNC Symbol;Acc:HGNC:8052]	12.8845	12.731	12.9042	12.8101	13.6307	13.394	13.7777	13.4031
1563	ENSG00000124214	21518.8	-0.556373	0.0753193	-7.38686	1.50342e-13	1.49259e-12	STAU1	staufen double-stranded RNA binding protein 1 [Source:HGNC Symbol;Acc:HGNC:11370]	14.0452	14.1357	13.984	14.1809	14.7121	14.6303	14.7108	14.5179
1564	ENSG00000268940	192.074	6.6438	0.899969	7.38225	1.55633e-13	1.54414e-12	CT45A1	cancer/testis antigen family 45 member A1 [Source:HGNC Symbol;Acc:HGNC:33267]	8.56051	8.31455	8.72097	8.67164	3.00779	0	0	3.15312
1565	ENSG00000149311	2351.52	-0.810957	0.109867	-7.38126	1.56799e-13	1.55471e-12	ATM	ATM serine/threonine kinase [Source:HGNC Symbol;Acc:HGNC:795]	10.9058	10.6777	10.7995	10.5483	11.6598	11.6045	11.3746	11.5407
1566	ENSG00000148408	62.2032	6.08336	0.824603	7.37732	1.61506e-13	1.60037e-12	CACNA1B	calcium voltage-gated channel subunit alpha1 B [Source:HGNC Symbol;Acc:HGNC:1389]	6.43876	6.61603	7.46577	7.05162	0	3.06187	0	0
1567	ENSG00000105778	5213.28	-0.555866	0.0754288	-7.36941	1.71382e-13	1.69715e-12	AVL9	AVL9 cell migration associated [Source:HGNC Symbol;Acc:HGNC:28994]	12.1272	12.061	11.9128	12.0657	12.5463	12.6419	12.6032	12.605
1568	ENSG00000166783	3368.91	-0.901574	0.122365	-7.36793	1.73299e-13	1.71504e-12	MARF1	meiosis regulator and mRNA stability factor 1 [Source:HGNC Symbol;Acc:HGNC:29562]	11.553	11.0879	11.0773	11.0094	12.1957	12.0371	12.1064	12.0542
1569	ENSG00000145916	5594.42	-0.599281	0.0813622	-7.3656	1.76349e-13	1.74412e-12	RMND5B	required for meiotic nuclear division 5 homolog B [Source:HGNC Symbol;Acc:HGNC:26181]	12.0841	12.1389	12.0739	12.1783	12.7851	12.6162	12.8392	12.6214
1570	ENSG00000237301	37.3461	8.82888	1.19879	7.3648	1.77412e-13	1.75352e-12	AL121992.1		6.14145	5.9437	6.98178	5.46703	0	0	0	0
1571	ENSG00000116661	117.161	2.7733	0.37657	7.36465	1.77619e-13	1.75445e-12	FBXO2	F-box protein 2 [Source:HGNC Symbol;Acc:HGNC:13581]	7.15655	8.09528	7.54574	7.76914	5.17857	4.9261	5.34812	4.06966
1572	ENSG00000186260	3153.5	-0.742412	0.100866	-7.3604	1.83356e-13	1.80997e-12	MKL2	MKL1/myocardin like 2 [Source:HGNC Symbol;Acc:HGNC:29819]	11.2448	11.4036	11.0177	11.125	11.9147	11.9294	11.8968	12.0427
1573	ENSG00000169045	38926.7	-0.406548	0.0552497	-7.35837	1.86175e-13	1.83547e-12	HNRNPH1	heterogeneous nuclear ribonucleoprotein H1 [Source:HGNC Symbol;Acc:HGNC:5041]	15.09	14.9894	15.0178	15.0248	15.4136	15.4203	15.4443	15.471
1574	ENSG00000204091	41.2534	8.97413	1.22004	7.35557	1.9011e-13	1.87308e-12	TDRG1	testis development related 1 (non-protein coding) [Source:HGNC Symbol;Acc:HGNC:43642]	5.30468	5.41816	7.03201	6.91734	0	0	0	0
1575	ENSG00000032444	3834.91	0.628819	0.0854944	7.35509	1.90803e-13	1.87872e-12	PNPLA6	patatin like phospholipase domain containing 6 [Source:HGNC Symbol;Acc:HGNC:16268]	12.0345	12.1528	12.2633	12.2784	11.5724	11.5644	11.6119	11.477
1576	ENSG00000139921	10833.9	-0.748934	0.101839	-7.35413	1.92176e-13	1.89105e-12	TMX1	thioredoxin related transmembrane protein 1 [Source:HGNC Symbol;Acc:HGNC:15487]	13.1352	12.9355	12.7689	13.0579	13.8629	13.5101	13.7961	13.7263
1577	ENSG00000105426	67.5485	3.22665	0.438788	7.35354	1.93026e-13	1.89821e-12	PTPRS	protein tyrosine phosphatase, receptor type S [Source:HGNC Symbol;Acc:HGNC:9681]	6.66762	7.07284	7.35173	6.52947	3.41745	4.13247	4.07836	3.49371
1578	ENSG00000115464	11587.5	-0.609873	0.0829843	-7.34926	1.99312e-13	1.95879e-12	USP34	ubiquitin specific peptidase 34 [Source:HGNC Symbol;Acc:HGNC:20066]	13.2787	13.2364	13.0314	13.0937	13.7802	13.8678	13.6445	13.7917
1579	ENSG00000221869	3196.58	-0.926429	0.12607	-7.34853	2.00404e-13	1.96828e-12	CEBPD	CCAAT/enhancer binding protein delta [Source:HGNC Symbol;Acc:HGNC:1835]	11.0573	11.0336	11.0615	11.2612	12.0355	11.8644	12.3588	11.8068
1580	ENSG00000107745	2532.2	0.866996	0.117998	7.34756	2.01852e-13	1.98034e-12	MICU1	mitochondrial calcium uptake 1 [Source:HGNC Symbol;Acc:HGNC:1530]	11.6665	11.8052	11.5105	11.7064	10.6516	10.964	10.6032	10.9767
1581	ENSG00000278845	5289.91	-0.498025	0.0677811	-7.34754	2.01887e-13	1.98034e-12	MRPL45	mitochondrial ribosomal protein L45 [Source:HGNC Symbol;Acc:HGNC:16651]	12.1054	12.0486	12.0851	12.1545	12.6582	12.5584	12.5972	12.5717
1582	ENSG00000179862	805.089	1.2312	0.167588	7.34659	2.03326e-13	1.99321e-12	CITED4	Cbp/p300 interacting transactivator with Glu/Asp rich carboxy-terminal domain 4 [Source:HGNC Symbol;Acc:HGNC:18696]	9.94251	10.1939	10.0561	10.3453	8.93554	8.49656	8.98753	9.15354
1583	ENSG00000253719	8882.86	-0.730174	0.0993937	-7.34628	2.03807e-13	1.99666e-12	ATXN7L3B	ataxin 7 like 3B [Source:HGNC Symbol;Acc:HGNC:37931]	12.7603	12.74	12.5385	12.7735	13.6063	13.3269	13.5432	13.2373
1584	ENSG00000159208	262.648	1.52692	0.207853	7.34617	2.03972e-13	1.99703e-12	CIART	circadian associated repressor of transcription [Source:HGNC Symbol;Acc:HGNC:25200]	8.38393	8.67664	8.80643	8.54073	6.94693	7.22736	7.2288	6.93775
1585	ENSG00000160325	876.396	1.34922	0.183667	7.346	2.04226e-13	1.99826e-12	CACFD1	calcium channel flower domain containing 1 [Source:HGNC Symbol;Acc:HGNC:1365]	10.0394	10.2143	10.3625	10.5331	8.71753	9.39962	8.69426	8.87654
1586	ENSG00000173812	26830.8	0.563951	0.0767756	7.34544	2.05079e-13	2.00535e-12	EIF1	eukaryotic translation initiation factor 1 [Source:HGNC Symbol;Acc:HGNC:3249]	14.8806	14.9023	15.0539	15.0205	14.3839	14.464	14.2589	14.4913
1587	ENSG00000188056	35.1509	8.74267	1.19068	7.34262	2.0946e-13	2.0469e-12	TREML4	triggering receptor expressed on myeloid cells like 4 [Source:HGNC Symbol;Acc:HGNC:30807]	5.9804	5.41816	6.40886	6.55984	0	0	0	0
1588	ENSG00000161618	2156.85	0.861127	0.1173	7.34125	2.11601e-13	2.06653e-12	ALDH16A1	aldehyde dehydrogenase 16 family member A1 [Source:HGNC Symbol;Acc:HGNC:28114]	11.2551	11.337	11.5808	11.5685	10.3623	10.6764	10.6777	10.5893
1589	ENSG00000122490	565.116	1.6358	0.222849	7.34037	2.13009e-13	2.07898e-12	PQLC1	PQ loop repeat containing 1 [Source:HGNC Symbol;Acc:HGNC:26188]	9.40839	10.076	9.72881	9.67508	7.81137	8.27483	7.64859	8.52725
1590	ENSG00000136603	2375.51	0.777698	0.106002	7.33664	2.19029e-13	2.13639e-12	SKIL	SKI like proto-oncogene [Source:HGNC Symbol;Acc:HGNC:10897]	11.703	11.4699	11.4988	11.523	10.6665	10.9845	10.7191	10.7037
1591	ENSG00000023228	13276.6	-0.699213	0.0953066	-7.33646	2.19318e-13	2.13787e-12	NDUFS1	NADH:ubiquinone oxidoreductase core subunit S1 [Source:HGNC Symbol;Acc:HGNC:7707]	13.3235	13.3745	13.1938	13.3227	14.1475	13.8802	14.1541	13.8014
1592	ENSG00000110697	2501.36	0.747812	0.101937	7.336	2.20066e-13	2.14382e-12	PITPNM1	phosphatidylinositol transfer protein membrane associated 1 [Source:HGNC Symbol;Acc:HGNC:9003]	11.3922	11.6541	11.6487	11.7411	10.9578	10.7825	10.9047	10.8192
1593	ENSG00000139269	34.8538	8.72899	1.19024	7.33378	2.23743e-13	2.17827e-12	INHBE	inhibin beta E subunit [Source:HGNC Symbol;Acc:HGNC:24029]	6.55773	5.3825	6.26925	6.12472	0	0	0	0
1594	ENSG00000108786	3464.27	0.960507	0.131063	7.32859	2.32595e-13	2.26304e-12	HSD17B1	hydroxysteroid 17-beta dehydrogenase 1 [Source:HGNC Symbol;Acc:HGNC:5210]	12.0396	12.0458	12.2401	12.298	10.8621	11.3255	11.0685	11.4694
1595	ENSG00000165704	5833.23	0.764505	0.104337	7.32726	2.34902e-13	2.28406e-12	HPRT1	hypoxanthine phosphoribosyltransferase 1 [Source:HGNC Symbol;Acc:HGNC:5157]	12.9421	12.6955	12.8171	12.9028	12.3011	11.9386	12.1331	11.9039
1596	ENSG00000166479	1684.72	-0.763507	0.104209	-7.3267	2.35884e-13	2.29218e-12	TMX3	thioredoxin related transmembrane protein 3 [Source:HGNC Symbol;Acc:HGNC:24718]	10.3535	10.424	10.2127	10.1446	11.1383	10.9707	11.0785	11.0097
1597	ENSG00000196199	10234.2	-0.608633	0.0830845	-7.32548	2.38053e-13	2.31182e-12	MPHOSPH8	M-phase phosphoprotein 8 [Source:HGNC Symbol;Acc:HGNC:29810]	13.0266	12.9963	12.9986	12.9166	13.6904	13.4616	13.7253	13.4776
1598	ENSG00000105967	132.93	4.0074	0.54782	7.31517	2.57057e-13	2.49482e-12	TFEC	transcription factor EC [Source:HGNC Symbol;Acc:HGNC:11754]	8.32365	7.93835	7.12751	8.22736	4.99161	0.940216	4.23877	3.76905
1599	ENSG00000213930	1845.87	-0.846867	0.11577	-7.31505	2.57284e-13	2.49546e-12	GALT	galactose-1-phosphate uridylyltransferase [Source:HGNC Symbol;Acc:HGNC:4135]	10.1044	10.4693	10.5303	10.3245	11.1218	11.312	11.1646	11.2461
1600	ENSG00000244128	105.002	2.715	0.371171	7.31469	2.57985e-13	2.5007e-12	LINC01322	long intergenic non-protein coding RNA 1322 [Source:HGNC Symbol;Acc:HGNC:50528]	7.34478	7.45404	7.7695	7.46661	4.21787	4.27622	5.3125	5.22189
1601	ENSG00000165626	1757.22	1.12164	0.153373	7.31317	2.60906e-13	2.52745e-12	BEND7	BEN domain containing 7 [Source:HGNC Symbol;Acc:HGNC:23514]	11.4375	10.9005	11.2838	11.2635	9.98509	10.3887	9.78313	10.2216
1602	ENSG00000106153	10707.1	0.669862	0.0915985	7.31303	2.61187e-13	2.52859e-12	CHCHD2	coiled-coil-helix-coiled-coil-helix domain containing 2 [Source:HGNC Symbol;Acc:HGNC:21645]	13.5729	13.6321	13.7076	13.8076	13.1296	12.934	13.1334	12.8324
1603	ENSG00000132305	12729.7	-0.51045	0.0698179	-7.31116	2.64848e-13	2.56245e-12	IMMT	inner membrane mitochondrial protein [Source:HGNC Symbol;Acc:HGNC:6047]	13.3448	13.3449	13.29	13.449	13.8189	13.9743	13.8278	13.8487
1604	ENSG00000164683	880.441	-1.18164	0.161632	-7.3107	2.65758e-13	2.56966e-12	HEY1	hes related family bHLH transcription factor with YRPW motif 1 [Source:HGNC Symbol;Acc:HGNC:4880]	9.25838	9.31938	8.72097	8.92595	10.1684	10.42	10.1028	10.3122
1605	ENSG00000104613	2646.44	-1.17738	0.161074	-7.30959	2.67963e-13	2.58937e-12	INTS10	integrator complex subunit 10 [Source:HGNC Symbol;Acc:HGNC:25548]	10.9354	10.7547	10.4012	10.5089	12.0831	11.6265	12.0939	11.4573
1606	ENSG00000128016	1941.5	1.34079	0.183465	7.30819	2.70767e-13	2.61484e-12	ZFP36	ZFP36 ring finger protein [Source:HGNC Symbol;Acc:HGNC:12862]	11.4265	11.28	11.5488	11.5036	10.369	9.69017	10.5188	9.61809
1607	ENSG00000171310	633.102	1.10081	0.150653	7.30691	2.73357e-13	2.63658e-12	CHST11	carbohydrate sulfotransferase 11 [Source:HGNC Symbol;Acc:HGNC:17422]	9.98912	9.63755	9.67845	9.6906	8.84176	8.60266	8.64141	8.52106
1608	ENSG00000237289	686.14	-1.23764	0.169379	-7.30693	2.7331e-13	2.63658e-12	CKMT1B	creatine kinase, mitochondrial 1B [Source:HGNC Symbol;Acc:HGNC:1995]	8.76803	8.63178	8.7992	8.49824	9.81503	9.70929	9.77824	10.2778
1609	ENSG00000140830	2480.64	-0.699637	0.0957528	-7.30669	2.73795e-13	2.63917e-12	TXNL4B	thioredoxin like 4B [Source:HGNC Symbol;Acc:HGNC:26041]	10.9114	10.9324	10.7904	10.9031	11.7452	11.4666	11.6101	11.5008
1610	ENSG00000070882	6971.22	-0.526565	0.072075	-7.30579	2.75639e-13	2.6553e-12	OSBPL3	oxysterol binding protein like 3 [Source:HGNC Symbol;Acc:HGNC:16370]	12.5278	12.5171	12.389	12.4829	13.0624	12.9901	13.0569	12.9126
1611	ENSG00000196352	16390.5	-0.624123	0.0854454	-7.30435	2.78616e-13	2.68232e-12	CD55	CD55 molecule (Cromer blood group) [Source:HGNC Symbol;Acc:HGNC:2665]	13.7053	13.618	13.5583	13.7322	14.3913	14.1509	14.4017	14.1523
1612	ENSG00000172296	1601.96	-1.09162	0.149474	-7.3031	2.8121e-13	2.70562e-12	SPTLC3	serine palmitoyltransferase long chain base subunit 3 [Source:HGNC Symbol;Acc:HGNC:16253]	10.0067	10.3112	9.64454	9.9619	11.0282	11.1981	10.8561	11.2499
1613	ENSG00000213903	640.304	-1.40609	0.192599	-7.3006	2.86494e-13	2.75476e-12	LTB4R	leukotriene B4 receptor [Source:HGNC Symbol;Acc:HGNC:6713]	8.2132	8.89484	8.13389	8.46252	9.84848	9.5991	10.0071	9.96209
1614	ENSG00000184106	412.172	7.67379	1.05119	7.3001	2.87553e-13	2.76324e-12	TREML3P	triggering receptor expressed on myeloid cells like 3, pseudogene [Source:HGNC Symbol;Acc:HGNC:30806]	9.70111	9.73797	9.27642	9.93464	0	3.06187	3.31323	0
1615	ENSG00000138100	37.1152	8.82145	1.20844	7.29985	2.88083e-13	2.76663e-12	TRIM54	tripartite motif containing 54 [Source:HGNC Symbol;Acc:HGNC:16008]	6.28631	5.41816	5.68317	7.00823	0	0	0	0
1616	ENSG00000127084	644.333	1.32258	0.1812	7.29898	2.89954e-13	2.78288e-12	FGD3	FYVE, RhoGEF and PH domain containing 3 [Source:HGNC Symbol;Acc:HGNC:16027]	9.8308	9.62043	9.93592	9.97886	8.08367	8.82647	8.46609	8.63433
1617	ENSG00000250548	99.4317	3.44788	0.472672	7.29445	2.99888e-13	2.87645e-12	AL355916.1		7.62462	7.30009	7.76208	7.3235	2.43351	4.40694	4.99063	3.68298
1618	ENSG00000128534	3010.97	-0.6188	0.0848527	-7.29264	3.03945e-13	2.91357e-12	LSM8	LSM8 homolog, U6 small nuclear RNA associated [Source:HGNC Symbol;Acc:HGNC:20471]	11.2285	11.1581	11.2922	11.1749	11.9365	11.7265	11.8645	11.7953
1619	ENSG00000138071	37959.4	-0.468904	0.0643059	-7.29178	3.05882e-13	2.93034e-12	ACTR2	ARP2 actin related protein 2 homolog [Source:HGNC Symbol;Acc:HGNC:169]	15.0301	14.9394	14.8682	14.9925	15.4997	15.4182	15.4211	15.3686
1620	ENSG00000112297	2121.55	-1.25633	0.172356	-7.28914	3.11935e-13	2.98649e-12	CRYBG1	crystallin beta-gamma domain containing 1 [Source:HGNC Symbol;Acc:HGNC:356]	10.1302	10.5885	10.3164	10.0727	11.253	11.7475	11.1578	11.8934
1621	ENSG00000071462	4066.09	0.562719	0.0772132	7.28786	3.14911e-13	3.01313e-12	BUD23	BUD23, rRNA methyltransferase and ribosome maturation factor [Source:HGNC Symbol;Acc:HGNC:16405]	12.2636	12.115	12.2734	12.3153	11.6516	11.6768	11.7314	11.6642
1622	ENSG00000137285	484.554	1.44223	0.197918	7.28703	3.16862e-13	3.02993e-12	TUBB2B	tubulin beta 2B class IIb [Source:HGNC Symbol;Acc:HGNC:30829]	9.62141	9.44354	9.51366	9.28299	7.85042	7.58582	8.33021	8.23758
1623	ENSG00000100697	9894.72	-0.65314	0.0896897	-7.28222	3.28375e-13	3.13617e-12	DICER1	dicer 1, ribonuclease III [Source:HGNC Symbol;Acc:HGNC:17098]	13.0395	12.9974	12.6894	12.8866	13.6482	13.587	13.4718	13.537
1624	ENSG00000116106	914.325	1.20401	0.165333	7.28229	3.2819e-13	3.13617e-12	EPHA4	EPH receptor A4 [Source:HGNC Symbol;Acc:HGNC:3388]	10.4179	10.3463	10.27	10.2285	9.50299	8.97084	9.13245	8.74732
1625	ENSG00000055917	16570.5	-0.586239	0.080554	-7.27759	3.39845e-13	3.24373e-12	PUM2	pumilio RNA binding family member 2 [Source:HGNC Symbol;Acc:HGNC:14958]	13.8672	13.6566	13.5702	13.6643	14.3445	14.3232	14.2546	14.1924
1626	ENSG00000102144	78242.8	0.405892	0.0557794	7.27674	3.41982e-13	3.26213e-12	PGK1	phosphoglycerate kinase 1 [Source:HGNC Symbol;Acc:HGNC:8896]	16.4314	16.4577	16.4062	16.4813	16.0204	16.0843	15.9814	16.0658
1627	ENSG00000256916	33.7927	8.68519	1.19411	7.27337	3.5062e-13	3.34247e-12	AP000851.1		5.92246	6.47076	6.37033	5.40147	0	0	0	0
1628	ENSG00000175567	237.036	2.03811	0.280331	7.27037	3.58499e-13	3.4155e-12	UCP2	uncoupling protein 2 [Source:HGNC Symbol;Acc:HGNC:12518]	8.66137	8.13332	8.77728	8.66118	6.81778	5.76265	6.64864	6.74943
1629	ENSG00000148426	611.563	1.30779	0.179904	7.26938	3.61132e-13	3.43848e-12	PROSER2	proline and serine rich 2 [Source:HGNC Symbol;Acc:HGNC:23728]	9.48545	9.88539	9.74584	9.91862	8.20485	8.28761	8.48221	8.80193
1630	ENSG00000013364	457.855	2.35592	0.324137	7.2683	3.64039e-13	3.46404e-12	MVP	major vault protein [Source:HGNC Symbol;Acc:HGNC:7531]	9.69463	9.64132	9.4869	9.50017	6.27791	7.80318	6.25724	7.81025
1631	ENSG00000176261	1642.32	0.759071	0.104469	7.26602	3.7023e-13	3.5208e-12	ZBTB8OS	zinc finger and BTB domain containing 8 opposite strand [Source:HGNC Symbol;Acc:HGNC:24094]	10.8737	11.03	11.0899	11.0468	10.23	10.3956	10.1209	10.2556
1632	ENSG00000172757	30813.2	0.713527	0.0982265	7.2641	3.75534e-13	3.56907e-12	CFL1	cofilin 1 [Source:HGNC Symbol;Acc:HGNC:1874]	15.1248	15.2537	15.2148	15.2987	14.2736	14.5815	14.4057	14.7396
1633	ENSG00000165661	3851.75	-0.639991	0.0881115	-7.26342	3.77427e-13	3.58486e-12	QSOX2	quiescin sulfhydryl oxidase 2 [Source:HGNC Symbol;Acc:HGNC:30249]	11.5494	11.5499	11.5829	11.5435	12.3332	12.1094	12.2749	12.0497
1634	ENSG00000170876	5254.73	-0.797074	0.10976	-7.26195	3.81548e-13	3.6218e-12	TMEM43	transmembrane protein 43 [Source:HGNC Symbol;Acc:HGNC:28472]	11.8501	11.9126	11.785	12.0641	12.8797	12.5687	12.8452	12.4812
1635	ENSG00000198947	2325.45	-0.761469	0.104858	-7.26187	3.8178e-13	3.6218e-12	DMD	dystrophin [Source:HGNC Symbol;Acc:HGNC:2928]	10.7941	10.7336	10.7174	10.7682	11.6754	11.3762	11.6306	11.3475
1636	ENSG00000237452	177.628	3.32993	0.458624	7.26071	3.85061e-13	3.64957e-12	BHMG1	basic helix-loop-helix and HMG-box containing 1 [Source:HGNC Symbol;Acc:HGNC:44318]	8.48746	8.64313	7.81325	8.28758	5.84163	3.79321	5.63438	3.59144
1637	ENSG00000271503	37.2843	5.15833	0.710448	7.26067	3.85176e-13	3.64957e-12	CCL5	C-C motif chemokine ligand 5 [Source:HGNC Symbol;Acc:HGNC:10632]	6.06317	6.08352	6.20502	6.41785	1.86443	0.940216	2.3142	0.839616
1638	ENSG00000248092	2555.09	-0.713604	0.0983085	-7.25882	3.90468e-13	3.69746e-12	NNT-AS1	NNT antisense RNA 1 [Source:HGNC Symbol;Acc:HGNC:49005]	11.031	10.9416	10.9377	10.7543	11.7352	11.602	11.6856	11.4965
1639	ENSG00000225526	77.8147	4.29845	0.592193	7.25853	3.91318e-13	3.70326e-12	MKRN2OS	MKRN2 opposite strand [Source:HGNC Symbol;Acc:HGNC:40375]	7.33371	7.09505	7.0443	7.37564	3.29339	0	4.16079	2.52041
1640	ENSG00000157764	1517.03	-0.775803	0.106884	-7.25837	3.9179e-13	3.70547e-12	BRAF	B-Raf proto-oncogene, serine/threonine kinase [Source:HGNC Symbol;Acc:HGNC:1097]	10.3118	10.0336	10.1039	10.0515	10.8858	10.9426	10.8041	10.9767
1641	ENSG00000141441	1103.29	-1.01614	0.140009	-7.25768	3.93788e-13	3.72211e-12	GAREM1	GRB2 associated regulator of MAPK1 subtype 1 [Source:HGNC Symbol;Acc:HGNC:26136]	9.80698	9.49871	9.31751	9.38404	10.6704	10.4972	10.5621	10.3685
1642	ENSG00000102870	427.19	2.13602	0.294402	7.25543	4.00377e-13	3.78209e-12	ZNF629	zinc finger protein 629 [Source:HGNC Symbol;Acc:HGNC:29008]	9.32419	9.58948	9.44812	9.40719	6.84012	7.7732	6.25724	7.82539
1643	ENSG00000090924	1412	0.748184	0.103179	7.2513	4.12797e-13	3.89705e-12	PLEKHG2	pleckstrin homology and RhoGEF domain containing G2 [Source:HGNC Symbol;Acc:HGNC:29515]	10.6894	10.867	10.8148	10.7844	10.1053	10.1447	9.96475	9.94717
1644	ENSG00000166734	4657.89	-0.743133	0.102498	-7.25019	4.16191e-13	3.92671e-12	CASC4	cancer susceptibility 4 [Source:HGNC Symbol;Acc:HGNC:24892]	11.8128	11.7437	11.784	11.7257	12.7001	12.3286	12.6349	12.3367
1645	ENSG00000107560	2391.11	-0.886162	0.122228	-7.25005	4.16613e-13	3.92831e-12	RAB11FIP2	RAB11 family interacting protein 2 [Source:HGNC Symbol;Acc:HGNC:29152]	11.0086	10.6905	10.5204	10.5893	11.7035	11.5848	11.44	11.6571
1646	ENSG00000110917	16664.3	-0.517754	0.0714351	-7.2479	4.23289e-13	3.98886e-12	MLEC	malectin [Source:HGNC Symbol;Acc:HGNC:28973]	13.7309	13.8276	13.6875	13.7206	14.2688	14.3603	14.1385	14.2651
1647	ENSG00000130635	8240.1	1.03759	0.14316	7.24773	4.23825e-13	3.99149e-12	COL5A1	collagen type V alpha 1 chain [Source:HGNC Symbol;Acc:HGNC:2209]	13.4072	13.5802	13.3421	13.4036	12.1192	12.7202	11.9921	12.6271
1648	ENSG00000135916	2284.29	0.722287	0.0996782	7.24618	4.28675e-13	4.03473e-12	ITM2C	integral membrane protein 2C [Source:HGNC Symbol;Acc:HGNC:6175]	11.3323	11.4485	11.5552	11.5506	10.6751	10.7795	10.6477	10.8941
1649	ENSG00000186111	3852.08	-0.74077	0.102266	-7.24357	4.37039e-13	4.11096e-12	PIP5K1C	phosphatidylinositol-4-phosphate 5-kinase type 1 gamma [Source:HGNC Symbol;Acc:HGNC:8996]	11.6023	11.6262	11.4144	11.3122	12.0559	12.2745	12.2592	12.3354
1650	ENSG00000221963	4610.54	-0.709685	0.0979874	-7.24261	4.40135e-13	4.13759e-12	APOL6	apolipoprotein L6 [Source:HGNC Symbol;Acc:HGNC:14870]	11.8311	11.6343	11.8247	11.7936	12.6476	12.521	12.4688	12.2672
1651	ENSG00000221926	661.245	1.0706	0.147938	7.2368	4.59387e-13	4.31597e-12	TRIM16	tripartite motif containing 16 [Source:HGNC Symbol;Acc:HGNC:17241]	9.58918	9.98238	9.74396	9.88902	8.77954	8.85251	8.56021	8.75261
1652	ENSG00000221926	661.245	1.0706	0.147938	7.2368	4.59387e-13	4.31597e-12	TRIM16	tripartite motif containing 16 [Source:HGNC Symbol;Acc:HGNC:17241]	9.58918	9.98238	9.74396	9.88902	8.77954	8.85251	8.56021	8.75261
1653	ENSG00000216775	3138.72	-1.26139	0.174383	-7.23344	4.70912e-13	4.42158e-12	AL109918.1		10.8784	10.9052	10.7488	10.8717	12.4738	11.6969	12.4387	11.6272
1654	ENSG00000078369	22723.4	0.616673	0.0852587	7.23296	4.72571e-13	4.43448e-12	GNB1	G protein subunit beta 1 [Source:HGNC Symbol;Acc:HGNC:4396]	14.7597	14.7276	14.7232	14.7791	13.9969	14.2769	13.9695	14.2527
1655	ENSG00000228594	541.426	1.75474	0.242647	7.23168	4.77039e-13	4.47371e-12	FNDC10	fibronectin type III domain containing 10 [Source:HGNC Symbol;Acc:HGNC:42951]	9.56571	9.82689	9.47787	9.91715	7.43196	8.25761	7.42501	8.42158
1656	ENSG00000283849	41.3702	5.66985	0.78416	7.23047	4.81317e-13	4.51112e-12	AC092053.2		5.73321	6.76194	6.11467	6.60423	1.4651	0.940216	2.3142	0
1657	ENSG00000154767	7556.48	-0.547118	0.0756736	-7.22997	4.83092e-13	4.52503e-12	XPC	XPC complex subunit, DNA damage recognition and repair factor [Source:HGNC Symbol;Acc:HGNC:12816]	12.6224	12.5681	12.5363	12.6092	13.0176	13.2587	13.0841	13.1542
1658	ENSG00000130119	4868.53	-0.47805	0.0661334	-7.22857	4.88107e-13	4.56926e-12	GNL3L	G protein nucleolar 3 like [Source:HGNC Symbol;Acc:HGNC:25553]	12.0405	11.9663	11.9763	11.9795	12.5172	12.4647	12.4544	12.4377
1659	ENSG00000126749	3655.29	0.576262	0.0797253	7.2281	4.89809e-13	4.58244e-12	EMG1	EMG1, N1-specific pseudouridine methyltransferase [Source:HGNC Symbol;Acc:HGNC:16912]	12.0195	12.0123	12.2046	12.137	11.4759	11.5262	11.5242	11.551
1660	ENSG00000230618	40.1247	8.93307	1.23593	7.22783	4.90784e-13	4.5888e-12	H3F3AP3	H3 histone family member 3A pseudogene 3 [Source:HGNC Symbol;Acc:HGNC:42873]	5.43472	5.64578	7.4566	5.80795	0	0	0	0
1661	ENSG00000171867	1547.15	1.07179	0.148321	7.22612	4.96988e-13	4.64402e-12	PRNP	prion protein [Source:HGNC Symbol;Acc:HGNC:9449]	11.1351	11.118	10.878	10.9928	9.81503	10.3547	9.6977	9.89668
1662	ENSG00000180776	11989.9	-0.638709	0.0883917	-7.2259	4.97806e-13	4.64888e-12	ZDHHC20	zinc finger DHHC-type containing 20 [Source:HGNC Symbol;Acc:HGNC:20749]	13.3196	13.2161	12.9598	13.2603	13.8371	13.8655	13.7364	13.8919
1663	ENSG00000145041	3917.02	-0.616115	0.0852959	-7.22327	5.07523e-13	4.73678e-12	DCAF1	DDB1 and CUL4 associated factor 1 [Source:HGNC Symbol;Acc:HGNC:30911]	11.6521	11.592	11.4854	11.6453	12.2895	12.2096	12.2691	12.0668
1664	ENSG00000129691	4604.7	-0.615301	0.0851857	-7.22305	5.08331e-13	4.74148e-12	ASH2L	ASH2 like histone lysine methyltransferase complex subunit [Source:HGNC Symbol;Acc:HGNC:744]	11.8118	11.8406	11.6933	11.958	12.4646	12.535	12.352	12.4195
1665	ENSG00000095739	2117.63	1.05737	0.146395	7.22271	5.09602e-13	4.75049e-12	BAMBI	BMP and activin membrane bound inhibitor [Source:HGNC Symbol;Acc:HGNC:30251]	11.335	11.4196	11.5606	11.5999	10.1406	10.7336	10.1337	10.5952
1666	ENSG00000189067	11817.9	0.530549	0.0734579	7.22248	5.10464e-13	4.75568e-12	LITAF	lipopolysaccharide induced TNF factor [Source:HGNC Symbol;Acc:HGNC:16841]	13.7616	13.7185	13.7757	13.8216	13.2113	13.3799	13.1337	13.2211
1667	ENSG00000112425	530.615	-1.51811	0.210261	-7.22015	5.19305e-13	4.83515e-12	EPM2A	EPM2A, laforin glucan phosphatase [Source:HGNC Symbol;Acc:HGNC:3413]	8.09359	8.44128	8.16236	7.61137	9.93537	9.36586	9.68383	9.42777
1668	ENSG00000114098	2885.23	-0.558521	0.0773602	-7.21975	5.20821e-13	4.84638e-12	ARMC8	armadillo repeat containing 8 [Source:HGNC Symbol;Acc:HGNC:24999]	11.1159	11.2276	11.239	11.1694	11.7459	11.793	11.7569	11.692
1669	ENSG00000185238	5371.96	-0.744499	0.103131	-7.21895	5.2389e-13	4.87202e-12	PRMT3	protein arginine methyltransferase 3 [Source:HGNC Symbol;Acc:HGNC:30163]	12.1396	11.7972	11.9516	11.9788	12.8824	12.5852	12.7953	12.5773
1670	ENSG00000087245	191.807	-2.51882	0.348982	-7.21762	5.29045e-13	4.91702e-12	MMP2	matrix metallopeptidase 2 [Source:HGNC Symbol;Acc:HGNC:7166]	5.9804	5.61538	5.58564	6.16479	7.64366	9.00993	7.81055	8.53341
1671	ENSG00000107897	3959	-0.669879	0.092817	-7.21721	5.30653e-13	4.92903e-12	ACBD5	acyl-CoA binding domain containing 5 [Source:HGNC Symbol;Acc:HGNC:23338]	11.6688	11.6243	11.5341	11.477	12.3528	12.3345	12.2161	12.0694
1672	ENSG00000087299	2789.72	-0.843785	0.116935	-7.21587	5.35901e-13	4.97481e-12	L2HGDH	L-2-hydroxyglutarate dehydrogenase [Source:HGNC Symbol;Acc:HGNC:20499]	11.0094	11.0053	10.6972	11.111	12.0181	11.7878	11.7183	11.6813
1673	ENSG00000141526	4983.2	0.725939	0.10061	7.21541	5.37724e-13	4.98579e-12	SLC16A3	solute carrier family 16 member 3 [Source:HGNC Symbol;Acc:HGNC:10924]	12.4824	12.5922	12.6417	12.6794	11.9258	11.6079	12.0248	11.9095
1674	ENSG00000233421	32.2672	8.61798	1.19438	7.21546	5.37503e-13	4.98579e-12	LINC01783	long intergenic non-protein coding RNA 1783 [Source:HGNC Symbol;Acc:HGNC:52573]	6.11583	5.67556	6.50091	5.67554	0	0	0	0
1675	ENSG00000109920	5583.69	-0.627396	0.0869769	-7.21337	5.4585e-13	5.05813e-12	FNBP4	formin binding protein 4 [Source:HGNC Symbol;Acc:HGNC:19752]	12.2665	12.0115	12.1226	11.9816	12.7752	12.6844	12.7941	12.6491
1676	ENSG00000137720	1478.68	0.9015	0.125126	7.20474	5.81527e-13	5.38553e-12	C11orf1	chromosome 11 open reading frame 1 [Source:HGNC Symbol;Acc:HGNC:1163]	10.9635	10.8244	10.8581	10.997	9.90786	10.1353	9.75189	10.2044
1677	ENSG00000113070	143.653	2.5418	0.352857	7.20349	5.86898e-13	5.43203e-12	HBEGF	heparin binding EGF like growth factor [Source:HGNC Symbol;Acc:HGNC:3059]	7.90451	7.52935	8.41985	7.76914	6.10416	5.05131	5.07808	5.19104
1678	ENSG00000183808	3333.92	-0.642519	0.0892145	-7.20196	5.93534e-13	5.49019e-12	RBM12B	RNA binding motif protein 12B [Source:HGNC Symbol;Acc:HGNC:32310]	11.4638	11.3902	11.3564	11.1607	11.9806	12.0244	12.0189	11.9301
1679	ENSG00000174564	493.632	1.35056	0.18753	7.20183	5.94097e-13	5.49213e-12	IL20RB	interleukin 20 receptor subunit beta [Source:HGNC Symbol;Acc:HGNC:6004]	9.635	9.27144	9.69413	9.22732	8.19188	7.815	8.33466	8.10733
1680	ENSG00000214796	4403.06	-0.753627	0.104653	-7.20119	5.96877e-13	5.51456e-12	AC098934.1		11.6775	11.71	11.6548	11.6738	12.5661	12.3115	12.6197	12.1906
1681	ENSG00000087258	567.467	1.11119	0.154318	7.2007	5.99051e-13	5.53137e-12	GNAO1	G protein subunit alpha o1 [Source:HGNC Symbol;Acc:HGNC:4389]	9.50532	9.76765	9.53342	9.58567	8.42408	8.49288	8.30324	8.71515
1682	ENSG00000163527	18693.6	-0.504734	0.0701069	-7.19949	6.04392e-13	5.57738e-12	STT3B	STT3B, catalytic subunit of the oligosaccharyltransferase complex [Source:HGNC Symbol;Acc:HGNC:30611]	14.0125	13.9205	13.7851	13.9368	14.4781	14.4275	14.3611	14.4137
1683	ENSG00000198252	4350.52	-1.005	0.139604	-7.19893	6.06887e-13	5.59709e-12	STYX	serine/threonine/tyrosine interacting protein [Source:HGNC Symbol;Acc:HGNC:11447]	11.5959	11.5174	11.3459	11.5258	12.7366	12.0748	12.7511	12.3446
1684	ENSG00000005889	1392.87	-0.989528	0.137472	-7.19804	6.1083e-13	5.63012e-12	ZFX	zinc finger protein, X-linked [Source:HGNC Symbol;Acc:HGNC:12869]	9.8811	9.80348	9.71158	10.0515	10.7705	11.0634	10.5697	10.9716
1685	ENSG00000187688	250.967	-2.63679	0.36636	-7.19728	6.14278e-13	5.65855e-12	TRPV2	transient receptor potential cation channel subfamily V member 2 [Source:HGNC Symbol;Acc:HGNC:18082]	6.49947	6.16973	6.24816	5.46703	7.71189	9.23119	8.22877	9.28169
1686	ENSG00000113196	1995.67	0.972172	0.135108	7.19552	6.22224e-13	5.72835e-12	HAND1	heart and neural crest derivatives expressed 1 [Source:HGNC Symbol;Acc:HGNC:4807]	11.2705	11.5081	11.1797	11.4903	10.2162	10.5045	10.1615	10.6494
1687	ENSG00000133985	3162.43	0.803011	0.111618	7.19431	6.27767e-13	5.77597e-12	TTC9	tetratricopeptide repeat domain 9 [Source:HGNC Symbol;Acc:HGNC:20267]	11.9161	11.8165	12.0505	12.0942	11.0166	11.4063	11.0463	11.1804
1688	ENSG00000129474	12413.7	0.633182	0.0880212	7.19352	6.31441e-13	5.80635e-12	AJUBA	ajuba LIM protein [Source:HGNC Symbol;Acc:HGNC:20250]	13.8862	13.8765	13.8153	13.9466	13.1299	13.3419	13.0834	13.4129
1689	ENSG00000174827	150.593	1.92747	0.268204	7.18657	6.64401e-13	6.10583e-12	PDZK1	PDZ domain containing 1 [Source:HGNC Symbol;Acc:HGNC:8821]	7.94872	7.80327	7.79881	8.05152	5.90659	6.08902	5.60524	6.27777
1690	ENSG00000091651	5992.85	0.511744	0.0712166	7.18574	6.68449e-13	6.13941e-12	ORC6	origin recognition complex subunit 6 [Source:HGNC Symbol;Acc:HGNC:17151]	12.8451	12.7429	12.7882	12.7519	12.3396	12.1739	12.3058	12.2587
1691	ENSG00000072778	8647.46	0.989245	0.137688	7.18471	6.73493e-13	6.18209e-12	ACADVL	acyl-CoA dehydrogenase, very long chain [Source:HGNC Symbol;Acc:HGNC:92]	13.3961	13.4032	13.6825	13.4575	12.1782	12.7641	12.1986	12.7495
1692	ENSG00000168530	31.8884	8.60253	1.1976	7.18313	6.81324e-13	6.25029e-12	MYL1	myosin light chain 1 [Source:HGNC Symbol;Acc:HGNC:7582]	5.51533	5.70473	6.35067	6.31478	0	0	0	0
1693	ENSG00000112237	12397.5	-0.715357	0.0996268	-7.18037	6.95253e-13	6.37431e-12	CCNC	cyclin C [Source:HGNC Symbol;Acc:HGNC:1581]	13.2965	13.1268	13.0868	13.2643	14.0908	13.7326	14.0343	13.7528
1694	ENSG00000101187	1851.74	0.907525	0.126431	7.17802	7.07277e-13	6.48074e-12	SLCO4A1	solute carrier organic anion transporter family member 4A1 [Source:HGNC Symbol;Acc:HGNC:10953]	11.0582	11.0578	11.4431	11.3545	10.1816	10.2692	10.349	10.5072
1695	ENSG00000106066	29868.4	0.485424	0.0676342	7.1772	7.11526e-13	6.51583e-12	CPVL	carboxypeptidase, vitellogenic like [Source:HGNC Symbol;Acc:HGNC:14399]	15.1189	15.0974	14.9692	15.1625	14.613	14.6778	14.5512	14.5681
1696	ENSG00000113739	29043.8	0.52709	0.0734994	7.17134	7.42663e-13	6.79698e-12	STC2	stanniocalcin 2 [Source:HGNC Symbol;Acc:HGNC:11374]	15.1147	14.9605	15.031	15.1486	14.6404	14.4928	14.5736	14.4391
1697	ENSG00000123191	6591.03	-0.463795	0.0646802	-7.17059	7.46739e-13	6.82626e-12	ATP7B	ATPase copper transporting beta [Source:HGNC Symbol;Acc:HGNC:870]	12.4958	12.4482	12.3745	12.4232	12.9179	12.9077	12.9159	12.8569
1698	ENSG00000258947	127.3	4.37411	0.610004	7.17064	7.46504e-13	6.82626e-12	TUBB3	tubulin beta 3 class III [Source:HGNC Symbol;Acc:HGNC:20772]	7.46127	7.84317	8.57614	7.55218	4.07445	0	4.74558	2.70642
1699	ENSG00000139132	1790.53	0.78629	0.109764	7.16348	7.8656e-13	7.18607e-12	FGD4	FYVE, RhoGEF and PH domain containing 4 [Source:HGNC Symbol;Acc:HGNC:19125]	11.1799	11.2137	11.1003	11.0916	10.3919	10.3668	10.1248	10.5305
1700	ENSG00000130703	3438.37	-0.583046	0.0814073	-7.16209	7.94545e-13	7.25476e-12	OSBPL2	oxysterol binding protein like 2 [Source:HGNC Symbol;Acc:HGNC:15761]	11.3734	11.4799	11.3546	11.4947	12.0475	11.9673	12.0907	11.9301
1701	ENSG00000167258	6054.51	-0.575957	0.0804278	-7.16116	7.9996e-13	7.29993e-12	CDK12	cyclin dependent kinase 12 [Source:HGNC Symbol;Acc:HGNC:24224]	12.2925	12.3141	12.1043	12.2698	12.924	12.837	12.79	12.7362
1702	ENSG00000100883	14108.8	-0.453426	0.0633295	-7.15979	8.08008e-13	7.36906e-12	SRP54	signal recognition particle 54 [Source:HGNC Symbol;Acc:HGNC:11301]	13.5801	13.4906	13.5018	13.5847	14.024	13.9536	14.0525	13.9404
1703	ENSG00000107175	4181.43	0.658042	0.0919224	7.15866	8.14674e-13	7.4255e-12	CREB3	cAMP responsive element binding protein 3 [Source:HGNC Symbol;Acc:HGNC:2347]	12.1272	12.3215	12.3543	12.464	11.7632	11.6527	11.6183	11.6174
1704	ENSG00000157654	10767.8	1.00592	0.14052	7.15851	8.15576e-13	7.42938e-12	PALM2-AKAP2	PALM2-AKAP2 readthrough [Source:HGNC Symbol;Acc:HGNC:33529]	13.9812	13.7971	13.6582	13.7914	12.5929	13.1963	12.4155	12.894
1705	ENSG00000189052	235.855	-2.16153	0.301959	-7.15836	8.16472e-13	7.43319e-12	CGB5	chorionic gonadotropin beta subunit 5 [Source:HGNC Symbol;Acc:HGNC:16452]	6.68515	5.78886	5.99314	6.98604	8.30464	8.63636	8.42915	8.9289
1706	ENSG00000100938	8324.47	-0.616473	0.0861506	-7.15575	8.32138e-13	7.57138e-12	GMPR2	guanosine monophosphate reductase 2 [Source:HGNC Symbol;Acc:HGNC:4377]	12.6696	12.6111	12.6754	12.7688	13.4272	13.2771	13.3662	13.105
1707	ENSG00000185291	31.1819	8.56857	1.19764	7.15457	8.39378e-13	7.6328e-12	IL3RA	interleukin 3 receptor subunit alpha [Source:HGNC Symbol;Acc:HGNC:6012]	6.08974	5.73332	6.40886	5.56011	0	0	0	0
1708	ENSG00000248713	34.3878	8.70875	1.21735	7.15389	8.43554e-13	7.6663e-12	AC083902.2		6.7365	5.86836	6.35067	5.01978	0	0	0	0
1709	ENSG00000245750	91.0549	4.71629	0.659367	7.15275	8.50565e-13	7.72551e-12	DRAIC	downregulated RNA in cancer, inhibitor of cell invasion and migration [Source:HGNC Symbol;Acc:HGNC:27082]	7.56906	7.17017	7.40987	7.65422	3.73615	0	3.89787	0.839616
1710	ENSG00000159128	2033.37	1.15822	0.16198	7.15039	8.65301e-13	7.85477e-12	IFNGR2	interferon gamma receptor 2 [Source:HGNC Symbol;Acc:HGNC:5440]	11.3835	11.5276	11.357	11.5468	10.038	10.3936	9.88516	10.7261
1711	ENSG00000158019	2451.48	0.803075	0.112333	7.14904	8.73895e-13	7.92816e-12	BABAM2	BRISC and BRCA1 A complex member 2 [Source:HGNC Symbol;Acc:HGNC:1106]	11.6109	11.5876	11.5237	11.6974	10.5671	11.0289	10.7208	10.8571
1712	ENSG00000235621	54.9973	7.93695	1.11043	7.14765	8.82766e-13	8.00399e-12	LINC00494	long intergenic non-protein coding RNA 494 [Source:HGNC Symbol;Acc:HGNC:27657]	6.5953	6.77575	6.46479	7.2036	0	0	1.57852	0
1713	ENSG00000142687	4333.64	-0.701571	0.0981892	-7.14509	8.99362e-13	8.14972e-12	KIAA0319L	KIAA0319 like [Source:HGNC Symbol;Acc:HGNC:30071]	11.8516	11.7729	11.5298	11.5769	12.3804	12.5056	12.2682	12.3962
1714	ENSG00000167535	313.756	2.03427	0.284735	7.14443	9.03672e-13	8.18401e-12	CACNB3	calcium voltage-gated channel auxiliary subunit beta 3 [Source:HGNC Symbol;Acc:HGNC:1403]	8.8902	9.22437	8.89392	8.88755	6.97749	7.47096	5.92123	7.04515
1715	ENSG00000147364	1444.53	-0.800057	0.111998	-7.14351	9.09797e-13	8.22991e-12	FBXO25	F-box protein 25 [Source:HGNC Symbol;Acc:HGNC:13596]	10.0394	10.1132	9.90762	10.1026	10.7698	10.8758	10.7003	11.0053
1716	ENSG00000197429	813.31	-1.00353	0.140481	-7.14354	9.09568e-13	8.22991e-12	IPP	intracisternal A particle-promoted polypeptide [Source:HGNC Symbol;Acc:HGNC:6108]	8.99582	8.84985	9.24749	9.20347	10.1618	10.1271	9.91515	10.124
1717	ENSG00000168795	3807.4	-0.875718	0.122594	-7.14323	9.1164e-13	8.2418e-12	ZBTB5	zinc finger and BTB domain containing 5 [Source:HGNC Symbol;Acc:HGNC:23836]	11.4517	11.4019	11.2523	11.4519	12.4785	12.0922	12.4533	11.9795
1718	ENSG00000139154	6400.77	-0.708244	0.0991624	-7.14226	9.18078e-13	8.29518e-12	AEBP2	AE binding protein 2 [Source:HGNC Symbol;Acc:HGNC:24051]	12.2684	12.2688	12.128	12.317	12.9418	12.9953	12.7074	13.143
1719	ENSG00000169213	953.758	1.00077	0.140139	7.14124	9.24925e-13	8.35221e-12	RAB3B	RAB3B, member RAS oncogene family [Source:HGNC Symbol;Acc:HGNC:9778]	10.3954	10.3624	10.3176	10.1719	9.28413	9.09965	9.22636	9.59618
1720	ENSG00000168542	49.0146	6.24369	0.874739	7.13777	9.48579e-13	8.56084e-12	COL3A1	collagen type III alpha 1 chain [Source:HGNC Symbol;Acc:HGNC:2201]	5.92246	6.89444	6.26925	7.07283	0	0	0	2.52041
1721	ENSG00000100376	4260.58	-0.947208	0.132712	-7.13729	9.51868e-13	8.58555e-12	FAM118A	family with sequence similarity 118 member A [Source:HGNC Symbol;Acc:HGNC:1313]	11.547	11.5322	11.461	11.4874	12.74	12.1759	12.6517	12.1503
1722	ENSG00000101210	419.868	1.74836	0.24508	7.13383	9.76129e-13	8.79928e-12	EEF1A2	eukaryotic translation elongation factor 1 alpha 2 [Source:HGNC Symbol;Acc:HGNC:3192]	9.46022	9.32643	9.13707	9.41759	6.94693	7.55795	7.42501	8.17983
1723	ENSG00000167695	2108.58	0.656618	0.0920511	7.13319	9.80698e-13	8.83536e-12	FAM57A	family with sequence similarity 57 member A [Source:HGNC Symbol;Acc:HGNC:29646]	11.2105	11.3896	11.3422	11.3861	10.7292	10.6568	10.5715	10.7461
1724	ENSG00000151881	576.49	1.22578	0.171924	7.12979	1.00521e-12	9.05097e-12	TMEM267	transmembrane protein 267 [Source:HGNC Symbol;Acc:HGNC:26139]	9.82092	9.47774	9.77747	9.53307	8.42038	8.45561	8.11449	8.69055
1725	ENSG00000020633	31.1393	8.56782	1.20179	7.12924	1.00923e-12	9.08191e-12	RUNX3	runt related transcription factor 3 [Source:HGNC Symbol;Acc:HGNC:10473]	5.66417	5.48694	6.38972	6.20377	0	0	0	0
1726	ENSG00000176142	2689.36	-0.613409	0.0860528	-7.12829	1.01627e-12	9.13997e-12	TMEM39A	transmembrane protein 39A [Source:HGNC Symbol;Acc:HGNC:25600]	11.1263	11.1112	11.0371	10.9368	11.7183	11.6143	11.7255	11.6087
1727	ENSG00000179674	29.68	8.49818	1.19249	7.12639	1.03035e-12	9.26123e-12	ARL14	ADP ribosylation factor like GTPase 14 [Source:HGNC Symbol;Acc:HGNC:22974]	5.9804	6.08352	5.71427	5.85769	0	0	0	0
1728	ENSG00000166965	3087.04	-0.624301	0.0876217	-7.12495	1.04118e-12	9.35321e-12	RCCD1	RCC1 domain containing 1 [Source:HGNC Symbol;Acc:HGNC:30457]	11.1806	11.2537	11.2397	11.3106	11.8624	11.9617	11.714	11.9336
1729	ENSG00000121152	6481.75	-0.491659	0.0690063	-7.12484	1.04202e-12	9.35537e-12	NCAPH	non-SMC condensin I complex subunit H [Source:HGNC Symbol;Acc:HGNC:1112]	12.3323	12.3781	12.4209	12.4486	12.9156	12.9428	12.8819	12.8058
1730	ENSG00000077549	14720.5	0.432944	0.060773	7.12395	1.04876e-12	9.40506e-12	CAPZB	capping actin protein of muscle Z-line beta subunit [Source:HGNC Symbol;Acc:HGNC:1491]	13.9894	13.9998	14.0798	14.1108	13.5885	13.6065	13.6387	13.618
1731	ENSG00000108312	3909.41	0.607102	0.0852195	7.12399	1.04849e-12	9.40506e-12	UBTF	upstream binding transcription factor, RNA polymerase I [Source:HGNC Symbol;Acc:HGNC:12511]	12.1593	12.2137	12.153	12.2892	11.515	11.7409	11.5095	11.6142
1732	ENSG00000182150	3619.34	-0.729849	0.102456	-7.12357	1.05168e-12	9.42575e-12	ERCC6L2	ERCC excision repair 6 like 2 [Source:HGNC Symbol;Acc:HGNC:26922]	11.5228	11.371	11.3983	11.3475	12.3151	12.0152	12.2424	11.9607
1733	ENSG00000035499	4490.75	-0.640934	0.0899796	-7.1231	1.05527e-12	9.45256e-12	DEPDC1B	DEP domain containing 1B [Source:HGNC Symbol;Acc:HGNC:24902]	11.8365	11.8463	11.7079	11.7136	12.3322	12.4645	12.287	12.5712
1734	ENSG00000070214	5049.93	0.659278	0.0926029	7.11942	1.08386e-12	9.70303e-12	SLC44A1	solute carrier family 44 member 1 [Source:HGNC Symbol;Acc:HGNC:18798]	12.6438	12.6041	12.4843	12.6406	11.8948	12.0742	11.7352	12.0143
1735	ENSG00000023608	635.674	1.22251	0.171799	7.11591	1.1118e-12	9.94748e-12	SNAPC1	small nuclear RNA activating complex polypeptide 1 [Source:HGNC Symbol;Acc:HGNC:11134]	9.96062	9.6166	9.93097	9.65764	8.51369	8.47063	8.3523	8.91008
1736	ENSG00000276547	1403.7	-0.907527	0.127575	-7.11368	1.12985e-12	1.01031e-11	PCDHGB5	protocadherin gamma subfamily B, 5 [Source:HGNC Symbol;Acc:HGNC:8712]	10.0119	10.1521	9.74019	9.78682	10.6929	10.9707	10.8798	10.7995
1737	ENSG00000139629	3242.91	0.7879	0.110785	7.11196	1.14404e-12	1.02242e-11	GALNT6	polypeptide N-acetylgalactosaminyltransferase 6 [Source:HGNC Symbol;Acc:HGNC:4128]	11.9916	12.0232	12.0437	11.9573	11.0831	11.494	11.012	11.2287
1738	ENSG00000142621	49.1177	5.27222	0.741451	7.11068	1.15469e-12	1.03134e-11	FHAD1	forkhead associated phosphopeptide binding domain 1 [Source:HGNC Symbol;Acc:HGNC:29408]	5.76652	7.32848	6.31054	6.52947	2.17685	2.7033	0.995173	0
1739	ENSG00000244405	141.662	2.70467	0.380506	7.10809	1.17664e-12	1.05034e-11	ETV5	ETS variant 5 [Source:HGNC Symbol;Acc:HGNC:3494]	7.99162	8.2368	7.44737	8.00262	5.6271	4.40694	4.63457	5.87379
1740	ENSG00000118096	123.716	2.04554	0.287816	7.1071	1.18504e-12	1.05724e-11	IFT46	intraflagellar transport 46 [Source:HGNC Symbol;Acc:HGNC:26146]	7.49148	7.93835	7.66196	7.43419	5.65257	5.78686	5.4824	5.54829
1741	ENSG00000261068	83.3537	2.55677	0.359816	7.10578	1.19648e-12	1.06683e-11	AL512274.1		7.13119	6.99233	7.48393	6.99718	4.52421	4.63745	4.38311	4.99066
1742	ENSG00000185591	15280	-0.665716	0.0937199	-7.10326	1.21851e-12	1.08585e-11	SP1	Sp1 transcription factor [Source:HGNC Symbol;Acc:HGNC:11205]	13.6356	13.5886	13.4165	13.4626	14.3644	14.094	14.2801	14.0107
1743	ENSG00000167797	2881.99	0.608764	0.0857351	7.10052	1.24288e-12	1.10694e-11	CDK2AP2	cyclin dependent kinase 2 associated protein 2 [Source:HGNC Symbol;Acc:HGNC:30833]	11.6933	11.6896	11.8054	11.8664	11.1711	11.0683	11.2341	11.1511
1744	ENSG00000149633	30.0328	8.51596	1.19972	7.09831	1.26295e-12	1.12417e-11	KIAA1755	KIAA1755 [Source:HGNC Symbol;Acc:HGNC:29372]	5.79909	6.23117	5.48103	6.10426	0	0	0	0
1745	ENSG00000134258	2910.97	-0.822629	0.115923	-7.09634	1.28105e-12	1.13963e-11	VTCN1	V-set domain containing T-cell activation inhibitor 1 [Source:HGNC Symbol;Acc:HGNC:28873]	10.9875	11.2003	11.0162	10.9375	11.8117	12.0349	11.5828	11.9735
1746	ENSG00000065485	2531.68	-0.855415	0.120566	-7.09499	1.2936e-12	1.15014e-11	PDIA5	protein disulfide isomerase family A member 5 [Source:HGNC Symbol;Acc:HGNC:24811]	10.7013	10.8459	11.0005	10.6966	11.4384	11.8498	11.5635	11.7956
1747	ENSG00000110324	210.451	6.79317	0.957981	7.09113	1.33017e-12	1.18198e-11	IL10RA	interleukin 10 receptor subunit alpha [Source:HGNC Symbol;Acc:HGNC:5964]	8.83631	8.898	8.24986	8.76257	2.65133	0	0	3.38886
1748	ENSG00000100162	892.175	1.10203	0.155415	7.09092	1.33225e-12	1.18315e-11	CENPM	centromere protein M [Source:HGNC Symbol;Acc:HGNC:18352]	10.0614	10.2382	10.406	10.2773	9.12262	9.04549	8.8882	9.47496
1749	ENSG00000144649	263.854	1.50841	0.212733	7.09061	1.33523e-12	1.18512e-11	FAM198A	family with sequence similarity 198 member A [Source:HGNC Symbol;Acc:HGNC:24485]	8.41577	8.56575	8.60546	8.83265	6.81778	7.1171	7.12995	7.33346
1750	ENSG00000157625	3312.85	-0.632122	0.089155	-7.09015	1.33971e-12	1.18842e-11	TAB3	TGF-beta activated kinase 1 and MAP3K7 binding protein 3 [Source:HGNC Symbol;Acc:HGNC:30681]	11.4536	11.4414	11.2444	11.2214	11.9222	12.0229	11.9394	12.0159
1751	ENSG00000138109	119.227	2.06434	0.291198	7.08911	1.34973e-12	1.19663e-11	CYP2C9	cytochrome P450 family 2 subfamily C member 9 [Source:HGNC Symbol;Acc:HGNC:2623]	7.48148	7.65423	7.52835	7.70944	5.49251	5.30707	5.44998	5.89308
1752	ENSG00000188917	2753.53	-1.01757	0.143544	-7.08889	1.35187e-12	1.19784e-11	TRMT2B	tRNA methyltransferase 2 homolog B [Source:HGNC Symbol;Acc:HGNC:25748]	10.8408	10.9185	10.8441	10.7136	12.1561	11.6485	12.0231	11.4577
1753	ENSG00000184924	2920.29	0.830349	0.117165	7.08699	1.37059e-12	1.21374e-11	PTRHD1	peptidyl-tRNA hydrolase domain containing 1 [Source:HGNC Symbol;Acc:HGNC:33782]	11.7407	11.9865	11.7863	11.9458	10.7922	11.1121	10.9409	11.2647
1754	ENSG00000166471	5501.7	-0.679089	0.0958509	-7.08485	1.39194e-12	1.23194e-11	TMEM41B	transmembrane protein 41B [Source:HGNC Symbol;Acc:HGNC:28948]	12.1272	12.009	12.0743	11.9722	12.8373	12.5547	12.8842	12.5984
1755	ENSG00000206149	521.563	1.09748	0.154958	7.08242	1.41654e-12	1.25301e-11	HERC2P9	hect domain and RLD 2 pseudogene 9 [Source:HGNC Symbol;Acc:HGNC:30495]	9.67503	9.51321	9.32256	9.36482	8.26802	8.31284	8.50606	8.42158
1756	ENSG00000177311	1531.63	1.02609	0.144894	7.08168	1.42414e-12	1.25882e-11	ZBTB38	zinc finger and BTB domain containing 38 [Source:HGNC Symbol;Acc:HGNC:26636]	11.1303	10.9757	11.0232	10.8815	9.95213	10.2355	9.55449	10.0899
1757	ENSG00000181126	405.557	1.8102	0.255619	7.08163	1.42473e-12	1.25882e-11	HLA-V	major histocompatibility complex, class I, V (pseudogene) [Source:HGNC Symbol;Acc:HGNC:23482]	9.5775	9.2884	9.22607	9.07795	6.58623	7.57195	7.79773	7.74802
1758	ENSG00000187742	6964.1	-0.634326	0.0895749	-7.08151	1.42593e-12	1.25917e-11	SECISBP2	SECIS binding protein 2 [Source:HGNC Symbol;Acc:HGNC:30972]	12.3943	12.4011	12.3995	12.4607	13.2015	12.9419	13.1518	12.8726
1759	ENSG00000012779	1556.31	-1.21836	0.172127	-7.07827	1.45967e-12	1.28823e-11	ALOX5	arachidonate 5-lipoxygenase [Source:HGNC Symbol;Acc:HGNC:435]	9.70326	9.95532	9.7135	10.0766	10.7255	11.4034	10.7593	11.3317
1760	ENSG00000131759	769.013	1.10919	0.156715	7.07776	1.46503e-12	1.29223e-11	RARA	retinoic acid receptor alpha [Source:HGNC Symbol;Acc:HGNC:9864]	9.87729	9.82689	10.3277	10.0674	8.85005	9.06294	9.02927	8.76313
1761	ENSG00000124104	254.9	1.63664	0.231295	7.076	1.48379e-12	1.3073e-11	SNX21	sorting nexin family member 21 [Source:HGNC Symbol;Acc:HGNC:16154]	8.36773	8.72015	8.60131	8.66467	6.84012	7.30485	7.06722	6.55719
1762	ENSG00000143870	57219.1	-0.411342	0.0581318	-7.07603	1.48342e-12	1.3073e-11	PDIA6	protein disulfide isomerase family A member 6 [Source:HGNC Symbol;Acc:HGNC:30168]	15.6365	15.5792	15.5008	15.6156	16.0283	16.0067	15.9774	15.968
1763	ENSG00000125945	2155.82	-1.11332	0.157367	-7.07467	1.49805e-12	1.31912e-11	ZNF436	zinc finger protein 436 [Source:HGNC Symbol;Acc:HGNC:20814]	10.5191	10.3567	10.36	10.4124	11.8188	11.2415	11.7924	11.1151
1764	ENSG00000155974	2562.27	-0.796628	0.112643	-7.07218	1.52519e-12	1.34225e-11	GRIP1	glutamate receptor interacting protein 1 [Source:HGNC Symbol;Acc:HGNC:18708]	11.0615	10.7095	10.795	10.8965	11.6083	11.8562	11.5055	11.6771
1765	ENSG00000137955	3182.84	1.00293	0.141931	7.06633	1.59084e-12	1.39924e-11	RABGGTB	Rab geranylgeranyltransferase beta subunit [Source:HGNC Symbol;Acc:HGNC:9796]	12.0808	11.9224	12.1488	12.0491	10.772	11.2841	10.7097	11.3228
1766	ENSG00000115657	449.943	1.31088	0.185573	7.06392	1.61865e-12	1.42289e-11	ABCB6	ATP binding cassette subfamily B member 6 (Langereis blood group) [Source:HGNC Symbol;Acc:HGNC:47]	9.31578	9.2394	9.48013	9.26006	8.10689	7.66633	8.33021	7.89404
1767	ENSG00000153922	8514.47	-0.639766	0.090575	-7.06339	1.62491e-12	1.42759e-11	CHD1	chromodomain helicase DNA binding protein 1 [Source:HGNC Symbol;Acc:HGNC:1915]	12.8625	12.6939	12.581	12.651	13.4702	13.3499	13.3542	13.1722
1768	ENSG00000071189	6361.78	-0.653418	0.0925096	-7.06324	1.62665e-12	1.42831e-11	SNX13	sorting nexin 13 [Source:HGNC Symbol;Acc:HGNC:21335]	12.5156	12.1872	12.1633	12.1929	12.9528	12.8858	12.9205	12.9413
1769	ENSG00000158604	5904.12	-0.901732	0.12768	-7.06241	1.63639e-12	1.43606e-11	TMED4	transmembrane p24 trafficking protein 4 [Source:HGNC Symbol;Acc:HGNC:22301]	12.122	11.9928	11.8874	12.0187	13.1414	12.6479	13.1344	12.6268
1770	ENSG00000130055	375.949	-1.4007	0.198353	-7.06162	1.64569e-12	1.44341e-11	GDPD2	glycerophosphodiester phosphodiesterase domain containing 2 [Source:HGNC Symbol;Acc:HGNC:25974]	7.55005	7.44543	7.89695	7.84509	8.85554	9.3313	8.95902	9.18127
1771	ENSG00000175318	13461	-0.614054	0.0869701	-7.06052	1.65884e-12	1.45413e-11	GRAMD2A	GRAM domain containing 2A [Source:HGNC Symbol;Acc:HGNC:27287]	13.4099	13.3778	13.3291	13.3909	13.867	14.1034	13.8243	14.1427
1772	ENSG00000134278	312.447	1.55478	0.220215	7.06028	1.66173e-12	1.45584e-11	SPIRE1	spire type actin nucleation factor 1 [Source:HGNC Symbol;Acc:HGNC:30622]	8.94943	8.70579	8.84909	8.9548	7.22679	7.68577	6.83591	7.39566
1773	ENSG00000165886	633.686	1.26133	0.178741	7.05678	1.70402e-12	1.49205e-11	UBTD1	ubiquitin domain containing 1 [Source:HGNC Symbol;Acc:HGNC:25683]	9.69895	9.82191	9.725	9.96332	8.5649	8.06316	8.8264	8.63146
1774	ENSG00000164211	15721.3	-0.705329	0.0999698	-7.05543	1.72071e-12	1.50497e-11	STARD4	StAR related lipid transfer domain containing 4 [Source:HGNC Symbol;Acc:HGNC:18058]	13.6865	13.54	13.3605	13.5751	14.4352	14.1764	14.3184	14.0418
1775	ENSG00000180398	23261.7	-0.607384	0.0860867	-7.05549	1.71996e-12	1.50497e-11	MCFD2	multiple coagulation factor deficiency 2 [Source:HGNC Symbol;Acc:HGNC:18451]	14.2124	14.2089	14.0342	14.2176	14.9438	14.7244	14.8158	14.6055
1776	ENSG00000189403	31636.7	0.580847	0.0823434	7.05396	1.73894e-12	1.52006e-11	HMGB1	high mobility group box 1 [Source:HGNC Symbol;Acc:HGNC:4983]	15.2157	15.1371	15.2346	15.2528	14.5407	14.7005	14.465	14.7905
1777	ENSG00000147804	972.24	1.28632	0.182368	7.05344	1.74549e-12	1.52493e-11	SLC39A4	solute carrier family 39 member 4 [Source:HGNC Symbol;Acc:HGNC:17129]	9.86964	10.6157	10.439	10.6672	9.17849	9.20447	9.31002	8.85456
1778	ENSG00000108932	452.26	1.83552	0.260244	7.05306	1.75025e-12	1.52778e-11	SLC16A6	solute carrier family 16 member 6 [Source:HGNC Symbol;Acc:HGNC:10927]	9.52978	9.38842	9.19884	9.70256	7.77704	8.21809	6.88523	7.32638
1779	ENSG00000177225	3878.96	-1.01621	0.144081	-7.05302	1.75071e-12	1.52778e-11	GATD1	glutamine amidotransferase like class 1 domain containing 1 [Source:HGNC Symbol;Acc:HGNC:26616]	11.2617	11.1699	11.4279	11.4279	12.5089	12.0343	12.676	12.0372
1780	ENSG00000056291	2259.9	0.712475	0.10104	7.05144	1.77079e-12	1.54444e-11	NPFFR2	neuropeptide FF receptor 2 [Source:HGNC Symbol;Acc:HGNC:4525]	11.3612	11.504	11.3959	11.5516	10.665	10.8856	10.5967	10.8072
1781	ENSG00000257621	1678.55	-0.87132	0.123587	-7.05027	1.78576e-12	1.55662e-11	PSMA3-AS1	PSMA3 antisense RNA 1 [Source:HGNC Symbol;Acc:HGNC:26445]	10.3726	9.96289	10.2766	10.213	11.2081	10.9044	11.1925	11.0102
1782	ENSG00000138760	5847.74	-0.564172	0.0800245	-7.05	1.78922e-12	1.55876e-11	SCARB2	scavenger receptor class B member 2 [Source:HGNC Symbol;Acc:HGNC:1665]	12.2383	12.287	12.0543	12.2276	12.8433	12.7658	12.7815	12.679
1783	ENSG00000171777	31.8665	8.60009	1.22036	7.04715	1.82623e-12	1.59011e-11	RASGRP4	RAS guanyl releasing protein 4 [Source:HGNC Symbol;Acc:HGNC:18958]	5.83093	5.61538	6.79076	5.40147	0	0	0	0
1784	ENSG00000142546	3759.39	0.603089	0.0855865	7.04654	1.83421e-12	1.59617e-11	NOSIP	nitric oxide synthase interacting protein [Source:HGNC Symbol;Acc:HGNC:17946]	12.1336	12.2417	11.9994	12.2007	11.5267	11.524	11.6396	11.4814
1785	ENSG00000154217	1997.69	0.976585	0.138595	7.04633	1.83693e-12	1.59694e-11	PITPNC1	phosphatidylinositol transfer protein, cytoplasmic 1 [Source:HGNC Symbol;Acc:HGNC:21045]	11.4075	11.1248	11.3613	11.5605	10.1551	10.6845	10.2406	10.444
1786	ENSG00000164124	719.728	-1.28338	0.182134	-7.04632	1.83715e-12	1.59694e-11	TMEM144	transmembrane protein 144 [Source:HGNC Symbol;Acc:HGNC:25633]	8.87882	8.49654	8.98917	8.41763	9.8471	10.168	9.72166	10.1898
1787	ENSG00000130950	32.5713	8.63231	1.22545	7.04417	1.86573e-12	1.62088e-11	NUTM2F	NUT family member 2F [Source:HGNC Symbol;Acc:HGNC:23450]	5.62838	5.14776	6.80528	6.08351	0	0	0	0
1788	ENSG00000121766	2521.36	0.641313	0.0910628	7.04253	1.88777e-12	1.63912e-11	ZCCHC17	zinc finger CCHC-type containing 17 [Source:HGNC Symbol;Acc:HGNC:30246]	11.5959	11.6508	11.4684	11.6216	11.0559	10.8737	10.853	10.9863
1789	ENSG00000169692	1720.52	1.01614	0.144367	7.03862	1.94156e-12	1.68489e-11	AGPAT2	1-acylglycerol-3-phosphate O-acyltransferase 2 [Source:HGNC Symbol;Acc:HGNC:325]	10.9086	11.3242	11.0988	11.3078	10.0797	10.3837	9.82481	10.2676
1790	ENSG00000162714	1901.49	0.718068	0.102099	7.03303	2.021e-12	1.75285e-11	ZNF496	zinc finger protein 496 [Source:HGNC Symbol;Acc:HGNC:23713]	11.3204	11.1515	11.1797	11.1761	10.6571	10.3496	10.4518	10.4859
1791	ENSG00000186687	3877.53	-0.772434	0.109844	-7.03209	2.03465e-12	1.7637e-11	LYRM7	LYR motif containing 7 [Source:HGNC Symbol;Acc:HGNC:28072]	11.5192	11.6437	11.3177	11.4361	12.4481	12.0462	12.319	12.1808
1792	ENSG00000173402	45600	-0.591365	0.0840978	-7.03187	2.0378e-12	1.76543e-11	DAG1	dystroglycan 1 [Source:HGNC Symbol;Acc:HGNC:2666]	15.1715	15.2497	15.1197	15.0562	15.5839	15.8664	15.646	15.8519
1793	ENSG00000280109	49.789	-5.92597	0.84274	-7.0318	2.03891e-12	1.76543e-11	PLAC4	placenta specific 4 [Source:HGNC Symbol;Acc:HGNC:14616]	0	2.37181	1.08378	0.987362	5.90659	6.23695	6.099	7.58554
1794	ENSG00000224043	1856.39	-3.01444	0.428755	-7.03068	2.05536e-12	1.77868e-11	CCNT2-AS1	CCNT2 antisense RNA 1 [Source:HGNC Symbol;Acc:HGNC:40130]	8.98878	8.49654	8.47081	8.69919	12.2158	10.7148	12.3165	10.7153
1795	ENSG00000049883	1738.05	-0.842145	0.119787	-7.03032	2.06053e-12	1.78217e-11	PTCD2	pentatricopeptide repeat domain 2 [Source:HGNC Symbol;Acc:HGNC:25734]	10.5068	10.1495	10.2017	10.2473	11.2814	11.0334	11.1876	10.9739
1796	ENSG00000126464	2393.79	0.667726	0.095002	7.02855	2.08689e-12	1.80396e-11	PRR12	proline rich 12 [Source:HGNC Symbol;Acc:HGNC:29217]	11.6115	11.5368	11.4552	11.476	10.8689	10.6941	10.9854	10.8516
1797	ENSG00000116161	18022.3	0.717009	0.102091	7.02324	2.16775e-12	1.87257e-11	CACYBP	calcyclin binding protein [Source:HGNC Symbol;Acc:HGNC:30423]	14.3951	14.3293	14.4879	14.5827	13.8977	13.574	13.8945	13.5332
1798	ENSG00000166106	127.032	3.38923	0.482577	7.02319	2.16865e-12	1.87257e-11	ADAMTS15	ADAM metallopeptidase with thrombospondin type 1 motif 15 [Source:HGNC Symbol;Acc:HGNC:16305]	8.08701	7.76916	7.95668	7.59679	3.29339	3.06187	4.84865	5.49877
1799	ENSG00000155744	1899.81	-0.777799	0.110756	-7.02263	2.17723e-12	1.87893e-11	FAM126B	family with sequence similarity 126 member B [Source:HGNC Symbol;Acc:HGNC:28593]	10.5493	10.4661	10.2622	10.5138	11.4036	11.0819	11.2137	11.1994
1800	ENSG00000179869	570.706	1.27591	0.181753	7.02	2.21862e-12	1.91359e-11	ABCA13	ATP binding cassette subfamily A member 13 [Source:HGNC Symbol;Acc:HGNC:14638]	9.74355	9.36349	9.68827	9.80595	8.6464	8.15903	8.11965	8.5426
1801	ENSG00000276168	830.967	1.97623	0.281821	7.01237	2.34308e-12	2.01982e-11	RN7SL1	RNA, 7SL, cytoplasmic 1 [Source:HGNC Symbol;Acc:HGNC:10038]	9.97316	9.8169	11.1076	10.2178	8.75034	7.59955	8.64499	8.35008
1802	ENSG00000119927	3329.38	-0.856694	0.122183	-7.01159	2.35627e-12	2.03007e-11	GPAM	glycerol-3-phosphate acyltransferase, mitochondrial [Source:HGNC Symbol;Acc:HGNC:24865]	11.0898	11.4289	11.2086	11.0877	11.9307	12.2731	11.8366	12.1838
1803	ENSG00000163590	759.208	-1.91825	0.273658	-7.00966	2.38904e-12	2.05717e-11	PPM1L	protein phosphatase, Mg2+/Mn2+ dependent 1L [Source:HGNC Symbol;Acc:HGNC:16381]	8.07376	8.509	7.98883	8.59306	10.6469	9.41329	10.7343	9.67772
1804	ENSG00000148634	4740.66	-0.544464	0.0776779	-7.00926	2.39583e-12	2.06187e-11	HERC4	HECT and RLD domain containing E3 ubiquitin protein ligase 4 [Source:HGNC Symbol;Acc:HGNC:24521]	11.9464	11.875	11.9447	11.8864	12.5737	12.4124	12.4824	12.3533
1805	ENSG00000135837	4265.73	-0.810611	0.115669	-7.00801	2.41728e-12	2.07918e-11	CEP350	centrosomal protein 350 [Source:HGNC Symbol;Acc:HGNC:24238]	11.7922	11.7296	11.2457	11.5629	12.4827	12.3707	12.4436	12.3296
1806	ENSG00000087502	5839.15	-0.741755	0.10586	-7.00692	2.43621e-12	2.0943e-11	ERGIC2	ERGIC and golgi 2 [Source:HGNC Symbol;Acc:HGNC:30208]	12.134	12.103	11.9679	12.1626	13.0277	12.6357	12.9699	12.666
1807	ENSG00000156860	4822.52	-0.561885	0.0802189	-7.00439	2.48063e-12	2.13132e-11	FBRS	fibrosin [Source:HGNC Symbol;Acc:HGNC:20442]	11.9519	12.0068	11.8823	11.8656	12.4324	12.485	12.619	12.413
1808	ENSG00000203446	30.1581	8.52167	1.21672	7.00381	2.49099e-12	2.13904e-11	AC004988.1		5.89259	6.53714	5.24588	5.78242	0	0	0	0
1809	ENSG00000102970	56.9097	5.79042	0.826868	7.00284	2.50827e-12	2.15269e-11	CCL17	C-C motif chemokine ligand 17 [Source:HGNC Symbol;Acc:HGNC:10615]	5.83093	7.23159	7.35173	6.33248	0	3.06187	0	0.839616
1810	ENSG00000110330	4180.24	-0.746739	0.106636	-7.00266	2.51144e-12	2.15423e-11	BIRC2	baculoviral IAP repeat containing 2 [Source:HGNC Symbol;Acc:HGNC:590]	11.646	11.593	11.4792	11.7064	12.3868	12.257	12.5877	12.1528
1811	ENSG00000188559	5269.75	-0.555732	0.0793754	-7.00131	2.53583e-12	2.17395e-11	RALGAPA2	Ral GTPase activating protein catalytic alpha subunit 2 [Source:HGNC Symbol;Acc:HGNC:16207]	12.0658	12.1211	12.0536	11.9942	12.6903	12.6852	12.6018	12.4722
1812	ENSG00000103512	7774.69	-0.58268	0.0832428	-6.99976	2.56399e-12	2.19626e-11	NOMO1	NODAL modulator 1 [Source:HGNC Symbol;Acc:HGNC:30060]	12.6388	12.5042	12.6272	12.6422	13.3124	13.1055	13.2631	13.0503
1813	ENSG00000264364	23099	0.47887	0.0684128	6.99972	2.56467e-12	2.19626e-11	DYNLL2	dynein light chain LC8-type 2 [Source:HGNC Symbol;Acc:HGNC:24596]	14.6879	14.6679	14.7484	14.755	14.1528	14.2958	14.1594	14.3289
1814	ENSG00000064652	5320.79	0.570435	0.0815062	6.99868	2.58394e-12	2.21114e-11	SNX24	sorting nexin 24 [Source:HGNC Symbol;Acc:HGNC:21533]	12.6909	12.6627	12.5445	12.6371	12.0379	12.2124	12.0306	11.9656
1815	ENSG00000141837	33.9342	8.6917	1.24192	6.99862	2.58489e-12	2.21114e-11	CACNA1A	calcium voltage-gated channel subunit alpha1 A [Source:HGNC Symbol;Acc:HGNC:1388]	5.05792	5.58433	7.06857	5.90577	0	0	0	0
1816	ENSG00000138434	4831.01	-0.669329	0.095662	-6.99681	2.61854e-12	2.2387e-11	SSFA2	sperm specific antigen 2 [Source:HGNC Symbol;Acc:HGNC:11319]	12.0324	11.8706	11.6933	11.8454	12.6686	12.4567	12.5656	12.4348
1817	ENSG00000280266	38.0344	8.13028	1.16226	6.9952	2.64879e-12	2.26332e-11	AC006372.4		6.33154	5.84234	6.66906	6.08351	0	0	0	0.839616
1818	ENSG00000148926	3880.75	0.945976	0.135249	6.99431	2.66574e-12	2.27655e-11	ADM	adrenomedullin [Source:HGNC Symbol;Acc:HGNC:259]	12.1745	11.9644	12.6366	12.4131	11.3369	11.1976	11.4976	11.4439
1819	ENSG00000129534	6281.84	-0.627297	0.0897001	-6.99327	2.68556e-12	2.29222e-11	MIS18BP1	MIS18 binding protein 1 [Source:HGNC Symbol;Acc:HGNC:20190]	12.3755	12.3168	12.0855	12.2855	12.909	12.9872	12.7467	12.9339
1820	ENSG00000110172	8966.81	0.580439	0.0830207	6.9915	2.71971e-12	2.3201e-11	CHORDC1	cysteine and histidine rich domain containing 1 [Source:HGNC Symbol;Acc:HGNC:14525]	13.4599	13.28	13.4019	13.4189	12.8322	12.6773	12.9633	12.7572
1821	ENSG00000166579	3371.73	-0.591961	0.0846858	-6.99008	2.74732e-12	2.34237e-11	NDEL1	nudE neurodevelopment protein 1 like 1 [Source:HGNC Symbol;Acc:HGNC:17620]	11.4914	11.4344	11.3971	11.2408	11.9562	11.9403	12.0473	11.9952
1822	ENSG00000126856	51.5078	7.84221	1.12201	6.98943	2.76013e-12	2.352e-11	PRDM7	PR/SET domain 7 [Source:HGNC Symbol;Acc:HGNC:9351]	7.21805	6.53714	6.55344	6.29686	1.4651	0	0	0
1823	ENSG00000165806	1237.77	0.851316	0.121808	6.98899	2.7687e-12	2.35801e-11	CASP7	caspase 7 [Source:HGNC Symbol;Acc:HGNC:1508]	10.7521	10.4725	10.6577	10.6576	9.71279	9.87938	9.60137	9.93092
1824	ENSG00000188021	5306.54	-0.610392	0.0873913	-6.98458	2.857e-12	2.43056e-11	UBQLN2	ubiquilin 2 [Source:HGNC Symbol;Acc:HGNC:12509]	12.1336	12.0035	11.9867	12.0183	12.7806	12.5249	12.7255	12.5392
1825	ENSG00000225140	43.163	5.1256	0.7339	6.98406	2.86779e-12	2.43841e-11	AL358216.1		6.41795	6.98045	5.15814	6.52947	2.17685	1.90937	0	2.05599
1826	ENSG00000103381	1849.9	1.52191	0.217921	6.98378	2.87347e-12	2.4419e-11	CPPED1	calcineurin like phosphoesterase domain containing 1 [Source:HGNC Symbol;Acc:HGNC:25632]	11.2971	11.3578	11.51	11.5138	9.37302	10.5027	9.24773	10.1086
1827	ENSG00000088298	4731.43	-0.527216	0.0755401	-6.97928	2.96692e-12	2.51994e-11	EDEM2	ER degradation enhancing alpha-mannosidase like protein 2 [Source:HGNC Symbol;Acc:HGNC:15877]	11.904	11.9626	11.8577	11.9562	12.5269	12.4301	12.4859	12.3429
1828	ENSG00000132286	1280.76	-0.967592	0.138648	-6.97875	2.9782e-12	2.52815e-11	TIMM10B	translocase of inner mitochondrial membrane 10B [Source:HGNC Symbol;Acc:HGNC:4022]	9.9056	9.83351	9.54211	9.73785	10.9661	10.51	10.8001	10.5901
1829	ENSG00000185222	21204.8	0.570243	0.0817293	6.97721	3.01092e-12	2.55453e-11	TCEAL9	transcription elongation factor A like 9 [Source:HGNC Symbol;Acc:HGNC:30084]	14.649	14.5177	14.6715	14.6734	14.2458	13.9527	14.015	14.0046
1830	ENSG00000001084	3552.17	0.679452	0.0974039	6.97561	3.04551e-12	2.58247e-11	GCLC	glutamate-cysteine ligase catalytic subunit [Source:HGNC Symbol;Acc:HGNC:4311]	12.2173	12.1261	11.9484	12.0753	11.3833	11.5222	11.2394	11.4996
1831	ENSG00000189266	10006.9	-0.502375	0.0720236	-6.97515	3.05545e-12	2.58948e-11	PNRC2	proline rich nuclear receptor coactivator 2 [Source:HGNC Symbol;Acc:HGNC:23158]	13.0987	12.9373	12.9763	13.0464	13.5668	13.5292	13.4078	13.5633
1832	ENSG00000258959	43.8009	7.01544	1.00648	6.97024	3.16398e-12	2.68e-11	AL118558.1		6.91052	5.61538	6.11467	6.82033	0	0	1.57852	0.839616
1833	ENSG00000151553	4260.48	0.554549	0.0796639	6.96111	3.37606e-12	2.85809e-11	FAM160B1	family with sequence similarity 160 member B1 [Source:HGNC Symbol;Acc:HGNC:29320]	12.3413	12.2494	12.2172	12.4152	11.7096	11.7735	11.7037	11.8235
1834	ENSG00000255021	35.4617	8.75453	1.25785	6.95994	3.40421e-12	2.88036e-11	AC093496.1		5.47559	5.64578	7.30142	5.14525	0	0	0	0
1835	ENSG00000079215	8989.71	-0.977646	0.140495	-6.95857	3.43752e-12	2.90696e-11	SLC1A3	solute carrier family 1 member 3 [Source:HGNC Symbol;Acc:HGNC:10941]	12.5741	12.5164	12.5407	12.6232	13.6413	13.2258	13.9544	13.2092
1836	ENSG00000177885	14535.8	-0.494629	0.0710924	-6.95754	3.46253e-12	2.92653e-11	GRB2	growth factor receptor bound protein 2 [Source:HGNC Symbol;Acc:HGNC:4566]	13.4623	13.6644	13.5717	13.53	14.1063	14.0475	14.0928	13.9638
1837	ENSG00000261649	52.2355	4.60702	0.662266	6.95645	3.48946e-12	2.94768e-11	GOLGA6L7P	golgin A6 family-like 7, pseudogene [Source:HGNC Symbol;Acc:HGNC:37442]	6.0361	6.94421	6.68485	6.83281	0.911048	0.940216	2.57691	3.38886
1838	ENSG00000085662	29059	0.437168	0.0628709	6.95341	3.56551e-12	3.0103e-11	AKR1B1	aldo-keto reductase family 1 member B [Source:HGNC Symbol;Acc:HGNC:381]	15.0009	14.9823	15.0206	15.1082	14.6507	14.58	14.6181	14.5144
1839	ENSG00000166225	6461.9	-0.594039	0.0854368	-6.95296	3.577e-12	3.01836e-11	FRS2	fibroblast growth factor receptor substrate 2 [Source:HGNC Symbol;Acc:HGNC:16971]	12.453	12.4196	12.2304	12.2028	12.9813	12.8756	12.9849	12.8513
1840	ENSG00000275052	10605.8	-0.527103	0.0758267	-6.95141	3.61646e-12	3.05e-11	PPP4R3B	protein phosphatase 4 regulatory subunit 3B [Source:HGNC Symbol;Acc:HGNC:29267]	13.1875	13.0306	12.9835	13.1305	13.7195	13.5951	13.579	13.5495
1841	ENSG00000173227	194.411	3.00684	0.432593	6.95073	3.63413e-12	3.06325e-11	SYT12	synaptotagmin 12 [Source:HGNC Symbol;Acc:HGNC:18381]	7.94144	8.42385	8.5462	8.72622	5.49251	6.00895	5.84848	3.2758
1842	ENSG00000182010	2129.05	-0.864557	0.124388	-6.95046	3.64085e-12	3.06725e-11	RTKN2	rhotekin 2 [Source:HGNC Symbol;Acc:HGNC:19364]	10.7748	10.5194	10.3735	10.5473	11.6038	11.2594	11.5382	11.2643
1843	ENSG00000267534	1893.37	-0.734202	0.105641	-6.94994	3.65435e-12	3.07697e-11	S1PR2	sphingosine-1-phosphate receptor 2 [Source:HGNC Symbol;Acc:HGNC:3169]	10.5576	10.4894	10.5422	10.2954	11.1783	11.0696	11.2347	11.3365
1844	ENSG00000159579	5400.25	-0.484581	0.0697386	-6.94852	3.69128e-12	3.10638e-11	RSPRY1	ring finger and SPRY domain containing 1 [Source:HGNC Symbol;Acc:HGNC:29420]	12.1526	12.215	12.1095	12.0651	12.6618	12.6024	12.6394	12.5794
1845	ENSG00000114023	1594.48	0.893782	0.128633	6.9483	3.69702e-12	3.10953e-11	FAM162A	family with sequence similarity 162 member A [Source:HGNC Symbol;Acc:HGNC:17865]	11.0216	11.0206	10.9018	11.1199	10.1417	10.0034	10.4114	9.89309
1846	ENSG00000134243	22135.1	-0.410705	0.0591184	-6.94716	3.7271e-12	3.13313e-11	SORT1	sortilin 1 [Source:HGNC Symbol;Acc:HGNC:11186]	14.2655	14.246	14.1731	14.1698	14.5954	14.6696	14.5912	14.6418
1847	ENSG00000125753	6207.6	0.905484	0.130342	6.94696	3.73249e-12	3.13598e-11	VASP	vasodilator stimulated phosphoprotein [Source:HGNC Symbol;Acc:HGNC:12652]	12.9038	12.9478	13.077	12.9973	11.8166	12.169	11.7924	12.4323
1848	ENSG00000024526	5181.72	-0.877569	0.126327	-6.9468	3.73655e-12	3.13769e-11	DEPDC1	DEP domain containing 1 [Source:HGNC Symbol;Acc:HGNC:22949]	12.062	11.8722	11.6432	11.7283	12.5753	12.9209	12.4341	12.8638
1849	ENSG00000163935	2035.75	-0.77245	0.111263	-6.94257	3.85039e-12	3.23155e-11	SFMBT1	Scm-like with four mbt domains 1 [Source:HGNC Symbol;Acc:HGNC:20255]	10.5215	10.6214	10.7251	10.3223	11.4374	11.2836	11.3506	11.2277
[truncated: 13,657 more rows]
