# Supplementary material for: LncRNA Tuna is activated in cadmium-induced placental insufficiency and drives the NRF2-mediated oxidative stress response
Source: Front Cell Dev Biol. 2023 Jun 1;11:1151108. doi: 10.3389/fcell.2023.1151108 (PMC10267411; doi:10.3389/fcell.2023.1151108)
Supplement: Supplementary file 8 [file Table7.XLSX]

## Sheet: Oxidative Phosphorylation DEGs
¬© 2000-2021 QIAGEN. All rights reserved.
Symbol	Entrez Gene Name	Entrez Gene/Ensembl	Expr Log Ratio	Expr p-value	Expected	Location	Type(s)	Biomarker Application(s)	Drug(s)	Entrez Gene ID for Human	Entrez Gene ID for Mouse	Entrez Gene ID for Rat
ATP5F1B	ATP synthase F1 subunit beta	ENSG00000110955	-0.197	0.0107	Up	Cytoplasm	transporter			506	11947	171374
ATP5F1C	ATP synthase F1 subunit gamma	ENSG00000165629	-0.259	0.000222	Up	Cytoplasm	transporter			509	11949	116550
ATP5MC2	ATP synthase membrane subunit c locus 2	ENSG00000135390	-0.356	0.015	Up	Cytoplasm	transporter			517	67942	171082
ATP5MC3	ATP synthase membrane subunit c locus 3	ENSG00000154518	-0.393	1.28e-06	Up	Cytoplasm	transporter			518	228033	114630
ATP5PB	ATP synthase peripheral stalk-membrane subunit b	ENSG00000116459	-0.383	3.61e-08	Up	Cytoplasm	transporter			515	11950	171375|100911417
ATP5PD	ATP synthase peripheral stalk subunit d	ENSG00000167863	0.212	0.00302	Up	Cytoplasm	enzyme			10476	71679	641434
COX7A2	cytochrome c oxidase subunit 7A2	ENSG00000112695	0.416	1.05e-05	Up	Cytoplasm	enzyme			1347	12866
COX7C	cytochrome c oxidase subunit 7C	ENSG00000127184	0.296	0.00942	Up	Cytoplasm	enzyme			1350
MT-ATP6	ATP synthase F0 subunit 6	ENSG00000198899	0.51	2.3e-08	Up	Cytoplasm	transporter			4508	17705	26197
MT-ND3	NADH dehydrogenase, subunit 3 (complex I)	ENSG00000198840	0.38	0.00392	Up	Cytoplasm	enzyme			4537	17718	26199
MT-ND5	NADH dehydrogenase, subunit 5 (complex I)	ENSG00000198786	0.468	3.71e-08	Up	Cytoplasm	enzyme	unspecified application		4540	17721	26202
NDUFA1	NADH:ubiquinone oxidoreductase subunit A1	ENSG00000125356	0.853	1.95e-05	Up	Cytoplasm	enzyme			4694	54405	363441
NDUFA2	NADH:ubiquinone oxidoreductase subunit A2	ENSG00000131495	0.557	2.07e-05	Up	Cytoplasm	enzyme			4695	17991	291660
NDUFA4	NDUFA4 mitochondrial complex associated	ENSG00000189043	0.261	0.00973	Up	Cytoplasm	enzyme			4697	17992	681024
NDUFB3	NADH:ubiquinone oxidoreductase subunit B3	ENSG00000119013	0.353	0.0443	Up	Cytoplasm	enzyme			4709	66495	301427
NDUFB5	NADH:ubiquinone oxidoreductase subunit B5	ENSG00000136521	-0.469	1.86e-08	Up	Cytoplasm	enzyme			4711	66046	294964
NDUFS5	NADH:ubiquinone oxidoreductase subunit S5	ENSG00000168653	0.344	0.00104	Up	Cytoplasm	enzyme			4725
SDHD	succinate dehydrogenase complex subunit D	ENSG00000204370	-0.36	2.03e-05	Up	Cytoplasm	enzyme		hexachlorophene	6392	66925	363061
UQCRB	ubiquinol-cytochrome c reductase binding protein	ENSG00000156467	0.264	0.0186	Up	Cytoplasm	enzyme			7381	67530
UQCRC2	ubiquinol-cytochrome c reductase core protein 2	ENSG00000140740	-0.284	0.00123	Up	Cytoplasm	enzyme			7385	67003	293448

## Sheet: NRF2-Mediated Ox St Resp DEGs
© 2000-2021 QIAGEN. All rights reserved.
Symbol	Entrez Gene Name	Entrez Gene/Ensembl	Expr Log Ratio	Expr p-value	Expected	Location	Type(s)	Biomarker Application(s)	Drug(s)	Entrez Gene ID for Human	Entrez Gene ID for Mouse	Entrez Gene ID for Rat
ACTB	actin beta	ENSG00000075624	1.165	9.62e-64		Cytoplasm	other			60	11461	81822
ACTG1	actin gamma 1	ENSG00000184009	1.055	1.96e-38		Cytoplasm	other	unspecified application		71	11465	287876
ACTG2	actin gamma 2, smooth muscle	ENSG00000163017	3.283	1.56e-25		Cytoplasm	other			72	11468	25365
CAT	catalase	ENSG00000121691	-0.592	1.43e-12	Up	Cytoplasm	enzyme	diagnosis	fomepizole	847	12359	24248
CDC34	cell division cycle 34, ubiqiutin conjugating enzyme	ENSG00000099804	0.354	0.00145	Up	Nucleus	enzyme			997	216150	299602
CREBBP	CREB binding protein	ENSG00000005339	0.36	0.00129	Up	Nucleus	transcription regulator		CCS1477,PRI-724	1387	12914	54244
DNAJA1	DnaJ heat shock protein family (Hsp40) member A1	ENSG00000086061	1.066	5.39e-58		Nucleus	other			3301	15502	65028
DNAJB1	DnaJ heat shock protein family (Hsp40) member B1	ENSG00000132002	2.958	1.44e-191		Nucleus	transcription regulator			3337	81489	361384
DNAJB11	DnaJ heat shock protein family (Hsp40) member B11	ENSG00000090520	0.514	8.59e-11		Cytoplasm	other			51726	67838	360734
EP300	E1A binding protein p300	ENSG00000100393	-0.68	4.58e-16	Up	Nucleus	transcription regulator		CCS1477	2033	328572	170915
FOS	Fos proto-oncogene, AP-1 transcription factor subunit	ENSG00000170345	0.621	1.12e-05	Down	Nucleus	transcription regulator	diagnosis,efficacy		2353	14281	314322
FOSL1	FOS like 1, AP-1 transcription factor subunit	ENSG00000175592	2.474	3.86e-33	Down	Nucleus	transcription regulator		MORAb-202	8061	14283	25445
FTH1	ferritin heavy chain 1	ENSG00000167996	2.812	1.62e-111	Up	Cytoplasm	enzyme	unspecified application		2495	14319	25319|689130
FTL	ferritin light chain	ENSG00000087086	2.65	2.58e-202	Up	Cytoplasm	enzyme	diagnosis,unspecified application		2512	14325|434624	29292|100359668|100360087|100362384|100363177
GSR	glutathione-disulfide reductase	ENSG00000104687	2.122	7.38e-106	Up	Cytoplasm	enzyme		carmustine,carmustine/prednisone	2936	14782	116686
HERPUD1	homocysteine inducible ER protein with ubiquitin like domain 1	ENSG00000051108	0.273	0.000645	Up	Cytoplasm	other			9709	64209	85430
HSPB8	heat shock protein family B (small) member 8	ENSG00000152137	1.369	2.46e-53		Cytoplasm	kinase			26353	80888	113906
JUN	Jun proto-oncogene, AP-1 transcription factor subunit	ENSG00000177606	6.497	5.77e-269	Up	Nucleus	transcription regulator	prognosis		3725	16476	24516
JUNB	JunB proto-oncogene, AP-1 transcription factor subunit	ENSG00000171223	0.888	4.42e-05	Up	Nucleus	transcription regulator	response to therapy		3726	16477	24517
MAFF	MAF bZIP transcription factor F	ENSG00000185022	1.71	4.28e-65	Up	Nucleus	transcription regulator			23764	17133	366960
MAFG	MAF bZIP transcription factor G	ENSG00000197063	1.453	1.18e-25	Up	Nucleus	transcription regulator			4097	17134	64188
MRAS	muscle RAS oncogene homolog	ENSG00000158186	0.404	0.000575	Up	Plasma Membrane	enzyme			22808	17532	25482
NFE2L2	nuclear factor, erythroid 2 like 2	ENSG00000116044	0.363	9.4e-05	Up	Nucleus	transcription regulator	efficacy	RTA 408	4780	18024	83619
PIK3C2B	phosphatidylinositol-4-phosphate 3-kinase catalytic subunit type 2 beta	ENSG00000133056	-0.244	0.0031		Cytoplasm	kinase			5287	240752	289021
PIK3R1	phosphoinositide-3-kinase regulatory subunit 1	ENSG00000145675	-0.395	1.67e-05		Cytoplasm	kinase			5295	18708	25513
PRDX1	peroxiredoxin 1	ENSG00000117450	0.967	1.83e-23	Up	Cytoplasm	enzyme	diagnosis		5052	18477	117254|100363379
SQSTM1	sequestosome 1	ENSG00000161011	2.559	3.87e-155	Up	Cytoplasm	transcription regulator			8878	18412	113894
TXNRD1	thioredoxin reductase 1	ENSG00000198431	1.633	3.24e-51	Up	Cytoplasm	enzyme		arsenic trioxide,arsenic trioxide/cytarabine/methotrexate,arsenic trioxide/daunorubicin/tretinoin,arsenic trioxide/gemtuzumab ozogamicin/tretinoin,arsenic trioxide/idarubicin/tretinoin,arsenic trioxide/tretinoin,auranofin,ethaselen	7296	50493	58819

## Sheet: Mitochondrial Disfunction DEGs
¬© 2000-2021 QIAGEN. All rights reserved.
Symbol	Entrez Gene Name	Entrez Gene/Ensembl	Expr Log Ratio	Expr p-value	Expected	Location	Type(s)	Biomarker Application(s)	Drug(s)	Entrez Gene ID for Human	Entrez Gene ID for Mouse	Entrez Gene ID for Rat
ATP5F1B	ATP synthase F1 subunit beta	ENSG00000110955	-0.197	0.0107		Cytoplasm	transporter			506	11947	171374
ATP5F1C	ATP synthase F1 subunit gamma	ENSG00000165629	-0.259	0.000222		Cytoplasm	transporter			509	11949	116550
ATP5MC2	ATP synthase membrane subunit c locus 2	ENSG00000135390	-0.356	0.015		Cytoplasm	transporter			517	67942	171082
ATP5MC3	ATP synthase membrane subunit c locus 3	ENSG00000154518	-0.393	1.28e-06		Cytoplasm	transporter			518	228033	114630
ATP5PB	ATP synthase peripheral stalk-membrane subunit b	ENSG00000116459	-0.383	3.61e-08		Cytoplasm	transporter			515	11950	171375|100911417
ATP5PD	ATP synthase peripheral stalk subunit d	ENSG00000167863	0.212	0.00302		Cytoplasm	enzyme			10476	71679	641434
CAT	catalase	ENSG00000121691	-0.592	1.43e-12		Cytoplasm	enzyme	diagnosis	fomepizole	847	12359	24248
COX7A2	cytochrome c oxidase subunit 7A2	ENSG00000112695	0.416	1.05e-05		Cytoplasm	enzyme			1347	12866
COX7C	cytochrome c oxidase subunit 7C	ENSG00000127184	0.296	0.00942		Cytoplasm	enzyme			1350
GSR	glutathione-disulfide reductase	ENSG00000104687	2.122	7.38e-106		Cytoplasm	enzyme		carmustine,carmustine/prednisone	2936	14782	116686
MT-ATP6	ATP synthase F0 subunit 6	ENSG00000198899	0.51	2.3e-08		Cytoplasm	transporter			4508	17705	26197
MT-ND3	NADH dehydrogenase, subunit 3 (complex I)	ENSG00000198840	0.38	0.00392		Cytoplasm	enzyme			4537	17718	26199
MT-ND5	NADH dehydrogenase, subunit 5 (complex I)	ENSG00000198786	0.468	3.71e-08		Cytoplasm	enzyme	unspecified application		4540	17721	26202
NDUFA1	NADH:ubiquinone oxidoreductase subunit A1	ENSG00000125356	0.853	1.95e-05		Cytoplasm	enzyme			4694	54405	363441
NDUFA2	NADH:ubiquinone oxidoreductase subunit A2	ENSG00000131495	0.557	2.07e-05		Cytoplasm	enzyme			4695	17991	291660
NDUFA4	NDUFA4 mitochondrial complex associated	ENSG00000189043	0.261	0.00973		Cytoplasm	enzyme			4697	17992	681024
NDUFB3	NADH:ubiquinone oxidoreductase subunit B3	ENSG00000119013	0.353	0.0443		Cytoplasm	enzyme			4709	66495	301427
NDUFB5	NADH:ubiquinone oxidoreductase subunit B5	ENSG00000136521	-0.469	1.86e-08		Cytoplasm	enzyme			4711	66046	294964
NDUFS5	NADH:ubiquinone oxidoreductase subunit S5	ENSG00000168653	0.344	0.00104		Cytoplasm	enzyme			4725
PDHA1	pyruvate dehydrogenase E1 subunit alpha 1	ENSG00000131828	-0.47	4.58e-08		Cytoplasm	enzyme	unspecified application		5160	18597	29554
SDHD	succinate dehydrogenase complex subunit D	ENSG00000204370	-0.36	2.03e-05		Cytoplasm	enzyme		hexachlorophene	6392	66925	363061
UQCRB	ubiquinol-cytochrome c reductase binding protein	ENSG00000156467	0.264	0.0186		Cytoplasm	enzyme			7381	67530
UQCRC2	ubiquinol-cytochrome c reductase core protein 2	ENSG00000140740	-0.284	0.00123		Cytoplasm	enzyme			7385	67003	293448
VDAC3	voltage dependent anion channel 3	ENSG00000078668	-0.365	0.000675		Cytoplasm	ion channel			7419	22335	83532
